# Supplementary material for: A unified and simple medium for growing model methanogens
Source: Front Microbiol. 2023 Jan 10;13:1046260. doi: 10.3389/fmicb.2022.1046260 (PMC9871610; doi:10.3389/fmicb.2022.1046260)
Supplement: Supplementary file 1 [file Data_Sheet_1.FASTA]

>DSM800_16S_PCR 
CAATGCGGGAAACCGTGATAAGGGGACACCGAGTGCTAGCATCATATGCTGGCTGTCCAGGTGTGTAAACTACACCTGTTAGCAAGGGCCGGGCAAGACCGGTGCCAGCCGCCGCGGTAACACCGGCGGCCCGAGTGGTGATCGTGATTATTGGGTCTAAAGGGTCCGTAGCCGGTTTGGTCAGTCCTCCGGGAAATCTGATAGCTCAACTATTAGGCTTTCGGGGGATACTGCCAGACTTGGAACCGGGAGAGGTAAGAGGTACTACAGGGGTAGGAGTGAAATCTTGTAATCCCTGTGGGACCACCTGTGGCGAAGGCGTCTTACCAGAACGGGTTCGACGGTGAGGGACGAAAGCTGGGGGCACGAACCGGATT
>DSM1535_16S_PCR 
CCTACGGGGGGCTGCCTGGAATGGTTCCCTATTGAAATGTTCCGACGCCTAAGGATGGATCTGCGGCAGATTAGGTAGTTGGCGGGGTAAATGCCCACCAAGCCAGTAATCTGTACGGGTTGTGAGAGCAAGAGCCCGGAGATGGAACCTGAGACAAGGTTCCAGGCCCTACGGGGGGCAGCAGGCGCGAAACCTCCGCAATGCACGAAAGTGCGACGGGGGAAACCCAAGTGCCACTCTTAACGGGGTGGCTTTTCTTAAGTGTAAAAAGCTTTTGGAATAAGAGCTGGGCAAGACCGGTGCCAGCCGCCGCGGTAACACCGGCAGCTCAAGTGGTGGCCGTTTTTATTGGGCCTAAAGCGTTCGTAGCCGGCTTGATAAGTCTCTGGTGAAATCTCACGGCTTAACCGTGAGAATTGCTGGAGATACTATTAGGCTTGAGGCCGGGAGAGGTTAGCGGTACTCCCGGGGTAGGGGTGAAATCCTATAATCCCGGGAGGACCACCTGTGGCGAAGGCGGCTAACTGGAACGGACCTGACGGTGAGTAACGAAAGCCAGGGGCGCGAACCGGATTAGATACCC
>DSM3671_16S_PCR 
CCTACGGGGGGCAGCAGGCGCGAAAACTTTACAATGCTGGCAACAGCGATAAGGGAACCTCGAGTGCCAGGTTACAAATCTGGCTGTCGAGATGCCTAAAAAGCATTTCATAGCAAGGGCCGGGCAAGACCGGTGCCAGCCGCCGCGGTAACACCGGCGGCTCGAGTGGTAACCGTTATTATTGGGTCTAAAGGGTCTGTAGCCGGCCGGATAAGTCTCTTGAGAAATCTGGCAGCTTAACTGTCAGGCTTTCAGGAGATACTGTCTGGCTCGAGGCCGGGAGAGGTGAGAGGTACTTCAGGGGTAGGGGTGAAATCTTGTAATCCTTGAAGGACCACCAGTGGCGAAGGCGTCTCACCAGAACGGACCTGACGGCAAGGGACGAAAGCTAGGGGCACGAACCGGATTAGATACCCCAGTAGTC
