# Supplementary material for: A unified and simple medium for growing model methanogens
Source: Front Microbiol. 2023 Jan 10;13:1046260. doi: 10.3389/fmicb.2022.1046260 (PMC9871610; doi:10.3389/fmicb.2022.1046260)
Supplement: Supplementary file 2 [file Data_Sheet_2.FASTA]

>contig_1
ATGTACTTCGTTCAGTTACGTATTGCTGTAAGAATACAGAACGCAAGTGAGTTCCTTTTG
AGTTTGGGGGTATTAATTGAATAAACAATTGAAAATGTTATTTATAGGAACTTATGTTCC
AAAAGAGTGTGGATTGCACATTCACATCCGATCTTTTAAATTCAATTCCGGAGAAGGTAA
TGACGTTCATTGTGAAGTAATTGCTTTGAACGATCCTCTGAGACCTATAATTATCCTGAA
GAAGTCGTTTTTCAGCTACTATAGAGGGACAGGATAGAGGATTATTACCGGCTGCGGATT
ATATAAACCAATCTGATATTGATATCGTATGCCTGCAACACGAATTTGGGCTTTTCTGGG
AAATGCTGGAGACTATATTTTTGCTCTTCTATCAGGAATCAACAAACCTGTGATAAGCAT
CGATGCATACTGGTAATCCGGGAGCCTGAACCTGAGTATCGAGCATCCACGAAAAACTCA
TCAGATATTCCGAAAAGCTGATCGTAATGAGCCAGACTGCAGTCGAAATGTTAAAAGACG
TTTATAAAGTTTCTGAGGATAAAATAGAATTAATCTTTCACGGAGTACCTGACTACCTCT
TTTAACAACTGCAGTAAGTATAAAAATAGATTGAACCTGAAGGATCTCCGCTTGTCTTAA
CTTTCGGCCTGCTGGAGCCAGAATAAAGGTATCGAAAGTATGTTTGATGCTCTTCCTGAA
GTCATAAGCCAGTACCCTGAGCTCATTTACCTTATACTGGGTGCTACGCATCCTATAATT
AAAAAGAACTTTGGAGAAACATACAGACAATACCTGCAGAATAAGGTTTCAGAACTCGGA
CTTGAAAATGTAGTATTCCATGACAAATTTGTCGAGAAAGAAGAACTTTGTAATTATATC
CTTGCCAGTGATATTCCACGTATCTCCCTATCTTTCCAGAGAGCAGATAGTAAGCGGCGC
TCTGACTTATGCGATGGTATGGGAAAAGCTTAATAGTTTCCACTCCATACTGGTATGCTC
AGGAAATGCTTTCTGATAATCGCGGTTTGCTTGTAGATTTTGGAGACACGAGCGGTTTAA
GAAAATCTCTTTTGCATTTAATCGAAAATCCAGAAGAGGTGATAAGATGCGCAAAAAAGG
CATATGATTTTGGTCGAAAAATGACGTGAAAAACGTAGGTAAACAATATAATAAGGTTTT
TACCAGGTCCTAAAGAATTACAGTGCCTACTCCACCTCGAAAAAGTTTAATTTCCTTCCG
AACCACCTGCCTGAAGTGAAACTCGATTACCTGAAATTGTTAACCGACGACGTGGGCATT
ATCCAGCATACCAATTTAGGTGTACTGGCTCGTCATTACGGATATAGTACTGATGACGTA
GGTCGAGCTCTTGTTGCACTGACACAGTTAATAGATAACCAGAAGAAAGCTGAGGAGTTC
TGGAAGTTAATTACCACATATCTGAGTTTTCTTGAACATGCCCAGACCGACACGGGTCAC
TTCCACAACTTCATGAGCTACAAAAAGGAATTTCTGGACGAAAAGGGAAGTGAGGATACT
CTCGGACGTGCTATCTACGGGCTTGGGCAGTGGTAAGCTGCCCTTACCTTTCTAAAAATA
TACGCACGCTTGCTCATACCCTTATGAGTAGAGCTAGACCGAGATGGAGAAGCTTAACTG
TCCAAGGGCAAGCTTATGCCATGTGCGGCCTGTACGAAATGCTCAGAACAGATGTGGATA
CCGATGAATTAGAATCGGTATTTAATTCAACGCAGGACGCCGCCAAGTCCGTAGACTTCT
TGTAAGTAAAGATACCTTTGAATCCATATTTGTCAGCCACGCGAATTCTCTGGCCGACTT
ATATGAGGCTAACCATAAAGAAGATTGGAACTGGTTCGAACCTACAGTAACCTATAGTAA
TGCAAAACTTAGCGAATCCCTTTTACTGGCATACAATTACACAAAAGATCGAACTTATCG
TAAGGTCGGCCTTGATACCCTGAATTTTCACTGAGATTCAGTGGAACGGTGACTTTTTTT
GACATTGCTGGAAACCAGGGCTGGTATTCTTACAATGGGGAAAAGCCTATTTTTGACCAA
AGCAGCCCATCGAAGCAGGTTATCTGACTCAAGCTTATGTTTCAGCTTATGAGATTGTAC
GAGATAGAAGATATCTGGAACTTGCAAGATATTCTTTTGAATACTTCCTTGGAAGAAATC
GTTTGCAAACTGTTATGTATGATTATTCCACAGGCGCGGTCTGTGATGGGCTCAACTGCG
ATGGTATGAATTGTAACCAGGGTGCAGAATCCATAATTTGCTTCCTTATGGCTTTAAACT
CTTTAAATAAGCATATGGATAAAGCTTGCAGTACTATATTGCAGTCCAGGGTAAGCGATG
AGGTAGATGGCAGAATTCTGCAGAAAAGAAAGAGTTTGTTTGTCAGCAAATCAGGTTGAG
TAAGAGAAGAAAGTAAAAGGGTATACGATCCAGAGGGTAAGAGAATAACATGATCTGAGG
GATAAGAGAATAATATGTCTGAGGAGCAAGAATAACATGATCTGAAGGATGAGAGACTAA
TATAATCTGGGGAGTAAGAATAACATGATTGGGGGATGAGAGAATAATATGATCTGGAAA
GACCATGGGGAGTTATTTGTAAGATACGATAGGAATCCTATATTAACCGTTGACGATTGG
CCTTATAGGGCCCATTCAGTTTTTAATCCCGCAGCCGCTATAGTTGATGGCACTACCCTA
TTACTGGTCAGGGTCGAAGATCACAGGGCTTTTCTCACTTTACAATAGCAAGGAGTAAAA
TGGAATTTATGGCTGGGAAATTGATCCTGAACCAACCTTTGCTCCTGACCCTGTAAGCTA
CCCTGAAGAAATATACGGCATCGAAGACCCGCGCATAACTTATATAGATGAGATGGAAAA
GTGGGCTGTGGCGTATACGGCTTTTTCGGATTCAGGACCTTTAACTGCACTTGCCTTTAC
CAAGGATTTCCGAAATTTTGATCGAATAGGAGCTACCTTACTCTCCTGAAAACAAGGATG
CTGCGGTTTTTCCTGTAAGGTTTAACGGCAGATGGGCAATGTTACACAGGCCTGTATCTT
TAATAAGTGGTGCAAAAGCAAATATCTGGATTTTCACCTGATATGAAATACTGGGGAGAG
CATGAGGTTCTTCTATATGCCAGAGAAGGTGGATGGTGGGACGCAAACAAAATAGGCCTG
TCCCCACAGCCAATCCGTGTACCTGATGGATGGTTAATTATGTACCATGGAGTACGCCAG
ACAACAGCTAAGGCAAGTTACCGGCTTGGACTTGCCCTTCTTGATCCTGATGATCCTAGG
AAAGTGCTCCACAGATCTGAAGGCTGGGTTTTCGGGCCACGTGAAATGTATGAACGCAGT
GGAGACGTCAATGACGTTGTTTTCCCCGCGGATGGGTACTTGCAGGCGATGAAATTGTAT
TTATTATGGGAGTGCAGATACTTCAGTATCGTTAGCTACTGCAAAAAGTAAGCGATGTTC
TGAAATATATCCATGAGTGCCCGGAAAAACAGTGCCCGGATGAGTACTGCCGGTGGTTTG
AAGAAGATATAGAAAGTTCCACTGATCCGAAAAGAGGATATTCAAAATTGAGATAAAATA
AATAAAAATTAAGTTTGGGGATGTGAGTGATTTTGGGGGTATTAATATAAGAATTGCAAT
GTTGTCTCCGATTGCCTGGAGCACGCCACCTAAAAAGTATGGTCCCTGGGAATCTATTGT
ATCGTTATTAACTGAAGGACTGGTAAAAGAGGTATTGACGTTACACTGTTTGCCACAGCA
GATTCTCACACTGGAGCAAAGCTTCATGCTGTGTGCCCGAGACCTTATGAAGAAGATAAG
GATATGATCAGAAAGGTTTATGAAGGCCTGCATATATCCGAAGTTTTCGAGAGAGAAAAG
GAATTCGATATAATCCATAATCATTTCGATTATCTTCCTCTGACTTACAGTGCACTTGTG
GATACGCCTGTTGTAACAACAATCCATGGTATTTCTTCACGGAAAATTTGCCTGTATATA
AAAAGTACAATAATAGAACTTTTTACGTATCCATAAGTGATGCCTACCGATGCCGTGATC
TGGACTATATAGCAACGGTTCGTCACGGAATTGACATAGAAAGCTTTTATTTCAATGAAA
AACCGCAGGATTATCTCACTTTTTTATCACGCCTGCATAAAAGACAAAGGCGTAAGGGAA
GCAATACAGGTCGCAAAAAACTGGCAGAAAACTTAGAATTGCTGGTTTCATTGCAGATCA
GGCTTATTTTGAAAAAGAAGTCCAGCCCTATCTGGACAATGAACAGATTATTTATGAGGG
ACATGTCACACCTGAGTTTAAGAAGGAACTCCTATCAAATGCCTATGCTTTGCTGCACAT
GATTAATTATGAAGAGGCTTTCGGGATTGGCGTAGTTGAAGCTATGGCCAGCGGGACGCC
GGTAATTGCAATGAACAGGGGTTCAATGCCTGAGCTTATCCGGGATGGAGAGACTGGATT
TCTTGTTAATAGTGTTGAGGAAGCTGCCGAAGCTGTGCAAAAGCTTGGCTCCATATCCCG
CAAAAATGCAGGAAAAACGTAGAAAAACGTTTTTCGGTTGACAGGATGGTGGATGATTAC
ATTAAAGTGTATGAGACCATCCTCGAAAAATGTAAACGTGAGGAAAAAAGGCCCTGGGGC
TTTTATGAAGTGCTCGGACAGAGGCCTGGATATAAAGGTCAAAAGCCTTACTGTTATTCC
TCAGGGTGAAATCTCACTCCAGCGCCATTTTCACAGAAGCGAGCACTGGTTCATAATCAG
TGGAAAAGGTCTTGTAATTAAAAACAGGAATGAAATAAGGGTTATTCCTGGAGATTCGGT
CGATCTTCCGGTAAATGAGATTCATCGAATTAAGAATATAGGCAGTCAAAACCTTGTTTT
CATTGAGATCGCACAGGGAGACTATATCGGAGAAGACGATATTGAAAGGCTTGAAGATAA
ATATGGGAGAGTTTGAGCAGGTATATGGGTGAGCTTGAGCAGATTTGTGTAGATTGAGAA
TGTTTCCTTTTTACAATATTTTTATTTTTTCACATTTTTAATATTAAGTATGAGTTTTAG
AGTTAGCTAATAATTTTAAGAGTTTCCATTTTACAAGAAACTTCTTTTTCGCATTTTTAC
TCTAATTAATAAAAAAATTCAATCAGGACATTCTGAATTGTTATAAGAATCTCTAACCTG
AGCTGCCATTTTCTCACCCAGCCTTTCAGAGACATTTTCTATGAAAAGCTCGATATACTC
GAATGGTACACAGCCGAGGCTTTCTTCTCTGATAAAATGAGCCTGACAAGATATTCAAGG
TCATATCGAGATAGTAGTTTTATTCTCCGCAGGAAATCCTGTGCATCTTTTGCATAGTGG
TTTGCCAGTGGAGGGAGTATGGAACGATAAGTCATTCCTGAGCCTGAACAGAGATACCCC
TCACATTCCGGGGCAACGGTTTTCAGAATACCAATGTCCGTTTCTGAGAGTAATCTTGCC
ATGATGGTCACCGTGATAAAGTATAAATCTGCATTTTGAAGATATTCCGGAGATGATAGA
TGCATAAGTACTGTATTTCAAATACAATAGATTGTGCAGCTGGGATTTCTACATGATAAT
AGATACAGACTAAACGCATACAGACGGTGTTACAGAGCTTTTCTCTGTATGAGAGTGTTC
TGTGTGTTTCTAATATTTAATCATAAGGCTGCATACCCAACTAACAGAATGCAGTTGGAT
GATTTAGAAGTAAATCCAGAATATATAAGTCAAGAATAACAATTTTGCGTTTGGCTTTTT
TCAAGAGGGAGGAAGAGTAAAATTTGAGGATTGCCGAAGGATTTGCTATTGTTCGGATTG
CCTCTCTTTTTAACAGTATTAAGCCTTTGTCTAAAACCTGAATTTCACTTTGTACCTCCT
GGATTATTCTAGACCTCGCATTTCACTTTGCACTACCTTATAATTCAAGTTTCATGAGGT
CTTCGGCAAGAATCACGTCTCCTTCAAAATACCCCTTCAGGAGGTGCACTGCTTCTCTTT
CGTGTCCCGCATTTCCGGATAGAAATGTGTAAGGCAGAATGCTTCCGATTTCGTTATTAT
ATTCCTCCAGGATGTCGGCAAGTGAGCTGGGAGTGGTATGGTTTGTGACATTCATGTCCG
ATGGAAACGAACACTCGTGGATCAGGAGATCGGCCCCGGCTGCAAGGTCCATTACATCCC
TGGAAGGCTCGGTGTCTGCGGAGTAAACGAATTCTCCGTCCTCTCCAGTCACGCGGTAAG
CCAGTGTCGGAACGCTGTGCGCGGCTGCCGTGCAGCTGATCTCACAATCGAATCCCTCAG
GAGTAAATTCTTTTCCGGGGTGATCTCAATAACGTCTACGTCCACTTTTTCCTGAAGATA
TTCATAAGCGTCAATCACTTTTGAAAACCATTCTTCGGTCCCTTCAGGCCCGTAGACCTT
CATACTCGTGTTTCCGCGGAGCCAGTTTGCCTTGATAAGAGGGTGCAGGTCAGCTACGTG
GTCAAGGTGGAGGTGAGAAAGCAACACTGTGTCCACCTTCAGTGTGAGAAACCCCAGCCT
CAGGAAACCTGTTCAATACGCCGCTTCCGCAATCAATAAGTAATGGCTTTTCGTCTAGCC
TGACAAGTATTCCGGACTGTACCCTATTTTTCTGAGGGATCGCAACTCCAGTGCCAAGAA
ATGTAATTTCCATAAGTTAAAGAATAAACTTTAAATAATTTAACTTTATTTAAAGCATGT
CCGCATAACGAATATTTGCGGCTCAAAAAACTTGCTTTTTTTCAAAGAGCGAGGTTGCCC
AGCACGGTCAAAGGCGCCGGACTTAAGATCCGGTATCGAAGGATTTCGTGGGTTCGAATC
CCACCCTCGCACTAAATTCAAAATTTCTATCCAACACTTACTGTTTTCTATTTCCATTAT
ATAGAAACACATAAAGAAATCCATTTGTCCCATAAATTATTTCAAACCCTGGATTTCTTT
TACTTAATTTTGTCTTTTCGTCATTAGTCAGTTGTTTTTCAATCTCACAAATTCACTTTT
TCATTTCTAAAAGAGACGCATTTTACTGGTTAGTTAGAACTACGGTTTTTATGGCAGAAA
GTATCATTTTCCATATGAAGCAACTGCAACTTCTCTAGGATAGCTTCCTACTTTAACTGT
AGCTATAACAGTATTTGCTGCTGTATCAATTACAGAAACAGTTTTGCCGGAAAGAATGCT
ACCTAGGTTTGTGACATATACTTTTTTCCCGTCAGGGGTGATTGATACTCCGTAAGGACC
ATTTCCTGGTATCGTGGCTGTTACGGTATTGGTTGTTGTGTTAATTACAGATGTGGTATT
TCCCTTATGGTTCGTCACATATAACTTTGTTCCATCTGGAGTGACCACAACTCTAACAGG
ATCATCTCCTACAGGTAACGTAGCTGTAACATTATTTGTTTCTGTATCAATTACAGAGAC
ATTATTGCTGACACCATTAGTCACAATATATCTTTGTTCCATCCGGACTAACTGCAATTC
CAGCAGGATACTGTCCTACATTGAGCGTAGCTGTAACCTTGTTTGTTGCCGTATCAATTA
CAGAAATATCATAATAATTTGTTACGTATACCTTTGCTCCATCCGGGCTAACTGCAACTC
CATGAGGGACGCTGCCTACCTTAATTGTATCCGTAACAGTATTAGTGCCTGTGTCAATAA
CGGAGACTGTGCCATTTTCAAAGACAGCGCCGCTGTTGTTCGTAACATATGCCTTTTTCC
CGTCTGGCGTAATTGCAATTGCATAAGGTGAATTTAATCCATTAACTGTGGCTATAACCT
TGCTTATACTTGTGTCAATTACAGAGACAGTGTTGTTGGTTTCATTTGCAGCATATACCT
TTGTCCCAGTCGGATTAACTGCAACCCCACTCAAACCGCTTCCTATCTCCATCGTGTCTA
CAACTTTATCCGTAGCTGTATCAATTACGGAGATATTCCTGTCGTTAGTAACATATGCAA
ATGGTCCCGTGGTTTTGAACACATCGATTACTCTAAACGTTGAATTTGTACTTGTTCTCA
TTACTTGCTGTCAGGAAACCGTATAGTTTCCTGCTGTAGAATATGTATGAGTTGGATTCT
GTTTGGTTGAAGAAGCGCCATCTCCAAAAGTCCAATACCAGGATGTTGGCTTTCCAATAC
TCGTATCAGTGAATGCTATTGTCAGTGACATTGGAACAGACACCTTTTCTGAAGTAAAAG
AAGCCACTGGTCTTGTAAGTCCGGTTACAGTAATATAATGATATTTTGTTATTGCAGCTG
TGCCACCAACATTGTCTTCAGATAAGCTCACGGTATATTGTCCGGGTTCCAGATATGTAT
GCTCTACTGTTTGGTTCTCACCAACGTATTGTTGAGAACCATCTCCAAAAGTCCAATAAT
TGGCATATCCGGTTCCTCCATGAAACGTTACTTTCAGTGGTGCATCTCCGGATATTACAT
TTGAGGAGAAATGTTCTGGAGCAACAGATCCATCACCCAGGCCAACAAGTACATATCCAT
ACTTACTTGTTGTATTACTACCCACAGCGTTCTTAACAGTTAGATTTACGGTATATCCTC
CTCTACATCATACACATGGGTTGTATTTTGCTCTGTTGAGGTATTACCGTCTCCAAAGTC
CCAAAGCCAGGAAGTCGGTGAACCTGTGCTATTATCGACAAATGATACGGTTTTTGTGGG
AACTGACCCTCCATAAGTGTTAGCATGATATACTTCTGGAGAAAAGAAGTCTGCAATAGG
AGCTTGTTGAGGAGTGACAGTGATATAATTTGATTTCTTCAGCATACTATTGCCTGCGAA
ATTGGTTACTGTAAGACTAACATCATAAGTTCCAGGTTTTTTGAGTGTGTGTGTGGCTGT
TTGAGCATGTTTTGAATTTATACCATCTCCAAAATCCCAATACCAGGATATGGAGTTCCA
CCCGTGCTGTTATAAGTAAATAACACAGTTAACGGCATATTTCCGGATTTAGATGTCATA
TTAGCAGAAAAAGAAGCAAAAGGAATTGTAGGTTTAGCTGAGAAATCGTACATGTATATA
CTGCAATAGTACATGTTTTCCCTATCATTACGATAATCTTCCCATACTATTTTGTCACCG
TAAATAGCAGGGTTAAGTTGATCTGCTTCATCATTAGTAATCTGAATTTCTTTATCTTCA
GAAAGATCATATATGTATATATCCCAATTTCCGTTGCGGCCATCCTGCCACACTATCCTG
TCACCATAGATAGCAAGCTTATCCTTTCGTGACCCATTGAAGGTTATCTGAGTCTCTATA
GAAGTTGAGAGATTATGTAAGTAGATATTATTACCTTCTATGTATACAATCCTGTCACCG
TAGACCTTAGGGTTCGATGTTGATCTATTGGTTGTAACTCGAGTTTTATTGGAAGTTGAT
AGATTATACACATAGATGTCATGGTATGAACTTCCAAAGCCAAAGCTAGGATCTTCCTGC
CATACTATTTTGTCTCCGTAGATGACGGGATCCTTAGTTGATCGGTTAGTTGTAATTCGG
GTTTTATTATAAGTGCAGAGATCATACATGTAGATGTCCCGATACCCACTGCTTTGATCT
CTCCATACGATTTTGTCACCGTATATAGTTAAAGAATCCCCTGCCCCTTTATTTTCCGAC
TCTGAAATTGAAAGTAAAGTTTTATTATTTGTAGATATATTGTACAAATAGATGTTTTGC
CCTCCAGATCCACACTATCTTATCGTTATAAACAGCAAGATATGAGTACCATGGATCTTC
AGTTATCTGTATCTCTTTACCTGTAGACAAATCTCGCAGGTGGAGACTTCCATTGATATA
CTTGTCCAACCATGCAATTTTGTTATCATAGATAGCAGGAGTAAGACTCTCTCGCCATAA
GGTGTAATTTGAATTTCCTGTCCAGCTGATGCTACTGTTGCGATCAGTAACAAAAAAGCA
AAAGCTAACGAAGTCAAAAAAATCTTACTTCTCATTCATTTCCCCCAGACCCCAAAGGTA
AGTAGATATTTCTTATTCTTTTTATATATAGTGAAACTTTAATATTAGTTTCAATATATT
TCATTATTTGTTTCAGATAAGTAACTATATTCACGATTGAGTCATTTTTAAAGCTAACTA
CGTTTAACTACCGCAAAAGGTAGTACTACCAGTGTGTTTACTAGCATACTGAGTAACAAA
TTAGTGATTGAGATTCTCACAGTAACAAAACAGGAAGTAAACCCAATCAAAAGAATAAAA
AGCAAAGAAATGTAAGAACGGGCAAAAGTAAAAATACATTTATCATTGTGCGAGGGTTGC
CCAGCCAGGTCAAAGGCGTCAGACTTAAGATCTGATTACGAAGGTATTCGTGGGTTCGAA
TCCACCCTAGCATTATTTTTACATCGAACTTTGGATTTTGTTTTTTTTAAAGTAATGCTA
TAATTTGAAAAAAACTAGTTTTTGAATGTATTATAAATTCTAAAAACGAATACTATGAAT
ATCTGCAGTTGCGTACACTTTTTGATTGCTATATATCCCTGCATACCTAACGCTTTCACC
AAATTTGGTTGATATCGCATAAGAAAGAGATATATTAATAGTGCCTGCATAAGAGTACTT
GCAACTCCGGACTCAAAAGTTCCTGCAAGCATTCTTCTTACATTTTATATATTGAGCTGA
TCCCAAAACTCAAAATTGCTTCTTTGAATCCTGTATTCCGAACAATCAATCAAGTTTCTG
ATCATGAAAACAATCCTGAAAATTCTTGATGATTAAGAACGAAATGACTTTTGGGATAGG
CTCATTCTCTGGAATACATCTTCTATTTTTTAGATGTTTTTCTACAAGATTCATTCTTTT
GCATTTAGTTTGGAATCGATTTTTTTCAGAATACTTATCTCTGTTTTTATGCAGGCTTTA
TATTTTTTGAGATCCTGTTCGTTAAGAAGATCTGTTGTAGAAGTTTGAATCTCTTCCGCT
TTCTCCTTAAGAATTTCATAGTACTCTTCCCCATTTCGGTTAAAAATATCATAATTTTTC
TTCTGTCTTTAGTATCTGTCTTTCTATAAACAAGTCCTTTTTTTCCATGGAATCTATCAT
TCTTGAAAGGCTACTCCTATCCATATTCATACACAGACCAAGGTATGAAGGAATCATTTC
TCCCATCGTGCCAATTATTAGAATAGCATTAGACTGTTGTCTGCCGAGCTTTTCGGGTCC
TTTTGATCTGACTTTGGATATCATTTCAGAGAATTTTCTTTCAACCAATTTGTTAAAAGT
ACTTCCCTTTCCAGTATCAATAGCCCCATTTCTCTCCTCTCATTAGTATCTGACATGCTT
CCTCCAGGATGTTAAACGTGTAACTGCGGATACAGACAAAGAATGTCGAGTAAGATTACA
TCTTCGGTATATAATAAGGGTTCACTCTAGTTTTGTACAATATGATATACCGATGCAAGA
CTTTTGGATATTTTATATATCAGTTTTTGGATATTTTGTCATTTTTATAATTGGCACTAA
TCCAAATACCGCCTGTATTATGCAGTGGCATAATTTATGATATGCAGTGGCGTAATTTAT
GATTAGATAATTAAAGGAAGGACTGTAAACCACCTGAAATATATCTAGAAAATAAAGAAT
GCGAAACATTTGTAGATCATTTACCCAAAAATTTGAATTTTTTCCCACCGCTTTCTCCCC
ATTATTTTCCCCTTTTAATAAATCTTTTTTCAAACAGGTTCAATACACTAGTACTGTGAT
TCTGAAATAAGTTTATAAAACTTGACTTTTGATAAATTCAACGATCTCGGATTTTTCCAA
GAAGTGAGGAATCGATTTTGAATCTAAACACTAGTGTCGAGTTAATCATCAGGGATTCAA
TAATTCCAAATAATTGCAATCGGTTTTATACGATATTTATTGTTGACATGACACTAGTAA
GCTGCCTGCCTTAATACCCAACTTGCACCTCTGCCTCTAAGTCCTGATTTGTTTCTTTTC
CCAAAAGATTTCCTTTGATAGAAAATTTTAGCTCTGCTCTTCCCCACGGACAACCATAAC
TGGTACCTTTGAACCTCTTACTACTTTCTCTGCAACACTTCCGATTAGAAGCTTATCAAG
TCCTGTTTTTCCGAGGGTACCCATCACTATCAAGTCAATATTATTATTATCGGCGAAATC
TATAATTGCATTACTCGGATAACCATCTAAAACAACCTCTTTTACCTCCACCCCTGATGC
CTCTCCGATCTTCTTAACCTCGAATACTGCTTTCTCCCCTTCACTTCTAATTATTTCATA
CACATTTTTTACCAATAGTCCAATACTCGGAAATTATGGGAGACGTATTTACAACATAAA
GAGCATAGACAGCTGCTCCGCTGAGTTTTGCAATCTCGATTCCGTAAGAAATGGCTCTCT
GTGTATTCTCAGATCCGTCCGTTGCAATCAATATATTTCGGTAAAAATCTCTCTCCATAT
GTTATTCCCCATTTGCTTTATACATAAAATATTATTAGAAAAAAATTAAAATAGTTATCT
AAAAATAAGTTTGTAGCCTTTAAAAAGGCTACGTGCATACTTTATTTTTCATTACCTTTT
GCTTCAATTCTGTTTTTTCTCCTGAGCATTACAAAGCATGCAGCTAGAGCCATTGTAATG
CCTGTCCCAAGCTCAAATCCCGGAAGAGAGTAAAGAGACTGTTTTGCCTCCAGAACTTCG
GTATTGACCTTGATGGTATCCGAAGTCCGGTCATGCCCATCAGTATCTTCGTAGAAAATT
TCGCTACTTATAGAGTATGGCTTTGCAGTTGCAGTTTCATCTACATCCATATCAAAACAG
CAACTTCACTGTCTCCGGGTTTCAGGGTTCCAAGGTAAGCCTGGTCATCAGTGGTACTGA
ATGGATCAGATGCACTAATTCTAACAGTTGAATCTTTTGCAGTTTCTTCTCCTGTGTTTT
TATATGTGACGTAAAGCATCCCACCATCATCGGGGTAAAGGTCACCTGTTACGTTTGTAA
CTTCAAAGTAAGGTTCCTTCTTGACTTCGATGTTTATGGTCTGCGTCTGAGTCTTATTTT
CATACCAGATGCCTACTTCCTTATTTGTCACAAGGCCTGTAACGCTGTCAAAATCGTCTC
CGCCTACCTGGACATTGTTCTGGTACTGATACGAAAGATCGAGGTTCAGGGGATATATAC
CTGCAGGAGTGTCTTTATTAATCTCAACTGTAAACTGTGTGGGGCTTGCACTTTCTTTTC
CCTGCATGAGAGTCCAGCTTCTTGGGCTCCAGATTTAACTTTAATGTTAGGGTTATCAGA
TTTAAGGGTTGCAAAATGCCTACTGCCATCGTAGCCTGCGCTTCATACTGCATCTCTGAC
TGTTGAAGCATTTCATCTGCATAATTTCCAATATCTGCATCTTTTTCAGATTTAAAGCCG
GAAATTTCACCCTTGTTCATCATATTTATATTAAGAGTTGCAGTATCTCCTCTAGAGAAT
TGTTTGTCTCCAACAAGTGTTGCATTAAGGTCAGGCCCTCCGTATACTGAGTAGTAGTTT
TTACTAATATCAAAATTTTCGAAGGTAAACTGCCTCTGCTGGTAGGACTGCAGAACAAAG
GATTAGAAGGGTTATGACAGTAATAAATAATCCATTTTTATTCATTTTCATCACCTAATA
CATTCTCATCATTCTGATTTCTTTTCCGGTGTACGCTTACTATCTGGTAAAGGGCGATAA
CTATAATCAGTAAAATCGCTATTCCTGTTATGCTAAATTTTTTGTTCTGTAGCTTCAAGA
GGTACGTTCACTTTCATACCTTCTGACAAAGTAGTGTCTCCATCTTTGTCAACGTATTTT
ATTTCACTGTTGACTCCATACTTTTTTACAATTGCATCCTGATCTGCCGAAATTTCGAAA
CTGGCAGTCTTTTTCTTTTCGGGACCTATATCTCCTATTCTTACTATGGATTTCTCTGTG
CTCAGAGGGCTCATAACAATAATTCGGGCTAAAGCATCTTTTGCTACGGTTTCTCTTGTA
TTTTTATAAGTGACCTCAATAACTTTAGTTTCACCCTGAACAAGGCTTCCTGAAACCTTA
GTTACTTCAAATTTAGGTTCGTCTTTTATAGAGATTGGTATTCTGAGCGTTTCTGTCTTT
GTTTTGTACTCTCTTGCAAACTCTACACCCGTAAGCCCTAGATTTGTTGCATCTGCAGTT
ACAGTTTTGACATTTGCCGGATATTGATAGGTCACTGGCAGGAGAAGTTCATAATTCCCG
GCGGGTGCATCGCTATCTATTTTGATTATGTAGCTAAGGGTTGCTGTATTTCCTGTTTCA
AGTTCTTCAACGTTCTGGAGGCTGGCTGCGGACTCTACTTCAACGTATTTTGTTTCCGAT
TGAAGAGTAGCCTCGATATTTTTTGCAGTAGTAGCTCCTTTTTCTTTTTCCAACTCCGCA
AGTGCAATTGTTTCCTCAGTGGAGTCGTTTATCCTTTTCTGGTTGCATTCAGCCTTTGAA
AACCGGATATGACTCCATTATTTGCGATTTTTATCTGCAGATCTGCAGTTTCCCCTCTTT
CAAACTCAGTATCTCCTGTAATTGACGCCTGTATTACTGGCGATCCGTAACTCTTGTAGT
AATCTACAGTATATCCATGATCTAGAGCGATGAAGTTGGTTTCGTCCTCCTCCCTAGGGC
TGGGAATGCAGTTACTGAGAGAACTGAAAGAAGAACTGCAATTACAAAGAATGTGTTAAT
TGTCTTCTGTAGCCTGTTTTTTGGGGTTCCTTCATTGGGTATCGGCCCCCTTGACATTAT
TTGCTTTTGCTTGTGAAGCCTGTATTCCTCTCCTCTTTTCCTCAGGTATCCATCAATACA
ATAAAAGGCGGAAATACCATGAAGGTTGCAATAAGGACAAGTACGATATCAATAACTGTC
ACTGTTCCAAAGTCACCTATTAAAGGAAAAGGAGATATTGTCAGAGCTGCAAACCCACCA
ATAACCGTCGATCCTGAAGCGAGGAGTGCAGCACCGATGTTTTCACTCGTCCTGTGTATA
GCTTGCAGAGGATCTGCTCCATGATCCTTTTCTTCAAAATATCTTTCCATCATGAGGACT
GAGTACTCACAACCTATTCCAATGATCAGTGCCCCCATAGTTGCAGTCATAGGGGTGTAT
AGAATTCCAAGAAACTTCATTACTAGCCCTGACCAGCCAGTTACGATAAACATTGGAATA
ATAGCAGCAGAGCTTTTAGCCAGTCTCTGTAAACTACCAGAAGTCCTCCCAGAACAAGGA
ACAGCCCAAGGTAGGTCATTAGAATTCTTCCATCTGTAAGCGCACCCAGAACTTCAATGT
AAACCACCGGGTTACCTGTGATCGTAACTGTGACGCCTGGAGGAACCTGCATCCACTGGA
TATCCTTGTCTATTATTCCGGTTAACTCTTCAATACCTGTAGTCTCTATGTCGGACACGG
CATTTCCAATGTTTAAATTTAAGAGAAGCATATTTCTACGCCATACACATAGCAGTTCTT
TTGGGATTCGGAATTTCATTGTATATTGCCTCTATTTCGTCTCGGGTTTCCGGGATTGTA
CCTCCATTATACTCTTTTATGAGAGGCACAATGCTTAAAGTGCTTTCAATATGCTGCCTT
TGAGTTTCATGTTCACTGAACCTGTCAATCCACTCCAGAACTTCAGGATCAGCATTATCC
TTTACTTTTATTATGAGGTTAAGTGTATCAGTTCCCCCCGTAATATCTTTCATATGGTTC
AGGTCCATAAGGGCTGGCAGATCCCGAGGAGCAAAAGATGTTGTATCCGTCTGGGCACCC
ACTGACTCATCGGCATATATACCTCCGATACAGAGCAGAGTAGCTATCCAGTATCAATAA
ATTATTCTTTATTGAAAAATTATTAATCTTTTCAAGAAAGTGTTTTACAGGTTGTTTTTT
GGCTTCGGAAGAAACATGGTCTGCATTTGTTTCTGTTGGTTTTGGTTCGTTTTTCCTTTT
TTTGACTTGAGATTTTTGAGAAATCGTCAAAAATATAAACTGTGAACTACCCCGACAAAC
ATGGCTGCTAAGTAGCACATTAATATACCGATCAGTGAAAGTTTGCCAAAATCCTGGATC
ATTGGTACAGTAGACGTAAAAAGGAGAAAAATCCCAGAGCAGTCATGGTAAGAGCTATGA
GTACAGCAGGTCCTGTGTGTTTTATTGTTGATATAATGGCCTTTGACTTGTTTCCTTCTT
TATGCAGCTCTTCTTCAATTCTGTTATGGAACTGAATAGCATAATCAATACCAAGCCCTA
TTAGTACCGGGAAAGCTGACATGGAAACCATTGATAGAGAATTCCAGAAAGCCCATAGCT
CCAAAAGTATAAACAATGCCTAGTAGAACCACTGGTAAAGGAAGGAGGCACCAGCGAACA
TGCCGGAAAACAAGACTTAATACAATTACCATAAAAACGGCAGCAAGTCCCAGCAATGGT
CCCATACCGGTGCTCATCGCCTCGCTCATTTCAATCTTATAGGCTGGATCACCTGTTACT
ATGAGATTGTAAGAAGGAGGAAAATCAGAAAATTTGACAGCTTCTTCGGTTTCCGTTATT
ATTTCTTTTTGCTTATTATCTGTGCTGGACCCGGCCATCGTTAAATAGATCACCATATGT
GTATGATCAGGAATTAATGTTCCAAATGTAGCCAGATTTCCATCAATAATTTCCTTGATC
TCCGCGTCGGTATCGAGAACCTGGGACCTCCCTGTATTCTGATAATTCATTTCCCTTTAT
AATAGAAGCCGGACTTGTGACCCCAACAATTCCTTCTGTTGACTCTAGTTGGTGTTCAAG
CCGGTCTACAGATTTCATTATGTCTGCAGACTCTACATCGTTCCCTTCTACCATCACTAT
AATGGAGTTGGTTCCAAATATGTTTGAGTAAAGGTGATCATAATCCTGATACAGTTTCGA
ATCTTTGCTTACAAAGGTTTCCGTTCCTGATTCCATAGTAATTTTCTGTGCACCTTGCAC
TGATATCAAGATGAGAAGAAAAAATCAGAAGTATGGTCATGCGGTTGTTATGGACAAATA
CTCCAAGTTTTTCAAAAACACTTTTAATAGCACATCCCTCACATTACTTTTTGGAGATAG
TTGTAAAGTACATATGAGCCTACAACTAGCGATTGCTTCCAAAGGCTCTGTGCTGATTCA
ACTCCGCCAATGCATATCTTTCTTAAAATCATCATCGTCTAGACTGATTCAACTCCGCCA
ATGCATATCTTTCTTAAAATCATCATCGTCTAGAATCTGTGTGAATAATCCTCGGTATCA
TATTGATCTATTAAACTAAGGGTTTCGTTGAAGACTCTATCAAAATAATCACAACACTCA
AGCCCTTTATCTGTCAGGGAGACAAGAATTTTTCTTCGGCCTTCCGAATCATTTCCCGAA
AAACTATCCTTTCTTTTCCAAATCATCAATCATTAGGTTACACCGCTTATCCGTACCGGT
GTAATTTCTAATAGTTGAGGGCGTAATCTTACCTTCCAAGCCTATTATCTTGATCACCTT
GGGTTGATTCGTGCTCAGTTCTCTGAACTTATTCATGATTTTTTCTGAAACGCTGGTCAA
AAATTATGCTCTCAAGAACATCCCTTTTCATAAAGAGAAATGTCTTCTTCAACGTTGTTT
CATCTCATATTTTTATACCACTAGTCCTTCTACAACTGGTTTTAGATGGGAAAAATTTTT
CATATCTAAAATTCACATCAATTTCAGTTTTAATGGATATTTAGCTCCAAGATCTGATAT
TTAATTTGAAATGTAAACAATATCAATAGTTAAATTTCTAACTATTGATATTATCAATTA
ATTTATTGTATTTTAATCTTGTGGCCAATACATACAACAAAATTGCATACTGCTAATTTA
CAAAATTTTAAGTTTTAACTATTGAGAAAATTTTTGTATCCTGAAATTATTTCGTAGATT
CAAAACTATTTGAAAGTCTAATGCGTGATACAGCAGCAAGCAACGTAAAAGATTAAATGC
TGAGAGTAAATTTACGCTTCATTTTGGTAATATTGAATAATGACTCAGTTCCAAAATCTA
GTGATATTTGATTCAAAAAGAAATACAAAAGAAGAAAAGAAGCTTTACGAAAAACTGGTT
ACAAAGTTTAAGTCTTTGATTAAAAATTGTGGAGGACTTAGGCTCTATTAGATTTCTCAT
AGAAGATGTGTTAAACTAGCCAAAAAAACATGCAATATGGAGAATTTACACCGATATACA
ATGCGTTCTGTAATAAAATACTGTTCTATGGCTGTATTTTTGACAGAAACAGTTATAGAT
TTCTTTATCAATGATAAAAATAGATTAAAACGCCTGACTGAAAGTTAAGAAAAAAGCATC
ATATAACATTTAGAACAAGGTCACAGCCATATAAATCGGATAATTGCTCCAATGTTAGGT
TTAAGATCTGGCATCGAGGGATTTCGTGGTTTCGAATCACATCTCTTGCACTAAATTCGT
GGGTTATAGATAATCCAGATTTTTGTACACAACTCCAGAAAAGAAACAGTATCATTTTTT
AAAAACTTTAAGCTTAAAATTAATTTTAAAGTTATACGAATTCGTTTTGATGTTATATTT
TTTAGAATATTATTCAAAAAGATGGGAAACAATTCCAGATAACGCATCTATTAGCAGGGA
TGGAAAAGATTTATTTGCAAAAACTTTTAATTAATATATTAATATATTAATATATTAGTA
CTTTGGGGATGCCATGGACGGATAAGAGATGACCGCTATATTCGGAGAATTACTGAGCTT
TGATCAAGAAAACGGTCCTGAGATCAGGCTGAGGGTTTTTGGAGATGAGTTCTACGCTCG
CTATGAAACGGAAGAAGGATATACCGTAATTTACGATGAAACTCTAGGAAAATTCACATA
TGCCAGACTAAAAGATGGTTACTTTGTTTCCAGCGGAGTTGATTTAAGCCTTAATCCACC
ATCTGGACTTGAAAAGCATCTAGAAGAATCAGATGAAGCGCGCATGCAAAAGGCCGAAAA
AAGATTCTTCCGACATTAACTGCCATAATAAAAATCAATTAGCATCATTCATTTCCATCA
ATCCTATTATAGTCCACGAGCATAAATAATGCAACTACTCAAGAAGGTACAATGAGTTTT
TGTTGCAATAATTACAGGCATGACTATCTGTAAATTAATATCTAAATTATCGGCTTTATA
GAAATCCTTTATTTGATGCAAATTTGATTTCTTCTCTAATTAGAACATAAATTTTTTGGA
GCATACCCTTTATCCATCACGATATTGTGATTTTCTTGTCCTGTTCGATTGTCTTATGAG
AGCATTTATGAGACATTTGCATGTTTGACTTTATGATCTGTTTTTGGACTAATCTCCCAT
CTTAATATTACCTTCTTTTTCGTCTACTGAAACTGAAGTTTTCAGAAAGCTTTTTCGAAG
CTTCTATGATCTACGAGAGTAATAATAACTTGATTAAGAACTCATAATTCTATTGCACAA
AACCGTAGTAATAGATATATCGTCTCCACGCTACTAAAAAGCTTTAGATTTCTTGGAAAA
ATGAGGTTAAATATAAAAGAAAAATTCTCGATACAAACAACCGATTCCATGCGTCTTCGG
TTAAGTGAGGAATCGTGAAAAATTGCGTCAATTTCCTCAACAGTTACTAAATATTTTAAT
AAATTTGAGCTGGAATAGGGTATCGATTTCATGTAAATGGGCCAAAATTTAAGGCCGGCT
TCTAATGCAAAATCAATAGCTTTCAGGCAAGAAAAATCCTTAACCGACGACCAATGCAAC
CGATTCTAAGTATTAAATTCTCGATACAAACAACCGATTCTAAGTATTATTTCGTAGGCT
ATTTTATATTAATATATTTAATAAAAATATGAAATTATTCAATATTTTGTGTGGGTTGAA
AAAAATTGCTTATTAGAAAGTAGCAAGACCAAAAAGAGAAACATAAGCTTGTATATGATT
TTCAACAACAAATGTTTCTAAATACAAAGTTAAACAGTTTTTAGACTATTTTATCAAAAG
GCCTTAAAGCCAATCCAGGAGATAGTTAAAGATGAGTGCAATAACTGGGAGATACTCACC
TTCTCTCAGGAGAAGGGGCCTGATGTAAAACTTAAAGTTTTGGTGATGAATTCTATTCCC
GCTACGAGAACCTTGACGGATATACGGTGGTTTATGATATAGATTTAGGACAGTTCTGCT
ACGCATATCTAATCAAAGGCGAATTCGTCTCCAGCGGAGTGGACTTAAGTCGTGCTCCAC
CCGAGAAGATTTGGCGGCATCTCAAAGAGTCAGAACAGGTAAGAAATTCCAAGTTCGAAA
CCAGATATGCCAGGATGAATCCTCCGGCAGAGCTGTATCGGCCCGTTGCTAATCTCAGGA
CCTTCGGGCCCAATAAGGGTCTTCTTGAAGGTCGCAGGTTATCCGAGGGAGACATAAAAG
GATTGACCATTCTGGTCCAGTTTAAAGATGTGAAAAGCAATGTCACCCAGGAAGACGTGG
ATAGAATGCTCAACGGAGAAAACTACACCGAAAACGGGAATTTCTGCTCTGCCCGAGAGT
ACTTCCGGCTCATGTCTGGAGGAAAGCTGAATTACACCAATGTGGTAGTCGGGCCGATAA
CCTTAAGCAAGAACAGGCAATACTATGCCAACCATCTGCTGGTTGAAGAAGCCCTGGACA
TGGCAATAGACAGCGGTGTGGATCTCAAGATATTCGACTCGCAGGACGAGGGAATAGTGG
ATGCTATCAACTTCCTCTATGCAGGACAGACCCAGTACATAGGAGAGCTATGGCCCCATA
ATTACTTTCTGAAGCTCAAGCGCGGCAACATGAAGACCCATTTCTATATGCTTTCCAGCC
TTGGTCGGAGCAAAGAGGACATGAGCATAGGCACATTCTGCCATGAGAATGGACATATGC
TCTGCCGCTGGCCAGATCTCTATGACTACGGCGTTAGAGATGGCGATTTTGAAAGAGCGC
AGGTCTCGGCTATTACTGCCTCATGAGCGCGGGCAACCATAACAATAATGGAAGAGTACC
ATCCCTGTGTGTGCTTATTTGCGTTATCTTGTGGGCTGGTGTGACAATGTGGTGCGCCTG
ACCAGACCAGAGAAGTACCAGACAGTGCATGGAGACTACAACACGGTCCATATATTTGAG
AGCCGGAAACGCCATGAAGACTTCTGCAATGAATACTTCTTGATTGAGAATCGGTCTCAG
TTGGACCTTGATAAAGATATACCTTCCAGCGGTCTGGCCATATATCATTGTGATATACTT
GGGTCCAATGAGTGGCAGGGAGGAACTCCCACCAAGCATTATCAGTGCGGATTGCTTCAG
GCCGACGGACATCTGGACCTTGAAACCAACCGGAATATGGGAGACGATATGGATCTATTC
AAAGAGACAACGGCCACAGCCATAAGCCATTCCACTCTGCCATCCTCCAACTTGTGGGAC
GGCTCGGAGTCCGGCCTGACCATCTCCAACATCTCAACACCCGGCCAGATTATAACATTC
CAGGTGGGCACATCTGAAGTTAGACCCGCCATACAAGCAATAAAGCCGAGTATCAAAGAA
AAAGAAATTCCAAGGCATGCAGAGCTTATAAAGATCATGGAAGAAGCCCAGGTTAAGATT
GATGAAGGGTTAGAAAAATTAAAGGCAATTGCCTGAAAATAATCTTTTTAAGGAAACTTT
TTTGCCTTATATACCTCTTTTTACTTTTTCACCTTAATCCAGTTCTTCTGCTGATTTCTA
CCTAAGCCTTAAAATTTAGCCCCTCTAAACCTTAACCTGATCCCCGAAACCAAGGTTTCT
CAGGCCAAAATTCTCTTCAAAACATGGCTGTTTAGGGAAAAAGCTTATCGATTTTAGCAT
TCTGCTTCATGTAATGTAAAATTCTCTTTGAAAACAGGATCTCAACAGCACTTTGAAATA
TGGATTTAAGATTCTGCTTTATGTAATGTAAAGTTCCCCTTCGAAAACCTAACTTTTTCT
TATTTTCTTTTACTAAAGTGATGACTCCAATTTTATCATTTTCTCATTTACTGGCATTAG
AATATTCAAAGATTAATATAATCGTATAGATTTTTATATTATTAAATCAGAATAAGGAAA
TGGGTTTCCGGATATGCAAATGCCTGATGCCCTCTTCTTTGCTTACTGAAATTTAATTTA
GCCTTCAGACTACCAGAACCAACAGCTGTCTTTATATAAAATTCAGTGAATGAAATCAAT
ACACTGATAAACTAGGGAGTGAAAAGACATGGTAGCAAAAATTAATGCCGATGCCTGCAC
TAGTTGTGGAAGCTGTATAGGCGAATGCCCCGCATGTGCAATTTCCCTCAACGATAATGA
TGTTTCGTTTGTCGTTGAAGATAAATGCAATGACTGCGGCGTATGTTTATATGTATGCGT
ACATGGGGCAATTACCATCGTATAAAACTCTAAAATTTATATAAATTCATGGACTACTCT
AGTGTCAAGTCAAACTTAAAACGTCGTAAGTATTTCTTATATCTTTTCATAAGTAATTCT
AAGAGTACTTGATGAAAAGATATACTGTAACACTAAAGACGAACGTAAAGAGCTTTATGA
ACTTATCTCAAAGAGTAAACAAAATTCACAAAAAATTCTTAATGCTCTGATCTTACTCAA
TTCTGTGGTCGAAAATATATTACTGCTTTTATCCATATAATTTGAAGAGGATACTTTTTC
CGTGTAAACTGTGACCCTGATAATATCGGATTTTGTTTCCGTATTGAGAATTTAATCAAT
ATTTTATATAAGTAACCGCCCGTTTTGCCAGTCATTAATTATTCTGGTAGCAGTCCGTGT
TTCGTCTACTTCACCTTTCTTTTGCAGGAAATTGCACTGTATGCCTATCAGTTCAAGCAC
ATCATAGGAAGCCTCATCTTTAATTGTGATACTATAGAATGACTCGAGAACCGTTTTATT
TTCGGCAATTATTTTTTCAATTATCTTCAGAGCGACACCGATTTTGTCCTTAAGATGGGT
TGCATCCTTTATTCCGAGTAGGCCCTGCAGATATTCGTCTTTTTTCATCAAAAGGAATCA
CTCCAGGAGTATCTATGAACATGATGTGTGAGCCTGCATCCACATTGCTTACGGTTCACT
ACTCACGACGATGTTTTTTTTGGTACCTTTTTTCACCGGAAAGGACCCGTAAAGTGATAA
TGATTATCATCTACATATCACAACGTGCGTGGAGGCCATCAAACCACGTCAAATAATCAA
TTATGACGCAGGTATCGTATTAATTGATCTGCATCAACTTAACGTAAAAACAACTTCAGA
CAATACAAATCAGCGACACTGAATACGGGGCAACCTCATGTCAACGAAGAACAGAACCCG
CAGAACAACAACCCGCAACATCCGCTTTCCTAACCAAATGATTGAACAAATTAACATCGC
TCTTGAGCAAAAAGGGTCCGGGAATTTCTCAGCCTGGGTCATTGAAGCCTGCCGTCGGAG
ACTAACGTCAGAAAAGAGAGCATATACATCAATTAAAAGTGATGAAGAATGAACATCCCG
CGTTCTTCCCTCCGAACAGGACGATATTGTAAATTCACTTAATTACGAGGGCATTGCAGT
AATTGAGTTGCAGTTTTACCACTTTCCTGACAGTGACAGACTGCGTGTTGGCTCTGTCAC
AGACTAAATAGTTTGAATGATTAGCAGTTATGGTGATCAGTCAACCACCAGGGAATAATC
CTTCATATTATTATCGTGCTTCACCAACGCTGCCTCAATTGCTCTGAATGCTTCCAGAGA
CACCTTATGTTCTATACATGCAATTACAACATCAGGGTAACTCATAGAAATGGTGCTATT
AAGCATATTTTTTACACGAATCAGATCCACGGAGGGATCATCAGCAGATTGTTCTTTATT
CATTTTGTCGCTCCATGCGCTTGCTCTTCATCTAGCGGTTAAAATATTACTTCAAATCTT
TCTGTATGAAGATTTGAGCACGTTGGCCTTACATACATCTGTCGGTTGTATTTCCCTCCA
GAATGCCAGCAGGACCGCACTTTGTTACGCAACCAATACTATTAAGTGAAAACATTCCTA
ATATTTGACATAAATCATCAACAAAACACAAGGAGGTCAGACCAGATTGAAACGATAAAA
ACGATAATGCAAACTACGCGCCCTCGTATCACATGGAAGGTTTTACCAATGGCTCAGGTT
GCCATTTTTAAAGAAATATTCGATCAAGTGCGAAAAGATTTAGACTGTGAATTGTTTTAT
TCTGAACTAAAACGTCACAACGTCTCACATTATATTTACTATCTAGCCACAGATAATATT
CACATCGTGTTAGAAAACGATAACACCGTGTTAATAAAAGGACTTAAAAAAGGTTGTAAA
TGTTAAATTCTCAAGAAACACGCATCTTATAGAAACGTCCTATGATAGGTTGAAATCAAG
AGAAATCACATTTCAGCAATACAGGGAAAATCTTGCTAAAGCAGGAGTTTTCCGATGGGT
TACAAATATCCATGAACATAAAAGATATTACTATACCTTTGATAATTCATTACTATTTAC
TGAGAGCATTCAGAACACTACACAAATCTTTCCACGCTAAATCATAACGTCCGGTTTCTT
CCGTGTCAGCACCGGGGCGTTGGCATAATGCAATACGTGTACGCGCTAAACCCTGTGTGC
ATCGTTTTAATTATTCCCGGACACTCCCGCAGAGAAGTTCCCCGTCAGGGCTGTGGACAT
AGTTAATCCGGGAATACAATGACGATTCATCGCACCTGACATACATTAATAAATATTAAC
AATATGAAATTTCAACTCATTGTTTAGGGTTTGTTTAATTTTCTACACATACGATTCTGC
GAACTTCAAAAAGCATCGGGAATAACACCATGAAAAAAATGCTACTCGCTACTGCGCTGG
CCCTGCTTATTACAGGATGTGCTCAACAGACGTTTACTGTTCAAAACAAACCGGCAGCAG
TAGCACCAAAGGAAACCATCACCCATCATTTCTTCGTTTCTGGAATTGGGCAGAAGAAAA
CTGTCGATGCAGCCAAAATTTGTGGCGGCGCAGAAAATGTTGTTAAAACAGAAACCCAGC
AAACATTCGTAAATGGATTGCTCGGTTTTATTACTTTAGGCATTTATACTCCGCTGGAAG
CGCGTGTGTATTGCTCACAATAATTGCATGAGTTGCCCATCGATATGGGCAACTCTATCT
GCACTGCTCATTAATATACTTCTGGGTTCCTTCCAGTTGTTTTTGCATAGTGATCAGCCT
CTCTCTGAGGGTGAAATAATCCCGTTCAGCGGTGTCTGCCAGTCGGGGGAGGCTGCATTA
TCCACGCCGGAGGCGGTGGTGGCTTCACGCACTGACTGACAGACTGCTTTGATGTGCAAC
CGACGACGACCAGCGGCAACATCATCACGCAGAGCATCATTTTCAGCTTTAGCATCAGCT
AACTCCTTCGTGTATTTTGCATCGAGCGCAGCAACATCACGCTGACGCATCTGCATGTCA
GTAATTGCCGCGTTCGCCAGCTTCAGTTCTCTGGCATTTTTGTCGCGCTGGGCTTTGTAG
GTAATGGCGTTATCACGGTAATGATTAACAGCCCATGACAGGCAGACGATGATGCAGATA
ACCAGAGCGGAGATAATCGCGGTGACTCTGCTCATACATCAATCTCTCTGACCGTTCCGC
CCGCTTCTTTGAATTTTGCAATCAGGCTGTCAGCCTTATGCTCGAACTGACCATAACCAG
CGCCCGGCAGTGAAGCCCAGATATTGCTGCAACGGTCGATTGCCTGACGGATATCACCAC
GATCAATCATAGGTAAAGCGCCACGCTCCTTAATCTGCTGCAATGCCACAGCGTCCTGAC
TTTTCGGAGAGAAGTCTTTCAGGCCAAGCTGCTTGCGGTAGGCATCCCACCAACGGGAAA
GAAGCTGGTAGCGTCCGGCGCCTGTTGATTTGAGTTTTGGGTTTAGCGTGACAAGTTTGC
GAGGGTGATCGGAGTAATCAGTAAATAGCTCTCCGCCTACAATGACGTCATAACCATGAT
TTCTGGTTTTCTGACGTCCGTTATCAGTTCCCTCCGACCACGCCAGCATATCGAGGAACG
CCTTACGTTGATTATTGATTTCTACCATCTTCTACTCCGGCTTTTTTAGCAGCGAAGCGT
TTGATAAGCGAACCAATCGAGTCAGTACCGATGTAGCCGATAAACACGCTCGTTATATAA
GCGAGATTGCTACTTAGTCCGGCGAAGTCGAGAAGGTCACGAATGAACTAGGCGATAATG
GCGCACATCGTTGCGTCGATTACTGTTTTTGTAAACGCACCGCCATTATATCTGCCGCGA
AGGTACGCCATTGCAAACGCAAGGATTGCCCCGATGCCTTGTTCCTTTGCCGCGAGAATG
GCGGCCAACAGGTCATGTTTTTCTGGCATCTTCATGTCTTACCCCCAATAAGGGGATTTG
CTCTATTTAATTAGGAATAAGGTCGATTACTGATAGAACAAATCCAGGCTACTGTGTTTA
GTAATCAGATTTGTTCGTGACCGATATGCACGGGCAAAACGGCAGGAGGTTGTTAGCGCA
AAAAAAAATTCCAAAAAAAAATTCCAAAAAAAAAGCGACTAACAAACACAATCATTATCT
GGGCCATTTCCGGCTTCTCCATCAGCCGATTACATCGTTTGCCATCCAGTAAAATCCCAC
ATTCTCAGGGTACCGGCCTTCGTCACTCAATGTGCTTATTAATCAGAACCCCCTGAGAGT
TGCTGTCCTGCCACTCAGGCAGCTCTTGTCGGAATCCTTTTTGGAGTCAAGTGAATAAAA
ATTCCTGCCTGTTGGCAGTACATCATCTCTTCACACGCATGATAGAGCCTGAAGGACCGG
CAGGGATGTATCCTCCACATCGAAACCGTGCAAGAGGCTTCAATTTCAAGAGGAGTCATC
TATTCTGGATTCAAGGTCAAAGGATTCTATCGCGGATCGAGGCGGCAGCCTGTGAAGAAG
TGCGGGATTTATGCTCAGATTTTTAATTTCCTGCTTTTTCAAAACCTTTTTCCTTCAAAA
TCGTCTTCACCAACCTCACTGGTTGGCTCTGTTTCAAGAGTTATGCATCTCTTTGTTGGC
TTCCCTGTTCTTCAAATTTTTTTCCTTTGATATTCTGTTTTTCAAAGCTTTTTCCTTCAA
AAATCTCTTTGATTATCCGGTCTGGCTCTTTTTCCAGGGTTATTTATAAATGTTCTTATA
AATTCTTTAGAAGTTTGAATCTGTCTCTTCAAGCAACTGTCCATTTTGATTTTTCCGTTT
TTGGAAATCCGGCTCACGGTCAGAATCAATTCATCAAGGTCAAGTTCCAGAAGTTCTGCA
ATCAACCTTCTAATCGAGACTTTGTTCCCACTTCCCCTGGTCATCATACCTTAAAATCGA
GTTTATGAATTCAACTTTTTTCTCGCCTTCAGGCATCTGTCCAAAGATATGCATCCCGCT
CTGGATCTGGGTATTCCTTATCTTCCCAAGAGCTTCATGCGCTTTTCTTACTACCTCTTC
AAAAGAGTCTGGTCATCGGCTTTATCTCGAATTCAAATTCGATTTTTGATATAATCAAGG
ATCAGGTGCTTCATGAGGCATGCTCACGTCCCTTGCCGTGTTTTGCCTGTTCGTATTCCC
AAGCCGCCTGTCAAGTTCTGCAAGGTTTTCATAAAGCCCTCTGAGGTCATGACAGTCTGC
ATATGGTCTATCAAACAAGCAAGGCTCCGGCGTTTGGCAATTGTACCTTCCGGAGGGGTT
GTCAGAGTTGTAGATATAGAGATGGGGAATTGTCCCTATGCTTATATCAGGATAGCAATC
TCACTGAAGCCCAACCCTTTTCCTGGCAGGAACTCAAGGTTCCCATGGGTCCCAACATGT
ACGAGCACATCGGCTCCAAAGGTGTTTTCAAGATATCTGTAGGTCGCAAGGTACTGATGA
GTTGGCGGAACTTCCGGGTCGTGCAGGATCCTGCATACTTTCCCATCACATCTGGCACCT
GCACATCCTCGCTTTGGCTGCACACAGACCACGGAGTTTCCATACTGTACTCCTGTCACA
ACGAGTTTATTATCATATACCATGGCTGCAGGAATGCCGTCTACTTCTTCTCCAGGAGGG
GTTTCCCCAGCTCTCAATCACTCTTTGCTTTACTTTCGGGCTCAGGAGTATTGAAAAATT
TCTCATATTCTTCTTTTTCTACAAAATCAGAGGGCTCCCCCGTTTTTTACGATCTCATTA
ATGGGAGTCCATCTGAACTCGGAAATTGCTTTTCTCTTGATAATGGTCTCAATAAGGTCT
TTTCCGTTTTCAGGAGGATTAACGGTATAGCCTGCTTCCTGCATCCAGTTCAGTATCCTT
TGCCACGCTTTCGAGAGAATCAAGATTTGCAGCGTCTCCTACCGAACCTTCAACACCTGT
GCAGGAGTCTGTTGTGCAGGATAAAGGCGACTTTTTCTCTGGTTGACCGGTTTTTTCCTG
AGTTCGGTCCATTTTAAAATTCTGGATGCAAATTTTGAGCAGCGTTCTTCGATAGGAAAA
CGCCCCATGTAATTTCCTTCTTTTTTACCTGCTCCTATCATGATGGGTTCAATTCCGCCT
TCAAACTCCGGGAGAGCCACACTCCATCCGATCTCGGTACTTAATCCCATTGACTCCTGC
CACTCTTCAACAGTCATATAGTGTGAAGTTACAGGCTGGAAAACAGGGACGTCAAGCTTT
CTCAGGACTTCTATGCACTTTTGCTGCGCCGATGCATTTCTCTCTTCGGTTTTACTGCTT
GCAATAAAAAAGGAGAAAGCTTTACAAGGCAATCTATAATGGACCTGCCGTTTTCTATGA
AATAATCCTCTATGACCTCATTCATTCCCCTGCTTCCAAGTTCCTCATCTTTCAAGGAAT
ATGCAAAAACAGGGACAATCGATAGGTTAAGATTTTCTAACTCTTTTATCAGTTTTTCTC
TATCTCAAGTTCATTATTTACCCAGGAAGTTCGAGAGATAAGCAGTCCCACGGTTTTATC
TTTCAAAGGCCCGTACCAGTTGAGATACTCTTCAACGTTTGAGAATATTTTCTCTGCATC
CGGATGATATAGCCCATCCCATGGTATCTTTTCAGGAGGTTTTGTTTCAATCTCACATCC
AAAAACTTCCTTTAAGAGATAGCGCAGCATATTGATCAAAGTTTTCCTGTCCTCCATAGA
TGATATAAGAAAAGCATGTAGCTGCAATCTCAAGTTTCACCGAAGAGAGTAAGTGAGGAA
GGATCACTCCCTACACAGATTACAGGTACCCTCTTTTTTAACGGTTCAAGTTTTTCATAG
AAATCTTCCCAGAAAGGGTTGATGTATAGTATAGAAAGACCGCATCCGCATGTTCGCATG
CAAGAAGAACCTTCTCAGCTTCTTCCGGATTATCTTCCAGAATTTTTGAATAGTGGGCTT
CAAGCTCTATACTAAGATCGTTGGCAGCTTTGCGGAGAGTGGGAATATAGGAATTCCATG
TTATTGAAATAATTTTCATATTTTTCTCCTCTTACGTAAGAACATGCACTTGTACTCTCT
CCAGCACTGTGCCGTCATCAAGCCTTGCAGGAGCTTCCATGGCTGCAATATATTTTCCAT
TAGGGGAGATATCAGCCGCTATTGTAATTCCCTTGGTATTATAAACCTGGACAAGTTTAG
AATTTGAACCTCCACTTTTTGATACGTCAAAGACATACACTCCATAGGCACTTCTATCCT
TGGTCACCAGGTTCTGGGCTATAGGGACAACGAGATACCTGTCATTCATTACACATTCCC
TGCATAGCCGTCCACTCTCCATTTCCACAGCAGGTTGCCGTCGGTATCATAGGCAAAGAG
GCTGTTTCCGTTGGGATGTTCTATAGGAGCATCGTTGTTTTTGTCTTTGGAGAAAGTGCT
GCCTATTGAGAAAATAAGGGTATTGTTGATAATATATGCATAATTCGCACTGCCGTAAAT
AGGGACTCCGCTTACTACAACCAGGGTTGAAATGTTTTCCTGCCATTTTACTTCTGGTAC
ACTGGTTTCCATGATCCTGGAATTGTCAAATAAAAGGCTCGTCCATCACTGGTCATTGTT
ATTATATTATTACCATCAGGAGTAATCTGGTACTGTACCATATTGCTGAATAATCAAAAA
ATGGCTCAAGGGGCGGGATTGAATAGTTCAGTACTCTTTTCCGGTATTTCCGTCCAGAAC
ATGTACAGTTCCTCTTTTCCATTTGTCGGCGTTTGTAAAGCAGGTCGTCCCGAAAACAGC
GTATTTTCCGTCAGGAGTGTTATCTATCCATGTAACTCCGGAGTCCATCAGTTCGGATTC
AGGGAATTTCCAGCGCAAATTGCCTTCGGAGTCAAAAGAATAAACTATTCCCAAATACTT
GTATTTCTCTCCTATGTAGCCACAAGCTCTACTGGCAGCAACATAGATGTTCCCTTTTGA
ATCCAGTTTTATTTTTTCATGGCTGGCATGTGGTCAAGGTCTGAACCCAGATCCTGACCT
GCTCCATATTTCCAGATTTCAGTTCCGTTTTAAATCAAAGCAGTGAATAAAAGCATCCGG
GCTATCTTCTAACCACATTTTTTCCGTCCTGGCTTGAATCGATCCAGTTTACACTCTGAG
CATAGTTTTCATTTGCTGGAAGTTTCCAGAAAGAGTGCCATCCGGGTTGAATTTGTACAC
CCTTGAAGCTAGCCCATACCCGGATTCTTTCCAATATCGACCTGCTGCAATGTATACAGC
GTCATCAGCAGCCGTTATTTTGTATATGCAGGGCTGATATTTTGAGTTCGTACTGGTTCC
CAGGTCATCGGCGCTTCTATAGCTGTGGATTTCATTTCCTGTACCGGCATCCAGAGAATA
AATGTATCCGTCAGTACTCTTTTCCCCTGCAATCAGATACTTCCCGTCCTTCGAGAACGA
AATGTCTGAAACATTTCCTCCTAAGGTTTTTTCCATAGCAATTTTTTGTCTGGCACATCA
ATAACTGTCAGTTTTTTTCCTGTCCCAACAGCTACATACTTTCCGTCCTGGGTGTATGTT
ACACAGTCCTGGGCATTCGATTTTCCTTCACTGAGATTTTCTGGAGTTATATCTCCAAGT
TCATACTCCCAGTAAATGTAAGGAGAAGATTTTTCAGAAGAGGTTAGATTTTCCTGACTC
AGCTGGCCGCTTTCCTGAGCGCTATCATTTTTTAATATCTCTTCACTACTGTTATTTCCA
TTTTCACCGGAGGCTACAGTATTTGAAGATTCGCATCCCGAAGAAACCAAAAATAACAAT
AATAATATAGTTATCAGCCCAACAATACTCTTTTTCATTTTTAGACTCTTTTGATTACCC
TTTGTCATTATCCGTATATCTTCAGGTCTGAGATGCTCAGAATATTCTGATGTTGCGTAC
TGTTGTCTCCAAAACCTGCACTCAATTTTTTCAATCTTTATATTTTCAGCAGATCCGCAG
TATTTTTTATAATCTTCGACGAGATTCCTTTCAACTGTACTCCTTGGAATTCCTGAGATT
ATAATCGATGGTGAAAATCGCCTTCGGTTTTCCTGATCCCTATAATATTCACCTTCGGAT
TGCGGATTCATGCTTCCCGCTGCAACATAGTAAATGGATTTGTGATCGCTGAATGTCACT
TTTAACCAGAGACTGAATTTATCCAGATCCTGTCCGTTCCAGTTCCAGGAAATTTTTCCT
GGAGACAGGCTCACATTTTTATTCCAAAATCCTTTCCCTGTCTGTGCCGAATTTGTTGTT
TCAAGGTACAGTGCTCCATCTTGCATCTTAGAAACTCTCCTTCAGAATTACAATTTTTGA
AGTCTTCCTTATACACGGTTTTTTTCTCTGGCACGATTTGAGAATAAATTATCAAGCCTG
CGAGGCTCAGGACTATAAACCCGAATATTATAGTCTTTCTGGAAATCATAATTGACCCTT
ATAGAAAGTGATTAATAAATATTTCGAAAATATTCTTAAATCATCTCATATAGTAATAAT
AAAATAAAAATTATGACTATTTTTTCTAATCAAATTTTCCTGTGATTCTAAGTTACTATG
TCAATTCTCTATTCGATAATTCGTTTATTTTTAATGTTCTTTTTTATTTTTAATGTATTT
TCCTATATTTCACTATCAATCAAGCTCAAATATTAATTGTTGTTTTGATGCCTACTCTTC
AAAATAAATCTTATTTGCATCATGTCCTCTTCCAACACCAATGATTATTTTATAACGTAT
AAATTACATTTCATAATTAAAAAACGAAATTGATATATATTGCTACCATATTTTTCACAT
TTATGACTTATGGTAACAAAAAAACCAGAATTTTTATCAATTTTTATATTATTTTTCTTA
TCTTATTGATTTTAATTGTTATTACTCCTGTGGAAGGTGCTATTGAACAACGAGGTCCGA
TTGTAAATATTTCAGCCGGAGAACATACAATTCTTAATGGGGAAAATTGTCCTGGATTTT
ATTATTCAACTTCTACTGGTACATACTATGAGTCGTTGGAGCTTAATTTCTCTGGAGACG
GGCTTATTGATACGGGAAATGCAACTTATACCTCAAAAATCAGTTATGGTTCAACGGCTT
TCTTTGGGAAGAAATACAAAGTCTTTGAAAATGGGTTGATCACTGAGAACCTGGTTAGCT
ATGGAAGTCGTGATCTTCAACGGGGTAATGATTATGATCTAGGAAATGGCTACAAACTGG
TGCTTCGGGGGTAAACAATGATTCTGCTCTCCTTGAACTTCAGCAAAACTCCGTCCCAGT
TACCACGGAATCTCTTGAAGAAGGTTCAAAGTTCAAATTCAATGCTACAATAAACGGTAC
TAAATATACAATTCTGGAAGGAACTCTTAGCCGGGTTCTTGACAGTAAGGATCCAATTGT
GAGTCTCTCAAGTGTAAGCCAGTATTCGACTGCACCGATTGAGATTAACGTTGGGGACCA
GTATGGTAGTTTCGAGGTCACTGAAGCTACAGATAAAAAGATCGAATTGAAAAACAGAGT
GCCTATAAGGATGCAGCCTGGAGATTATGTCACAATCCTTAAAGATTTGATTGATTTCAG
AGTGGCTGATAATGTATACAGGGCATGCTCTTACAATATGACTAAAGACGTTATCAAGTC
ATATCAGATAAAAGGCACCTCTTTAACTGTAAATCGCTCGGATTCTTCTTCTGACTCCTG
TGTCTGGACAGCTGATTCTTTTGGTATGCTCTATTATGATCTTGAAAACAATTTCAGTAC
AGAAAGGCTTGAACTTAATCTTAATGCTGAAGACGACTGGATTCCGGAAGGAGGTCTGGT
TTATGAATCCTCGCCTGTCAAGGTTCCATACAAAAACCCGGAGATGAGGAATTATGGGGA
AAATGCTTTTGATGGCGGATATTCTGTGCTTGGATGGGATGGTGAAAAATATGCATATCT
TGGAGACGATCAGGGAATTGTAAATGTCCTTATGGATGATAACAATAGCAGATGTCTCTA
TTCCGGTGACGAATGGGACCTTGGTGAAGGATATACCCTGAGAGTAGATGATATAGAGTG
GGATAAGGTCCATCTGACAGTTTTGAGAAATAATGCTACTGTTTACTCAAGCATAATATC
TCCAGGAAGTCAGCTGATCTGGGTACACATACTTTCCTGTACAATAAGACAATAAATGGT
ATTGACGTCCCCTCTTTTCCATATATGTGAATAATGTCCTGGAGGAAACGGACGCTCTGG
TGTAAGCCTAAAATACCCACTACATTTTTCCGAAAGCCCTCTTGAAATAAAAGTAGGGGA
TACTTTTGGGGCACTTACTGTTGTTGAAACTTCCCCAAAATCCGGCTTGAAAATGAAAAT
GCTCTCAATTTTGGTTCGGACCTTTGAGGTTACGGAAGCAATCCACCTTGGGTCTTTTGA
AAAGGAAACAGGAGGAAATCTCAATGTTACCTTTTTCCCTTCATGAATAAGGTGGAAAAG
GTAGATTCTGTTCTTCCTACAGTCACTCAGTGGACGATTCCGACAATGAGTGTTGAAGAA
TATCTTCTTGGAAACTAAAAGATATACTGAGGTTAAACCATGAAAAACCATAACGTTATT
GTTTACCCTTTTACTGCAATAGTAGGGCAAGAGAAAATGAAGAAAGCTCTGATCCTGAAC
GCTATAAATCCAAAAGTTGGAGGAGTTCTGATCAGGGTGAAAAGGTACTGCCAAATCAAC
AGCTGTCCGGGCTCTTGCTCAATCTCCTACCTGAAATACAGGTAGTTGAAGGCTGTAAAT
ACCGCTGCGATCCTAATGATGTAAATGCAATGTGTGAAGAATGCTTGAAAAGGTAAAAGC
TGGGACTCTTAAGAGTTCTTCTATAAAATGAAGGTTGTGGACCTGCCTGTAAGTGCCACC
GAAGACCGCGTTGTAGGAACTCTTGATATCGAACATGCTATCAAGAAAGGAGAAAAACGC
TTTGAGCCTGGTGTACTTGCTTATGCTCACAGGGGTATCCTGTACGTGGATGAGATTAAT
CTTCTGGATGACCATCTTGTAGATGTACTCCTCGATTCAGCAGCAATGGGAGTAAACACT
GTTGAAAGAGAAGGAATTTCTTTCTCTCACCCTGCGAATTTTGTGCTTGTAGGCACCATG
AACCCTGAAGAAGGAGAACTTCGACCTCAATTACTTGACCGTTTCGGTTTATGTGTAGAT
ATAAAGGGAATCATGGATGTAGCCAGACGAGTGGAACTTATCAAATACAGGCTCAGCTAT
GAAACCGATCCTAAAGCTTTTGCAGCAGGCTGGCAGGCTGCAGAGTCCGAGCTTTGTGAA
CAGATTATTCTGGCGCAGAAATTACTTCCTGAAGTGAAGATCTCAGACAGCATGCTTGAA
TTGATCAGCCAGATCTGTGTTGATATGGGGGTTGATGGGCACAGGGCAGACATCACAATG
ATGAAAACCTCAATCACACTTGCAGCTTTTTACGGCAGGACTGAGGTTCTTGAAGAGGAT
GTAAAAGAAGCTGCAGAATTAGTCCTTCCTCACCGTATGCGCAGAAAACCGTTTGATAAT
TATTCTGATAAGCAGGATAAACTCGACGAGAGTATAGAGAAACAAAGGGAAAAGAAAAAG
GAAAAAGAAAAGGAAAAGAAAAAATAAAAACGAACAGCAAAAAAAGAGCATAACGAGCAG
TCAGGAAAAGAACAGGCCCTTTCCGAAGAGCAGAAATCAGATAACCCAGAGGACAGCACC
GGGGAACAACCGGATGCTTCCTCAGAAACTATTTTTGCAACAGGAGAGAGTTACCAGATA
AAGCAATTTTCTCCTGATTTTCGCAGAGAGAACCGAAATGGATCAGGTCGGCGCAGCAAA
ACCCTGACGAAATCCACACAGGGCAGGTATATTAAGAGTAAAATCCCAGAGGAGAAAACA
ACGGATCTTGCTTTTGATGCTACCCTGAGGGCAGCTGCACCTTATCAGCTTGTAAGGGAA
AAAACGGAAACTCCATAGTCATTCATGAATCGGATTTCAGGCAAAAAGTCCGTGAGAAAA
AGATAGGAAACCTTGTACTCTTTGTTGTGGATGCTAGCGGTTCAATGGGGGCTCAGCAGC
GGATGGTAGCTTCTAAAGGTGCAGTTCTTTCAATGTTGATGGACGCCTACCAGAAACGTG
ATAAAGTGGGACTTATTGCTTTAAGGGACAGGAGCAGAGTTGTTGCTGCCACCAACTTCC
AGTGTGGAAATGGCACAAAAATATCTGGAGGAACTGCCAACCGGGGAAAGACCCCTTTCC
CATGGGCTGATGAAAGGCTATGAAACCATACATGCAGAACTCCGACGTGACCCTGATACC
TGTCCTTTTATGGTTCTGATCTCTGACGGAAGGGCAAATGTCAGTATGAATGGTGAAGCT
CTCTCCAGGAATCAAAAACAATAGCTTCCATGTTTAGAAAGGAATGCATACAATCTGCAG
TTATTGATACGGAAAGCAGCATTATTAAATTCGGGCTTGCTCAGAAATTTCAATGCGCTT
GGAGCCAAATATCTTGCACTTGAGGACTTGAAGGCAGATTCAATAGTTGAAGCTGTTCGA
TCTTCAGCTCCTTTTGAATTTTCAGTTCCTTCAGCCAACTTTTCAAGTTGAAGGGACTTG
TCAATAGAAGTTCTCAATATCTTGAATTATAGGGTTATGGCCTGTTAGTCTTTACTTTTT
TGTTTTATCTTTCTTATCTTACTATGTCTTTCTGCAGTTGATTCCTCTTCCTTTGTGGTT
CTGAAAGCGGGCATATACTTATAATATTACTCTTAATAATGATTAGTTACAGAACCTAGT
TACAGAACCCAAATTAAGCATTTTACAGGGAGTCTTGGTAATGACTGATGATCTGAAATC
TGTTTATCACTTGTTTAACTCCGAAAAAGCACTTTTTGACGAGGAACTGAAGAAATACTA
TGTTGAAATTGGGGAAAACGAGACACGAATTTCAAAGCTTAAGACACGCCTGGAGCTGGG
ACTGGAGACCGGAGAACACATTAAAATTCTGTTCACTGGTCATAGGGGTTCAGGAAAATC
AACTGCTTTAAACAGACTTGTTTCACATTTAAGTGATCAGTTTTTCGTTGTAAATTATAA
CGTTATGAAATTACTAGATCTTAACGATATCAATTATACTGATGTACTTCTTTCTATTCT
CGCACAACTGATTGAAAACTCTAAGGTAAATAAAATATTTCTCAAAAGCGATTTAGTTGA
GCGAGCGAACAAATGAGGTCAGACAATAACTGAACATCTGATTTCTAATACAAAGGAAGG
TCTTGGTATTGGAGTTGGCTTGCCTGCTCTTATCAATATTTTCACATGGATGAAAAACGA
AACGGAGACCAGAAAAGAAATTCGAAAAGAAATCGGTCCTCGAGTTTCAGAATTAATCAG
CATCATCAATGATATTGTTGCTGAAATCGAATGTACCGGAAAGCAAGTGCTTGTAATTAT
TGATAATCTGGAAAAATCAGATCCTGACAAAGCCCTGGATTTATTTGGGAATCATGGTAC
GCAGCTATCTCAGCCAATATGCAATATCATATACACTTTTCCTATTTCATTAAAAAGTTC
GGACAGATTTACACAGATCCGTCTGAATTTCAGCGACGATATCATGTATCCCAATATCAA
AGTCCATGAACCAGATGGTAGTGTGAACTGGAATCAAAAGAGCGTGCGCTCATGAAAGAG
ATCGTCGCAAAAAGGGTGAATTCTAACCTTTTTGAATCTGAAGCCCTTGAATATATTATT
GATATGAGCGGGGAGTTCTGAGAGACTACATCAGAATTATTCGAGATTCGGCTGTCACTG
CCCTTACGAGAGGAAAAACGGTTATTGATAAGGCTGTTGCAGAAGAAGTGGTCAATGATC
TCAAGAATACTTTTCAGGCTCAGCTAAGCGATGAAGACTATGACGTTCTTCTTGAAGTTT
CCCGTTCCAAAAGTATAAAACGGGATCAGGGTCTTGTAGGCCTGCTTCACAATCTGAGCG
TCCTGGAATATACAAACGGGAGAAATTGGTGTGACCTGCATCCCATTGTCCGTACCATTC
TTGAAGAGAAACATTTGCTACAGCAGAATGCAAGTAGCGATTAATTCTACTTTTGTTAAT
TTATATTCTGGTGGGGAAAGTAAACGGATTTTGTATTTATCAAATTTGCATTACAAAAAA
TAAATGAAACCAATGTTATAGGCCTTCAAAAGAGGTGTGAATATGGAGCTTGAACCTGAA
CATCTTTACAAACTGGATAAACTGGTCACTCTCCTAAGTATCTCAGAAGACCTTTCAATT
GTGTTTGTGCGCTGCAATGAACCAGTTCTCTGCAATGCGCTCTATACGGAGACTGTTAAA
AGGCTGGAAGGCGAACTTTTTATTTATGATATCAACATGAGTGAGTCTTCTCCTGATCTT
TGAAGTTGCTAAACGAGGCGAAAGCATCGGAATTATATACTCAAAACATAAAAGGAAATA
AAAAGGTAGCATTCTTCGTTTTTGGATTAGATAAAGCAATAGAGAAAAAGACCAGTGAGG
GAAAATCTGAAGCGCTTCTTCTTTTGAATATGATGCGAGAGCGCTTTCTGACCATTGAAA
ATCCTGTAATAATCTGGATTAACAGTATTTCTCTTTCAAAAATCCTCAAAGAAGCGCCGG
ATTTTTTTCCTGGCGTACCACTGTCCTTGAATTTGACATGAAAAAGAAGAAGTTGTAAGA
GCAGCTATTGATTTTGGTGACACGGAGCTTGAATCCTTAAGCAAAAAGGAACTTGAAGAC
AGGTGGGAGTATTACTCTCGCCTATTGAAGGAATATCACGAAAAAGGAACAATTGATTCT
CAAAAGTTTGCTTACTGGAATTACAAGCTTGGAATGATTAAATTGCTCAGAGGCTATTCT
AAAGAAGCGATAACCTATTTTCAAGAATCTCTTAAAATTTCCCGGCAGATAGGGGATCGT
CGTGGAGAATGCGCAGTCCTTGGAAAACTTGGGAATGCCTGTAGTGACGTTGGCGAAGTG
AAAAAAGCTATTGAATATTATGAGCGTGCTCTTTTTATTTCACATGAAGTCGGTGATCAA
CACAGTGATGGAGTACTTCTTGGCAACCTTGGTAGTTCCTACCTCCATCTCGGTGAAGTT
ACTAAAGCTATCGAATATTATGAGCAGGCTCTTCTAATTTCTCGAAAAATTGGAGATCGG
CGTGGAGAAGGAATAAATCTTGGCAACCTTGGTAGTTCCTACCTCCATCTTGGTGAAGTT
ACTAAAGCTATTAAATATTATGAGCAGGCTCTTGTAGTTTCTCGAGAAATTGGTGATCGA
CGCAATGAGGGTGGGCTCCTTAGCAACCTTGGTAGTTCCTACTTCCATCTAGGTGAAGTT
ACTAAAGCTATCGAATATTATGAGCAGGCTCTTTTAATTTCTCGAGAAATTGGTGATCGA
CGCGCAGAAGGAAATAATCTTGGCAACCTAGGTAGTTCTTATCATTCTCTTGGCGAAGTT
ACTAAAGCCATCGAATATTATGAGCAGGCTCTTGTAGTTTCGCGAGAAACTGGCGATCTG
AATGGGAGGAAAATCATCTTGGTAACCTTGCTAGTTTCTATTATTATCTTGGTGAGATGA
AGAAGGCTCTTGGATATTATGAACAGGCTCTTTTAATTTCGCGTAAAATTGGTGATCGAC
GTGGTGAAGAAACTCACCTTGGTAACCTTGGTAACGCTTTGCGAAATCTTGGTGAAGTCA
CCAAGGCTATTGAATATTATGAACAGGCTCTTTTAATTTCACGTGAAATTGGTGATAAGC
GTGGAGAAGAAAATCATCTTGGTAGGCTTGGGGTTGCCTATAGTGATCTTGGTGAGATGA
AGAAGGCTCTCGGATATTACGAACAGGCTCTTTTAATTTCACGTGAAATTGGCGATCGGC
GTGGTGAAGAAACTCACCTTGGCGACCTCGGTAATATCTATAATGATCTTGGTGAAATTG
CTAAAGCTATTGAATGTTATGAGCAGGCTCTTTTAATTTCACGTGAAATTGGTGACCGAC
ACGGAGAAGGAAGTCATCTGAATAACCTTGGTAACTCTTACTATCGTCTTGGTGAAATCA
AGAAAGCTATTGAATATTATGAACAGGCTCTTTTAATTTCACGTGAAGTAGGTGATCGAC
ATGGGGAAGGAAACCGGCTTGGAAATCTAGGCAACGCATACGAAGATCTTGGTGAATTTA
CTAAAGCGATTAAATATTATCAGCAGGCACTTGCAATTTCAAAAAAACTGGATATCGGCG
TGGGGAAGGACACCACCTTTGCAACATTGGTACTTCATACAGCAATCTTGGTGAATTCAC
TAAATCTATCGAATATTACGAGCAAGCTCTTATTATCTCTCAGGAAATTGGTGATAGGCG
CAACGAAGAATCAATTCTTGGTAATCTTGGTAGTTCTATGGTTCTCTTGGTGAAATAAAT
AAAGCATTTGGATATTTTGAGCGAGCTCTTTCAATTTCGCGAGAAGTTGGTGATCGACAC
GGGGAAGCCAGATGGCTTTGCAATCTTGGCGTTATTTATCTGCAATTTGGTGACCTAAAT
AAAGCAATTGAATTTCTCGAAATGTCTCTTCTAATAGGCAAAGAACTCAAAGATCCTATA
ATAATTGATTTGTGTGAACACCAATTAAACTCTCTTAAAAAACAAGTAAATAAAATTTAA
TTTCTTTTCTGAAATTCTTCTCTCTCTATTAAGTTTTCAACCTCTTTTTTTCTTTATATA
TGTACTGTTTTTTTCAAAAACACAACAAAAGATATATGTCTATCTAAAAACGTAAACCAT
GCCTATGGATTTCCAGATCTTGGATGCAGACTATGAAGTCATTAATGACAGCAGCCCTGT
AATCCGCCTCTTTGGCAGGGGAGCGGACGGGAAGAGCGTTTGCTGTTTTGTTCCCGATTT
TGAACCTTATTTTTATCTCAAGGCGTCTGGAGACCTTAATACCGTAGCCAGGCTTGTCGA
AGAGACTTTCACGCAAGTTAAAAAAGTAGAAATTGTTGAAAAATTCGAGCCTATTGGGTA
TCAGAAAACAAAAACAAAGATGCTCAGGGTTACTACCCACTTGCCCAGAGAGGTGCCCGA
GATCAGGGACGAGATTCTGAAGCTTCAGGAAGTACTGAAGGCTGAAGGCAAATGGGAAGT
CTATGAGACTGATATTCTCTTCAGAAATCGTTTTTTAATTGATAAAGATCTTGGAGGTAT
GGTCTGGGTATCTGCAGAAGGGGATCCGTTGACCCTGCAAAATATATCCGTACAAATGGT
TCAGGAAATTCTCGCTGTGAAAAGTTTACATGTGATACTTCAATCCTTGCATCCGGGTTC
AATAAAGTTGAAAATCTGACTCTCGCCCCACTGAAGTATCTGGCTTTTGATATTGAATGC
CTGCCTCTTGATGGAGGAATGCCTTCTCCTGAGGTTTCCCCCATAATCATGATCAGCTTT
TCTTTTGAGCCTGAGTATAAAGGACATAAAACCCTTGTGCTTCTGGCAAAACCTGTGGAA
GGTCTGAATTCCGATGTCTGGTCTTACACGGACGAGACTGAAATGCTAAATCAGTTTTTC
GAGATCTTCTGCGATTATGACCCTGACATTGTAATTGGATATAATCACCAGGATTTCGAT
ATTCCTTACATAACGGATAGAGTAAAAACTCTGGTTTCAGAAGGGAAAGCAATAAACCCT
GTTGTTGGCCGGGACGGCAGCAAAATAGGTTACAGAAAAATTCGGGCTTATTACCCGCAC
CGAAATGAAGGGCCGGGTGGTTGTGGATGCACTTCCTCTGGTAAGAAGAGCTTTCAGTCT
GAAGCAGTACACCCTGCGAGCGGTTTCAAAGGAACTCCTGAGCCGTGAAAAACTGGATGT
TCCCCCTCTTGAAATGGAAGAGTACTGGCTCGATAAAGGGAAAAATTCAAAAATTCGTTG
ACTATTCACGCAGGGACGCAGAGCTGTCTCCTGGAACTTATTCTTAATTTAAGACTCCTT
GACAAATATGTGGCCCTTGCCCAGGTAAGCGGAAGTCTGCTTCAGGAAGTTGTTGATGGA
GGCCAGACTTCGATGGTTGAAACGCTTCTTCTCAAAGAGTTCGGGCTCCGCGATAGAGTT
CTCCTTCCAAAGCCTGATGATGGAGTTTCAGCCGAGAGATATGCAATGAGTTCCGACCTC
AAGGGTGGGGAAGTACTGGAACCTAAAAAGGCCTTCTGGAAAATGTGCTTATTCTTGACT
ACAAGTCTCTTTACCCAACTATAATGATGGCACATAACCTGTGCTATACTACAGTAGTTA
CGGGTGACAGGTCAGATGGTGTGACCATTAGACCTCCGTCGGGAGGAGAGTTTGTGCCTT
CCGAGGTTTACAAGGGAATCGTGCCTTCTATTCTCGAAGATTTGCTTAACAAGAGGACAA
AGACAAAGAAACGGATGAGGGGAGCCTCTAATGAAAATGAGTATAGAGTACTTGATGCTA
CTCAACTCGCCTTGAAAATCCTGTTAAACAGTTTTTATGGTTATTCCGGATATGCCAGGG
CAAGGCTCTACAGCCTGACTCTTGCAAATGCCGTAACCAGCTTTGGAAGAAGCAATATTC
TCAATACGCGGAAATTATTAACAGCACTATCGGAAAAATAATTCTCAGGAATAAAACAGC
TCTACTCCTTGATGAAGCAGGAAAACTTTCTCCCCGGATAGAGTAGTTGAACTGTCGGTT
GCCTACGGAGATACTGACAGTGTTTTTGTCCACTGTAAATCCAGCGGAGATCTCTCTCTG
AAGAGGTTAGCCTTATAGGTAACAGGCTTGCAAATATCGTTTCTGTGTCTTTGCCTGACC
CGATGGAACTTGAATTTGAGTCGATTGCTAAGCGTGCCTTCTTATTGCAAAGAAACGCTA
TGCTCTCTGGTTTTTTGAGCCAAAAAATTCAGGTTGGGAAGATAAGATTAAGGTTAAAGG
CATGGAAACCGTCCGAAGAGACTGGTGCGAATTAACCTCGATAACTCTCAATAGAGTTCT
TGAGCTTGTGTTGATAGAAGGTGATGTTGACCAGGCTGTGGAATATGTCCGCCAGATAGT
CAGCAAGGTCCGGAATCTCGATCCTGCAAAAGACTCCGAGATCGTCGAAAGCCTTGTTCT
CACACGCACTCTTACAAGGAAAATTGAAAGTTATAAAAACAAGCAGCCTCACCTTACAGT
TGCTGAAAATCTGAAAAAAAGGACTGGGGTTGTACCTTCTATAGGAACAAGAATACCTTT
TGTCATTACCGCAGGAAAAGGACTCTTTGTTGACCGGGCTGAAGATCCAGACTATGTAAG
GGAGAACAATATCTCTATAGATGTCGATTATTATATTAAGAAGCAGATACTCCCTCCAGT
GGAACGCATTCTTGAGGTTTTCAGGGTTAAGATGTCTTCACTTGACTTTGATTCCAAACA
AAAAGGACTATTTGATTTTGAAGCTAAGAAGCCTGAAGTAAAGAAACAGGAAAAACCCTC
TTCAGAAAAGGAAAGTAAGGTAAAGGTTCAGGAACAGAATTTGTGCGAGAAGAATGGGCA
TGCATCTCAGAGTTCTCTCTTTGATTTTTGAACCTGCACTTTTTTGTTCTGATTTTGTGT
TTTTTAAGTGCTCATATTACTTTTACATCTTTTACATATTCCCAAGTTGGCTTTTAATCT
CTGCTCTTTCTGTTTCTGGGCTTCAATCAATTTTTTGCCTGCTATTGATCTCTTATACCG
ATTTAACATGAAAGTACTGTGATTTGAAAAGTACTTTCATTTCTTTGTGCCTGTTATTTG
AAGAGTTTCATATTTGTTTCCTTGATGCTATTTCTCTTTTTGTCTATTTTTTCTTTCCTC
CCTTTATTTATACTTTATATAGAATCTATATATTATCTTATTTTATTTCTCCTATTTCAT
TCATACGTACTTCTCTATATTCTATGAAGCGAATCTTTATATATTTTTCATTTATTGTGC
ATTATACTGAAACGACTTAGATAAATGCAAATTTTATTTGTTACTTATAGGAGTGTCTGT
ACACATGGTAAATACATTAAAAAATATACAGTTCTCATATTATTGATGATTGGGCTCGTG
TTCTGGGAATTGGGTGTACCGGAACTAAAAATAATGAAGAGCCTTCCTCTGCAGAAGAAA
CTCTGCAGGTGAATCTCAAAGCATTTTATTGAAAGGTTCAGATACAGTTCTGCCTCTTGC
TCAGGCTGAAGCTGAAGAATTTATGAATGAAAACACTGGAAAAAGCATAACAGTTACTGG
TGGCGGGTCCGGAGTCGGGATTTCTGCGCTCATTGACGGTGAAGTAAATATTGCTTCAGC
ATCCAGAGAAATGACCGAAGACGAAATTAAATCTGCTGAAGCAAAAGGAATCAATCCTGT
TAAAACTACTATTGCTTCTGACGGCATTACTGTAATTGTAAACCCTTCTAACCCTGTTTC
AACTTTACATTTGACCAGCTGCGTGGTATCTATAATGGAAGTATCAGCACTGGAAGGAAG
TTGGTGGAACTGATGCACAAATTTCTGTGATTTCCAGAGATAGCAGTTCCGGAACTTATA
AAGACTTCGCAGAAAGACGTTTTGCAAGGTGACGAATATCGGCCTGATGCCCTTACTCAG
CCTGCTACAGGAGGCATAGTTACTGAGGTATCTCAAAATACCAATGCGATAGGCTATATC
GGTTTGCATACCTTGACAGCAGTGTAAAGGCATTAAGCCTGGACAAAGGTAATGGGTCTG
TAACTCCAACTGCAGAATCTATACGTAATGGCTCATACCGCTTTCAAGATCTCTCACTTC
ACACCAATGGGGAACCCTCAAGTACTTAACAAAGGAATTCACCGATTTTGTGTTGAGCGA
AAAAGGGCAAACATTGTCAGAGCATTTGGTCAGGTATATTCCACTAAAAAGTAAAGCAAC
CCTAAACTAAATTATATAATAATCTAAGGGACAAATGTGCTAAGCAGAATTTATAAGGAA
AAAACAATCGAATGGACACTGTTTTTCAGTCAGTGTCCTTGCGGTTTCTGTTATTCTCTT
CCTTATATGCCTTTTTTGTTTAGAGACGGTTTACTAACTTTTTAAGGATACGTCTCTTGC
GGATTACTCTTGCAGGAAAGTTCTCGGTATCCAACATCCATAAACAGGCAGTTTGGGTTA
TTACCTCCCATTTTTCGGATCTCTTATTGTTACTGTCGGAGCTATCCTTTTTGCTGTGCC
TCTGGGAATTGCTTCTGCTATATATATTCTCGAAATTGCTAATCCAAAGGTTGCAGATTT
CCTTAAGCCATTTATTGAAATTCTCGCAGGAATTCCTTCTGTTGTATTTGGATTCTTTGG
GCTTGTACGTACTGGTTCCAATTATACAGAAGAGCTTTAACCTGCCAACCGGCCAACTCG
CTGCTCACAGGCTCTATTATGCTGGAATTATGGCACCTCCTACGATTATCACTTATTTCA
GAGGATGCTATAAGTTCTGTTCCCTGGTACTCTCGAACAGGGTTCGCGCTGCTCTTGGGG
CTACAAAATGGCAGATCGAATCTCATAGAGTCATAGTTCCTGCAGCATTATCGGGAATTT
CAGCGGCTGTAATGCTTGGTATAGGAAGAGCTATAGGGGAAACTATGACCCCTTATGATG
GTTACTGGAAATACTGCGAGTAATTCCTTCTTTTCCAGGAGGCTTTCCTGGCTTCTGTAA
GGACAATGACTGCCACACCTGCGCTTGAAATGGGTGAGGTTCTCTCAGAAGTACCCACTT
CCATGCTCTCTTTGCAGGTCGGATCTGTACTTTTCGGTCATAACTTTCCCTGGTTGACCT
GATTGCGGATTCAATTAAAAGAAGGTACAGATTCGCGGTGGATTGAGCATGGAGCTAAAC
GCAGAAGTAAAGGGCGGTTCGTGGTAGCACAGGATTCAGAGGACTACAGCACAAGATTAA
ACGCAAAGAAAAGTGAAAAAATTGCCTTTGCGCTTCTTGGTCTCTCAGCATTGACAGTAA
TGGGGTTTGTGCTAGTCATTCTTGGTTATATTATTTTTCACAATGGGTATAGTGTAATTA
CCATTGAGTTCCTTACTGAAATGCCCAGACTTATGATGACTCAAGGCGGAATCTACCCAG
CAATTGTAGGTACCATATACCCTTATCATAGGCTCCATGAGTGTGGCCTTTCCTGTGGGA
GTTATGGCTGCTATATACCTTAATGAGTACGCAGGAGAAACTCGCACAACCTGGTTAATT
GAAATGGCAATCAACAACCTTTGCAGGAACTCCTTCTGTGATCTTTGGACTTTTCGGGAT
GGCGCTATTTGTTAAATATTTCGGTTTTGGTCCTTCCATACTTTCGTCTTCCCTTACACT
TTCCCTCTTGATCATTCCAGTGATTATCCGTTCCACTGAAGAGGCACTGATTGCAGTTCC
TAGTGAATACCGGGAATCATCCTTGCACTTGGGGTCAGTAAATGGCAGACAATCAGACAT
GCGGTACTGCCGGCTGCTATTCCTGAATCATTACTGGTTCTATCCTGAGTATTGGAAGGG
TTGCAGGAGAAACGGCTCCGATTCTTTTTACCGAGTGGCTTACTTCTTGCCCAGGCTGCC
AGACTCAATCTATTCTCAATTTATGGCGCTTCCTTACCATCTTTTTGTGCTTGCAACGGC
CGGGACAAATATTGCAAAAACCAGGTCTATTCAGTATGGAACAGCTCTGGTTTTGTTGAT
TGTCGTCCTCAGTTTGAATCTTGTAGCTGTCCTGATTCGCAGGCACTACCGAAACAAATT
AAAAATTTAACTAGAGTTTTGTTTAGAGTTTTGTTACTAATGACCTATCTGGATTTATAT
GATAATGAGGTTCCTAAATGACTGAAGGTATTCAAACGTATCTCAACCTCAGATAAAAAT
AGATAACCTTAATCTGTGGTACGGGGAGAAGCAGGCGCTTAAGAACGTTTCCATGCAGAT
CCTCTAGAAACAGCATAACTGCTCTTATAGGCCCTTCAGGCTGTGGCAAGTCCACCTTTA
TTCGCTGCTTAAACAGGATGAATGATCTTATTAATAACTGCAGAATCGAAGGTAAAGCTA
CGATAGAAGGCAAGGATATATACGGGCCAGATGTGGATGCTGTTGAACTTAGAAAAACGT
GGGCATGGTTTTCTCAGAAACCCAACCCTTTTCCTATGTCAATTTATGATAATGTCGCGT
ACGGGCCGCGTATACATGGCGCAGACAAGAAAGATCTTGACGGCATTGTTGAACAGGCCT
CTCCGTTCGGCTGCGATCTGGAATGAAGTTTCAGACAGGCTTAAGTCTCCTGCTCTTTAT
TTGAGGGAGGACAACAACAAAGACTGTGCATTGCCAGAACCCTGGCAGTAAAACCAAAAA
CTATTCTTTTTGATGAACCTACAAGCGCCTTTGATCCGATTTCCACTTTAAGGATTGAAG
ATCTGACTATGGAACTTAAAAAGATTACACTATAGTAATCGTAACTCATAATATGCAGCA
GGCAGCGAGGATCTCAGACTATACCGGATTTTTCCTTATGGGGGAATTGATTGAGTTCGG
CCAGACCAGGCAGATTTTTCAAAATCAAGGGAAAAGAGTACTGAGGATTATATTACAGGT
AGGTTTGGGTGATTTATATGACTCGAGAACAATATGTGAAGCAGCTGGATCTACTTAAGG
AGTCTGTACTTTCTTTTGGAGAAATGGTAGAGCTGATTTTCAGAGACTCAATGGCTTCAG
TTATAGATCTCGATGTCAAGCTTGCTGAAAAAACACTTGCCCTTGAGCCAGAAATTGATA
AACTTGAGGAAGGTATTGAGGTCTCGGTTTTTGATCTGCTTGCACTTCAGCAGCCTATGG
CCAGTGATCTCCGGTTTGTAGTATCTACTCTGAAGATCACGGCAGATCTGAGGAGAATTG
TGGGATTATCAATAAATATCGCCAAAATCCCAGGAAGAGTAGAGGGCGAACATGTAAAAC
CACTTATAGATACAAAAAAATGGCAGATGCCGCTGCATTTATGCTTGAAAATTCCCTCAA
GGCTTTTGAGACTCAGGATGTCAAACTTGCAAGAACAGTAGCACTAAGGGATGAAGAGGT
AGATAAACTCTTTTACGCAGTATGGGTCGAGCTGATTGAAATGATGGCAAAAGATACAAG
TATCATTTCGAGAGCTACAAATTTACTTTTCCTGATCCGTTATCTTGAAAGAATCGCAGA
CCACTGCTGCAATATCTGTGAAAGCGTAGTTTACCTCGCTACGGCTGAGAGAGTCAAACT
GAACTGAAAAGGCTTTTTATCTTTTCTTTTCTCTCTCATCTCATCTCCATTTTTCCTATC
TTTCCTTTTTCGTTCTCATCTCTGTCTCTTTCTCTGATCTCTATTTTTCCTATCTTTCTC
CTATCTTTTTTCCATTTCTATTTTTTCTTTAGTTCTCTGATGTCGTTTTCACGCTTTAGA
TGATTTTTTTCTCTGAATATTTCTTTTTCTCTTCAGACCATTTACTGTTCTCCTTGATGT
CAGGTTTTAAGTACATTTATAAGCATATAGACGCCCATGCCTGATATTCTTATTAAAAAT
ACAAGGATTTACTACAATAATTCGCTTCAGTCTGCTGAGATTATTATTGAGGACGGTAAA
GTTACTAAAATAGGAAAAGATCTCAGGGTTTCAAGCTCAGACATGATAATTGATGCAGGT
GGGGCTCTTTACCCTGCCTGCCGGGATTGACGTACATGTCCATTTCAGGGAGCCTGGAAT
GACCTCAAAGGAAAACTGGTATACAGGATCGTGTGCAGCGGCTGCTGGGGAGTTACTACT
GTCATTGACCAGCCTAATACAGTGCCTCCTACGACAAATAGGCTGGCATTTGAACAAAAA
CTTAGACTTGCAAGGGGAAAGTCTATTGTCGATTTTGGAATCAATGGCGGGGTAACAGGC
AATATTGAAAAATTAGAAGAACTCTGGAAACTGGGAGTTACTGCTTTTGGGGAAATTTTC
ATGGCCGAGTCTACAGGCGGGCTAAATATTAATGAGGAAACCTTTGAAGAAGCGCTTGCC
GAAATTAAACGTCTTGATGCACTTGCGACCATACATGCTGAGGACGAGAAAATGCGTCTT
GAGTTTGAAAAGCTGTTAAAAGGAGATACTTCTTATGAGTATCACTCAAGGGTACGCCCG
AATGCATGTGAGGCTGCTGCTGTTCCAAAAGCTCCTGGAGCTCGTTTCCAAGCTGCAAGC
AAGGGCTCATCTTTGCCACATTAGCACGCTTGAAGCTACAGGTATTATTAGAAAGAAAAA
TATCTTGCAAGAAGGAGAATAAAGGAACCCCTTTTCACATGTGAAGTTACTCCTCATCAC
CTTTTCCCTTTCTACACGAGATTGGAAAGGCGTTCGATCTTTGGAAAAATGAATCCTCCT
CTTCGGGGGAGGCAACAGTATTAAAGCTCTAGTAAAATGGAATTAACGATGGGACTATTG
ATATGGTAGCTTCGGATCATGCCCGCACCTTGAATCCGAAAAGGATGTTGATATAAGAGC
CGCTCCTTCAGGAGTGCCCGAGTCGAGACTCTCATGCCTCTTATGCTTGCTGCGGTAAGA
AAAAACATCCTGCCGCTTTCACGTATGATCATGCTGACAAGCTGGAATCCGGCAAAAGCC
TTTGGGCTGAGATCGCAAATCAAAGAGAGGCTTGAAGTAGGTTTTGATGCAGACCTGATT
ATTGTAAATCACAAGAGCTTGCCCTATAAAGGCCGAGTTCCTACACAGTAAAGCGGCTGG
ACTCCTTTGAAGGTATGGAAGGAGTTTTTCCTGAATATACTCTCTCTAGGGTGAAGTGAT
CTGGATTGAGGAATCTATTAATGCAAAACCTGGCGGGGTAACTTCCTCGAAGGCAGAGGA
GAGACGGTCTGAAGAGGATGAAGAGGATCCGGAAGAAATTGGCGAAACTCAGGACTGAGT
CCCGTCTCAGAATAAACTATGCAGATTTCTAATTGAATGTTTTGATTTTCACTATCAAGG
TAGCCAATCAAAGTTATAATAAATTATAAGTTTCATCGGTTATTTTGTTGCGGGTATTAA
GAAAAAACTTTACAAAAAGCGGAAAATTGCAAATCAGTTTTCCAGAAAAGTTGAAATAAC
ATTATAGGCCTTGAAATATTTTTATAATATTCTAAGGCCCTGTGAATCTTATATTCTTCT
CTTAATAAAAAGTCAACTGAGCCAAGCTGGGACTGTAGGAGTTCTGATGCTTTTTTTCCA
GGAACTTGTAGATCTGCACCATGTGTAGCTCCATCGAGCAACATTCTTATAGCTGTCCGA
ATTATAGTGTTCTGCTCCAGGGTGCCCAAGTACGGATACGGTTTTTCCGTAGACTGAGAT
CTTAACGTTTATCAGGGTTTCTGCAAGTTCTCTGGTTCTTCCGTTCTTCCTATTATCCGG
CTCTTTATCCGCTGAAGTTCTTTTGGAGTATTAGCAACGTCGGAAAGGTCGATGACCTCA
AGCATAAGCATCATCATCCAGAAGTTCAAGAGCTTTCTCAGGACTGAAACCTCTTCCTAT
CGCCTTTATAGTTTCGAGAACCCTAAACTCTTTTAGTGGATCTTCTTCACGGGTAATGTC
TACTGCTTTCCGCTTTCGCTATCGATTTCAAGCTGACATGCAGTCTTGTCCTCGATAAGC
TTTTTGTTTCTCCTTTCGGGCCTATTATTACTCCGACTCTTTCTTTGGGGATTTTGACAT
ACTGAGTCATATTATTCCGCCTGTATTTTTTTAAATAGCTCTTCAGGTTTGTCCTTTATC
CCATAGCGGCTGAAGAACCTGAGTATATTTTGCACGTGCCTGTAAAGGAACTCCGGGCGT
TAGGATGCTCCAGGGTTACGGATTGTCCCATATCAATAAATATGGGAGTCAGGTTGTTCG
GGTCGATCAGGATATTATATTCGCTTAGATCGGCATGTACAAGGTTTGCTTTTATATAGG
AGACGCATGTATTCTACGATGATATCAAAAATATTCTTTGCTTCCTCGTTTTCAAGATGC
GTGTTTTTTAGAGGCGGTAAGGTGCCTCGTTTTCTCCCATAAATTCCATGATAAGAATAT
TCTTTTCGGTAAGTATGGGCTCGGAACCCGGACTCCTGCGTTTTTCGCACGTTTCAGGTT
CTGAAGTTCCTTGCGTGTCCATGCAAAAATGATATCTCTTTTATTTTTTCGAATGTTTGT
GAAGCGAGGATCCTTCATAATGTAGGCATCCATGGCCTTGAAGGTGCTGCTTGCAATTCT
GTATATTTTTACAGCTAGCTCTTTATCTGGACCTTCGGCATAGAATACGTTTGCTTCCTT
TCCAGTACTGATAGCTCCCCCATTGCTTTTATTACACCCTTGTTGGATAGAGTATAAAGA
ATTTTAAGGGTGGGTACATCGAATACGTTTTCTTCTACTTTCAGCCGCTCGAGTCCTTCT
CCTAGCCTGGATTTATCTTTAGCGCTATCGATGCGCCTTATCTTCTTCTGATCCATTCCC
ATATTATCCTTTTGTGGGTATCCTTTCTCCTCAAGCCAGTCTACCTGCGGCCTTGTATAC
TTCCAGATCACATCTGCCTTTTCGTTCTGGAATTCCCATGGCACGACAATAACGACGTCT
CCTTCTCTTATCCAGCGGTTTTTCTTCATTGAACCTGGAATCCTTCCCATGCGAACGACC
TGATCCATGCAACGGAGTCTCGGCCGGTTTGCACCCAGTAGACTCTCAACGGTTGCCGGG
ATCTCGTTATTCTCCCGTGCGCGGTGTGCGTACTCTTGTAACGGTTTCTCCCGTTACGGA
GCAGCGGCTTTGGATGTAGGTTTCTTCAAGTCTCGCCAGTTTGATAACCTCATTATGTGT
AGTTCATATTATAGTTATATTTTTCTATTTTTTTATTTTTATACACTTAAATCCTTTATA
TATCATTTTTTCGAGTTTTAAGGCTATTTGTCTTGCAGCTTTCAACTTTCTGCTAATATT
TTAATGCTGCGCTTTTTCTATTCTCTTATTTCTCTCCTCCTATTATTATTTTTTTCCAAG
TAATTGGGCAGGCGACAGGTATATATATCGGATATTCCTTTGTATGTTCCAGACGCGCAA
AACAAGGCGTGGATTTGCTCTTGAATTTGTAATTCAAGAGTGAAAATCAGGAATTTTACA
AAACAGATTTCCATTATTTATTTAATTTGTTTTTCTCAAATATTCCTGGACAAAAAAGCT
TTATATATTAAAACTGATATGCATGTGTGTTCCCTGATTCAGCATGAATTTGTATGTGCT
GGACGGTTTTTCTCATAGTCATCCTAGTCAAGGTTTTTCCTGGTTTAAGCGAAATAAATA
CCTTTAAATACTATGAACACATAACTATAATTTCGCCATCATTAATGCAGCAATTACAAT
TCATTAATAATGGAGCCTAGGAGTTTTTTCCTGTCTGACGAGGATTTTGTCGGTTCGGTT
AATTCTGGGCGGTGAGAGTTTTTCATAACATATCATCGCGAAACGAAAATAACTGAATTG
ATAGTTGTTAGTGCAAGTTTCTGCGACCAAGACCTTTAATTTTAAAGTGTGCGATACATT
AACAATTCTGGTTGATCCTGCCAGAGGTTACTGCTATCGGTGTTCGCCTAAGCCATGCGA
GTCATATGTTCTTCGTGAACATGGCGTACTGCTCAGTAACACGTGGATAACCTGCCCTTG
GGTCTGGCATAACCCCGGGAAACTGGGGATAATTCCGGATAACGCATATATGCTGGAATG
CTTTATGCGTAAAATGGATTCGTCCGCCCAAGGATGGGTCTGCGGCCTATCAGGTAGTAG
TGGGTGTAATGTACCTACTAGCCTACAACGGGTACAGGTTGTGAGAGCAAGAGCCCGGAG
ATGGATTCTGAGACATGAATCCAGGCCCTACGGGGCGCAGCAGGCGCGAAAACTTTACAA
TGCGGGAAACCGTGATAAGGGGACACCGAGTGCTAGCATCATATGCTGGCTGTCAGGTGT
GTAAACTACACCTGTTAGCAAGGGCCGGGCAAGACCGGTGCCAGCCGCCGCGGTAACACC
GGCGGCCCGAGTGGTGATCGTGATTATTGGGTCTAAAGGGTCCGTAGCCGGTTTGGTCAG
TCCTCCGGGAAATCTGATAGCTCAACTATTAGGCTTTCGGGGGATACTGCCAGACTTGGA
ACCGGGAGAGGTAAGAGGTACTACAGGGGTAGGAGTGAAATCTTGTAATCCCTGTGGGAC
CACCTGTGGCGAAGGCGTCTTACCAGAACGGGTTCGACGGTGAGGGACGAAAGCTGGGGC
ACGAACCGGATTAGATACCCGGGTAGTCCCAGCCGTAAACGATGCTCGCTAGGTGTCAGG
CATGGCGCGACCGTGTCTGGTGCCGCAGGAAGCCGTGAAGCGAGCCACCTGGGAAGTACG
GCCGCAAGGCTGAAACTTAAAGGAATTGGCGGGGGAGCACAACAACGGGTGGAGCCTGCG
GTTTAATTGGACTCAACGCCGGACAACTCACCGGGGACGACAGCAATATGTAGGTCAGGC
TGAAGACCTTACCTGAATCGCTGAGAGGAGGTGCATGGCCGTCGCCAGTTCGTACTGTGA
AGCATCCTGTTAAGTCAGGCAACGAGCGAGACCCGTGCCCACTGTTACCAGCATATCCTC
CGGGATGATGGGTACTCTGTGGGGACCGCCGGTGTTAAATCGGAGGAAGGTGCGGGCCAC
GGTAGGTCAGTATGCCCCGAATTTCCCGGGCTACACGCGGGCTACAATGAATGGGACAAT
GGGTCCTCCCCTGAAAAGGGCTGGTAATCTCACAAACCCATCCTTAGTTCGGATCGAGGG
CTGTAACTCGCCCTCGTGAAGCTGGAATCCGTAGTAATCGCGTTTCAATATAGCGCGGTG
AATACGTCCCTGCTCCTTGCACACACCGCCCGTCAAACCACCCGAGTGAGGTATGGGTGA
GGGCACGAACATCGTGTCGTGTTCGAACCTGTGCTTGCAAGGGGGTTAAGTCGTAACAAG
GTAGCCGTAGGGGAATCTGCGGCTGGATCACCTCCTAAGCAAAAAACTCACCACCCAGAT
GCCGATAAACCGAACAAAATCCTCACCATTAAAATCATCGATCATAATCTAATGATCAAC
TCAAACTCATCAAATGCACCCGGAAAGTAACTTTTCGGGGAAGGACAGATTGCCTGCGTT
GACACGCAGGTACATGAAGTCATGTATAAGTGCTGTATACTGGACGCTTTCTGGACCTGG
TTAGGATACACAGGAATTATGCTATCAGGTGGATGGCTCGGCTCAAGAGCTGATGAAGGA
CGTGCCAAGCTGCGATAAGCCCGGGGTAGGTGCAAGGAGCCTATGAACCCGGGATTTCCG
AATGGGACCTCTCCATAGTGATCAGTAATGATCAGGGAACGCTCCGAATTGAAACATCTC
AGTAGGAGCAGGAAAAGAAATCAACCGAGATACCGTTAGTAACGGCGAGTGAAAACGGTA
CAGTTCAAACCGAATCCCTTCACAGGGAAATGTGGTGTTGTAGGGCTGTTCAAACGTCTG
GCGGCTAAACAGAACTTGCCTGAAACGGCAGACCGTAGAGTGTGACAGTCACGTATGTGT
AAACCAAAAGATCGGAACATGTCCCTGAGTACCGTGCGTTGGATATCGTGCGGGAATCTG
GGGCACCAACCTCCAAAACTAAATACTACTTGAGACCGATAGCAGAATAGTAGGGTGACC
GAACGCTGAAAAGTACCCCGAGAGGGAGGTGCAAAGTGCCTGAAACCTGATAGTGATGGA
ACGATACGGCATTAAAGGAACTCTGGCATGGAAGGAAACATTCGCGAGAATGTTGTACGA
ATGTCACTGCCAGTGTCGTATCTTACGTTTTGAAGAACAGGCCAGGAGTTTATCTCAGTG
GCAATGGCTAACCTTTATATGGGCAGCCGAAGCGAAAGCAACATGTGCGCAGCTCTCCGA
GCGAGGCACGACGTATACAAGTGCGTGGAGTCACTGGGGTAAGACCCGAAGCCGGGTGAT
CTAGGCGTGGGCAGGTTGAAGCGTGGCGAAAGCTACGTGGAGGACCGCAAGCGGTATTGA
TCTGCAAATCATTCGTGTGACCTGCGTCTCGTAGTGAAATGCTAATCTAACCCGGCATCC
GCTGGTTCCTTCCAAAACATGTCGCAGCATGACCTGACTGGAGATCGTCGGTGGAGTAGA
GCACTGATTAGCGGTTCCGGGAAACCCCTCGCCCGCCTGTCAAACTCCAAACCCACCGTC
ATTGTAGAAAGTCAGGTCCGGACTGCTGGGGTAAGCTTGTAGTCCGTAAGGGAGACAACC
CAGCCCGTGGTTAAGGTCCCCAAGTGTCGACTAAGTGTTAATACTAAAGGGCGTCCCAAG
CCCCAGACAGCTGGAAGGTTAGCTTAGAAGCGGCTACCCTTTAAAGAGTGCGTAACAGCT
CACCAGTCGAGGTTTGGGGCCCCGAAAATTGACGGGGCTCAAGTCGACCACCGATACCAC
GGAGTACCGCAAGGTAATCTCGTAGGAAGGCGTTGCGTTCGGACCGAAGCAGGGCTGTAA
AGTCCTGTGGACCGTTCGCAAACGAAAATCCTGGTAATAGTAGCAGCAAAGCAGGGTGAG
AATCCCTGCCGCCGAAGGGCCAGGTTTCCTCGGCAATGATCGTCAGCCGAGGGTTAGTCG
GTCCTAGAGACGTACCGTAACTCGAGTACGCCAAAAGGGAAACAGGTTAATATTCCTGTA
CCATTTAGCATT
>contig_10
AAACAAAAACTGTTGGGAAACTGCCTGTTTATATGATATATGACGATGCCTACCTTTTTA
AAACCGAAAAGGAAGTTGTGAAGTATAAGGAAATCCTTCCAGAAAATACCCGCGGACAGT
ACACGGAGGGGAAAATAGGGATCACAAATCAGGCTTCAAAGAGAATGGGATCTATAGGAG
GTAAGACTTGGAGACGACGAACTTTTGGCCCTACTGGAGAACGATTTTCATCAACTAATA
TTGTCGGCCGGATAATAAATCCTGAAAAGCTCCTTGATGTTAAAGAAGGAGATGTGATAT
ACGTAACTGAAATTGTACGCAAGTAAACTTAAAAATATAAAACATAATACAATTGAATAA
CTATTAAGGCGTACGCAATAATATATAAAATATGTAATATATAAGCACAGTAATAAGTAA
GTAAACGTATAAATATCCGAGTTAGTGGCTCCGCTGATTTTCAGCTTGCAGGTATTCAGG
TTAAATCTTGTTAACGAATAAGTCAGATCATTATAACGTGGTCGTTTTAATGAATCAAGA
TGATTGAGCGGATTCACATTAATTTATCGAAAGTTAAAGTCTCCCAAGGCTAAGGAGAGA
CGAAATATGACGGAAACGAAAAAAGAAGAGGTTACAAAGTACATTGTAATCAGTTCGGAT
AAAGTGCTGCCTTCAGATGCAGCTATGAAGATCTATGAATCAGAGTTTCCAGTTACGGTA
AAAGAGACATGTTTTGGACTTATCGTATCAGGAGCCAAAGACGATGTCCAGATCCTGGTT
GAACAAATACGGCAACTGGATAAAAATCATATTTTGTAAAGGATAGGGGATTCCCTCCAG
GAGATGGTGAGCGCTGCCGCGCAAGCAGGAGGAGGCTCGCGGCCGGGATTCCATTTTTTG
AGGGAAGAAGTGGAGATGCTTCCTGCTATAGGGGCTGCACTTGACGAACTGGAAGCAAAG
ATGAATGTAACAGAAAAATGCAAAAAGAAATGCAGGCTTAAAACTTCGACCTGAAAAAAG
TTATTGAAGAGGAGCTTGCGAGGTGAGTTTTTTGGCAAAGGTTTTCATTTACCCTATAAA
TAGTCTTATTTTAGCTGACCTGGTTGAACGTTTTGGGCACAAACCCCTTACCATGATGAG
CCAGATCCGAGAAAAAGTTACAAGCCTCAGCCTTGATTCTCCTCCTCTAAACATTACTCC
CGAAGACCCTAAATTGGGTCTTAAATATGCTGCACTGAAGTGCCGGCTGGAGTAAGGGAA
GGATGTCATTAATAGGCCCTCTTATAGAACAGACAGAAGCTGCAATTATAGTTGAAAACC
CACCCACGGATTTTGGTTGTGTGGGCTGTAATCGTACAAATGAGCTGACGGAGTATCTGG
TCCGCTCAAAAGGTGTCCCCGTACTCGAGGTAAAGTATCCTGAATCCGACGATGAAGCCG
CGATTTTGTAAACAAAATCGCGACATTTCTGGAGTCATTGCCTAAGGAGAAGTCTGAGGA
AGATGATAAGGCAAAAATGAAAAGCAGTCAGAAAAGGAGGGCAAGAAATGAGTGATGAAG
AGTCGGGACTTGTTAAGATTGCACTTGTATCCTGTGGTTCTGAGTATGCCGGAGTTCAGC
CTGAGTTTCACAGCAGCAGCTAAAGTGAATGCAAAATTTATTTACCCTGAAATTGATGTT
TCATCCGTAGATACTATAGGCAGAGATTTCGGGCTTGAGGTTGCAGGTGGAGACCTGAGG
CTTGCGATGGCCCGGGCGGCGCTGTTGTTGAAGGTATAACCAATGCAGACGGAGTTTTAT
TTACCACCTGTTTCGCTGTGCCGAAGGAGCTATTGTACGAAATGAGGTTAGAAGATATAT
CCATGAGCACCCAATATTCCGGTAATCAGCTATTCTTTTACCGAAAGCACCAGTGCAGGT
ACACTTCTTACTCGCCTGGAAGCTCTTATCTACAATGTCAGGCGCAGGCACCTTCTTACA
AGGGAAGTTCAGACCGGGCTGACCGCGGAATAGACTCCGGTCAACAACCACGAAAGCCGT
GGTAATGAGGGACAACAAAATAATAGGTATGGGCTGGGTGCCCACAACAAAAAGTCCTTG
AAAGTGCTGAAGAAGCTTACTCTATTGCCCTGAAAGAGGCTGGTGTTTCCAGGGAAGAAA
TTCAGGCTCTGGGTACAACCGGATACGGACGATTTCTTATAGGCACTCATTTTAAAGCTC
AGCTTGTCCAGGAAGAAATCACTGTTAACTCAAAAGGAGCCGTCTACCTTGCTGATAAGC
AGAAGGGCAATGCAACAGTTATTGATATAGGCGGTATGGACAACAAGGCGATCTCGGTTC
AGGACGGAATTCCCGGAATGTTTACAATGGGTGGGATTTGCGCAGGTGCTTCTGGACGTT
TCTTTGAAATGATCTCAAAGCGGCTTGGTGTAGATATCACCGAACTGGGAGCTCTGGCAG
TTAAAGGGATGCATGAACATGTATCTATGAACAGCTACTGCATAGTTTTCGGAACTCAAT
CCCTTGTAAATTCCCTTGCAAGAGGTGCCACGCCTGAAGATGTGGCTGCTGCAGCCTGCT
ATAGTGTGGTAGAACAGATCTACGAGCAGCAGTTGCAGGAAGTGGATGTTAAAGAGCCTC
TTATTCTTGTAGGTGGATCTTCCTTAATTGCAGGAGTACCAAAAGCCCTTGGAGAACTTC
TAAAGATCGATGTCCTTGTGCCAGAGAACTCACACCTGATAGGAGCAGTAGGAGCAGCTT
TGCTTGCTTCGGGCTTTGTGGAGGAGTGAGGAGAATATGGATCCGCTTGAAGTCTTTGAT
GTCGAGTCTGCAATTTCTCCAGAGCAGGAATTTTATAGAAAGATTATCGAGGACAATCTT
TCAAGTCTCAAGCTTGCCCCGGCAATAGGGAGAATTAAGGTAGTGTTGAGACCTGAGGAT
TCCCTTTTTCAGATGGCAATTCTCCTGAGGGATGTGGGCACCAGAGTTACAACAACTGAT
ATTGCTGACATGGAAGTAAAACCGATTGCCAGTGAGATAATAATTTCGATCAAAAAAGAA
CAGTATATTCCAGAATTGCTGGGAAAACTCCTGGGAACGCTATGGAAAAGCTAATATCAG
CCAGCCTGACCGCTGGACTGTGGCCATAAGTACGGATAACCCAAGGGCAGAAGCGGCTTT
TCTTAAAGATATGATGGTTGCAGATCCAAGGCACAGGCTTCACGAAAACCTTGTTGATTT
CGCAATCCGTGTCACTCCAGAGGGTTTCAGGGTCCGGTATCACCTGTATAAAGGTAACCA
GTTTATTTTCGTGGCGTCTGAAGAAGCACTAAAACATGAGTGGATTGAAGAAGCAGGAGC
AATGCTCGAAGAACTGACGAAAGGAGGGAAAAGTAAGATGGCTGTACTCTGACCCTATCT
TTATACCGGTGGCGTCCACAAGCATGGACTTTTAATTGAGCTGCTGGAAGACCTTGGAGG
TTACATAATCCAGAAAGTAGTTACAGGGACTGAAGTCAACCTTATTATGCTTATTCCGGA
AAAAGATATCCCAATAGTGAAAAAGCAATCTGACGAACTGCTTGGAATTATGGTAGAAGC
TCCTCTGACTGGAGTTGAGATTGCAGTTGTTTCGCCGACTCTTGCTTCTCATCACCTTCC
GCATTCAGCCTGTGACATAGCAGAGTATCTCCGTCACCCCGAGCCAATACAAACATGATA
GGACTTGCAAGAGGAATGGGGCGAAGGAGTATCCCCTGTCCTATGGACTACGAAGGAAGC
TTATCAACGAACACGATATTGCAGTTTTCACATTCGGGTCTTTCAGTGACTGCATAATAA
ACAAGAAGCCAAAGCTCTTTGAAGGCATAGAGATCCCGATTGTGGTTACAGGCGGGCCTG
ATCTCAAGACCGAGGAAGTTTCAGGAGCAGATCTTTACGTAGGGGATATTGGGAGGACTT
CTCACAGGTTGAGAAAAGCCGAGGAGATTAGCGCCTCTTGATAAACTCAATGAAGGAGTT
GGAAAGATTGCTGATAACATTCGTAAACAGCAGGCAAAAAGACCTCTCTCAGTGCTTCCT
GCCAGAGTTATGAAAGAGATTGAAAACCAGGTTCCGGAAATCCGAACTGTACTTTCGCCT
GCTCCACTTACCCTCCAGCTTAATGGGCTCAGAGTCAAGCGTTGCCCTATGATGAATTCC
ACGAAAAAATTGAAAAACTGAATTTGATGAAGGGGTTACTCTTTCTGAACTTGCAAATAT
TTCAAAATCAAAAATGAAAAATTATATATTGATAAAAATCAAATCTAAGTCTGACGTTGG
TTTTGCAATTTGACCCGGATTCTGTTGCATTAAGAGTTATTTGCTTTACATTTTACTGGG
TGTGTGTTTTTCACTTATCCTTTATACTGTAAAGCCTGCCACAGAAAACGGAGCCCGAAT
CTTTTTTCCACGTTAATCTACGCTGGTGGTTTCGTATGGAACTTGAGGATATTGTGGAAA
TTTTGAAAAAGGACCTGAGAAAGCTGTTCCTGAACTCCTTGAAGATGTCCGAAATCAGTA
TGGTGAAGTCCCATATATAATGAACTTCATGAAAGATCTCCCGGAGATTTTCATCCCAAA
AACGCCTTACGAAAATCCTATCATGAGGGGATTCAAGAACCTCGACCCAGAGACAGTTGA
ACTTATCGCGATAGGTGTAGCTTCTGCCCTTCGCTGCGAGCATTGCCTGAAAATGCATAT
TAGAGTCGCAAAACGGAAAGGAGTTAGCCAAAGAAAGAATCTTTATGCAATTATGATAGG
AGCATCTCTCTCCAATGCTGCAGTACTAGCTGAAAGCACAAGAGCTCTTACATCCGAATT
TCCGGATGAAGGAAATGAAGAAGAATACTGCTGTGACTCGAACTGTGAGATATGTAATAT
CTCCAAAGCCACTTTTAAGTAAATAGATAATTCAGTAGGTAATAAATCCATTATAAACAC
TGTAGAAATTCACTGTAGAAATTCGTTGTAAAAATTCACTATAATAATTCACTATAAAAA
TTCACTATAAAAATTCACTATAAAAATTCACTATAAAAATTCGTTTTGTGATCTTATAAA
TTCAGTTCATGAGGATCTCATTTAATTTTGAAAAATTAATTCCTGACCACACCTGACCAA
AAGCTAATCCCAGGAAGTCCTCAATCAATAATCATCCAACCTATACAGACTCGCCCTTTG
CACCGAATTTTATGCGAACATTTGTGATAAGTGTTGGAGTATATGCGGGATGTATGGGAT
GTATACAGGAGATCGATACTTTTACGTTGGGTCTTCAGGGTTAATAATATTTATTTGGTA
GGCCGATTTATATAAATCGAGACTATATGTATAAAAGTTAGATTCTTTTTATGCTGTTAC
TGATGGTACTTATTTTTACCCACTGTCTCAGCTGCATCTGGAACGAATCCGGAAAAAATT
CTGGATTATCCATGGGATCACTCCCTATTACTGTATATATTGATGACAGCAATGTTCCCG
AACACTACAGCACGACCTATACACACAAATAGAAAAGGCTGTGGAATATTGGGAGGAGGG
AGGAAGCGGAAACCTTGAGTTTACGCCTGTTTTCAAACTTGCGGATTCGAAAGAAGCTGA
TATCAGAATAAAATGGGTCGAGAATCTCGGAGAAAGTTGAAGGGCTCCTCCGGTGTTGCT
GGCTATGCAAGTCCCACGGTATCTGATGGTCGATTTGTAAGAGTCGATATAGTGCTTGAA
GTAGGCAACTATCAGGGAAAAGCCTGGCGCCAGTATGGGGATACAACAATGCTTTCTATT
GCAAAGCATGAATTCGGGCACGCTCTGGGCCTGGGTCACAGCAGCAACAGAAGGGATATC
ATGTATCCTGAATACGAGCAAAGAGAAGATCTAAACCCTCTACTCATGAGCAAGTACGGG
CCTATACTGCAGGTGGCAGCTCTTGTGGCTCTTGTAGTTCTCCTGTCCCTCGAGGGTAAG
CTGGCAGCGCAGCAGGAAAAAGGAAAACTTGAGGATAAGTATTTCAAGTGAAAATTTATT
TAAAGTACCTCAGAGTAAATCCAAGTTGAAACCCTATTGAACCCTATCCTAAAAATCAAA
ATTGATTTTGGATAAGTTTACAAAAAATATTTTTATAATAATCCTTTTTTTCGCATTATA
TTTATTAAATTTTTAAGTTTACTATTAATACATGAAATTTACTTTTACCCATATGATTTG
AAGAAGATACCTTTTTTCATTTATCCATATTTTTAAGTCTATTTCAACTAACCTGACATA
TTCACAGTAGTTCCCAATATTTCCGGTTCCGAATCATGGTTTGGCCCTGAAAATAACGAA
TAGTTGTTAGCATCCTCGCAACTAAAAATGGAGCTATAAAAGACTTCATTGGTCATAGGT
TAAGGAATTTTCTTACCTGAAAACTATCGATTTTGCATTAGAAGCCGGCCTTAAATTTTG
GCAGGTTTACATGAAATCGACACTCTATTCCAGCCCATAAATATTCCAGCCCATAAACTA
TTAAAATATTTAATAAATATTTTAAAATTGACGCAATTTATCACAAGTCTTCACTTAACC
GAAGACGTATGTAAAAAGACTTAGATGAGGATATTGAATCCTCATCATATATTCTTTCTT
AATTACATATTCTTACTTTCTTTTATACAAAAACACAACAAGCAAACTAACGATCCCAAA
AACTGATTCAAAACCTGGAGATTTTTGTCTTCATTTTCAGAAGTAGTTGGACTTTGTGTC
TGTTTAACATTTGTTGCATTACTTGCATTGTTTTCAAGACTACTATTAGATCCAGATTGA
GTTCCATATTTTGTTTCGTTCATAGCTGCGTTTGATGCGGTCTTGCCAGTTATTGCAAAA
GGAGAAGATAATCCTGGGGTTTCAGCTATGAAATACAGGTACTCATTGTCTTCTCCTGCA
AGAGTGGTTTGTAAAGGATTCCATTTTGAATCATTGTACCTCTTGAAGAGTAACGGAAGA
CTTGTCTATATTTTTATCTTGTAACCAGGATTTTTCAATCTTGAAATATACTGTTGCATT
TTCAATATTATCGGAAGTTGCAAATCCACTGTTTCCTACCCAGATGTTTACGAATTTATA
TACTTCATCAGAAGGTGGTTCTGAAACCAGAGTGGACTGATTTTTTAGCATCTCAACTAT
AGCTGTAGTTTTGCCAACAGTCTTTTTTGAATCAAAATTTATATTAGTGACAGGAGTGGC
ATTTTGTGGGAAATTGAAATTTACAGAGTTTCCGTATGTAATAGATGTCTGTGAAAGTTC
TTTAGTTGCAACATTGCTTTGAGGTTCGGGCGAGCCCCAGTACCCCCACTGCTACCACTG
CTACCACTGCTACTGCTGCCACTGCTACTACTGCCACTGTTGCCACTGCCACTGCTGCCA
CTGCTGCTACTATCGCTGCTATCTGATACAGTAACAGTTCCACGCTATCTCCATTGCTGC
TGTCCCCACTATCGCTTTCATCACTTGAGCTACTTACTTCTTCTACATTTATTGTTTTGT
TTGCTAAGCTTGTTCCGTTTTCATTGTTTACTATTAGATTGACAGTATAGTTTCCTGCTT
GTGAATATATGTGTGTCGGATTCTGCTCGGTTGAATTAGTTCCGTCTCCAAAATCCCAGT
TCCATCCATTTGCATTTTGTGAGGTGTCTACAAACTGCACATCGAGACCATTGAAAGTAT
CGGCGTCAAAGCCTGCTTCAGGAAGAACTTTCTGTTGTCCCTGAACAGTTATTTCTTGAG
CTGTCGCATCCCAACCTCTTCCATTGCTCACTTCTAAAACAACTCTATAAGTCCCGGGAG
AAGTGAAAGTATATGTTGGGTTCTTTTCTTTTGAAGTATTTGTCAGTCCAAAATACCATA
AAGTTGTAGTTGCATTTTTACTGTTGTCGGTAAATGTTACATTCAATGGTGCATATCCAG
AAGTAGAAGATGCAGAGAAATTAGCAGTTGGTAGACCTGTAGTGTTTTTATTTCTACCAC
ATAATCTATCTTTTTAAGTGAATCACTTCCATTAGACCCAACTACAATTAAAGTAACATT
AAAGACTCCATAAGCGCCAACTCTTCCAAATTCATGAGAAGTAGTTACAAAGTTCCCGTT
CCAGCGCTGTAAGACCAGTGGTCAATTTGAGGATTATAGAATTCCCATTTCCATCTGGTA
ACTTGACCGGTAACGTTACCATTTAGCCTGGACTCAAAAAGAACAGTCCCATGAGTAATA
TTACATGTAAAGTCATTAATTGTGACATTGTCTGAAGATGTGACATTGCCTACAGCTGAA
ACCACTCCAATTGATGGTATAATAGCTAAAGTTACTTGCAAGAATAGTGTAACTAATAAA
ATCATAGATGAAAAAGATTTTTTCATATAAGGACTCCTTAGGACAAACCAACTAAGATGT
AAATTCTACAATTCCTTACTTTAGTTGCATAAGTCCTATTCATTTTTGTTAGCTGTTTAC
CAGACAATGACCGAAAAATTTGTTCTTAAATATAAGCTTACTTTTTTGAATAGAATTATT
TCAAGAGTATATCTCTAAAAGAAGTTCAGTTAATCCGTAATTTATTGAAAACAACCCAGA
TAAAGTAATAACTATGAAAATAATTCTTGAAATTGTAATTATAGATTGTGAGACTATCCC
AAAACTTCATGTAATCTAATTATTACTGCTAATATTATAACTCCTAAATATGATGCTTCT
TTGATTTCATATCTTGGAAATACTTTTTTACATGACTTTATCCCGCTGAAAAACCTCTCT
ATTTCACTTTTCTTTTTGTATTCTTCCTGATCTACCTTTATTGGTCTTCCTCTCTTCTTT
TCTTCTGATTTCTTTTGTTCACTGGTATATTGGACTTTATTCCTTCTCTCCGATTATATT
TTCTAATTTTATCTGTATCATAAATTGCATCAGCTGTCAGCTTTGGAAGGCCTGTTTGCA
GGCCTTCATGCAGTCTTTTTATCTTGAAATTTTTAAGCGTATGAATATATAGAGTTGAGT
CATTCTTATTTGCAGGAAAAATAATAAATCAAGAGAGGGAAACCTTTTATGTCTATTAAA
ACGCTTAATCTTACCTTTTTTACTTTTTTGTATCCATTTTAATTGGTTTTTCCCATTTTT
TGGCAGGAATATCCTTTGTATCAGTAAAGCAATGGGAAATATCTATCTTATCCAAATCAT
AACCTTTGTTTAAAAGTTCATTGAAAATCTTCTGATATATACTATGTTCAAACAGATATG
GATGAAATCTATGAACTGTTGACTTAGATCCATATCTTCTGGGAACGTTTTTCCATGTAC
AACCGGACATAACAACGTACAAAATACCGTTCATTAACTTCCTCAATTTGCACGAAGCCT
TCCTGTATTCGGTTTCTGCGGAGGAAGATAAAGTTCTATGGAGTTCCATAGAACGTCATC
GATTTAATAGAATGACATAACGGTAAATTATAATTCCAATATAATCGGTAAATTTATAAT
TTCAATATAATATTACTTTTGGGATAGGCTCGGTATTAAAAATATACTTAAAATATATAA
AAAGTTCTTCATTGGTCATCGGTTAAGGAGTTTTCTTGCCTGACAGCTATCGATTTTGCA
TTAGAAGTTGGCCTTAAATTTTGGCCTGTTTGCATGAAATCGATACCCTGTTCCAGCTCA
TAATTTATTAAAATATTTAACAAATGTTGAGAACATTGACGCAATTGTCACGATTTCTTA
CTTAACCGAAGACGCATTAAAAGTTCTTTATTATCAGCTTACAAATGGCCTTAGTGTAAG
TCACTAATTTTTCTTTCGAATTTTTACTTAAAGAGCTGATTCAAAAACTCAATATCTACT
TTTTTGAAACTCATTTTTAAAATCGCCAATTGAGATTCTGGCCAAGAAAGCAATTCTAGA
ACTCTTATAAATCATGAAAATAAAAATTGGTTTTGTGACAGGCTCAGCAGGTAATCACTT
TTCGGATAGAGTTTAAATAGGCAGCTCTGGGAGTTCCTTATTTTCTGCAGTGAATCTTTT
AAAGAACTCTTTAAAATGAGCGGGAAGATCATTCATTTCCAGAATATCCTCAAGAGAGCT
CCATGCATGTTCCACATGTTCATAGCTCAACTTTACATCAGCAATGACATATCCTCCATC
ATATATTATGGCAATTACTTTTTGTCCGGAAGCTCAAAGGTAGCATATCCTGCAATCTCT
CCGAGCACAATTGAAATCCCGGTTTCCTCCCAGACCTCCCGAACAACTGCATCTTTAAGA
AGTTCTCCACGGCTCAGCTTTCCACCCGGCAGATCCCATTTCCCGGATTGCTGTGAAAAT
TTTCCGACCGCTTGAGAAGCAGAGAATTCGCCTTTCTCGTTCCGTAGAGCGGCATAAACA
GAAACGATGTAAGGTTTCTCCAGATTCATACAATATATATGTGAGATTTCTCTGTCTTAA
AGGCTGGCTCTTTTAAGATCTTCAGGATATAGCTTTTTCAAATACAGATTTTTAAAAGAA
AAATCCACCATGAAAGAAATTCTTACTACTTTTTCGTCAGGATTGGAGACGATACTTTGT
GAGACTACGAACAGTATAAACATAAACAAAAGAAATTTGATAAAAGAATAAATTCAGGAA
AATAGTAATAGAAAACTATATTAGAAATGTTAGGTTTCAATTTGAAACTATAAATCTAAA
GTTAAATCTGGAAAAAACGATGATGACAGGTATTATATAAAAAGAATCTAAAAATAAGAA
TGGGACCAGGTAGAAGATAAGAAATACCTTTTAATGAGTTATGGCTTCGGGCATGTAGAG
ATGTGGTCTTTGATACGTAAAAAAGAATATTTTAAATATGCCTTTTCAATCTGGAGAAGT
ACAAGGTCCAGAGTTTGATCAATCTCAATGAATGGAAAATCCGGATAGGAACAGATTTTA
ATTATAAAAAATATACACAGAAATTCCACTCTGAATCCCTATGAAGGTGTATTTTTGAAT
CAGGGAATATTGAAGAAAGCCATTGTAATTCTCTTACTACTTACAGTTGGAGTATTTCTG
GTCCATGCCTACTGGACAGAGATTGTATCTGTTCTTGGAGAGAGCTTGAAAATGCTCGCT
GAAACACGGATTCGATATGTTATTTTGGCGTTCTTAGTTTACCTGTTGAGTGTGTACTTA
TTTGCAGTCCGCTGGCAGCAGGTACTCTCCTCCATTGGCCACAATCTTAAAGCCACAGAA
TCTTCTTCCCATTCTTTTCTGGAGCAATTTTTGTGAATAATCTAACTCCAGCGAACCGGA
CAGGAGGTGAACCCCTGCGGATGTTATGGGTTAACAAAGCAACTTTAGGGATAAGTTATA
CCGATGCTTTCATAACGATCCTCTTTGAAAGGCTCGTTGAAGCGATTCCCATTATCCTGC
TCTTATTCTACGTGCTATATTTCGTTCCTTCTCTAGATATTAGATTCCTGCCTCTGAAAA
ATATCCTGACATTAAATTCAACTTATCTGTTTCTCCTTGCCTCCCTTGCAACTGGAATAC
TCATATGGATTTTCCGGGAAAGATTTACTGTCCTTCTTAAAGATATAAAGCAAAACTGGA
AAAAACTTCATAAATCTTTTATTCCTGCTCTCCTATTATCTTCTGGGGTCTGGATTCTGG
ATATAGTACGACTTCAACTGATCGCCCTGGCTCTAAATCTTAATCTTTCTCTGCATATTA
TCGCATCAGTTTCAATCTTGTATTCTCCTGCTCGGACTCCTGCCAATAACTCCTGGAGGG
CTTGGAATCGTTGAAGGAGGATTGATTTCCTGCTTCTATATTTTGGGTTATCGCTTGCTT
CTTCAGGAAGTTTCGTTTTTCTGGAACGTTTTATCTCTTTTGGACTGAGCAGTCTGATAG
GATTCCTTTACCTGTTTTATTACGGAGGATCTGAGATATGGAAAAACATAAAATTGCAAT
GATCAGTGATTGGTATTTTTCAAAGGTAGGAGGAATCGAGTATTCAATGCACCCTTGCTA
AAACCCTGAGCAAGCATGGATATGAGGTAAGCGTTATTACAAAGAGCTACAGGTGTTCCG
AGTACAGTAGAAGGGATGGAGTATCAGTAATAAGAGTTAAAGGTAAACCTTTGCGGACAG
AGGCGATTTCTCATGCCAGGTGCATATAAAGAACTCTTCAACCTTTTAAAAAGCAGGAAT
TATGATATTGTCAATTGTCATGGGCTTGATTCACCATCGGTATGATTGCTCTTATTATTT
CCAGAAAACTCGAATTCCCGTAGTAGTCACCAATCATTCCTGGTAGGAGATACGCCGTAT
GGTTCGCTTTTATATCTTGCAGGCAAATTGCTTCTAAAAAATACTGATGCTGTAATTGCA
GTTAGTTCGGCAGTTGAAAAAGACTCAAAGCTGATGACAAAAAAACCAATATACGGATTT
TCAATGAGGGTAGATTCTGAAGATAAAATCATCAAAGTCTCCTTCCCTGTTAATACTAAA
GGAAAACTCGTAATTGCCACGGTTGCACGCATGACAAAAGAGGTGTTCAAAACATTGTAG
ATTTAGCCCCTTCACTTCTGGAAAAGCATAAAGAATTTGCTGTTTGTAATGATAGGAGAC
TGGCCCACTAAGGGAAAAGCTTGAAAGCACGGTGGAGGAGTCGGGTTTATCCGGAAATTT
CTACTTTACAAAGTACCTGAGGAAAAAGTGCTGGGATATCTGGAACGAGGCAGATATATT
TGCTCTTCCCTCGATTAATGAAGGCTTTTGGAATTTCGATTCTGGAGGCAATGTCAAAAA
GAGGTTCCTGTTGCAGCAATGAATAACAGTGGGGTTTCGGATATTGTAAATAACGGTGTG
AACGGCTATCTTGCAGACAGCATTACCGAATTTTCAGAATATCTTGAAATCTTATAGAAA
AACCGGCCCTGCAGACTTCCTTTTCCAGGGAAGCTTTAAGAGAGCTTTCAAATTATGACT
GGAACCGGATCTGTGAACAGACAAGCAAAGTATATACAAGTGTCATTTATGAAAAATATC
ACAATAACTGTTGATGTGGAAGAAGACTGTCCCCGATGCTACAAGTTACGAGAGGCATGG
AAGAAGGACTGCACTGAGGTTACTGGATCTTTTCAAAAAAGAAAGGATAAAAGCAACATT
TTTTGTTACCGGGATGATGGCTAAGCAATATCCTGACATTATACATAGAATCCCGGAAGA
AGGACATGAACTTGGATGCCATGGATATACTCATACGCGTTTTGACCGCATGGATAAAGA
AGAAGCCAGAACTGCTCTCAAGCAGGCTGGAGGAGTTTTGAGGCAGTTTGAAAGGAAGCT
GGTTTCTTTCAGGGCCCCGAACCTGCAGTTCCCGAAAAATTATCTTGGACTTCTGGAAGA
TGAGGGTTTTAGGTACGACTCATCCATTGCAGCATATAAGCCTCCTTTTTCCCGGAGCAA
AGTTGAAGGCAAAATAATAAGGATTCCAGCGACGATTACTTCTTCATTTATAAGGCTGCC
TCCAGAATTTTTATCCCGCTACTCAAACGCTGGGAATCCCCTGTAATCTTTGTCCATCCT
GGAATTCGTGGATATGTCAAACACATCTATACGCCTGGATTGCAAGTTCAATACTGGAGA
AAAAGCCCTAAACAACCTTAAAGTTTTGATCCGTACCTTAAAAGCTCAAGATTACGGTTT
TTTAACTCTGCAAGAAAAGAGCAAAACTTGAAAAATATGAATAACTGCCTGAAAAAGTAA
ATAAACCCTTTTTCCTTGTGAGAAGGTGCCAATGTTGCCTATTGAGTTTTAATTGAAATA
CTTGCACAAAATTATTTTTCAAGAACTTTCAGAAGTTTCCTGATTTTATCGTTTTCTATG
GAATAGAGCCTCATCTTCCCTTCTTTTCTCACTTTAATTATTCCCCAGTCCTGCAATTTT
GCAAGGTGCATTGAGAGTATTTGACTGAGTTCTATCAATGAGTTCCGGGATCTCGCAGGC
GCATAGTTCTCCTTTGCAGTCACTGCATTTTATTCTCTTTGCATTTGCACTCAGCATCAA
GAAGAGCCTTGATAATTCTGTACCTTGTATCTTCGCTCAGTGCCTTGAAAAGCTGGATGT
TTTCTTCATCACTCATATCAATAAACATTGAATATAAGAATATATATTTTCTAAAGCTGA
ATAATAAAATCAAACACTTGATCCGGGTTACCTTTAAACAAGCTATAAAATAAGAAAGCT
TCAGATTTCATTTTCCTGCCGCTCTCTTAGCTTCTTTTGTTATTTCTTTCATCATTTCTC
CAACGAGGTTAGCTTTTTCACAGTGAGAGGCCTCCTTTGGCTTGCAGTTCAGGAGAATAC
TCATCAGTCTGTCAGCCATCCGGTAGAATTTTAGATCTTCAAGCCGGACCAATATTCCTG
ATAAACTCTCACTAAATTCCTGCATTTATCGTGATTGCAGACAGCTTCCTCATGCAACTG
GCATACTGATTGCAGTTCTTTTATTATCTCTTTCGGGATACTCTCAACCATAAAAATCAA
TCCGGTTCAGCTTTATTTCCAATAACTTAAAGGAGCGGTTGCAATTATGAAAATAAATTT
GGCAAAGTAAAATATGGCAAAAAAGATCTGGCACTTTTTACCACAAATCAAAAAATATAA
TTCTCAAATTACAACACTTAAAATTTTAAAATGTATATTCATGCCTGCAATGCTCCATTA
TATCCTCTATAAAATCGGTGTAAAAGTCATCCAAGACTGTCACTTTATCTCCTGCCCTCA
TAGCTCTGGCTTCCAGGTCTTCTTTACATGCGTAAATTTTGAACTCTTGTTGTTCTTCTA
TCCCGGTAAGCAGGTGATAGACTCCATCTCCTGCAAGGTAGATTCTGGCTTTCTCAGAAC
AGGCAGCCAGTTTAAGACATAACTCCGATTTCTGGCTGAAGGGAGGCTTTGTCAGCAGGA
ACACATCCGATTGTTCTTGTTTCATATTATCATCCGATAAATCCATGATCAGCAGTAGTA
TTCAGCCATTAAGTAGTATTCAGCCATTATTAAAACGAGATCACACCATCCGAGCTTTTC
ATTACTTCAAAAAAATCTTCTTCGTCGGTCAGTTCTAGGGTTTCTATCAAAGTTTCTCCG
AAAAGGTACCTTTCCATCAGCGAGGGTTCATGCCAAGCACTCTCAACTCCCCGTATGCAT
AAAGAATATCTGCAAGGTTTGGTAATCCAAGCTTTCTGCTGTCTTGCCCTGCAACCGCAA
GATAAACTCCATCGCCATAAAGACCGAGAGTCACATCCATCTTCCTAAGGCTTACTGCAG
CTGCATTCAATGCTCCAAAAGCTTTTCACTGCCGTATGGTGCTGTATCCAGCAGATAAAA
AACTGATCTCATAAGATCCGAACCTCCCAAAAATTGGATTTTATCAATAAAACCTTATCT
TGAAAAGTGAAATTACTCTGTCACTTTTATTTAACATTTCCGACAGCTCATAAAGGCTAG
TAATTCTTATTCCAGGAGATAATCTCTGCAGTTACTTCCCTGTATAATCTCCTCTTCTGG
AATGTAGCCTCTTGCACTGGCGCATCGCGCACAGGCTCGAATAACGACCCCTTTTTCCGC
AAGTCCGGAAAACAGTTGTCCTGCATTGGTAAAGAAGGATGGGTCCTGGCTCTTTTTGGG
ATGTGCACTGCATCCAGGTACAGAAATATGTTTACTTTATATTGTTTAAGTGCAGCCCTG
GCGAGTTTGTAGGCGATCTCAGCGTACTCAGAGATGTAAGGACCATCAGTGAGTACTATT
GTTAGTGTTTTCAAAGCTTCCTCCAACTGATTGATACATCAGATTGTGACTCAAATGTAC
GCCAGCCAGAAACTGTAGCCTTTCGAGGTTGGTTTCATAACCTGACTCTTTAAGTTGCGT
ACACTGATCTAAACTTACCTGTCCTGCCGTAGCCTTATGGCAAAGATGTAGCAGCTCTGT
TCACCGCAGTCTCGACAGTTGGTCTGGGGCAGGTGTTTATATATGCCTGCAAGTTCTACC
CTGACATTTCCTCTGGGAGGCAGAACTATTCACTTATTTAATAGTTTCATTGATAGTGTT
TTTTAAATTTTCGGTATTCTCTTCAAATTTAATGGAGGATTTTCCAATTCGAAAAATGTG
CAACAATTTTATCATACAGTTATTGAGTTAAATGCATCGTTTGAAGTTGTTTCTTACGCT
TGGTTAAATTCTTAAATTTTCAGCAAATACATGAAATTTACTTTTACTCATACAATTTGA
AGAAGATACTCTTTTTTGATTTATTTGGTAATTTTATTTTTTGTATATCTGCGGCGTTTG
TAGGATTAGTTGCCATTAAGGTCACGGTTCTTATCCTTTGATTATTGAATAAAAACGCTA
ATGTTAACTGTTATGGTCTGGTCCATGGTTATCTATCCATAGGTAAGAACATAATTAAGC
AGAAGTAAAAACATAATTAAAAAGCGAAGTAAAAACATAATTAAGAAGCGGGAGTAAAAA
CATAATTAAGAAGCGGGAGTAAAAAAACATAATTAAGAAGCAGGAGTAAAAGCAAGTAAA
ATGGAGCGGGAAAAGAAATGAACGTGAATCAATATGGCGGGCTTGAAAGGAAAAGCTGAT
ATATGTGAACCTTGGTTCTGAATCTGTTAAATGCACAGTCAGGACCGATGAGAACTTCAA
TTCGATATGCCTTGGTGGCCGAGGGTTGGGGGTAACACTGCTTTCCGAACTTGCAGACGC
ATGATATTCACCCTCTTAGTCCGGAAAATCACCTTAATATTCACCTCTGGGCCTCTTTCA
TGGCCTTGTACTCCGATGGCCTCAGGTGCGGTCCTCACATCAAAATCGCACTTTAACAGG
CACGACCTTCAGCGCTGGAGCATGACTGGGGGGCTTCGGAAGTGAGCTGAAGAAAGCTGA
AATCTGATGCTCTGATTGGTATCAGGAAAGGCAATGAGGCACTTCGTATGTGCAAAATAG
AGACCGGAAATATTGAAATTGTGCCCTGCATGAACATCTCTGGGGAATGAACATCAGAGA
ATGTGCCGAAGCCACTTGAAGACAAAGGCAGTGTGGCCTGTATTGGTAGGAGCAGGAAAA
ATGCGAGTTCTTATTTCTCTCTTGTTGTTGATTCCATACATAGCGGGAGAGGAGGTCTGG
GTGCGGTTGCCGGCTCAAAAATGTTCAAAGCCGTGGTTGTAAAAGGAGAAAAAGGAACTT
TCACCTTCTGCTCCTGAGAGATTCGGGAACTTGAGAATTAAAACTTATCGAAGCTCTTTG
ATGCAAGTCCCGTGCTTTCTAAAGGCCTTGCAAATTACGGCACTTCTGTGCTTGTAAAAC
TGCTGGATTATATGAATCTCATTCCTAGCAGGAACTTTACCGGAAAAAGACTCTTTTTTT
GCAGATTTACTTTCAGGAGAGTGTATCAAATCCACTTTCAAGCTTGAAAATGAGAGTTGT
CCTGGCTGTCCTCTGGGTTGTAAAAAAAATTAAAGGAGCAGGGCAGATGTTTAAAAATGC
AGGGCAGATTTTGCCTGAAGGGCCGATTTTACCTGAAGGACAGATTTTGCCTGATTACGA
TTCCTTCTGGGCCTTCAGGTTTTGTAGCGAAAACCCTGATATCACTTCCGTGCTTAAGGC
TGACAGGATATGCAAGGATTACGGGCTTGATCCTATCTCGGCAGGTTCCGTGCTCGGGGC
ATATGCAGAACTCAAAGAAGGAATAATCAAGGCTAATGAACGCTGGAATCAGGCTCTTTG
GAAATCGGGGAAGGAGGCAAACTAGGAAATGGAGCCAGGAGATGCTTATCAGGCCTTGGG
AGAAAAGACCTGAGCATGGATGTAAAGAGGCTCGAGCTCGGAGGTTTTGATCCGCGAGAT
AAAGGGACAGGCCCCGAAGCATGCTGCTTCCCACCCATGGGGGAGACTATTTGACTGCTT
TCATGGTTGGACCCGAGGTGCCGGAAGACCTGTAAGTCTTAATCGTCTGAGCCTTAAAGG
AAAAGCAGGGTATCCTCCAGGTATTTGAAAACCTGACTGCAGTTCTGGACTCTTTTGTAT
TCTGCCCCTTCTCAGGTTTTGCCCTTAACGAAGAGCTAGGTTCTGCTCTTTTGCTTTTTC
GGAGTGCAGGTAATAAGAATATCACCTGCGGAGCTCTACAGAAAATCGGAGAAAAGATCT
ATAATCTGGAGAAACGTATAACCTTAATGCAGGATTTGCCCGAAAAGACGATACCCTTCC
TGAAAGGCTGTTTGAAAACAAGGTGAAAACGAAGGGTACGGATCTTCCCGAGGCAGGAGT
TCGAAGCTGCACTTCAGGAATATTACCATTACCGCGGATGGAATGAAGAAGGAGTTCCCG
GATCGAAAAAGTTAAAGGAACTTTGGGAGCAGCTTTTAAGACGAAAGTCGGAAAGACAGT
GTGGATGGCGTAAGAATTGCGGAACGGAGCTTCGGAACCACTCTGTAAAAGAAAAAGGGA
ATTTCAGGCAAAATTTATCTACACTGTATGCTTCAAAGAGAATAATAACTCTCATTGAGT
AAAGGATTTTCTCTTTGAAACCTAATATTACCTTTAATCCAATATTTCCTTTAATCCAGT
ATTCCTTTAATCTGGATTTTTTCCGGATTTTTTTCGGAGATTTCAGGCAGTTTTCTCAGG
AATCCAGTCAAAAGACGTAAAAATCTCGCACAAGCGTTATATAGTCAAGGATAAATTAAT
CGTATTAGTTCTCGATCTGTAGATTAGCTCTGCAGGCACTCCAAGCTCGGAATATTTTCC
AGTTTTTCTATGCAGATCTTAAGTAATGTATTGGTAAAATAAGAGTCAGGCTTAAAATTA
GAAAAGCCTTCTTATACTACTTTACCGGAGCCGTGGAAAGTTTCTGGCAAATCGAATGGC
GTTTACAGCTTATTTATAAACATATAAAAACGTATGGGAGAATCATTATGAAACAGCAGG
TAGAAGTTAAGGAACTCAAAGAAGGGAAATATGTAATCATTGATGACGAAGCATGTGTCA
TAAAAAGTATTACCAAGTCCAAACCGGGAAAACACGGGGCTGCAAAGGCAAGAGTAGAGG
CTATCGGACTTTTTTGACGGCCAGAAGCGCTCCTTCATAGGCTCAGTTGCAACAAAGTAT
ACGTCCCGATTGTGGAAAGAAAGACAGCACAAGTACTCTCGATTACACCGGCGACATTGC
CCAGCTTATGGACATGGGAGACTTCTCAACCTTTGAGATCGTAGTTCCTGATGAATACAA
GGAGAAGGTCAAAGAGGGCGAAGAGATTTCTTACATTACAGCTCTTAGTAAGGTCAAGCT
CGATATACGGACATAAACTTCCTACACTAAAGTGAAACTCAGGTTAAGAACCTGAGTCGT
TCTTTTTAAGCAAATAATTTCATATCAGGCTAAATTATGTTTTTACCCAATTCCTTTATA
GACGCTCTTGCAGACTATGAATCTGCACGTTATGTTATCTTCGGCGTGCCTTTTGATAAT
ACCTCTTCTTACAGGGCAGGCAGCCGCTGGGCTCCTGACGCTATGCGGCACGAGCTTCTG
CGAATTTTGAGAGTTACAACCCGACTTTCGACATAGACCTTGTCGATCTTCCGATCTATG
ATGCCGGGAATCTGGAAACTTCCGCTCTGGTTGACGAGACTCTGCAGAGCCTTTACGAAG
CTACTAAAGACCTCTGAATGATGGAAAGCTTCCCATTATGCTTGGAGGGGAGCATTCGCT
GACTTTCGCTATGGTGAAAGCCTGCGCCGAACTTGCAGGAGAAGATTTCGGGGTCCTTGT
CCTGGATGCCCATTTTGACCTCAAGGGAAGAGTACAGGGGCTTTAAGCATAACCACGCCT
GTGTGTCCCGAAATATCCTCAGTGAGGTCACTAAGAATCTTGTTTCCATAGGTATAAGAA
GTGGTCCGGAAGAAGAATGGGTTTTTGCCAGGGAAAATAACCTGAAGTATTACACAGCTG
ATGATGTGGAATCCACAGGCATGGTAGAGATTCTTAAAGAAGCCCTCGAGTGAGCTTGAC
TGCAGTCAGATCTATCTTTCCCTTGATATGGATGCAATAGACCCGGCTTATGCTCCTGGT
CTCGGCACGCCTGAACCCTTTGGCCTGAGTGCGCGAGATGTAAGGACTGCAATAAGGACA
CTTGCTCCTTTCTCAATGGCTTTTGATGTTGTAGAAATCGCTCCTGAATACGATTCCGGG
CAAACCGCCATGCTTGGGAGCAAAATTGATGAGAGAATTTATTGCTTCCCATGCAAAAAG
TTGCAGGAAAGCATAAGCTAAGAAAACAGAAAGTTTTAGCTAAACTGCTGGAAAAGGCGA
AGCATTAAAAACTTCGGAACTTTCCCAGAGTTCAATATCTCAGGACTCATTACATCCAGA
GTTCAATATCTCAGGACTCATTACTCCAGGGCTCAGTATATCCAGATTTGATGCGTCCAG
AACCCTTTTATTCAACGAGGTTTACGTTAGTTAAGTGCGCCAAATGGCTATTATCTTGTC
AATTGCTATGTGCGTGTACTTTTCGTTATGCTCGAGAGTGAGCACGTTGTCTTCGCGCAG
GCTTCCACTTTACCGTTAAATACATCAGGACCCCCGCAGTAAATATCTACGACTTCGCCT
AGAAGATGTTCTACTATAAAAGATTGCACTTCTTTGCACCTCAACATTTTCTCATATATC
AAAATCCAGGCCGCCAATTTGAGTGACCTTTATTCCCAAAAACCAGGGCACTAGTTCAGC
TTTCCAGTTTTAGTCAGATTTAGAAGAAAATTCTTAAAATCTTTCCTTAATTCATTTGTT
CTATATAATTGTCCTCTATAGTACAGAAATATCGGAATTTGGAACTTTGAACTTATTGGC
CCCAGAGGGCTATTATTTTATCAATAGCTATATGGGTGAGTTTTCCTTCGCTATTGAGCG
TCAGAACATTATCGGCACGAGGCTTCTACATTTCCCTTGAAAACATCAGGTCCACCGCAA
TAAACATCCACATCCTTATTGAGATAGTGTTCTACTATAAATGATTGCATCATAGATTCT
TTTCTCCTGCTTATTTTCTTTACAACTTGTTTATTTACCTGTTAGTTTCTCTGATAACAA
AAGCTGACGGTCTGTACATCTGCAGACGTCCATTAATTGTAACTATCTTTTCATTTCTTA
TAAATATATTTAAAAACTAAAATTGTTTTTTGGAGTGCACTACTGTTAATCTTTGAAAGG
AAAATCAGCTTACTTGCTAGAGAGCCTGAATAGCTCTCAGTTCTCGTTTTCGTGGAAATA
TAAATTAGTTATATGGCTTTCTTTTCTCCGGGTTTACTTGTTCAGAGAATTCAGGAAAGT
TAGGTTTATCTGGAAATATCTCATAAATCAGCTTTCAATGAAAAAAAATTAAACTTAGAA
CTATCTAAAAAATATTTTTTTTAAAATTTCTCAATTTTAAATTAGTAAATTCTTATCTCA
GAATTAAATAAATCAACCTTTTCTTTCTGAACTTCTGACTTCACGGTCTTCATAGAGGAA
AATTTCCTCAATACGGACGCCAAAAAGCCTGGCAAGCTTGAATGCAAGTTCAAGCGAGGG
ATCATATTTACCTTTTTCAATTGCGTTTATGGTTTGCCTTGTAACTCCTACTTTTTCAGC
CAGGTTTTCCTGAGTAAGATCTTGCATTGCCCTGTAAACTTTCATATTATTTTTCATTGA
AAACTCCATCTCTTCACAAGCGAGTGTAAACGGATGTCTGATGAGATACTCCAGTAATCT
GGAAACCTGTAAACTCTAACCTTCAACTTAGCCTCCTGATTTCATATTAAAATACATATA
AAAGATAGAGTAGAGTACAAGACCCGTACAAGCTGCATATGACATGAAAAAACCAAAATC
CGTATATTTCGGATAAGTATCCTTCATTGCTATAAGGACTGCACCCCCGATGGCAAAACT
AAGAATTATGAACTGGAATGTAATTCCTGAGGCTTTTGACTTATCTGACGAATTCTCTCA
TCTTCTACAATATCTTCCAGTCTGCGTTTTGAGAGGTACATAACAGCTATGCCTCCAAAG
AAGGAAGCTACGGCAAGTGCAGGATTTCCTATTAAAATTGAAAAGCTAATTACAGCTGCC
ATAACCATTGTAGTAAGAAAGGTGATTATTTTGAACTGCTTATGTTTCATTTACAGAACC
TCCATAAGGGTTTTCAATGAAAGCCGAATTCTCTCAGTATACTCATGTATATGTACACGT
ATAAATGTCTATGTTTAATTACAATATGTAATGCAAACTTTACATATTGTATATATCTCA
TTACATTATATTAAGTTGTCGAAAGGCTATTCTGAGAATTACATAGATAAAAGGTTGATA
GAAGGAAATTAGAAAAACAAAATTTTAATACAAAGTAAATAGAAATTATAGGATAATTAA
AAGAAGTTAAAAATGTCTAAAAATTAACTTCCTATATATGTATGCAAAAATACGACTCAT
TTCTCAATAGTGCATCAACTTAAAAGCGCATCCTGTCTTGAACGGATAATAACGGACAAA
TTGGGAAATAAATCACTACATCTTTGTACATCTGGACAATCATTTGGGGAAAAGGAGTAT
GATTTATGGGAATAAAGAAAAAAATAATTTATCCATTTGTATTTGTTGCTTTTTGGTAAC
AATTGCAGTAACAATTGCTGGGGCAGCATCTGTTCCTAAAGGTAAAGTGAAACCTGTAGG
AGCATTTCGGAGGTTTCATAGATGCCGTTGATGTCGTTGGCAATTACGCTTACATTGGGC
GAGGACAGGATCTTGTGATACTGGATATTGCTAATCCTTCTTCACCTGTTTCAGTAGGTA
GGATTATGACAAAAAACTTAATATCTGGAGTAAAAATTTCCGGCAATTATGCCTATGTAG
CTTCTGGTGATAACGGTCTTGTGATTATTGATGTTAGCAATCCTTCTTCACCGGTTCTTA
AAGGAAGCTACGATACACCTGTTTAATGCTAGCAGTACTAGCGATTTCAGGCAGTTACGC
CTATGTAGCTGGTGATTATGGTGGTCTTGAAAGCATTATTGATATCAGTAATCCTTCTTC
CCCAATTTTTAAAGGGAATTACAATACTTCTGGAGATGCTCGTACTGCAGCGATTTCCGG
CAATTACGCCTGTTTAGCTGCTGGTGATAATGGTCTCTTAATTGTCGATATTAGCGATCC
TTCTTCTCCAATCCTTAAAGGAAAATGCAATACCCATGGCATGGAGTTGGCGTGAGTATG
CTGTAGTTTCGAGGCAATTATACCTACCGTTGCTGAAATTGGGGATGATGGTATTGTGAT
TGGCTGATACGAAGCGATCCTTCTTCTCCAACATTTAAAGGAAAATACTATGCCTCTGGA
AAGCATTTACAGCGTTGCGAGTTTCCGGCAATTACGCCTGCTGCGGCCGATTTTACTAGA
GGTCTTTTGGTTATTGATATAAAAAGCAGCTCCTTTTCTCCAGTTCTCAAGGGAGTTACA
ATGCTTTTGGAGCGCTTGACGGAATAGCGGTTTCAAGGTAATTACGCCTACGTAACCACA
TATCGTGGTCTTGAGATTGATTGATATAGGGCGTCCCTCTTCTCCAGGTCAGCAAGGGAG
CTTCTGATACAGTTGGATATGCTGGCCGTATAGAAGTTTCAGAGCGATTATGTCTATGTA
GCTAATAGTATTTTGGGTCTTTGCGATTATTGATATAAAGCAACCCTTCATCTCCGATTT
TTAAAGGAAGCTCTGGTACTGACGATTATTCTACGGATGTTGCAGTTTCAAGGCGAATTA
TGCCTATGTAACCGAGTTCCCGGTGATCTTATGATTGTTGATGATTAGTAATTCTTCGCT
TTCAATTCCGCAAAGGAAGCTACTATTGAAGGATCTGCTGAAGATATTGCGGTTTCGGAG
CAGTTGCGCCTGTTTGGCTGCTGGTGATAAAGGTGGCGAGATTGATTGATATGCGAGCAA
TCCTATCCTCTCAAAGCTTCTAAAGGAAGGTACAATGCTGCCGGACGTGCTTGCAGTGTT
GCGGTTCGGCAATTACGCCTATTTAGCTGCTGGTGATAACGGTTTTGTGGTTGTTGATAT
TAGCACCCCTTCTTCTCCGACCCTTAAAGAGAAAGTATGTAAACTGGATATGCTGAGCTG
TGTTGCAGTTTCCGGCAGTTGCGCTTATTTTAGTTGAAGACTCTGATGGTCTTGTGATTT
TTGATATCAGTTAATCCTCTTCTCCAATTCACAAAGGAGGCCGAAAGCCGCCATGATTGG
CATTGCATAAAGGCCATTTCGAGTTTCGAGGTGAATTACGCCTACTATTATCGATTCTGG
TCTTGTGATTGTTAATATTGGCAATTCCTCTTCTCCAGATTGCAGAAGGAGGATTCAGTT
CTTCCTGGGGAATTTTTGGACGTTTCAATTTCCGGCAGTTACTATCTATGTGGCCGAATT
CCAATAATGGTATTTTGGTATTTAAAAGCCGAATTTAGAACGAGTCAAAGTAACTTCTGT
TATGATTCCGTTTAACACAACCGACAAATAACACTCAGAATATGCCTTAAACAAGAAAAT
ATGAGGAGTGCAGTAGCAAATGTTAAGCAGACGCACTGAGCAGAAAAAAGAGACCCGCGC
TCCTCAAAAGAAAGCAAAAAAACTCCAGGATTTGAACTAATTTGGGGGATTGTTAGTTGC
TAACTATATTTTACATAAAAGTAACAAAGGTTAGTTATGCTGACTTTTTGGAAAAATTTC
AAAAATAAAAAAAATTATTTTTGAAGATGTGTAAAAAATAATAGCAATTCCAGTGTTTTC
CGATCTAACTATTCAAAAAATATATCATAATAAATATTAGAGTTTTATTGATACACTAAA
AATAGAATATATGTATAAAATTTATGCCTATATCTCGGTTTATTGGAATCCCATGAGTTT
CAATAGTCAATATTGAGTAAATAATTTATGAGTATGATCTTGCATATTATGAACTATGCA
AGATAATTTACTAAGACAGGTTGAAATTATATTTTGTATTTGCTGATCATTCTTTTCTCA
ATTTCCTGTTATAACACTTAACGGAAGAAGAGTTTACATCTTTACTCTCTTCAACGATAC
ATGGATTTACGAGGCTCGATAATTATAACTACCAGGGTCTGGTGCTCATAATTGACTCTA
TAAAGCAGCCTTAAATGCCTGGACCGTAGTCTGAAAAGCTTTTCCTTACTCTCAATTATT
CTTTTTGCTCGCGGTGGGACCGGATCGAGGACAAGTTCATCAAGGTTTCTTTGACTCTGG
AGTAAGTCATTTCATCAGCCGATTTCAAAAAGGCTTGCGCAGGGATGTCAATAAGGACTT
TAAACATTTTAGAGCCTCAAAGTTTCATTGCTATTAAGCGGTAATGTTATCCGATTTATT
TCTCAAACTTCTTTTTCTGAATGTTCATTTTGGTTTAATTGTTTGTTGCAGGTTCCAGCA
GTGCTGAGATTATGAATAGAGATTATAAATAAGATTTTTACTGTGGTAATTCTCTTTCTC
ACAGTGAGCAATACCATGTTAATCAACACAGACCAAAGATCCTACACTAATTTGGGGGTT
TGTTAACATTTTTACTGCCTTAGTAATAGAATTCATTTTGCTGCCTTAGTAATAGAATTT
ATTATCTACAATATCTGATTTAGTTATTGTAAGAGTAATTTTTTTATCAGATTCAATATT
AAACTAAAAATATTTTTATTTTCATGAATGATATATAGAGTCCAAATAATATATTATTTC
TCGAAAGGTTCAAGTTTCTACGAGAAACTGTAATAGTTAAATTTGTATAATTTTTTATAA
CTTTAATTATTAACGCAAAGTTTCTCATTGAATATCTTTTTTATCTTCATTATATTTTAT
ATAAATGCCCAGAAACATAACAAAAATAACGGTGCAAGTGCCATCATTCCAATTAAGCCG
AAACCGTCTGCAATTGCATCTACACTGCATGTGCAGATGCTAGTCCGACAGTCATTGATG
TGAGAAATGTTACAGCCATAGAGCCTGTTGCAACTCCACCTGCATCGAATGCTATACTTA
TGAAATCTTTGTCGCCAAAACCATAATAAAACAAATGCAGAGCTAGATAACCTGGGACTA
TTATATACAGAAAGAGGATTCCATAAATTATTTTTGCCATTGCAATGGCAACGAACACAG
CAATTTCAGAGGAAAGAACATAAAGCATAAGTTTTGATCTTATATAACCATTGGAAGCTC
TTCAATCCAGGTAACATAATACCCTTACAACAGGCTCTGCAAAGTTGAAGAATCCAAGCA
CGAAACCTATCGGTATTAAAATGTTTTTTTGTCGGAATTGCCGAAAAATTCTACCATATC
TCTTCCTATGGGAAAAAGCCACTGTATACGCCATAAAGAAATAATACTATTCCAAATCCG
CTAAAATTAATCCGGAAGTACAGTTTTATTAATTGTGAAACGGAAGCTTTAAATGTGCTT
TTTGAAATAGAGCAAAAAAAATTACAAGAGGGACAAGTGACTGAATAACTTCAAAGAATA
CAGGCGAGATTCCTCTGTAACTGAGTTCATGAAGACAGAACCCCCAGCAACGACATAATA
ACTACAGGGCCCCATGGAAGCTAATCCCATGATTCCGAAATTATCTGAAAGTTCAGACTT
CTTTTGTAATACTGCAACTATTCCGATTCCAAGAGCCATAATAACAGGTACAGTTATAGA
CCCTGTGGCTACACCTCCTGCATCGAAAGCGATTGCCGAGGTATTCACTCGGTCACAAAA
AATGACAGCGCAGTATAATTAGATAGCCTGCTGCAAACAGATACCTGATTGGAATTCCAT
AAATTGTTCTGAAAATAGAAATAACTACAAACAAGCCAACTCCAAAGGCTATAGAGATTA
TTATCATATTACTATCTATACAGGCAATGCGTAACT
>contig_11
AGTACTTCGTTCAGTTACGTATTGCTCTACAAACCCTGGAGCAATCTGGGCCTTGGTGAA
GCCCAGGATTTTTGCAACTTTGGTTGGGAATTTTCCGTTTGGCTGATGGAAAAGCCACTT
GCCAAATCGTAATCATCAGGCTTTGTTCCGAGATTTTTCCAGAAGCGCTTTTGCGCACGT
TAGTCACATGCTTGAAGTAGCCCTGGTTCTCCTGATAAAAACGGCCTCCGTGCTCCAGAG
GCGGGAGCATTCGCTTCCCTCACTCGAAGTCCGGGGTGTCAGTTGTAAGGAATGAAGTTG
TCTTCAATGATTACGACAAGCTCGGATTCTTTTTCCCAATAAGGCAGGCAACTCCTCCTG
CAGCTGCAGTGTACTCGGGGCATCACCTGGAGCCCCCTGGGAAACATCGGCTCTATAGCC
ATGCCCAGGTCGATCATCCCTGAACTTACCAGTCCCATACAAGCCTGAACTGCGGCTGTC
CCTGCCTTACATGCAAACTCGAAGTCTGCTGCAGTCATGTTTGGGGTTGCTCCTATAGCC
TGGGAGACAATTGTGCTTGTTGGTTTTACAGCATAGGGATGACTCTCCGAGCCCGCATAT
ACAGCCCCAATCCTCTCCGGATCAATCCGCTTCTTGCCATCGCGTATCTTGCCGCTTCCA
CAGCTATAGTTGCTGCGTCTTCATCAATATCAGGCACGGATTTTTCATATACCATAAGGC
CACTTTTAAGAGCATCTGCATTATCACCCCATACTCGGGCGATTTCTTCAACTTTGATAC
GGTATCGGGGGACATAAGCACCGTAAGATACGATTCCAATAGTCATTATTTCCACCTGTT
TTTGAATGTTTCAGGGCATCAGAATTCAGGGTTTATTCCCTGGCATAGTATTGACTGTAT
TTTCTCAGTAACTGGACAATCTGGTCAAGATCCATCATAGTAGCGACCAGGGGATGCGGT
CGACTTCTGCCATTTGATTGCAGCAGGCTCGACTTCTTCTTTTCGAATCCCATGAAGTAC
CACGGCACCAGGCTTAAGGTTGGTAACCCGGATGGCCACCATTGGGGATTTTCCGGTGCT
GACCTTCGTAAAGATCATACTCTGTCAGTACTCCAGCCATAGAGCTTCTGAAACTCATGG
GAAGAAAGTTCAGATTGCTTTCTGGCTGTCAATGACAGAGAAACCATAAAGAGGCCTTTC
AACCCCTTTGTAAACAATATCTCCTTCAATAAGATTGACCAGTTTAGCAAGCTGTATCGG
ATCGTATACTGTGCATGTTGAGTAAATGGATTTCGTACCGCTTTCGGCATTAAGTACAGA
TTCCGTAAGCGTGAATTTTTTTTGCTTCCCGCTCCATATCAATTTCAAGTAAACACTCAA
CAATTTTTTTATGATTATGTTCCTGGAGACTTTCGTCTCCCACTTTCATAATCACTGATA
ACGGAGGGGAAACCTTAAGATAATTTGCAATGTCGGTCTGGGATATCTCAAAATTCAATT
CCATTTTTTGAGCGACTCTCCCGGCTTTTCCGAAAGGGTTATATCTCCAGCCATTTTTTC
CGCCAGACGATTGCGCAGATTTTCTGAGGATTCATTAGATGTCATGACTCACGTACTCTA
AGAGGAACATTACCTTATATATCTAACGAATATGAATTCGGCAATTGTCGCAGGACTTCT
GAATCAATGTACTGCAAATGCTCTTAAAAAAATTTATAACGCTTGTAAAAGAATTAGTAT
ATGATGTCAACCGATTCGTCCAATCAGGAAATAAATGTCTCAGACCTTCTTCTATATATC
AACTGCCCGAGGAGGGTATACTTTGTCAATCGAGGCTTTGAATTGTTTTCGGAAGTGACC
GCCTCAGGCTTGAAAGAATAATCCTGAAAGAACTCTCTTGAATTACCCTGAAGTTGTAAA
GGAGTGTTCGTTAAACGCCGATAACCTTCATGAAGAGCTTGAAATTTCCCTGGCAAGAGG
TATGTACAGACCTCCAACTCCTGTTTCCGCGAGAACTCGCAGGTGTTACAAAGGAGATTT
TAGAGGAAGGAGAAGGCGGGCAAGAAGCCAAACTTCCCGAAATTGCAGCCAACTTGCGAG
GAGCACTTGAAGAATTTGGGAAAGAGCCTATGCTTGCGGCACTCACGCCTGTTAAAACCG
AGCCATTTCTGTCCTCAGAAAGACTCAACCTCAAAGGTGTTCCATCAAAACTCGTTTGCT
TTGAAGGTGTGCAGGTTCCGTCAATATTAAAGCCCGGAAGCTGCCCTGAAAATGGAGTAT
GGTCTTCTGACCGGATACATGCCGCAGCTTTTGTCCTGCTTCTGGAAGCCGAAAATGGAA
AGAAGTTCCCTTTGCTTTTGTGGAGTATGTAGTTTCGGCCTGCTCCGAAGGATGGCTGTT
CGAAGCTCGGATAGGCGGGAAGTGCTCAAAATCTGCAGAGAAGTGAAAAAATTAAAGATG
GAATTATGCCTGAGAGAAAAGAAGAAAAATTCTGTAAGGAGTGCAATTTTTCAGAACACT
GTATTTCAGAGTCTTCCCTTATGTCGAAATTTTTCTGAATTAAAAGTAGATGGAAAAAGA
TTACAACACAATGCATTGGCCATCAGTTAAGATATTTTTTGCCTGAAAGCTTATCGATTT
TGCATTAGAATCCGGCCTTAAATTTTGGCCTGTTTACATGAAATCGATGCTTTGCTCCAC
CTCACAATTTATTAAAATATTTAACAAATGCTATAGAAATGGAGAGAATTATCACGATTC
CTCACTTAAACGAGACACACGCAAAACAATGGAAAAAGAATACAACGCAATGAAAAAAGC
CGTATTGAACATGTTAAATGATAGTAAAAAAAGTTACACAACTTAAGAATATAATCCAAT
GACATCACCAGTTTGATTTTCAAGGGCTTAAATCCCAAGTTCTCAAAGCCGCAAATTACG
ATTTTTTTCAGATTTTTTATAGTTGCTACAGGCTGAATTAAATATATACATCATTAATTT
ATAACTATATATATTCTTTTTTTATATATAAAGGAATGTGAGTCGGGGCATATACTCAAA
TAAATAATTTATGACCAAATCATCAAACAATAAAAATATCAAAAAGTAATCCAGACTCAA
AATCCGCTTGAAAATTGCATTGTTAGAGACTTTGGACACAAAAGTTATAAGGAGTTAAAA
AAGAGGAAGTTATGGAGTTAAAAGTACTTTCCAGGTAACCCAAACCCATAAAACATGCCC
TAAGAGGCACGATTAAGTTAGCTTTGCGCATTAAGCTTACCTGATTTTGCCTCCTAGGGT
TAAAAGGGGGATAGAATATGAAACATGGTAAAAGAATATTGATAGGATCACTTGTTTTGA
CGATATTGCTTATTGGAGTAGTATTTGTAGCTTCGGCATCTGCCAACGATTCCCAGAAAA
CATTATCAGAAGATGAAATTTCGGGAACAACTGATTCTAACGATGCACAAATACCTGATA
TTGGCCCTCAAATTTTTGAGAGTTTGAAAAATGATCCTAATGTCTTAGCGACAAAAGGAC
AGATTCCAAACTATACCACTCAGGTAGATAAACAAAATTGGCTGAGTAAACTTGATAATA
GTAGAGTTCTCTTGGATAAGGATACGAATATGAAATTATACTTGTATCCAAAAGGGCCTG
TTATAGGCTACAGTTGGGATGTTAATGGTTATTTAGAGGTTAATTTTTATAAAGGTATGA
ATGTTACAGATTCTCAAATTAATGAAATCTATAATCTTATAAATAAAAGAGCAAATGAAG
CATCTGTGCAAGAAGTTCCTGTCGTGTTCTATAAAAACGATTTTTTCAAGGATGAAGTTA
GTGGTTACGACTCTTACTATCGTCCAATAAATGGTGCTATAAAAGTTACCGGTGAAACTG
GTTCCTCTGGAACAATAGGGTATGCCGCGAAAACAAGTTCTGGAACTAAAGGATATGTAA
CTGTACAACACCTTGGAACTTACGTGGGTTATGATATGTATCAGCCGGTATCAGATGCGG
CAGGATCTGTCAGCAAAATTAGTGGTCATCATGCAGATGCATGTTTCGTCCCTTATAGCA
ATGTGGCTGCAAAAATACATATTGGTGGTGGTTCAACTGCAAATGTTTATAATTACGTGA
AAACAATTCCCAATAGTGGATGGGTAAACTGGAAAGTGTATATATCTGGTGCAGCTTCTG
GAGTAAAAAGTGGATATATAAAGGTGCTGGACTGACACTTACACGAAGGTGGAGGGCCAT
ATTATAACATGGTAAAAACAAATTATAGTTCAACGAATGGAGATAGTGGAGCTCCAATCT
ACCGTATATTATCAGGTAACTATATAGTTTTAGGAATTCACAAAGGTACATTTAATGGTT
ATAAATGGTTCTCTCCAGTTTCTGGAATTAATTCTGATTTAGGTGTCCTTCCAATTAAAG
CTTGAAAAGGCTATATCTAATATTTGTTTAATTTTTTAGTGATGGAGGAACATTTCTAAA
TATACACACTTGAAGTAGAAAATCCGATCAAATAGGCTTATGATCAAACTTACCAACAAA
ACAGTTAGATGCCTATTAGTACGGATCATTCAATTTAATTTCGCAAGTTCTTCTTTTTAG
AGTGATAAACATGAAAAAAATAAAAATTTGTCCTCATATATTTAATGGAATTTCTTATGA
TTTTTTATTGTACTACAGGAACTGCTTTTGGAGTAAATTTAACTGATAATAAGTCAGTTC
AGTCAGGTGATAACTTGAACACTGGAATCACTAATGTAAATTTTGATTACTATAAGTACT
TCTTTGGTCTGGATTCATATGGGAATACTGTAATTACCAGATACGGCAAACTCCTTTACT
GGAAACTGAAGAACAAAAGGAAAGCTGGAATTCAACCCTTGAAGAACTCAGTAATAAAAT
AAAAGATCCTCTTGCCTCCAAATACATGTATCCTCAAGGAGAAGTAGTAACATGTGGAAC
TAATGAAAAAGGATACTTTGTAATTTTGTTCAAGTATGGTAATGTTGATGAGCCGTTAAT
GGATGAAATATACGTTCTAATAGATAATTCTGCAAAAGAAATGAAAATAAACGATATTCC
GGTAGAATTCGGATACGGAACTTATAGGCAGGAAATTACATTAAATTCAGAACAAGGCAT
CTATTACTGGTTTGGAGAAAATATGGACAATCTTTCTGAATCAGACATACATATAATTCA
AGAGATTATGAAGGAAAAACCAACCACGCCAGTACAAAAAATAGTTGCAGCATATGGAAA
AATTCCTCTTCTAAAAGACCAGAATGAAATAATTACTTGGGCAGATAAGTTATCTGCAAT
TGCTGGTAGTACCAGAACAAAATCAATCCATACATGGAAAGAGAACAGGTAATAGTATAT
GGAGGAGAGCTCACTAGATTAGAAGTAGGGATTAACGAAACTTTACCTTCAAAAGAAAAA
GAATACTATAATAAAAGAGATTTATCAGATTATTGACGAAGAAGCAAGAAGACAAAATAT
AACTGATGTTCCAGTTATTTTTGACGAAGGCGTATTTATTAATGAAGTCGCAACTGAAGA
TACAGAAGCCGAAGAAACTAACTTATCATTATCTGAAGAGGAAAAAACACGAGAACTCAA
TAATTCAAAGGACAATAATTCTGAGTCTGATAATGTTAGTAGCTCAAGTGGAAATGAATC
GAGTAAAAGAACTCCACTCAGGCTTCGGATTATTGAGTGGTTTGGTCTGCCTTTGTGGAG
GATGGAAGTTCGGTAAGAAGTAGATGCCAAAATGGAGTTTAATGTCGTTACTTATTTGGA
CTGAACTAGTATGAAAGACAAAGATGCCTAGGGAAAAAGAAGAAAAATAAAATTATACAA
ACAACACCTATTGATAATGTTTCAATATTTACTTTTATGAATACCAATTTTTAGTGCAAT
ACCTCCACCTTGAACCCTTTTTCGAGCCTACTACAGCATTAAATAAGCCAGCTACAATAT
GCCCTATAAAGTATCCAGATACTCCATAAAATATAGGTAGGCTGAGTACAGCCCATTTCC
CGAAAATTAAGGAAAAAATTCCGAATTTTTTGGCATAGAAATTCCATAAAAGCAGCGATT
GTTGTAAAAAACCCAAAAACTAAACCCATTGTTCCATAAAGGATTGTAAGGATTTTTCCA
AATCCGGCTGAATCAATTTCTTTTATGATTACCATGATATTCCCCCAATAACTCATATTT
TTTGCAATTTATATAATTATGGTACTATTATTTTTGGAATAAACATTTGAAAGGACTATT
TTCAAGTTTTTTTAAAAAATTTATAGACCCCTTGAAAAATGATTAGTTTTTTAAGGGATA
TTATATCTTATTTGCCCAATTAAATGTAGTGTCAGCCCTCCTCCCGTTAAGGTACATTTA
TTAAAAGATCTATTTGCTGTTTAAAGGATTTAAGTACTTTAATTGGTAAATTAAACGTTG
ATTTTTCCTTACTTTTAACATTGAATTTTGTATGGATGAAAATGACATCAGATGCCTTAT
TTATAAATAAACATAAATTGTAAAAGAATAAAGTATTTATCTCGCTCTCTTCTTGATTTA
AAGAGTATTATAGATTATTTATTTAAAAAATTGATTTTTAGAGTGTACCTTAATTGGGGA
AACTCTAAATGCATACCTATTATCCAAAATAAGCATTTTATACCCTTAGTTTTAGTACTG
ATTTGGAAGGACCCTAAAAATTTACGAAAAGCCAAGACTTTGCAAAGGAATTTTTGGTCA
AGCTTTTTTTAAAAAGCTTGAGCCAAAGCCTTTTAAAGGTGAACCTCTCTCAATCTGCAT
GACATGTCCAGACCAGCATATCTTGGAAAAATGCTTCTGCACTGGTGTGAGGCCTGTAAT
GTGCCTGTGCTAGGGAAAAAGTGCGGATGCGGTAAAAGTACAAAAAAAGTTGAGGTAACC
CCTCCAGGGGATATCCGTCCTGCTTTTGATTATGATATAAAACGCATAAACTCGGTTTCG
GAAAAACAGTTCAATGAGCCACTTATACCTGAAGGGCACCTTGTAGTGCTAAATAAAGCT
CCGTATGAAGACCGTATGGATGAGATTATAGTTGACGGAGAAGTGCTTGCGTCTCTCAGA
TTTGAAATAGAAAGCTGTGAATGGGTCCTGCTTCCAAGGCTCGAAGGAGCAAGAAGGCTT
TTTCAGGGAAGGGATAGGAAAGCCCTGAAAAAATGGGTTGTTATCGATCAGGCAGTTGTA
CCTTTTATCCTGGAAAAAGGAGCAAGTGTTCTGGCGCCCGGGGTTCTTGATGCCGATCCT
GAACTCAAAAAAGAAGATGAGGTAGTTGTACTGAACCCCGACGGGAAGTAATCTGCTGTG
GGCGGGCCCGAATGACAGGAAAGGAAATGCGTGAGGAAAACCACGGGCATGCAGTAAAAC
CGCGCTGGAGCAGAAACCCAGAGCCTCAAAAAACAAAACTCGGAGGGCAGACCTGGGAAG
ATGCCGTAAAAGCCAACGAAAAAATTCTGGACGGCATGATAGAAAGGTCCCACGCATTCA
TAAAAAATGTCGCAAGAAGCATGGATTTGAAAGTAAGCGTATCCTATTCCGGAGGAAAGG
ATAGCCTTGCTGTGCTCCAGCTAGTTAGTGAAAGTCTTGACGATTACGAGATTATGTTTG
CAGATACCGGGCTTGAGTTTCCGGAAACCATTGAAAACGTCAAACAGGTTGTAGAAACAC
TACGGGAAAAAACTCAGGACATCAAGTGCAAGAGACGCTTTTTGGAATTCAATAAGTGTT
TTTGGCCCTCCTACAATGGATACTCGCTGGTGCTGCAAGATCTGCAAACTCGGGCCGATC
ACCCGGTTAATTGATGAGAACTACGAAGGTGGATGCCTTAGTTTCATAGGGCAACGCCAG
TATGAATCCCATGCCCGTTCAATCAGCAAGAAAGTCTGGAAAAATCCCTGGGTGGGAAAT
CAGGTAGGAGCATCCCTATACAGGAATGGACAGCTCTTCATGTTTGGCTTTACCTTTTCA
GGACAAAAGCTCCCTATAATCCGGCTTATGAAAAAGGATATGACCGGATGGGATGCTGGC
TCTGTCCATCTTCCTCTCTTGCAGATTTCTTCCAGCTTGAAGAAAGCCATCCCGACCTTA
CAAAAGCTGAACTCCGTCTCCTTGCCTATGCCGAGAAAATGGGGCTTTCTCTTGAGTGGG
TAAAGTACGGTTTATGGCGCTACAAGCGATATCCTCGTGTTCTCCAGAAACTTGCTGAGA
AAAAAGGAATTTCTCTTATTCCATCCCAGGAGGCTCCAACAGAGCTTCATTTTGAAGTAG
CAACAGGGTACAGGCCCTGCAAAGCAGGAGGAATATCTGCGGATGGAAGCTTCGGGCAGG
CAATTGATATAGAAACCCTGAAAGAAACCGGAATGCTTTCACCCATCGGAAAGGCTTCTT
TCATAGAAGGAGCCGCATCGGTAGCTTTCAGAGAATCCAGGGCACAGGTTTTGCCTCAGG
AATGTTAATGGGAGAAGTGAGAACGAAAAAGAGCTAAAAAACTTATGAGAATTGTTGAGC
TCTCAGTAAGAAGGGCTTTACTCTGCCAGGGATGCGGAGTTTGCGTGGGTCACTGTGAGC
ATAATGCGATTGAAATGAAAGAAAAGAAGGTAAGGATTAAAGAAAACTGCATTCATTGCG
GAGCATGTATTGAAGTTTGTCCGCTTGTTAAATTTATTTAAACTCTTTCATAAACTCTTA
CATTTACACGAATTAGAACGGAGTACTTTGCAGAAAGAAAAAGTGAAAATCCAGATAGAG
GTAAATGTAAAACTTCAAAAAAGCAAAATTAATAATCAAAAGGTAAGCATAATAATCAAA
AGGTAAGCTTAATAATCAAAAGGTAAGCTTAATAATCAAAAAAAGACAAACTCAATAATC
AAAAAGGCTTTTCTGGCCTATCCTTTTTTGAAGTTCTCCTACCCTGATACCTACACGCCT
GAACTCAGTTCGGCTTTCCGAAAGGAACTCATTAAGGATTTCGCGAGTCACCTCGAGAAG
AGTTTCCTTTGAATAGGCCGGGTGGTTTAGTGTACGGCTTTTAGTGTACATCCTGAACTT
TGAATTTATGACCGTAATAGTTACAGTTTTGAAGGAAAGCTCCCTTGAATCGAGTTTTGA
AATTACATCCCCTGCCAGCCTGTCAAGTAGCTGAGAGATAAGATTAACGTCGAGGGTATC
CTCAGGCAGAGTTGCGATCCTTCCTATCTGTTCAGAGCCTTCCCTTTCTTTCAGGGGAGA
ATTATCGATACCTGACGCAGCCTGTTTAAGCCAGACTCCTCGAGTTTTTCCGAAAGTTGA
GATCAGGTCAATAACATCATGTTCAGCAAGATCTTTTATTGTGACTATGCCCATTTCCTG
CAGTTTTCCTGCGGTTACATTCCCTATTCCCCAGAGTTTAGACACCTTGAGAGGCCAGAG
AAATCTCTCGAGTTTATCCGGACTTATAACAGTAATCCCATCGGGTTTCTGGACAGAGGA
TGCCATTTTGGCAATAAGCTTATTTGGGCCTACCCCACCGAACAGGTCAGCTTCTCTTTA
TCCTTTACTTCATTCTTAATCTGGTTTCCAATCTCAAAGGCAAGGTTAAAATCCCCACCT
GTTTTTTTCGGTAATTTCCAGGAAGGCTTCGTCTATGCTTATCTGTTCAAACGCTTCCCC
TGTCTCCCTTGCATCCGCATAACTCCTGAGAATTTCCATAACCCGGTCCGAGACAGAAGT
ATAGAAATCCTTTCGTACAGGCAGGAAAACTGCTTCAGGGTTCAGTTTCTTTGCCTTTGA
ACATGGCATGCCTGCCTTGATCCCGGACTCTCGTGCGGTATAATTACAGGTACTTACAGC
CCCACTGAGCTCGCTTCTTCCGGAAAGCATGCAGACAACGATGAGCTTTTCCTGAAGTTC
AGAGTTTTCCCGCTCTTCAATCGCTGCATAAAAAGAGTCCATATCTACATGGAGAACGAT
ACGCTGCATCAAAAAAATAGGTTGGGAAGATTTGTATAGTTATCTCTCAAACTTTAGGAA
TATAAAAGTACAAACCATAACACATAAGAAAGATAGCTTCATTATTTGTAACACTATTTT
TAAAAAGTTAGTTTGCAGCAGTAGACACGATTTTCATACAGGACGTTTTCAGTATGAGCA
CTCCGAATTCCCCACAGAACTCAGAAGAAACAGTAACTTTCCCAAAAGAAACAACAGGCA
GAACGAGCCAGATATCCGGAATATGTTCCGAAAAATCGGGCAAAGCCTCCGAAAGAAATG
ATATTCCTGTACTGGAAGTCAGAGACCTCTGCCATAGATACCCTCATCTTGATTCAAACA
CCCTAGATAAAATCAACCTCAAAGTGTTCAAAGGAGAAGAGTTGCAGTGCTTGGGGCTAA
TGGAGCAGGAAAATCGACTTTGTTCAAGCACCTTAACGGAATCCTGAAGCCTCTTTCAGG
GAAGTCCTGATAAAAGGAGAAAAAATGACTAAGAAGAATATCCGGACATGCAGGAAAACC
GTAGGAATCGTCTTCCAAGACCCTGATGACCAAGTACTTGCTCCTAGTGTTGAAGAAGAT
ATTGCTTTTGGGCCAATTAATATGGGCTTGTCCAGAAATGAGGTCGAAAGGAGAGTAAAA
GAAGCCCTTGAGATGGTTGGACTCACAGGTTTTGAGGAAAGGGCCCCGCATCATCTGAGC
GGAGGAGCAGAAGAAACTTGTGGCAATCGCAGGCATCCTTGCCATGCGTCCTGAGATTAT
AGTCCTTGATGAGCCAACAGCCGGACTTCGACCCTCTCAGTTCGGCTCGCGTTCTTGAAT
TAATTATGAAGATGAATAGGGAACTGGGGATCACCCTGCTACTTTCTACCCATAATGTGG
ATGTAGTTCCTTATTTTGCAGAAAGGGTTTTTGTTCTCCATCATGGAAGACTTGAGGCTG
ATGGAAGCCCGTACGAGATTTTCAGCGATCCCGAACTCCTCGGAAAGCTCACCTAAGACT
TCCGAGAGTTGCTGAAGTATTTGAGATGCTCCAGCAAAAAGGACTCAATGTTAACATACA
GATAACAGCCGAAGCGGCTAGAGATGAAATACTGCGGCTTGTAAGCTCGGGACAGCAAAA
GAGGATTGAGTGAAAGCCGGAAAGAATCCTCAGAGGAGAAGTTTTAATGGTAACGCTCAC
GGATATTGAACGCGAATCATATAAAAACAGCCCAGTACACAGGCTTGAACCCCGGATAAA
GCTGCTTTTTACACTTGCAATAATCATATATGCAGTTAGCCTGCCCCGGATTCACGAAAA
AAATATGGTCCGCCTTTTTGCCATAGAGATTTATTTGCTGCTTCTGGTGCTTGCTGCAGG
GCTCGACTTAAGATACTTCTTCCTTCGTATTCTTGCGATTTTACCATTCGGCCTCGCAAT
TGTCCTTATCCAACCATTCCTTAGACCTTCCTTTATAGAAAATTATACTCCATACCCTCT
TGACCTGCCTTTTGGGCTCAGTATAACTTATGAAGGACTTGATTTTGGAAGCACACTGCT
TGCAAAATTTCTGGTCTGCATAACAGTTATTATCCTGTTTTCTTCTACTACGCAGCTGGA
GAGATATGGTCGCAGCTGCAGACAGGATAGGCATTCCAAGGAATTTACCCTGCTTTTGAG
CATGATGATACGCTATCTTTTCTTGTTCTGGGCCGTTCTCAAAAGGATAAGGACCGCACA
GCAAACAAGGCTCTTTGATATATGGAATAAAAATGTGCCAAGAAAATGGGTCATCGAGCA
GATAGGAAATAGCATAAGTTCGATTTTCATACGCTCCTACGAGCAGGGAGAAAGGACCTA
TATAAGCATGCTCTGCAGAGGTTACGGAAGTGGTCACGAAAAGACTTATTACAGAGCAAA
GATCAGAGCTCAGGACATCTTCTTCTTGCTTCTGAGTGCAGGATGCGTATTATATATTCA
CATTTATGTTTGAAAGGAGCTTCTACCACTACACTACTTTCTTAGATCTTCTGAGAACTG
GTTATTTCTGAGAACTAATCATTATAAATATAGATTTTGAAAACCGCTTCCTATAGTCTC
CAGAAGATCTTATCTCTTTTTAAAAATACAACCGTATTATTAACTGGAGGTTCCGGCTGG
ATCCTGAGATATTCTTCAAATCCTGAAGGCAGTTCAAAGAGGAAATTACTGTCCAGAATT
CTCCGAAGGCCCTTTTCATAAAGGCGGTAGGAAACTTTACTTCCTTTGGGAAGTACTTTT
GCAAGTTGCTCAAATATCTCTTCTTTGGGTTCAGCCTGGGCAGCGACCATGTAAAGGTCA
CATCTGGTGTTAAGGGGCAGGCTGAAATGGTTTCCTTCGATTATCTCGATACTTTCGGAA
AGACCGAGACAAGCAATAACCTCCGGGAGAGATTCGCCCTCTTTCTATCCTGCTCAATCC
CGATTCCGAAAAGACCGTGTTCGCGACAGAGCATTATTAGACTAAGCGGTAGAGGGCCGC
TTCCAAGAAAAAGAACACAATACTTTGGTTTAAGACCTGAACCTGTATATTCGGTGCTAG
CAAGCTGCAGGTAGTTCGGATAAAACGTAAAATTCTGGAGAGTTTGCCACGGATTCGAGC
TTTCAAGAAGACTTTTGCTTTTTCGATTTCAAGTTTCAAATTGTATAAAAACCGAAAGCG
AGAAATCTCAGCAATCAGAAGATTAAAATCCGGGCTTTCAAAGAGTACCTCAATAGACTG
TTCATCTATATCCAGAGATACCATTTCATCCAGCCGTTTAAACACGGCATACAGTTCAGG
AGAGGATTATCCAAGATATCGGTTTCTTTAAGATCTTTTATCTGAGTATAGATCTGGCGA
AATTCAGTAAGTAGGGGCTCAACATTGATTTTTGAATGTTACTCACACTCCATGAAGACC
AGGGTATTGTTTACTTTTCCAGCGGGATAGATTTCTTTTATTTTTCTGAAACCTTTAATC
TGTTCCGGCTGGACTGGCCAGTATAGCAATTGCCTTATGCCGCTGTAGTTGCGACAACAC
ACTGAAATGGGTTTTTGGAACTCGATTTTCGATTTTTGATCATCATATGCAGGTTCTCGA
AGATGCGTTGTTTAGGTTCGGCAAGTCCTGCTATAAGCACAGAGTCCCATTCAATTTTTG
AAAGTACGGTTTCGTTTCCTTCGATAATACTGATTTCCTTTTCAAGCCCAAAGTGCTTTA
TACATCTTTTTGCCAGACCCACTGCTTCAGAGTCCTGATCTACACCAATGCAATGAATGC
CGTATAATTTACTGAAGGAAGTAGAGTAATAGGAAGGGGACCGCAGCCTATGAAAGCCAG
CACTTCAATTCAGGGTATGCCTGAACTTGAGTCTTGATCATTTTTCGTATCTGGGATATA
GAGGAAAAGATTCCAGCATTTTCCAAGGTTCCTTGTAAGCCAGGATATTTTTGCTAGCTG
AGTCTCATGCAGACTAAAAAAATGAGTATAACTGGTGTAAATCGAAGGGAGGACGGAGCT
GATCACCGGGTCTCTAAGTAAAGCCAGACAGAGATCTTCAGAAATATCCATATGCCCAAG
TTCATCGAGTTCGGAAAATATCTCATAGAGCTCAGCCATATTTGATTCTGCAATTTTGCT
TAAATCGCGGTCTTTAATATTGCTGTAAAAATGTAAGATATGGGACCTTATGCCATATAA
TTGCGGCTCATAGTCTTGAAATGGGGGTAGTAAACTGCTACCCTCAGCACTTAGTAAGCT
GTTCATGAGATCACACTACTCCGTGTTATTTGTGAATAAAATATTAATAAAAATATATAT
TGGATATGATTAATTTTTGTTGAATTTATATAAACTTTTCCACAATTTGGGAAAAGTAAG
TATATTAAAAAGTTTCATTATATTTAGTAAAAAATAAGAAAAAAAACGTAAGATAACTTA
GTAAAAATCATTAAAATTATACGAAAATAAAGAAATGATATTTATTAGCTGCGTGAAAAT
AAAAATGTTGAGGCATTTTAGAGGAATTAAGATATAGACTTCAAATTAATGGGTAAGTAA
ATTTTCATTATTTTGTGAAAAATTCAAGAATATGACTAAACTTGAGAAATTGTTTCAACC
AAATGACGCATTAAACTTTATAACTGTATAACAAAATATAAATTGAAAGAGCTGCGTATG
AAATGTCTAAAATAATAGTGATGTACAGTATAAAAATATACCAAAGTTATTTTAGGTAGA
TCCTAACTAAAAAATGCGGAACCAAAGAGATTGATTTTTACTCTTTCTGTCCAGAGATGA
AAAATAGAGCTCTTTCCAAAAAGCCTCTACGTAAATGATTATTTATCTTTTGTGAGCTAC
CAACGGCTAAAACACGTTGACTTCTTGAATCATCCACTTCCTGATGGAAAGCAGTCATAC
AAGCCCTTCACCATGTTCCACAGATGACAGAATATGATAAGCGCGATATAATTGAGCTAA
CGTTGCCGGTTTTGCAGTCTATAAAAATACGTTCAAAATGCTTCCACGAAATTAAAAGAG
AAATCTTTGTTTGACTCAATACCAAAATCTAGTGATGAATGTAAAATTCAAAATCACTAG
ATTTTGTAATTAGTCACAATCCTTGTGATACAACTTTGGGGTTGAGGTCTTTAGATATCG
AATATTGATTTTAATGAAAACCAGATTTTTCTTGCTAATTCAGATTTTCAATCAAAAAAT
ACAAAAATCACTGGATTTTGGACCAGAGTCCTTTGTTTACCCTTCTTATAAATAAGTTTT
TTTGGATTTTTAAGTTAAAGATTTGGAAGGTTTCAACTCTACATCCATTTTCAGTTGGTT
TGGAAATCCTTCAATTTTCCAAAAAAAGGGTTTTAGAATTTTTTGATAGTGTTGTAAATT
TTAGGTAAATTTAAAATCAATTTCAGAAATTACTATGATTTGACTCTATTGATTGTGTTA
TCCCTCAGTATCATTCTTTGTGACGAACGGTTTCGACTTTCGAAGTCTAATTTTCAGGCA
TTTTATGCGTGTATTTTTTAACCTAATAACATTTGTTCTTGCAGTTTTCTCAGACATATT
ATACTCCTTTCCTGACCAGACAGGATTTTCTCAACTTATGGACCATACATAAGATAGATT
TATTAAAATAAATTATTTCCTGTTTTCCATAATTAGCATACAAAATTAATAAATTTGCAC
ATAAAAATAATACCAAAATGAAATTTAACGATGTATTTCAGTTAAAAAAGTTATTTTAAA
GAATAGAAATATTCCGATAAATCTGGGCCCAATAGATCTGCAGAATGTTATTTTGAAAAT
CAAAGACTTTAAACTTTCCTGTTATCAGAGCTAAGAAGGTTCTAAAAAACCTAGGGCGAT
TTGGGTTTCTTTGTATTCCTCGATATATTAATATTAATTGTTCATTTTGTAGGATAAAGT
ATTTATTATTTAAGGTGTTTTACTATAAAGTAATACTAAAATAAAATTTAGTAATACTAT
GAGATCCTATCGTGGGAAATATGGTCAAGAGGAGTAGATTCACGGTGCAGGGAGTAAGAA
CAAAGAAAGTTTCGCCAAAGGAAAAAATAGCTTGCCGGTACATAGAGTTCAGGACAAGTT
ATTCCCTGTATCTTCACCAGTCCCTCCTGTTGCTATATACTTCTCTCCTTTTACATATCC
TGTTTCTAATCCTGCTCTGAACTGCTCGTTTTTTTCCCGGGACCTCTCTATCTCGATCTG
AACATTTACCGGAAACTGTGATAAAAGCTCTTATCAAAGAACAAAATGAAGATCTGTACC
GGCTAATCGAGAGAGTCAAGTTTGACGGAAAATACTATCGGGTAAAGTGTGTGCGTTTCG
GAGAATGGAAACACTGCTGGGACCTGGCAGTTCGAGTACAATTTTGTGGAATGATGCCAG
GGTTAACTTTCGAGCCAAGAAAGATCATTTATAGAGAAGACAAGAAAATAATATACAGAT
CCCTTGTCCTGGTAAATCCATATGAGTTATGGGAAAGAAAACTAGTCGAAAAATTATGGA
ATCTTCGGGATAGAATTGAATACCTGATAGCAAAAATCCTTTTTCATGAGTGCATCCATA
TCCTTATTTTCCTAGGAAAAACTCTACCTTCAGATTTTAAACAGACGAATATTTTCTTTG
AATTCAAAGAGCTGCTTAAGTTTGCAAACTCGAAGAAATTGTGCCCTGAAAGTTGTGGCG
TCCAATACCACCTACGTAATCTAGTTGATCTTTGCCCAAACTTTTCCGAACACTCAGAAG
AAAAGCCCGAGCTGGTTACTGAGCTTTACGAGTTTCTGATCCACGAAAAATATAGCATCA
AAAAAACCGATCTGGCTTTTGGTCTTCCATGCAGCAACAGAAAAATTTCCCAGAACTATG
TGAAACTAGCAGCTTTGAAAATGGGTCCCTGTATGGAATTTGATAAAAAAATATGGAAAA
AGGAGATTAACAGGTTGCAGAAGGATCTGGAAAAACTGTATGACAGGATTGATGATATTT
GAGTCAAATTAGCTTATAAGTCAAATTAGATTATTTAACTCAAAATCAGACTTAATTGGC
TATGAAAAAAAATCATCAGTTTAACCTGGAAATTCTGAAGCTTTGCATCCAATCCCTGCC
TGCCTTGCTACCACATGCAGGGCAAAACGGAGTTCGGATGACATAGGCAATTTAGGAGGT
AATATTATTTTGCGTCTGTTCGCCAGAGATCCTTTATCGATATTACCAGTGATATTTAAG
ATTTATGATACATTTTCTGTTACAAATTGATAACTTTTTTAACAATAGTATTATGAAGCC
TGGACATTATATTCTGGAGAATTTACCATCTTGCAGTGACAAAATATAAAGAACGAGTGA
AGAAGTTTAAAAAACTACATAATACGAACGGATACAACTCAGAAAACAAAGTAGGCTGAA
TATCGTATACCTAATCGACAAATTTACTTTTATTACTTTTGAGAAAAGAAATTTAGTTCT
TTTTTCGTAAAGTTTCAAAACAGATTAGGAGACAATGTCAAAAAATTAACGTGAACAAAT
ATTCGATTTAATGGAAGATACCAGGATACCTTATTTGACTAAAAAATAAAAATACAGATA
CAAGAGAAGGCGTCCATAAAAAAATTTTCAGAAAAAGTAATACCAAAACGTATATATGTA
ATACTAAACAATGTGATGTTATTGAATGTATTCTTCAAAAACAGCTACCTGAAACATTGT
AAGAAACTCAGAGATATTAAGGTTATTCCTGAAAAAGAATTTTCGGTCTTTATGTTAAGG
ATATTTTCCTAGTCCTTGCTTTTGGAATATTCCAGAACTTAAAGAACTTCTGTTTGGATT
TACAGGAAATAAGAGATAGGAGTAAAAGAGGAAGTGAAATGCATATACCTGATTCATTCA
TACCGCTTAGCCAGGCAGTAATTTACTGGGTTGTTGCCCTTCCATTTATTATAATGTCAA
TGAAATGGGCAAAAACGAGCTTGACGAGATGAAAGTACCAATTCTTGCTGCTCTTGCGGC
AGGAATTTTTGCAATTCAGGCCATGAATATTCCCATAGGGATGGGAACAAGCGGGCATAT
GGTAGGAGCAGCACTTGTTGCCATTATCTTCGGAAGCCCCTGGGCTGGAGTTCTTGTGCT
CACTCTAGTCCTGCTCGTGCAGGGATTCGCCTTCGGTGATGGAGGAGTCACTACCATGGG
AGCGAATATTCTGAATATGGGAGTTATTTCCGGGTTTGTCGGATACTATACATATGTTGC
CCTTCGCAGTAAGGCAGGAACAAGCATCGCAGCTTTCGGAGGCGCCTGGCTCGGACTATT
TATTTCGGCAATCGCCTGCGCGATTGAGATGTGGATTGCTGGTACCTTTCCCCTGCGTGC
TGGACTTATAGCCATGGGAACTTATCATCTGATTATCGGTTTCATAGGAGAAGGCCTGAT
CACTTCAATTGTAATCACGGCGATTGCAAAATCCCGTCCTGACCTTCTTGAGGATAATTA
CACTGCCAGACCAGAAAAACATAAAAAAGAGGCACATGCATGAGCAGAAAATCAAACATG
AAATTCTTGTACGTCGGAATTGCAATTGCAATTCTGCTCGCGGTTCTAGCCCCTTTTCTT
GCATCTTCTGACCCCGACGGACTGGAAAGTGCTGCTGGAGGGGTAGTTGAAGAATCGAAG
ATGTCCAAAATTGAAAAGACTGAACCTGTAGTAGGCTCTCCGATGCCTGACTATTCAATA
GAAGGCCTAGGAAAGGGGGAGAAGTAGCAGCAATAGCTGTTGGAACACTTGCAGTATTGG
CAATCAGTTTAGGGTTAGGAAAAGTTTTTAGCAAAAAAAACTGAACATAAAAAGTTCTTT
CCTCTAAAAACTGTTTTTCTTCCCGAAAGGCAGGGAAGAAACGGCTCACACACAAAAAGA
TCTTTGAAAAAAGTAGAGCTTTTCAGTAAAACTTTACAGATTTTGCTTCAATAAAATAAT
TTAGTCTTCTGGCTCTGGAAAAATATTCTAAGCTTGAAAAACATTCAAGCACTGCTAATA
AATATATACACTTGAAGGACATAAGTCCTTCACAATACAGATTTTGCATTTTGGTTTTTT
TGCCTGGCAGACCTTCCTCCTATGATAAATCAGAGTCATGGAGATTGAATCGGAGATCTT
CCCTTCGGGCAAGTGAGATAAGGTCCTGTTCAATTTTAGCGGGGTCGGAGTTTTTCGTAA
GTCCCAGCCTTCTTGAAACCCTTTTCACATGGGTATCTCACAGCAACTCCTCTACTATCC
CAAATGCTCTGGCAAGTACTATATTAGCGTTTTCCTTCCGACCCCTGGCAAACTGGTAAG
TTCTTCCATAGTTTTTGGGACTTCTCCATTGTACTTCTCACAATCATCTGCGCAGCAGTT
TTGATATTCTTTGCCTTGCTTTTGTAAAAACCTGTGGAATATAGATCGTTTTCAAGTTCC
CTGAGGTCTGCACTGGCATAATCTCTTGCAGTCCTGTACTTTTTGAACAATTTGTCAGTT
ACTCTATTAATCTGTACATCAGTTGACTGGGCTGAGAGAACAGTCGCCACAAGCAGTTCA
AGGGGATTGCTGTAATTGAGAGAGGGTTTTACATCAGGATACTCTTCTTTAGAAGAGCCC
AGATACGGTAGAAATTATGTCTGTTATCAGGAATATCATATTCGGAAAAGAAGTCCTGAG
TGTCAGGTTTTTTGGTTTTCTTTCAGGCATGTTAACTCCGTCTTCTAAGTGTTATAGATT
TTTGCCGGGAATTATTTGTTAGAAGAAATGGTATTTTCTTTAAGGCTCCTTAGAATTTTT
AGTTCTGCGGTCGATCCTGCAGGTTACAGCATATAAGAAATATCCTAACATGTAGTAAGT
AGGACATTAGAAGACAAGTTTTTATGTCCGATGCCTTAAGCCCAAGCCACATTACTAAAG
CGAAAATATTGATAGCTTCTTCGGCATTTGGGCCCAGAATATGCACTCCCATTACATGGT
CGTTTGCCTCATCGATAATTACCTTTGAAGCTGCAAACTCCATTCCTTCTTTTCGGGATG
TATACCAGTTGCTTCTGTCCCGGAATATTACCTTGCACTTATCACTATCTTTAGCCACAC
CGATTCCTACCGACGCCAGAACAGAAAAGTACCAAAAACTTAAAGAACTACATTCCCTAG
AAGAATTCTGAAAGCACCTTAACGGAAATACTGAATTTGTAAAATATAAATTCAGTTTGA
GCAGAAAAAATCTCTTTTTTAATATAATAATGCGTAGACCATAAGTTTTATAGCTAAGAA
TCTTTAAACCAAAGATATTGGTGATTTTTTGGTAAAGAGGGCACTGCTCAGCGTCTCAGA
CAAGACAGGAATTGCAGAATTCGCACGCGGGCTTGAATCACTTGGCGTGAAAATAATTTC
AACAGGCGGGACAGCGAAAATTCTCTCGCGACGCCGGCATAGAAGTTACTGATGTCTCGG
AAGTCACAGGCTGTCCGGAGATGATGGGAGGAAGGGTCAAGACTCTCCACCCAAGAATTC
ATGGCGGGCTCTTATGCCTGCGAGAAAGCAAGGAACAGATGGCTGAGGCTGAAAGAGAAG
ACATCTCGCTTATTGACATGGTGGCTGTAAATCTCTATCCATTTGAGGTAACAATCTCAA
AGGAAGGCGTCGAACTCTGAAGAAGCCATTGAGAACATAGATATCGGAGGACCAACTCTT
CTTCGTTCGGCAGCTAAAAACCATCGTTCGGTTACAGCACTCTCAGACCCATCGGACTAT
GGGCGTGTCCTCAAAGAACTTCGCTCAACAGGAGTAATTTCGGAGGAAACACGAGCTGCC
CTTGCAGTTAAGGCTTTCAGACATACTGCGGATTATGATGCAGCAATCGATACCTACCTG
AGCAAAACCCTGCTCGGAGAAAATGTACTCCGTATGAATTTTACCGACGGTGTAAAACTT
CGCTATGGAGAAAATTGGCACCAGAAAGCCTATTTTTACAAAGATCCTAAAATAGAAGGC
CCAACTCTGGCAAAAGCCACCCAGCTTCACGGAAAAGAACTCTCCTATAATAACTATGTG
GACGCAGATAACGCACTTCAGACGGTAAAAGAACTCCGGAAATGCTAACCCTGCCGTGGC
AATCGTAAAACATAATAACCCATGTGGGCTTGCAACCGGAAGCACACTCCTGCAAGCTCT
TCAGGCTGCTCTGGGACGGAGACCTTATTTCAGCTTACGGAAGTATAATCTGCACCAATG
AAACCTTTGATCTTAAAGCTGCGACTTTTCTGAACGGAAAATTTGTGGAGATTATTCTTG
CTCCTGACTTCAATCCCGATGCTCTTGAATACCTGAAAAACAAAGTGAAAATCTTAGACT
CCTTAAACTGCCCGATCTCAGGGAAGCTTTCGGGACGAGACTACACATATAAGTATGTAA
TCGGAGGCATGCTTAAGCAGAGTCGCGATATTAGCCTCTACGAAAAATGGGAGTCAGTCA
CAGACATGTCCTATCCTGAAGAGAAGCGCTCTCTTTCGGAATTCTGTCTTAAAGCCTGTA
AGTCAACTAAATCCAATTCAGTGAACCTTGCTTACGAGTACGAGCCAGAGTTTCTTCATG
GTACTTGCTATGGGCGCAGGACAACCGAATAGGGTTGACTCAATTCGCAAACTGGCTGCC
ACAAAAGCTATTGAAAATCTCAAGGTAATTTACGAACGAGAAAATCCTGAAACCTCCTTT
GAAGATTATTGCCAGAAAGTTATGTCAGAATGCGTAATGGCCTCAGACGCCTTCTTCCCC
TTCGACGACAGCATAATTCATGCAGCAGAAAATAATATTCGCTACATAGTTTCCCCAGGT
GGATCAATTCGGGACGGCGAAGTCATTGCTGCTGCAAATAGGCTTGGAGTTTCCATGGTC
TTTACAGGCATGCGCCACTTCCTTCATTAATAAGCTTTTCAGGTGTTGACAAAAATAATA
TGTGAATATCCCTGAGTTAAAAACTCAGGGGTTTTCTGAATCGTTCTTACGACCATTCGA
CAACAAATCACACCGGCCAATATCCTGTGTATAAAGAATGCCAGTGCTTTAGTGTTACCT
TTTGGTCTCCTGAGTACCAGACATTACTCCGAGCCCTTGAGGCATCGTTTAAACTGAACT
AAAATTCGTTTAAACTAAGTTAAAAGTTGTTTAAACGATTTAATTTTAGTTTTGAATCCT
CTTCAAATTCAATGGAGAATTTTCCAACTTGAAAAATGTACAACAATTTTACCATACAGT
TATAAAGTTGAATACATCGCACGAGGTTGGTTCTCAAACTGGGTTAAATTTTTAAATTTT
CATTAAATATATGAAATTTACTTATACCCATAATTTACTTTTACCCATAAATTTGAAGGG
TACACGTTTAACATGAAATCATATTCCGATTTTAAAACTTTTTATGCGAAAGCATTTTTT
GTTTGTAACTAATTTTTGGTATAATTAATTTAAAATAATTATAGGGATTATTCTATGTTG
TACACTAGAGATAACAGAAAGAGTGAGTAACGGGTATGAACAGTAAGAAAGAATTGCCCG
GAAGCTTTAGATCCTGTTCTGAATAATATGCTTGGGGGAGCGTATTTTCAGATCAACCGT
AACGAGGGCTACGGTAAAAGGAATATAAGTTTTCGGGCTTTTCCTTACCCTCCTTTTAAT
GTATGTTTCCTTATTTTTCCTGCTCTTATTTTTCTTCTAATTCTGTTAAAATCCTTTTAC
CGCGTGTTTCACGATGTCGGTAAAACTAGGGACCTCTTTGCCAGGATCCTGTCTATTCTG
TTACAAAGTTTCTGGCTTTTGATGAAAATCAGTGATAACTGCCCTAAATTTCAAATCATA
AGAATATATATTTCCGGAAGAAACCTATAAATTTCAAATTCAGTAAAATATAATTTTCGA
AAATCCCGAGGATAGCTCTTCAAAATTTCAAATTCAGTAAAATATAATTTTCGAAAATCC
GAGGATAGCTCTTCACCAAGGAATTTTTCCACTTCTTTTTCAGGTTTTCAATAACTTCTT
CAATAGTAATTCCCTTGCAAATTATATCAGCTTCAGAGCAGATTGATATATAGAAACCAT
TTTCCTGACGGATAGTTGCGGAAAAAGGAAAAAAAGATCGTCATATTTTAAAAGTCTATC
AATTTACATTTAAACATTTTGTGCTTTTATGTCCTTGAAAACCGCCTTTTTGGAGAAAAT
TGCCTTTTTGGAGAAAATCTCCCCATGAGCGCAGGAGTTTTATACTTAAGCTGGGATCAC
ATCCTAAATATATAGTACCAAGTTCGTGTGTCCTATGCCAGCAGAGTTTATACTGTCTTC
TCCTATACCTTTACCTGACATTTCCGTGCTTATTCTTCTGGGTGTCTTTGTACTTACCGC
TCTCAGGCAGCTAGGATCTTTAAGACTGCAGATCTGGCAAATCATGACCTTTGGAGCGAT
ACTTGTACTGTTATTCGGTGAGATTTCTCCCCAAGAAGCTCTTGAAGCGATTAATATGGA
TGTGCTCATCTTCCTTTTCGGGGCTTTTTGCATAGGGAAGCACTTAACATGAGTGGGTAT
CTTGCCTGTCTCGGAAATCGGATAGTTTCAGGGCAAAGAATACGGATCAACTTGTCTTAC
TTGTGCTGTTTTCTACAGAGATTCTTTCCGCAATTCTCATGAATGATACTCTGGCTATCA
TGGGTACTCCACTTGTTCTGGGTTTTCAGAAAATACAATATATCTCCAAAACTCATGCTC
TTTTCTTTGGCATTTGGGGTAACTACAGGAAGCGTTATGAGCCTATTGGAAACCCGCAGA
ACCTCCTCATAGCAATTAGTGGGAATCTGGATTCCCGTTTGTAATATTTTTGCGTTCACT
CGCTCTGCCAACCCTTATATGTCTTTTAATTGCGTACGCAGTGTTAAAACTCTTTTTCGG
GAGGAATTTGGAAAATCAACCCTTACTCAATCCGAAGAAGTCATTACTGACCCTGAACTT
GTCAGTGCTTCAAAAATTGCTCTTTTTGCTTTTGTTGGTTCTCATAGCCTGTAAGATTTT
CCTAGTTGAATTTTCCCCTGCTTGGAACTTTGATTTGAGCTGGATTGCTCTTATCTCCGC
GTCGCCCGTCCTGCTCAGTAGAAAACGCGTTGAGGTCTGAAAAATATTGACTGGTCAACC
CTTGTTTTCTTTGTTTCAATGTTTGTGCTAATGAAAAGCGTATGGATTTCCGGAACATGC
CAGGAATTGCTTGCCAGGATGTCTCCTCAGTTAGGCTCGGTATCAATGATCCTCGCGCTC
GAGCATTGGACTCAGTCAACTCATTTCGAACGTTCCTTTGTTGCACTCTATCTGCCTGCC
ATGGGTAGTACAGTTTCTCAAGGGCAGCTGATGGCACTTGCTGCAGGAAGTACAATTGCA
GGAAACCTATTGATCCTGGGAGCTGCAAGCAACGTTATAATTATCAAAACGCGGAAAAAA
GAAGGAAAAACTCCGTCATTTACCGAATTTTCCAAAATTGGAGTTTTAATTACTATTTTG
GATGCTATTACTTACTTAATCTTTCTTTAGCTTTTAAAACCCATAAATTTCTTAGAATAA
ATTTTAGAGGTATACCAGGAAAAGCCCGCCTGAATGTGCTGCCGAGTTTGAGGAAAAAAT
TGAAGCCAGAAAAGGTATAGATTCCGAAAATAACCGGAAGAACCGAAAATAACCGGAAGA
ACCGAAAATAACCGGAAGAAAAGTGTTTTTCAAACGCTTACAAAACAGTTACAGACCTTT
GAAAGCGTATAAACTCAAAAAAATACAGGCCTTTGAGAGCATATAAACTCAAAAAATTGC
GGGATGCGAAAGAATCGAATATTTCTTATTCACGTCTCCGTTTTTCTCTTTGTTTTTCTG
TTACTTCTTACTTCTGGATGTTTAACTTTTTTACTTCAGAATGTTTACTTCTTTTACTTC
AGAATGTTTACTTCTTTTACTTTTAAACGCTTACTTCTTTTTACTTTTGAATGTTTACTT
CTGAATGATAATTGTAAGAATATCCTCATCCTGCATTCTATGCTCGATGCCTACTCTCTG
TCCTGGATGTTTTGCAGAGGCACCCCAGACCTGGGCATAGCGGAACTTCCTGCGGAAATC
CCTGTGCAGGCGATCGCAAATCTGGCCTATATTGGTCCCGCTCATAACTATCAGGGGATC
CTCCATATCTGCAGGCTGGCCCTGTGGTTTTAAGTAGACTCGAATGAAACCCAACCTGTC
GTAAATAGCGTCTTTGAGAGTCTCGATATTTATGCCTTCATGAGCTGAAATAAAGATCGC
GTTAGGGTATAGCTTTCTGCATTCTTCGATCAACTGGGGATAGGCAAGATCAACCTTGTT
AACAGCTATTAGAGACCTGACATAACTACGATTGTTCAGGACAACGTCAATAAGCTGGTC
AACTGTTATGTTATCTCTTATAAGTACACTTGCGTTGTGGATCTTATACTCATCCAGCAC
AGCCTTGATAGTTTCCTCATCCAGGTCAAGGTCAACGGTTGAGTTGATCTCTATCCCGCC
CTTTCTTTTTCTTGATTACTACATCAGGGGGCTCCTGATCTATGCGAATTCCAGCCTGGT
AAAGTTCGTCCATAAGCACTTCGTAATGCTTTGGCTGGAAGACATCAAGCAAAAATATAA
CCATATCAGAATTCCTGATAACTGATATGACTTCCTTCACGCCCACGTCCTGAAGAAGCG
CCTTTTACAAGCCCTGGGACATCAAGGAACTGAATTGTTGCCCCTTTATGTTCCAGCACT
CCTAGCACAACTGTAAGGGTAGTAAACTCATATGCACCCACTGCAGAATTGGCACCCGTG
ATCTTGTTCAAGAAGCGTAGATTTTCCTACTGATGGAAAACCTACAAGTGTTACAGTTCC
ATCTCCTGATTTTCTGACCGAGTACCCTTCCCCCTCCTCTTGCCGAGGCTCTTTTCTCGA
TCTCATCTCGCAGGCGAGCGATTTTGGCTTTAAGGCGGCCTATGTGATGGGAAGTTGCTT
TATTGTACTGGGTCTTTCGAATTTCGTCTTCGATTTCCTGTATTTGCTCCTGTATGCTGC
TCATCTGGAACCTGCCAATTTAGGGACTAAAGAAATGATTTTCATATTAATTAGAAAAAG
AAACCGTGTCCAAGCGGTTTCTACAAACCACTTTGATCCAAAAGAGATCCGTATCTGGAT
ATTTTATCCTGAATAGTTGAATGCAATATATATACCTATGGAATGGTTTTATTTAGTGGT
TCTGAATAATAGGGCTACTCAGAACATTTATATTTCATAATAATTATAATAATACTTAAA
GCTTATTGAAAACGACTCCCAAGCCTATTGAAAATTACTTCCGGCGAAAGTTTATTCACC
GAAGCCTGTTCAAAGAGCCTGCCCATTATTTAAGAAAGGTTCTGTCTCAAAAGAGACTAC
CTCTCTTATTCAAAAGTTCTGTCTCAAAGAGACAATCTCTTCTATAGTTAAGATTATATT
TTATTCAAAGAAAATTATTTCTCCTGTTCTCCCTTACACATGAAGCCCGTCGAGAAGCTT
TGAAGCAAATTCAGGGGAATTAAATTTCCAGAAACTTGCGGACTTCGAGAGTTTCAGAAT
TTCCTTCTTTATAAGGAATCGTATTCTTCTTCTGCAAATTTTACAAATTGGAGACCGTTC
TTTTTTGGTTCTGATTTCTGCACTCTGCACCTACCTCAGCGCTTTCCGGAGACAACTGCC
TCACCGGGCAGCTACCTCCTGATTTTTGCCTCTGGATGTATAACCAGGAATCGAATCTGT
GAAATTCTTTTTTACTAATTTGCGCCAGCTACAAATTCTGTAATTTTCAGGTCTAATAGA
GCTCTTGTGCTCTGAACCCCGGTTCCGGTTAATCCAGTTGTTTTCCCGGAAGATCCGAAA
GCCGGAAACCGGGCTATCCTTGCCTGACAAGAAGCCCTGCTTCCCGCCTGTACCCGCTAA
CGAGAGCAATGCCTGAAAGTCCCTTATTCTCGGTTGTAGGACGTTATACGGATTCCATCC
GGAACCTCTGGGGTTCCCGTGATGGCATATTCACGCCACCGGCATCTGCTGCATTTGCGG
CAATTGCGCTGAAGCCTCGCTTCGAACTTGTGTAAAGGGTCCTGAGCACGAAAGTCCACT
AAGATCTTCACAAGTCAGCCAGACAGAAACCGCCTGCTATCAGAAGGTCAGGTTTTCAAC
CTTGAGTGCTTCACGGGAGTTCCCGCTTCAATAAACCCTGTACTGGATGAAATTTCAATA
TGCGCTTCATCCTGCCCCGGGAAAGAGAGGTTATGGCGCCTGAGCCTTTGTCCGCAGGAT
AAACCCTTCCCCGGATCATCAGGCTCTACTGGGAGAAATTGCTGTCTTCCTTCGGAACGG
AAAACTGCAGCTCATAATTCCCTTTTTCCGTTTTTTAAGCACTTTCAGCTTCTCCAAGGG
CTTTTCTGCGAAGGGAGCATGCAATTCTGTTAAAAATCATTAATGCAGATGTAGGGTTTC
CGCGGCATCCGCCATGGGGACACCTTGCATTATTCCAATGACTCACAGGTTTTCCAGGTT
TTTTACACTTATGGCATGGGCAAGGGTTTCTCCGATTTCATCTATGCAGTACTCGTCCAT
CACGTCCCGGATCCTGATGACGTGCTGCCCAGAAGAATCAGAATCAGGTCGCCACTCCGA
AACCGCTGGTTTCAAGTGCCTCTTTCCTATAGCTGCCTTCGTTATCTTCTACAATCCCGT
AAAGCAGAGGGAAAGCTCCACATTCATTTATACCGGCATATAAAGTGTAAGAGTTTGCAT
CGTATATCTTTCCGGGAGTAAGTTTTTCTCCGGATGCACAAGTTCGTCTCCTGTTGAGAT
TATCCCGACCTGTAGTTTAAGGACAGGCACATCCTTTTTTCCAACAAGCTAGCATTCGAT
TTCTCTGATCCCGAGCTTTCTTCCTCGCCCTGAGCAGCGCTCTCCTTCCGGATGTCCGAA
CCGGCTTTCAGCGATATTTTCCCCCTACAGTTACAGGATCTGTAAATCGATACGGTTCTG
TCTCCTTCAGAACTATATTCGACCATGACCACAGCGTTAGCTCCTTCAGGAATCGGTGTT
CTGCAGATATTTCCACGGATTCCCCCGCTGAAACCTTGAATTTTTCATTCGAACCGGCCT
GGACGCTTCCCAGGAGCTTGAGTTTTACAGGCCCGGTTTCGCTGCACGCATACGTATCCT
CTGCCCTGACTGCATAACCATCCATTATAGCTCTTGGGAAAGGAGGGGACATTAATTTCG
GTAACAATATCCTGCAAGGATTTTACCGTAAGCGTTTTCAAGGGCTAGCTGTTCCTGCCT
GGGAAAAACTTGCAGGCTGTTTACTATTTCCCGTGCCTTCTCTACAGAGATAAGTTCCCG
AAATTCTTTGCGTTTCATAGAAATTCAACCCTAATTTACAGGTCTTCAGATAAGTGTTCT
AGTTTAATAGCATTTCCGGGCATGTTTTAGACTGTTTTATCCCGATGTTTTATTGTTTTA
TCTTACTTTTTCCTCCTCGAAAAATCGGGAAGGCAAGTTAGTTAAGAGCTGCTCAAATCG
AAGTTTAAAAAGAAACTCAAAATTAGTCCAGGTAACAGATTAAATAAAAAATTCAAAATT
AGTCCAAGTAGAAACTAAGTAGAAAGTCAAAGGACTTAGAATATAAGTAAACACGAACTT
AAAAGAGACTTCAAAAGGGACTTAAGAACAGCTTAAGTAGGGACTTAAAAAGAGGCTCAG
ACAAAAGCTGCTTCAGAAAATTATCTAAAAAAATCGTGGCGGAAAAGTCCCGCTTGATTT
TATTGCCCTTTATGTTTTCTTTCATTTTTCAGGGCTGCCCCTTTATTTATAAATTGGTGT
ACCCGTACTCTGGGTTATTTTCTCAAAAGCTTCAGCCATTTTTAGTGTCATAGGCCTGGT
TTGCCTGTGCTCTATAACTCTACCGTCAAGTCTGGTTATAGGGGCAGCTTCAGCTGCAGT
ACCTGTGACAAAAACTTCATCGGCTGTGTAAAGGTCAAATAGACCGAGATTTGTTTCTGA
TAACTTTGTATCCCATCTCATCCAAAAGTTCGATGGCTGTAGCTCTGGTAATCCCTTTTA
AGTTGTTGATCGTAAAGGGAGTAAAAACCTTGTTATTTTTGATTATGAAGATATTATCTC
CTGAACCCTCACAGACAAAACCATTATGATCCAGGAAGACAGCTTCGTCTCCTCCTTTCT
CGTTGGCTTCAATCTTTGCCAGGATATTGTTCAGATAGTTCAGGGACTTGATATTAGGAG
ATATGGAATCAGGTGCATTTCTTCGGACACAGACACTGACGGCTTTGAGCCCGACTTCAT
ACAGGTCACCGTACATGGCTCCCCAACCCTGAGCTATGACAACCACGCAAGGTTTCTCAC
AACTGCGAGGATCAAGCCCGAGATCTCCAGCTCCCCTCGAAACAACAGGACGGATGTAAG
CATCTTTAAGGTTATTTTTCCTGAGGGTTTCAAGTATTGCTTCACTCATTTCTTCCTTTG
TATGGGGATATCCATTGCAATTGCCTTTGCCGAGTCATAAAGCCTGTCAACATGCTCTTT
AACTTAAAAACGCGGCCGTTGTATGCCCTTATGCCTTCAAAAACACCGTCGCCGTAGAGG
AAACCATGGTCGTAGACCGAAACTTTGGCTTCGGATTTGGGAACAAACTTCCCATCCAAG
TAGATTAATAACTCACTCATTTGCGAACAATCCTCTGCAATCTTACTACTTTATAGAGTT
CACTTATTTTCTGGATAATGTCAATTAAATATGATTGTAATATGCAAACCCTATAAACAA
TTTACTTTATTTCACTCATTGACAGTATGTAAGCTCTGCGCGGGGTTTTAAAATTCAAAG
CCTCAGGGAAGTTTCCATACTGGCAAATTCCTAAGTAAAATGCCGAATAAGTCACTATAT
ACTAAATATATATTACAATCCTGATTCTATATAAATAATTTAAGATATTTACAGTCCCAA
TTAATGTATCCATACAAAAGCTTTTATGTTAAAACGCTTATTTCGTATTCCGTACTAAGG
AAAGCAAACAGGGCTCGTGGCTTAGCCAGGATATAGCGCTGGGCTCTAACCCAGACGTCG
AGGGTTCAAATCCCTTCGAGCCCGCTTAATTCTTTATCTTTTCTAACTAGCCTTAAAAAC
TGTTTTTAGATTCTCTACTTACTTCAAATCAACCTGCACAAGCGATTTTCACTTTCATTC
TTTCTGACATGTACCCTTTTTCTTTAGAGCTTTATACTTTCGACCTGCCCATTTCTGTTT
TTTGACCATTTTTGTAGAGCTTTTATACTTTCAAACTGCCCTCTCTGTTTTTAGGCCTTC
TTTGCAGTAAGTAGTCTTAACACAAGCTGCAGTTTTACCGGAGTAAGCGCAACTTTTGGT
TTTGGAATCTCATATCAAAATTGTAGGATCAAAATTGTAGGAGACATAAATAGAGAAATA
CACCAAAAATTCTGTAAAATCGGAAACTCAAAAAGACACTAAACCGAATCGGACTTCACA
ATAGCAGGTACCCCAGTCCCAGTGCGAGAAACATGACTCCTGACATTACTGCTGTAATCA
GCCCGATCTGCCTGATACTTTCCACTTTAGCTGCGAGATCCAGCGGCACCAGCAATATGA
GATAAAACGAGGTTCCAACAAAAAATCCCCCAAATAGAAATATGCTGCCTGCAATACTTG
CATAAGACAGAGCTGCGGACATTGCCAGAAGGAATGGGGGACATACATTGATTCCTCGTC
AGGAAGCCAAAGAAAGCAGGATAATTCACGCATTTTTTACTCAGCTTGCACAACCCGAAT
TGAAGCCATTTTTTACCACCACGAAGGCTAGCATCAGGACGGACAGCAGAATCATAGCAG
TCCCGATAGCTCTGTTGAGCCATGGACCGTCTATCTGCTTGCCGAGAATTCCCAGGATCA
GGCCAAAAAACAGGTAGGCAATTAACCTACCCATTGCAATCTCTCCAATAGCTAGTATAT
TCCGCCGCAGCTTTCGATCTTCCGATAGGACAAAAGGCACATATACAGGGACGCAGGTGA
CCAGACAGAAAATGCCCGTGGACAGCCCTAGTAGCATGCCCTGAGAAATAGTCTCTATGG
ATCATCAGCCACCGCTCATGACTTTGCTAACAAAGAAAAGCCAATGATCACAATGAGAAA
CATGTACAGATACATTACCTATATCCTGATATTTTTTTGTCAAGAGTCATTTCAGAAGCT
TCCATTATTGCCAGTCAACAAGTAAATGCAATTATCAGAAACTCCCTATCTCACCAGTCA
TCAGGTAGTGTACAATCATCCATATGAAGCTCGATACAATGACCAGGTTAAAGATAATTG
CCAGCGGAATAAAAAATCTTATGTTCTGGTCAGTAAACATCAGCTTGTAATCAATCGCAC
CTGCAGGACATTTGTCCATACATTTTCCACACTCGGCGCACTCAATTATCGTTTTTCCCT
TCGCAAGCGATTCTTTGGTGATCGCGAACAGCTCACAACTTTTCACGCACAAGCCACATT
TTTTGCAGAGGTCTATGTTGATTTTTACCTTAAAAGGATTGATGACCCCAATTAAAGTAT
TGGCAGGCATAAGTGGACATATAAAGCTACAAAACAACCTTTTCTTTGTGAGCAGGGCCT
ATCACCAGGAAGATCAATCCACCAGTCACGAATATCAGCGCTGTGATCCACTGGAAAGTT
GTCGTCACGGCAGGTGGATCATAGATGATCCGGAGCGGGCATATAAGCACAGAAAATAGG
TATCAGAAAGACAGCGCTGATCAGGATCAAGAACAACATAAATGCATAAGGAAACAACTT
TGCCCATTTTGGGGGGTTTTCAAGAGGTATAATAGATTTCTTTAATAGAGAAGAGAAAAA
CTGATCCATCCATCCGAAAAAACATATCCAGCCACACTACCTCTTCCCAGGATAAGTACA
AGACCGAGCCACATAAAGAGAACGGCAAATAGCGATGTGACTGGTGATGGGAAGACCATT
TTTTCCTCGGTAAAGTATGGTACCGCTACGAACGGGATGGTGATCGGACAGATGGGAACA
CTATTACTGCTCAATGGCTTGATTGGTCAGCAGAATGCTGCCCCTGTGCACCTCATGTTC
CAGACTAAGCGCGATGGTAAAAATTAAACCATCCAGTCCAATAAAGGACCGCGAGAGAAT
ATTTCAAACGGTCTGTACCGCATCGAGCTCCTTTACTCTCGATTTTGTTTAATTGAAACA
CTTGCTTACCTCATCTGGCACCAAAATGCTGAGACCACTCAATAATAATAAAGTTTATCC
CCGCCACTTATAAAAACTCATCGAAATTTTTTAATATATATTAAAAAATTTCAGCGCCAG
CTATATGTTACTGCTGTTGTTTTCTGAGGATTTATAAACTAACTAACTTAGGAATTAATA
AGTTAATGTCTGATCAGAAAAGGCACATACTTACGCTTTGATCTTGTATTCATACAACGC
TGATTGAGAGTCTCTGAATGCAGGTAAGTTAAGAAAAGAGTGAAGTTAAACAATGTGTAT
CCCATAATAAGAGATTCAATATTTGTGTTTCAATTTACGTAATATAGAACAGTATTTCTA
TATATATGTATAGAGGCTGAAAAATGGAAGTTAAGAGAACGAAAATTTAAAAAATGAAAC
TTTGAAGATTTCATCGCTGAAAATCACTGCCCTGAACTGGGAATCATTTTATATCCTCCC
CGAGGGCATAAGTATTGCCAGAATAATATACAGGACAATACCAATTCCTCCTTGCAGAGC
AAGGCTGCGAAAGCAAGCCTTATAAAGGTCGGGTCAATGTCAAAGTATCTCGCCCAACCC
GCCGCAGACTCCGAAGAGCATACGTTCTTTCTTGCTTTTAGTCAGACGCTTTTTCATGGT
ATAGGTAGTGCGCTTTTCTTCTTTAGCTTCTTCCCGGTATCTTCTCTGAGTTTCTCGTCA
GTCTCTCTAGCGGCTTCCTTCTTTTTTCTCCCCAGCTTCTATAATGACTTTCCCTTCCAT
GTCTATAGGCTTTGTCCAGGATTTTTCAGTATAGCCGGTTTCAAGTTCTCCTGAAGCCTT
GAATTCACTTTCTTTTGGGATTATTTTTCTTCGGATGTGGGCTTCCTAGAGTTTCTTTTT
CTTCCATATCTCTTTCAGGCTTTGCCCAGGATTCCTCAGTATAGCCAGTTTCAAGTTCCT
CTCATGGTTTGAATTGCCTCTTTTCGACTCTTCTTCCAGTGGTGCAGTACCGCTAACTTC
TCTCCGGTTTTTCCTCATGTTCTCGCACATGGTTCCTCTTCAGATTTGGCTTTAGGTACC
TCTGGCGCTTCAAAAAGTGTCCTTTTGTTACCTTTTTTCTTGAGATTCGGATTTTCCTGC
ATATTGACTATTCTATTTTGAAGGATTTATATTATTCTGTACCTTTTTCTCCTCTTCACT
ATTTTCATTTTTCCTTCTTTAGTCTCCTTTTACTTTGGTGACATTCCGAGCAGCCGCATT
CTTTTTCACTGCGGAAAATTCCATATAACATCAAGGGGAGAAGGAAAACCGCAAAACCCA
ACTTCAGATCCTCAGGGAGCAGTTCTTTTGCAGTCCCCACGGTTGCTACCGCACTGATCC
CGAGTTTTAGATAAAACCAGTCCAACAGGAAACCTGCCCCAAGAGCGCAAAGAGAAATCA
TTCCCAGATACAGAGCTGCCGAACGTTTTCCGATGGAAACGGGCAACCATCGTTATAGTT
GCTACATTGATTGCCGGACCTGCGAGGAGAAAAACAAAAGCGGTGCCTGGACTCATGCCC
TTGGCTACAAGACTTGCGGCAAGAGGAGTAGAAGCTGTAGCGCAGATATAAAGAGGGATT
CCCACAAAGAGCATGACCAGCATTGATCCAAAGCCTCCTCCCAGATAATTCTGAATGAGA
CTATCGGGAACTGCATAGGAAATTATTCTGCAAAAAAGATTCCAATAAGCATCCATTTAG
AAATTTCGGCTGGCAGCTCGATATAAGCATATTTTATTCCTTTAATCAATCTAGATTTTA
CCGATTCTTTATTATTTCCATCTTTTTCGGGTTCCTGATTTTTTCCTTCTTTTCCGACTC
TTTATAATTCCCATCTTTTCCCGATTCATTTTCTTCGCACCCACACGCCCCCACAGCCGC
AAGAAGAGACATCTTTATGGACATCTTTATGGAAGTCTGGGCTTACCAAGGTAAGTTTTC
GGACATTTTCAGATTTATTATTGACTTTCAGAGGCTTTGTTCCTGAAAGCTTTACTTCTA
TAGCCTTATTTATAGTGCTTACAGACTCAGTTTTTCCGTTATAGGAATCTGCTGGCTTAT
GGCAACTACATGAAGAAGAGCTACATGTTTTTTCCCTGTAAAGGAGCTCCAATCAAAGTT
GAGACTGCAAGAACTCCTGCTTTTTTCTCGACTTTCCTGTTTTGTAGATATTCTTCTTTT
TCCGGGAATTCCCCGATCAAAAAATTCATCTGCAAGCCCTGTAAGGATAGCGGTAATAAA
GCAGCAAGTGGGCGGAAAACTGCCATCAAGGGATCCAGAAGAGCATAAGTAATCGCTATT
GAGTCTACTCCTGTCTCGGGAGTAGAGATAAGGAAGGAAAGGGTTGCCCCCCTGTTAGCT
CCCTTTTTCGGATCGACATCGCGGCAGGAACCACCCGCAGGAGCAGAGAGGTAGGGGAAG
ACCTGCAAGAGCGGCATTGATAACAGAGCGAATTTTTCCTGCCGATGCTCCAAGGTAGGC
CACAATCTTCTGGTCAGGCACCAGGATAGTGAGAAGACCTGCAATACCCAGGCCGAAAAT
AAGATAGGGAGCCGTTTCGACGAAAATGTTCCAGGATTCCAAGAGAACCCCTGAAAAAAG
AACCAGAAGGGCATTTAGGAATTCGAAGTTCATGCTTTTTCCCTCCACATGTTCGAGGCA
CATTTCGATCAGCGTGCGGACGTGCTCGTCTGCAATATAATAAATCGTAAATTTTCCCTT
CCTCCTGACCCGGCACGAGGTCAAGTCGCCTGGAGGGTACGAAGCCCATGAGAAACTGCG
GATTGAGGACACTCAAGCGCCTGTTCAAGTTCACAGACGCACATCTCTTTTTGATTTAGT
AAGAAAAGGATCTTACAGGCGAGTATAGGACTGGAGCGCCTGAAAAACCGCAGCCATTCG
CGTGATACTTTTCTGGGTCCGAACCCTTTTGTAACAGTTGTTCCAGTTGTTTTGAATCCA
CTCTTTCACATTTTCATGCATGAACATATGGAACAGCTGTTCATATATTAATATCTTTTG
AAGGACTGCGCCACCTAAGAAAGTTGTCAGAACCTTCGTTCTGTCTGATAATGCTTTTAT
GCCGTATTTAAAGAACCAAAACGAAGATGATAAAAATTGCAAGGATAAAAAGGGCTTTCC
AGTCACTTTTCTGCATGGAAAGCTCATATATTGAGGTCCTTTGGCTTCCCTGATAGCCTC
TGCTCTCCATTGCAAGAGCCAATTCTTCAGCATCCCTTGATTACACCTCTTAGCAAGGAA
TTGCAAGAGCAGGAATTGAGCGTAGAGGGTTTTTTACGAAATCCATTCCTCTTGCCGCCT
GAGCTGCTTTTGTCCGCTCTACCTTCTCGAACAGAAGGGGAAGAAACGCTATAGAGATGT
TCATCATCGTAGCAAGCTCAAAAGAGCTGATTCCCAGCCAGTGCAACGGTAAAGGTCTTA
ACATCCTTTCTATGCCGCAGGTAATTGCTGATTGGTCGGTACTGGCTGTCAAGAGAGCTG
CAAAAGCAAAAGTAGTATAAATCGAGCAGCAAGTTTGAGCCCTTTTTCCAGCCCTTCCAG
ACTTGGCTGCAAAATCCAGTACGAAGCAAGGAGTCTTCCATCCGTAAAAATAACTGCGTA
AGAAAGATAAAAAACATAAACAGCATCATAGGTCTTACTGCTCTAAAAAACACTTTCATT
GGCAGTCCTGAAAGTAAAGCGAGGGCAAAGAAAAAGCGAAAAGAGCCCCTATTCCTGCAA
AATTATCAATCCGAAATGTCAGAATTCCGAGCAACATCACGGCTGCAACTTTTGTCCTGT
GGGTCAAGCTCGTGGAGAATGGAAGACCCTGGCACGTAACTGAAGACAGGTTCCTGCATA
TTTTTCAACTTTCTCCTTATAATGATCCTTCAGGAATTTTCCGGAGCTTCCAGTTTTAGT
TAATTCCAGTTTTAGTTAATTCCAGTTTTAGTTAATTCCAGTTTTAGTTGATTCCAGTTT
TAGTTGATTCCAGTTTTAGTTGATTCCAGTTTTAGTTGATTCCAGTTTTAGTTGATTCCA
GTTTTAGTTAATTCCCGTTTAAGTTCCCATTATCTTCTGTTCCAGGAGTCGATTTTAATT
TCAGAATTTCTTTAAGAGCATCTTTCAACTGTGAAGCTTGCAGTGTCTACTGGCAATCCT
CTTGCTCTGAGTTCTTTCATCATAGAAGCTATAGGCGGAAGAGGCTCGAATCCTTTTTCT
AGGTAGCTTTCCCGGCTCCCTGAAAAATAATTCTTCCTTCCTCTATGAGCACTATTCTTT
CCAGCAAGGAAGAACCCCTTAAGATTATGGGTTACAGTTATAACCGCAGTAACCCTTCTC
TTTAATTCTTTTAAGTGTATCAAGAATGTCCTTTTTCCCTACCGGTCAAGCCCCTGTTAT
TGGCTCGTCCAGAATAAGATAGTCCGGCCTGAGAGCAAGGGCGCTTGCAAGGGCAACTCT
TTGCATTTCTCCTCCACTCAGGCTGAAAGGGTCTCGAGAAATCCTCACCATGGTCAAGAG
CAACAGCTTCAATTGCCTCATACACCTTTCCTCGGTTTCTTTTTTCGAGTACCCAAAGTT
CAGGGGCCCAAAAGCTATTTCCTCATATACGGTCTTACAAAAGAGCTGGTCAGCAGCCTG
CTGAAAAACCATTCCTATCCTGCGTTTCGTCTCTCTTAAAGAAGGATCAAGACCGTCTAC
GCGGACGGTTCCGTTTCCGGCTTACAAATTCCGTTGAAAAGTTTTGTGAGAGTAGATTTC
CCGCACCTTTTTTCTCTAGAATTCCCACAAACTCTCCTTTCATCCGCAGGTTGATATTTC
TCAATGCGAGAGTTTCGAGAGGAGTCTTTCTGGAGTAGGAAAACTTACGTTTTCAAGAAT
AATCGGCATATTTCCTCTGCAAAGCTCTGTGGAGAAGAGGTTTTTTCCAGGAATTACGAT
TCCGTGCATTTTCAGGTTCTCGGCCAGCTCAATAAGGGAAGGCAGGGCAAGCCCAAGGGT
CTTGAGGGAAGCATCGGAAAAAATGCTTTCCGGTTTGCCTTCTAGCCTTATTTTCCCTTT
TTCCATGACAATGACTCTGTCTGCGTCATGAAGTTCTTCGAGATTGTGAGTGATATATAC
AATGGTTTTTCCCTTCCTGTGCAGTTTTTTTATAGTTTCTAGAATGGTTATTCCGACCCA
GGGTCAAGCATGGAGGTTACCTCATCAAAGATAAGGCATTCAGGCCTCATTGCAAGAATT
CCTGCCAGAGCTACACACTGCCCCTGTCCTCCACTCAGGGTTTTCGGAGAACGGTGTCTG
TACTTCTCAAGCCTCGGTTTCGGCAAGTGCCATATCAACACACTTTCGGATTTCCACAGG
GGGAGGCAAAGATTCTCTGGGCCGAAAGCCAGATCTTCTTCGACAGTCCGACCTACAAAT
TGAGTTTCAGGATTCTGGAACACGATACCTACGAGCTTCCTGATTCCCGGAAGTTTTGAG
GATCACGTGTGTCAATTCCACTTATCATTACCCTGCCAGCCTGTGAGTTTCAGGAGTCCG
CTTAGTTGAAGGGCAAGTGTGGATTTTCCACTGCCGTTTTTTCCTATTACCCCTATGAAT
TCCCTTTTTTATAACCAGATTTATATTCTCAAGCGCAAGGGTACCATCAGGATAACTGTA
ACTCACTTTTTCAAGCTTGATCATGTCTACTCTAAATTTTCATTATATCTTTTAAAACAC
ATTATGATTTATTAGAGATTATTACAAATTATTATAATATTTATTGAAAATTTGAGTTTT
GCCTTTTATTTTTATTTATAAAAAATTAAAAGAAAGTAATTTTATAGCTTGTAGGTTGAA
GCAACATATGCGGCAACTCCAGTTTTTATGATTTCACCGAGCAGAAAAGGAATGACACCA
AGAGCAAGGGCTGCTCCAGGTCCAATGTCAGCTACAAACATCAATTGAATAAATCCGCAT
GTATAGAGAATCAGGACTCCTGCACTCATATTAAGGGCATTGATAAAGAAACCGGATTTA
TCAGCCTTTTTCAGCCTTTTCGGAAAGCTTTCCTATAACATAAGCCGCCAGAATGAAGCC
AGTTATGTACCCACCTGTGGGCCCAAGAAGCACTCCCATTCCAGAACTGCCTCCTGCAAA
CACAGGAAGTCCTGCTATGCCGAGAAGGGTATACACTATCATGCTCAAGCCTCCCCATTT
GCTTTTCAACATACTTTCCTGCAAGCAGGACAAAGAATACCTGCAGTGTAACAGGGACAG
GAGAGAAAGGTATAGGAATCTGTATATAAGCCCCTACGGCGGCCAGAGCTGCAAAAAGAG
ATGCGAAAACCATCATTCTTAGTTCAGGAGTCCGATTGAAATAAGGCTCTTTGTTTTTTA
TGTACACATTTTTTCCTCTTATGAATTGTACTCAGCTTTTCTCATTTTCTCTTTTAAGCC
TGTCAAAGTTAAGCTTACATCCCTGAATTGGCAGGCATGAAAATTCAGTGCAAATTTAAA
GCTGTAATATATAGAAACTGAAATATAGAAACTGAAATATAGAAACTGAAATATAGAAAC
TGAAGCCTCGAGTAACCTTGTCAGCTTTATAATGATAACTTCATAACGGTTAATTCCAGT
CCTGAAAGCTATATAGCAACTGAAAATTCAAAGTATTGTTAACCATTTTTGAGTTAAAGG
TTTACATTTGATTTAAAACTTTCCTGAAATCGCAGTTCTTGTTTTCAGGCATACATTTAT
CCCATCCGGAGCGATAATTAAATATACATCTTATACCGGTATTATGGATCACCTGAAATG
CAAATTCAGCAGGTAGTTGAAAAAATGTATTGTTAGGGAAGTATTTCATGGGCGTGTGGC
CTAGCCAGGATATGGCGGCAGCCTCCTAAGCTGTAAATCGGGGTTCAAATCCTTCACGCC
CGCTAATTTCTTTTAATCTGTAGTTTCCTTAATTCGTATTCTTTTAGCCTCTTTTTCAGT
TTTATCACGAAATAAAAGTCTATTTTTGAAGTCCGGGGTTTCCAACTCTAAGGCGTTATG
GACATGCCTGCTCAGAAGAACCAGATATTTCTGAACTACTACCTTTCTGAACTACTACCT
TTCTGAACTACTACCTTTCTGAACTACTACCTGTGTAAATATTCGTGGAAACAATGGAAA
ATATTTTATCTGGAAAGTAAGTATTCCATAGCAGTATAACAATACATTTTTATTGATCAT
AGCTCAGTGCATTCTACTTCATTAGAACAGAAAAATGCTAACTCAGAGGAACACGAATTG
ATTAGAAAAGCCAGAGTAAATGACGTAGTTGTAATGAAACAAATCATCATAATACTTATT
CGAAGGAAGAGCTAATGCTTGCCCGTTCGCTGAGTGAGATGTATGAGAATATTAGAGATT
ATTACGTCTGCGAGATTGATGGGGAAGTTGTGAGCCGCTGTGCCCTGCATGTAGTATGGA
AGACCTTGCAGAGATACTTGCCCTTGCTGTGCACCCATGGTGTGCAAGAAAGGGAATAGG
TACAAAGCTTGTCTCGGCCTGTCTTGAGGACGCTAAAAACCTTGGTATGAAAGAGTTTTC
GCACTTACTTATGTGCCTGGCTTTTTCGAGACATTGGACTTTAAGGTTGTAGACAAAAAC
ACCCTTCCCAGAAAGATCTGGTCCGGTTGTTTGAGATGCCCTAAGTTTCCGGATTGTAAC
GAAATTGCTGTTATGAAGTCGATTAATCCCTGAATAGCTTTAGAAATTCTTCTTTGAAAT
CCTTCTTTTCTATTTTTTGAGCCTAAGACTTTAAATTCAAAACTACAGGATTTCGATTTG
CAGTGTTTAAAATAAATATAAATAGCCAATAATCAAAAATTATTTATTCAGGCAGTTACA
TTTTTAGGCTATCCTAATTATCGGTTTGGAGTCCGGCATATGCTGGCGGGATGATGTAAT
GCAGATAGATCGATTTGAAGAATATCTTGAAACTATTCTCTACCTAATTAGAAAAAATCA
GAACCCTGCAAAGACCAAACGAGATCTCTGAAGAACTCAACGTATCTCCGCCAAGCGTGA
CGGAAATGATAAAAAAGTTACATTCTTCGGGACTTGTGGAGTATACACCTTATCAGGAGT
TGAATTAACAAAAAAAGGAACTGATCAGGCTATAAAGATCAAAAGGAAACACCGAAGTAC
TTGAAACTTTTCTGGTTGACGTCCTTGATTTTGATAGGAAGGAAGCCCATAAAGAAGCCT
GTGAACTTGAGCATGCGGTCTCAGATGCCGTACTTGAAAAAGATCTACGAATTTCTGGGA
TGCCCTGAGTATTGCCCTGACGGGAACCCGATCAATATTGATAAAAATAATATCGTGCAA
GAGGAAGAATTTGTCCCACTTGATGAAATGGAAGAAGGAAGTTCAGGCAGAGTTGTCCGG
GTGACTCTTCCAAGAGAGACGAAAGAACGCCTGATCTCCCTTGGCATTCTTGCGGGAGAA
GATATTAAAGTCAGGCGAAAGCAAAAACAGGGCTGTATCTCGGTTATAGCAGTAGGGTCG
GAAATTGCTCTCGGAAAGGATATTGCAAGAAAAATTTTCATAGCTCGAAGGGCAGAAACG
TGTAAAAAAAACATAGAGAAGGCATATAACTGGCATGGAGTAAAATAACCGAAGACGCAG
TAGGAATTTCCAGCTCATGCTGCACTTCCGAAAGCGAAAGTCAGAGCAAAAGCCCCTATG
ATTTGACAATAGCTTTCATAGGCAAGCCAAGTGTTGGAAAAAGCGTTTTTTCAGCAGGCT
TACAGGGGTAGGAGTCGAGGTCTCAAATTATCCTGGCACGACAGTTGCACTTAAAAAGGA
ATTGTAAAAGCTAGGGAAAAACTATTGAAATAGTTGACCTGCCAGAATTTATTCTCTTGG
AGTCACAAACGAAGATGAGAAAGTAACCAAGCAATTTTTGATTGAGGAACGGCCGGATAT
TGTTATCAATGTCGTTGACGCAAGCAGGCTCGAAAGGAATCTGATACCTGACCCTGCAGC
TTCTGGAACTCGATATCCCTATGGTTATTGCGTTAAATCAGGTAGATCTGGCTGCAGACC
TCGGGATTCTCGTTGATACAGACGAACTCTCCGAACTACTTGGCCTACCTGTAGTACCAA
CAGTTGCGACCTGGGAGTAGGGCTTGATGAAGTAATGCTTGTAGCCCTTGACGAACAGAA
TAAGACTCAAGAGCACCACAGGGTAAGATATAGCCAGTGGATCCAGCAGGCTCTTTCTAA
CCTTGACTATACCTTTCCCAATATACCTCCAATCGTAAAAATGGCAGCTCTACTAAACGA
TGCCGAGTTTGTAGAACTCTACTGTATGCCACCTGAAGCTAATGCCTTGCTTTCTTCTGG
CAGGCGGTTAAGGCAAAACCTGGAGATAGAACAGAGGATTTCAATACCTGATACTGTTGC
AAGAGACCTCTATGGAGAAGCAGGATATATTGTGGACCGCGTGGTTTCAAGGTTTGAACC
TAAAAAAATATAAGGGAAAGAATCGATGCAATCCTTACCTCCCTAATTTCGGAATTGCAG
TGCTCATATCTGCCCTGCTCATTACATTCCTTCTTGTTTTCCGGGTAGGAGGATTCCTCG
AGACCTGGATTGTGAATGAAATCTTTGAGCCTCATGTGATTCTTCCTGCCGAAGCCGCAA
CTTCTGGCATGTCGCCTGTCCTGAAAAACCTGATCGTGTATTCTCTTCGAGGAGTAGAGG
CCGGATTTGCAATCGCAATTCCATATATTGCAGTCTTTTATGCCATTCTTTCAATATTCG
AGGATTCGGGGTATCTTACCAGAGCAGCTTTTCTGCTTGACAATCTTACCCATAAGCTTG
GGCTTCACGGAAGAGCCGTGATTCCGCTGGTTCTCGGCTTTGGCTGCAACGTCCTGCAAT
TATGGCAGTGCATTCCCTTGGCACACGGCGGGAAAAGAGGATAGCTTCCATTTTGATATC
TCTAATTCCCTGCTCTGCGCGAACTGTCATTATCCTTGGGCTTGTAGGAACTTTTGTAGG
TTTTTAGCCTGCAGTTTCAATCTATGTTCTGGAGATCGTCATTATTACCGGAGTGGTTTA
ATTCTAGGAAAAGTCTGCCGGGTCAGAGAAGTGGATTCATCATGGAAATGACTCCTCTCA
GAAAGCCCGAATTGAAATCTACCCTCAGGAAGACGTGGATGAAAAGCCGGGAATTTCTAT
ATATAGCGTTTCCGCTTCTGCTCGTTGGAAGTGCTTTTTCTGGGGGTTGCCGACGCACTG
GGACTTCTTTCAATCTTCCAGGACTTTGTAGAGCCTATATCCGTGGGCCTGCTGGGCCTT
CCGGCATTTGGTAGCGACTGCCCTGGTATTTGGGATTCTCCGAAAGGAAATGGCGCTTCA
GATCCTTGCCGTACTTGCAGGTACGGCCAATTTTGTAGCTGTAATGACACCTCTCCAGAT
GTACCAATTTGCTGTAATTACGACAATCTATATGCCGTGTGTAGCAACGATTGCAGTACT
GAGGCACGAACTAGGTACAAAGGATACGGCTTTGATAGTTATTTTCACCATACTGCTGGC
TCTCGGAGTGGGCATTTTGATTCGGATTTTTGGGCCGTATTTCCTTTGATTTCTTTTTCT
GTTTTTAGACTCCGCTGCAGATTTTATTGTCCGGCTTTCCTCAAAAGTAACTGTCTTTTT
CTACAGTCTACGTAGGTTATTTTATGAAAGGAAAATTTCTCTAATTGGGCATAACATTTA
TATATTGATAAGATTGTTTTCTTCTTTTAAAATATTCTGCCTTTACCGCAAATTATTAAT
ATTCGATACATAGTGTTATTCCCGATGACCCGAATTACCACTCACTTACACAAAAACGTG
TTGAGTGTTATTATGGATATAATTGAAATGGATCATTTCCGCGAGCCTGAACTCGATGAG
GTTCAATATTTCCTTGAAAGCACTCGGAACTCACGGTTCCATTGTTAATGAAACTGCTGT
GGAAATGGACTGTACCTCCTCAAAAATCCAAGCAAGGGAGAATGTACTGGTCGATTTTGA
GAGCTCCTTTTCATCCATGAACTAACACTTTCCCTAAAATTTATCCCCTTTATTGGAATC
CAACTCTTTAACTCCTTGTATTTTGAAGTTAAGCTTGGGTTTCATTCCTCTATTTTGTAG
TATTATGAACCACGATGAACCTTTTCTCTCGGGGTTTCCTGTAAATCTACATGGGGTTTG
AACATAATTCTTACTCGATTTGTTCAGGGATGAAATATTTGGGCAGTTATCTCTATTTAT
TGCTTTTATCACAGGCATTTATCACAGGCATATCGAAAAATATTTATTCAAATTTTCATT
AAAGTTGTTTCTCTTTGTTTCCTAATTTTCTTTTGTTTCCTAATTTTCTTTTGTTTCCTA
ATTTTCTTTTGTTTCCTAATTTTCTTTTGTAATCTGATTTTCCTTACCCTTTTTCTGTTG
TTTCCTTAAAGGTCAGTTTTCATTTTTGGAAACTATATATCTCGGTCTTCCTGCATATCC
AGCCCGATTTACTGAGTATTTCAACAAAGATTAAATAAAAGATTTTTGTTCCTCTTTATC
AAGAGTTATATAAGACAAGAAAAACTATCGATTACCATATATATTTAAAGAAAGATTACA
TGTACTTTGTACATATTATTTAACTTCCTATGATCTAATCAATTTAATTATTAATGTGCT
GGCTGCCTTGTCACCAGAAAATTCCAGGCTGTCAGGAAATCGGAACCCGAACATCATAAG
AGGTATTTTTATGAGAACTGGACAGAGGGACGTGCATAATACACCGCTTAAAAGGCGACT
ATCGATAACCTATGAGGAGCTCGAGACTCTCAAAAATCGATAAAGGTTTCGGTTCTCAAT
GAACTGCGGGCCGAAATGGAAAACACTTCCGATCAGGACTCCATCAAGGATCTTGTCCTC
TCCGAAATCAGGACAGAGCTTATGGGGATCCCTAACCCTGCTTCACTCAAAGCTTCAATC
CTGAACGAATTAAGAACGGAATTGAAAACATCAGGGGAAAATGGCTCGGAAGCGGCTGAC
CGGAAGCTGAGGGAACTTGCAGGCATTCAGGATGGACTTGTCCGCGAATTGCTTGACCAG
AAAATGCTTATAAAGAAACTGGAAACACAGATCGGAGATCTCGCTAAACAACTGGAAGAC
ACAAAAAGGCTACTCCAGTTGCTCCACCTTCTGTAGTTCTGTCTTCTCCTTCTGTTGTTC
CATCTTCTATTAATCGGACTCTTTCTGAAGACCCTCTGGACCTTCCGCCTCTCTCCAAAA
ACCCAAACAAAAACCTGAGCTTAAAAAGAAAACCCGGTATACAGATTGGGTAAATTCAAA
GAAGCCCCTGCTCCCCTACCAGGTACACGCGCAAAGATTCAGCTGAAGCTCAGGGAGGTT
GAGCCGGCAGATCTTGACAGAGAAGAAGCCGAAACAAAGTGTGAATATATTATTGCAGAA
AGTGGAGATAAAAGAGGGCTTAGAGGCACTGTTAGACATGGACCATCGGTTAGACCATCG
ATTAGAGAACCTGCCAGGCAACAACCGCCAATAAGAACACAGTTCAGTAAGCCAACTTCA
GGATCGTCGTTACCTGAAAGGCAACCTTCTACTGTTAAAAAGAGTCCTGTGGAAACAAAA
CCTGCCGATGATTATAAATGTGAGTATATAATCGCCGAGAGACCTTCGAAAAAGCACTTA
ATAGAAGAGGCTGTGGATGTGCGGGAAAATGAAGATGCCGAGCTTATTACATGTAGCCGG
AAAAATTCTCGGGAGAAATAAAGCTTAAAAGACAGAAACATTCTCAAAAACGTAAGATTA
CAGAGGCATTCTGTGTATATAAAAGAGATTGAATTTGTTAATTTTAAGTCTTTCGGAAAA
AAGTAAAGATTCCCTTTTATAACGACTTTACTACAATTTCAGGTCCGAACGGGAGTGGAA
AGTCTAACATAATAGATGGGATTCTTTTTGCACTCGGGCTCACAAGTTCAAGGACCCTTC
GCGCTGAAAAACTTACAGATCTGATTTACAACGGCGATGCGTCAAAGAAGCCTGATTTTG
CTCAGGTTACGATCCGTTTTGACAACTCGGACCATAAGTTACCCATAGAGCTTGACGAAG
TTGAAGTCTCAAGAAAGGTTCGGCGGACAAAAAGCGGGTATTATAGCTATTTTTATTTCA
ATGGAAAGGCCGTAAGTCTTGGAGAAATCCATTCTCAGCTTGAAAAAGCCGGGATAACGC
CTGAAGGTTACAATGTGGTTATGCAAGGAGATGTAACGCAGATTATCTCCATGACCTCTG
TAGAAAGAAGAAAGATTATAGACGAAATCGCAGGGGTTGCAGAATTTGACGAACGTAAGC
AAAAGGCACTTGGAGAACTGGAAGTCGTCAGACAGCAAATCGAGCGCGTGGATATAATCC
TTGAAGAGGTACGCACACAGCTAGGAAAACTGGCAGGAGAACGCGACCAGGCCTTAAAAT
ATCAAGCGCTCAAGGCTGAAAAAGTAAAATTTGAAGGATATCTCCTACTTTCCAAACTCA
AGGACGCGAGGGCTGAACTGCAAAATGTAGATAAAGAACTCGCAGGCAAAGAAGAGCATT
TTGAAAAAGTCCAGCTCCTCCTGAATGAGAGAATGCAGGAACTTCAGGCACTTGAAAAAA
CCTTGGAAGAGCTTTCGGCTGAAATCCGAAAAAAGGGGAGGACGAACAGCTTCAGGTTAA
GAGGGAGATCGAAGAGACAAAGGGAGAAATTTCTCGCTGCGTAGATAGCATCGAGCTTTC
GGAATCCGAACTTGAGGAAGCTGATTCACGGCGCAGGAAAGCCTTTGTAGAGATCGATTC
CACCAAGGGCAAGGTAGAGGAACTCGAAGAAAAAATTGAAGCCGAAAACCTGAGAAAAGA
AAGCATTTCTTCAGAGCTTTCCGAGCGCAAAACCGAGCGTATGCTGCTCCAGAGCAGGAT
TGCGGATGTGGACGCAAAATTTGCTGCTACACGGGATGAGCTCATGGCTGCCAGGAAGAA
GCTTGAGGATGTAAAAAACGAGAAAAATGAGTTAATCCGAAACGAAGACCGGCTCTTGAT
ACCCTCCGAAGAAAATCTTTAGAACTCCGGGAGATAGAAAACCAGATCAAAGACGCTGAA
GCCGCAGTTGCTACTTCTGACAGTGATACGCTTTCTGTCAAGTACGAGCTTGAAAAGCTT
TCTGAAAACCTGGAATCTCTTATCCGAGACCGTGATGATATTGAAAGCAGCCATTTCAGG
ATAAAGGAAGATATCAGGAAACTTGAGAACAGGCTTCACGACCTCCAGCAGAGAGTACAC
AATCACAGAGGCAAGAGTGCGGTCATCGGAACAGGGCGGAGGCTATTCCAGGGCTGTGGA
AATGGTAATAGGAGCTGCAAGGCAGGAGGACCTTTTTGGAATTCATGGGACCATTGCCCA
GCTTGGAAGAGTGGACAGGCAATACTCAACAGCTCTGGAAATTGCTGCGGGAAACCGGAT
GCAGGCAATTGTTGTGGACACGGACGCTGATGCTGCCGAAGCAATCGAGTACCTGAAGCG
GAGAAAAGGAGGAAGAGCAACCTTCCTCCCCCTCAACAAACTGAGAGAGCCCAGGCGGCT
TGAAAATCTAAGTTACGAAAACGGAGTAATAGGATACGCAATTGACCTTATTCAATTTGA
TTCTGGTTTTGAGTCTGCTTTCTGGTACGTTTTTCAGGATACTCTTGTTATGGAAAACCT
TGAAAGTGCCCGCCGCCTCATGGGAAAGGCAAGAATGGTAACCCTTGAAGGCGAACTTCT
GGAAAAGAGCGGAGCAATGGTAGGAGGGTCGATATCCTCGAAATCGGGCACTTCTTTTGC
GGCTGCAGAAAAAGACAAACTGCTTGAGCTTGCAGAGGAGATCAAATCCCTGGATGCAAG
CCGGAATGCAGCAATAAGCAAGCAGGACAGCATTGAAAGCCATCTTTTCGAACTGAGTAG
GAAAATTCGGGACTGTGAAGCTACGATTTCACGAAAAGAGAACCAGCTTGATGAAATTGC
AGGCAGGAAGCAAAACTTGCTGAACTTCTTGAAGCAAAACAGGCTGATCTTAAAGCAATT
GAAGAGTCCAGAACCGAACTCGGGACTGAAATGGATAGGGTAACTGCGGAAAAACTGATA
AGGAAAAGGCCGCGTCTGAACTTGAGGGAACAGATCTCCAGGACTTGAAGCAAAACTTGC
GGATTCACCTCTGCCTGAAATCAATAAAAGAGATAGAATTCGTTGATGAGGAACTCCGCA
GGCTGGATGGTCGAATCCGGGATACTGAAGCCACGTTAAATGCCCTGCAGCGTGAAAAGA
GTATGCTGAACAAGAAAATTGACGAAGCAAAGAGAACTTATAAAGGAACTTGATGAGAAG
AAAGCTTCAAGAATGAAAAAAGTTAACTCTCTGAAGATAAAAATAAAGGAATTAGAGGAA
AAAACTTGAGAAAAAGAAAGCCAGAGAGATCGAGCTTTCGGATGAACTGATAGGGCTCCA
GCAAGAACGGGAAAAGGTTCAGGCCGAACACAATGCGGTCAAGCGCAGGGTAAGTACTGC
CTCAACTACACTTGAAAAAGCAAAGCAACAGGTGCTTACGCTGACGGCTACAAAAAATGC
GCTTTTAGGTCAGGAAAAGCAGTTTGTCGAAGAACTCCTGAAAAGAGGCATAGAAGAGAC
TGATGAGGTTCCAAGTTACGAAACCGTTTACATGCGGATTCAGGCAATTGACGAAGCCCT
CAGGCAGCTTGAACCCGTAAACATGGGAAGCAATTGACGAGTATAATGAGGTAGAGTTAA
GACTTTCGGATTTGCAAGGAAAGCGGGATACTCTCTTTACCGAGAGAGAGCAGCTCCTTG
AGCGCATTGACCAGTATGAGCAGTTAAAACGAGATGCCTTTATGGAAGCCTATACAAGCA
TTAATGCCAACTTCAAGGAGATTTTCCATGAGCTTTCCGACGGGGTGGGTGAACTCTTGC
TTGATGATCCTGATGACCCTTTTGCAGGAGGGATGACTATTCAGGCGCAGCCCAAGGAAA
AAACTCTCCAGCGGATCGAGGCAATGTCTGGAGGAGAAAAAGCCTTACCGCACTTGCATT
CATTTTCGCGATCCAGCAATACCGTCCTGCTCCCTTCTATGCTTTTGATGAAATTGATAT
GTTTCTTGACGGCTGGAATGTGGAAAGGGTTTCAAAACGCGTTAAAACCTCAGGATCAAA
AGTCCAGTTTATTGTTGTCTCCTTAAGAAAACCTATGATCCAGGCCGCATCAAGGACAAT
AGGGGTTACAATGCAGGAAAATAACCTACGAGTATTACCGGAGTGAAACTTAATGGCTGA
GCTTATGGATAACGCGGGCACAGCGCTTGAAGTTCCTCGTCTTCAGGCTCGTACGGTTTC
TGAATCCAGAGAAAATAACTCTATTTTTATGGAATCCGAGAACTTAAGGGCTGCCAGGTA
CTCTTTCATACCTTGGAATCGATTGGGACCTGCTTGATATTTCAGAGTTTAAGACCTCCG
AACCTCTGGGCATACTGGTTGAGCTTGCAAGGGTCGGAAAAATCGATCCATGGGATATAG
ACATAGTACAGCTTACTGACGGTTTCTGAAAAAGGTGGAAGAGCTCAAGCAGATGGACCT
TAGAATCTCTTCAATGGACGCTTCTTTATTCTGCTATTCTCCTGCGCATGAAATCTTCGG
GAATCCTTGATGTGGAAGAGGAAGAGATTGATACATTTGATTCGGATTTTCCTGATGATC
CCGATTTCCCTGAGCCTGCAGATTTTCCTATCCCGAAACTTCCAGTTCGTCGTGTATCCA
CAAGGCCGGTAACACTCAATGAACTGATTCTTGAACTCAAGAAAGCCGAAAAATGCCTCT
CAAGAAAAATGAAAAAGCCAGACAGATTTCAGAAGAATCCAATCCTCGCCCTAAGCTTAC
TACCGGAGATGTCCTTGGCATTGCACATGACGAAGCTATCAGCTCGCGGTTGTCCCTGAT
GTGGGAAAGGCTTGCCGAACTATTTACGAAGCAGTCTGTAGTGGTTTTTTCGAGTATACT
GAAGGGAAGCGAAGACAGAATTATGGATTATCTTTCTCTTCTTTCCTTGCCTCAAGCAAG
AAAATCTGGCTTTTCCAGAATGAGCTTTTCGAAGAATTATACATCTATCCGGGAGAAGAG
TCCGGCTTTTCCACCGAGGCAAATCCACCCCTCTTTCATGAGATGTTAATAAAATCAAAA
ACTGAAATTTCTAAGCCTGAAACTGAAGATTCTTCAGAGCTAAATTCTACAGAAGAGATC
TCTCTGCATGAAAACACTGATAAAGAGCCTGAGTTAACCGTACATTGATATTTACTAATT
AACTTAATTAAGAAAAAATTTATCCCTTTTCTGGAAGTGAAATTTATGAGTGAGCTTGAG
ATTATCGAAGCTGCGCTTTTGCTGCTGGCAGGGCAAATAAGCCTCGAAAAGCTTACAAAA
ATTACAGGAAAACCCAAAAAAGCCGTCCTTTCGGCAATACAGAAATTGACAGAGATTTAT
TCTTCCCGAGGATCCGGGATTGAGATTCTTGATCTTGGGGAGCGGTATGTTATGCAGGTC
AAGCCCGAATACTCCGAGCTTATGCGGGAAGTCGCCCCAAAGAGCTTTCAGCCCCAAAAC
TTCGTACCCTTTCCATGATTGCCTATCATCAGCCCCTGCTACAGTCAGACTCTCATTGAT
ATGAGGAGGAGCGGAGCCTATGATCATATAAAGGATCTTGTGAGGCGGGGTTTTGTAGGA
GTCCGTGCCCTGCGGGAGAAGCAGGCAGCTTTCAACAACCCCTCTTTTGCAGATTACTTC
GGGCTTAAAAGAAATGACCCTAAAGACATAAAGAGAAAATCCTTGACCTTTTGAGATCCC
AGGCAGGGCAGAGTGAGATCGACTTCTGGATAGGAAGAAAACCATTGTTGTGACTCCATG
TATGAATCTCTTATGAGCATGTGCGGGATAAGGAATACTTCGTAGCCAATGCCTACTCAC
CTTCGAAAAGAGGAAATCTCCCGCCTGCTTGAAGCCGATGTTGTCGTGGTCTCGGCCGGT
TACTCTGATACGGTACGACAGTACTGCGACGGAGAGATCACTGAGATGCATTCAACAACT
TTTGAAGACCTTATCGAAGCAGTTACCTTACTTACTGAAGAACTTCCCGATGAGGTAGAC
TCCAAAACAGTGGAAAAAAACATAAAGAAGATTCAAGAAACAAGGGAAAGATATGTTTCT
GCTGCCGTTCTTATCGAGGAAGAAGGTCAAGCCGGCAACTGAAATGATTTCAAGAATCGT
AAATGACCTTTCCCTTGGAATTTCTGCAGAGGGAGTTCTTATCGCACCTGACTATGGGGT
TTCGAAAAGCGGAGTTAAAATTGAAAAAGGGGCTCAGATCCTCATACCCACACACCGCAG
TGTTGCAGGTGACCTTCTCCAGAGAGTCTGTGCAAAGTATGATTCTATTCTTGAGGGCCT
TGAGAGGTTAAAAGACTGATATGCCTTATTGATGCACAATCTTTCCTCATCTCTGGTTAT
TTTTTTGAATTACGGGCGCCCTTAATTTAAATTTTTCTGTGGCATTTATATTCATATATA
AAGCATTTATATAGTAGCCGGGGCATTTAACTATAGCTTTATATGCTGGGCAGAGGATAT
TACCTTTGCTTTATATACTGAGGGTTGACTAATGAGCGAATCTAGCATCAAGATCGAAAA
TGTGGTTGCATCCACTAAACTCGCTGAAGAATTCGACTGTAACTGTTATCGAATCAAGGT
TCGGAAGGAGCCGAATACAACAAGCAGAAGTTTCAGGCTCGTTTACAGAGTTTCAGATCC
TAAAGCTGCATTCCTGGTCTTTACTTCCGGTAAGGTTGTCTGTACAGGAGCAAAAAACGT
TGCCGATGTACATACAGTTATAGGCAACATGGCGAAAAAGCTGAACAGTATAGGGATTAC
GACTATAGAGAACCCTCAGATTACTGTCCAGAACATTGTTGCTTCTGCGAGACCTGCATA
CTATTCTGAACCTGAACGCCAGTTGCAATAGGGCTTAGCCTTGAAAATATTGAATACGAG
CCTGAGCAGTTCCTAGCCTTGTGTACAGGATCGATGACCCCAAAGTAGTTGTGCTTATTT
TCAGCTCTGGAAAACTGGTAGTTACAGGTGGCAAAACCCCTGAAGATTGCGAGAGGGGTT
GAAGTCGTCCGCCAGCAGCTCGACAACATGGGGCTTTATAAGAACCCTCAATTATATTAA
TGTACCACTTTTCGAGAAGTAAAATAACTGATAAATTATAAACTGAGAAATCATACAATA
AAACGGATTCTGCGGTGCGCGTAGAGGTTCCAGTAAAGGATATGTGTGAGACGTGAACAG
CGCAGATGTTTGTATTCTTATTCCCACCCTGAACGAAGCTGCAACAATAGGGCAGCTTAT
CAAGGACTTCAAGCAGGAAGGCTTTTCCAATATTCTGGTAATTGATGGGAACAGCAAGGA
CGGCACAGGAGCAAATTGCAAAAGCCGAAGGCGCAAAAGTTGTCATGCAAACCGGAAAAG
GTAAAGGGCAGGCAACGATTCAGGCTTTCGGGCTTATAGAGAGCCCTTACGTAATAATGG
TTGATGGTGACGGGACATATCTTGCCCAAGAGGCTCATTCCATTCTCAAGCCTGTGCTGG
AAGGCCATGCTGACCACGTTATAGGCAACCGGCTGGAGAAGTACTCCCAGGGAGCTTTTA
CGAGGCTCAATCTTGTGGGCAACCATTTGATAAATATGTTTTTTGACATTGCATATGGCG
TGAAATTAAAAGACATTCTCTCTGGATACCGTGCGTTTACGCTTGAAAGCGTAAAGGAAC
TTGAGCTTAATAAGACAGGTTTCGAAATCGAGACCGAAATTTCTGTGGAATGTATTCTTA
AAAGACAGAAGGTTGAAGAAGTCCCTATCACTTACTTGCCAAGAAGTGAAAAAGGTTCAA
CCAAGCTAAATCCGGTAAAAGATGGATTCAGAATCGGGTCTACTATCTATAAGCTTGCAA
AATTACATAATCCAATGTTTTACTTTGGAATTATAGGGTTCATCTTAATCATTACAGGCC
TGTTCACAGGAACCTTTATTGTAGTCGAGTGGTTCCGGGAACAGATCATATCCCGCTTAC
GATTCTTACAACCCTATTGATCATATTCGGTCTTCAGATGTTTATCTTCGGGACTTTGAG
TGATTTCATATTAACTCTCCATAGGCAAACAGTCCGGCTAATCATGGAGCAGAATAAACA
GAAAAAGTAAAGAACCCTCATAAAAACGATTTGTATTTTTATTATTTATTTTTTACAGTG
CCCACTTGTTTGGATTTCTTCTTTTTGCGATAATTTCCAGGTATCTGATATCTCGAATCT
CTTTTATTTTGATATTTTCTTCACCTTCTCCGAAAAACGTAAAAACAAGTTTACTTGCTT
TTTATTCAAAGAAAGTTTGGTATATATTTATAAAATATTTATTTTAATTCAACATTTCAT
GTTTTTCAATAACTATAGACGTGTAAGTAAAGTAAACTTGATTACGGTTAAAGTTAGTTT
TTTAAAAAGTGTTATATATAATTACGCGCCTTTTATGATCTAACTCACTCTTGCCCTAAT
TACAAATTAATCTTACAGACACATTTTACAGATGATCAAAAGCTTGAGGTTAATAATATG
ACGATCGTGGAAGATGCACAAAAAGGAATTATTACTGAAGAAATGAAGATTGTTGCAAAG
AACGAAGGACTTGATCCTGAATTCATCCGTCGTGGTGTTGCAGCCGGAAGAATTGTTATT
CCAACCTCCCCATACAGGCAGGTAAAGATCTGCGGTATAGGAGAAGGGCTCAGGACCAAA
GTTAATGCATCCATCGGTGTATCCTCAGACATTGTTGATGTAGACATGGAAATTAAAAAA
GCCCAGGCTGCCGAAGCTGCAGGTGCAGATACCCTTATGGAGCTCGGAACTGGTGGAGAC
TTCCTTGCAATCAGGAAAAAGTCATTGACAGCATTTCCTTTCAGTCGGTTCAGTTCCTCT
TTACCAGGCTTTCATTGAAGCCGCAAGGAAACACGGCTCAATCGTGGATATGACCGAAGA
CGAACTCTTCAAGGCAACCGAAGACCAGGCAAAGCTTGGAACCAACTTCATGGCAATTCA
CACAGGAATCAACAATATCACCATGGACCGCCTTAAAGCCCATGGCAGGTACGGTGGCCT
CTGTTCCCGTGGTGGCGCCTTTATGACTTCCTGGATGCTCCACAACGAAAAGGAAAATCC
ACTTTATGCAAACTTTGATTACCTTGTTGAAATCCTCAAGGAACACGAAGTAGTCCTTTC
TACCGGAAACGGCATGCGTGCAGGTGCAATCCACGATGCAACCGACCGTGCCCAGATCCA
GGAATTAATTATTAACTCCGAACTGGCCGACAGAGCCCACAAGCAGGGTGTGCAGGTCAT
TGTCGAAGGTCCGGGCCATGTCCCTCTCGACCAGATAGGAACCAACGTAAAACTCATGAA
GGAAATGAGCGGTCACAAGCCATTCTACATGCTCGGTCCACTTGTAACTGACATCGCACC
AGGCTACGACCACATCGTAACTGCAATCGGAGCATCGGTTTCTGCTTCATATGGCTGTGA
CTTCCTTTGCTATGTAACTCCTGCAGAACACCTCGCCCTTCCAAACCTTGAAGATGTTAT
CACAGGAGTCAAAACCTCAAAGATTGCAGCTCACGTAGGCGATATGGTAAAATATCCAGA
CAGGGCAAGAGAACAAGACCTTGCTATGGGCAGAGCTAGAAGAGAGCTCGACTGGGAAAA
GATGTACTCACTTGCAATAGACCCAGAACACGCAAGAGAAGTAAGGAACAGCAGGGCTCC
CGAAGATTCTGACGCCTGCACAATGTGCGGTAACTTCTGTGCTCTCAAGATCGTCAACCA
GAACTACAACCTCGCAAAATAAGCAGGTACAGTAAATTCTCAAAGTGAAGCCTTCGGGCT
TTACTAATCTCACTTTTAAATTTCGTTTTAAGCTACTTTTATTCTTTTGTTCTCACTCAT
TTTATTTCGTTACTTTATTTTTCAGTAAACTTCGAGATCCTATTTGATTAATTAATTGAT
TTTTATAGTCTTGGACGCAACTATTTACACTTGAGTTCTCGTAACGAACTAGAAACACAA
CTCTTCGGATCAGAAAATGGACCAGTTAAATTTTGAGTGTAATTCTTTGCGTAAAAGACT
ATAATTTTCATATTCAATTCGCGTTTTTACCACTTTGGCAGATTAAAATCGATAACTTTT
TACATAGATATCTTAAAAATATCCAAAGTTATTCTTATTGTTTTATTGTTATCTCGAAAT
ATTCTTTTCAAAAATCTTGATCATTTCCTATACTTGCCAGGGGTGGATTTTATGAGACAA
AAATCAGGTAAAAGGTTAGCTCTCGGAATAGTTAAAGGACTCATTACCTTAGGGTTATTA
CTTTCCTTTGCAACGTTTTCAGAATGCAGTGCTTCTACAGAAATTACGAATTCTTCTGAA
ATATTATACATGGGACAACCGTTTGAAAAACTAAATCCCAATGAGGTTACAACTGAATGG
AATAACTCATATCTCTTCAACAGCAAGGAAGATGCCTTAAAAGAACTTGAGGTATTAAAC
AATAGATCCGAAGAAATAAACGAAACTTTTCGTCCGAAATTTGAGAATCTGTCAGGATCT
GTTTTACTGAATTATCTAAATGCTGATAAGGAATTTTCAAAATCTCTTGAGGTTCTGTAT
GTTTATGCATATACTCAGAACAGCAAAAATGTTAGTGATCCATTTTTTGCGTCTCTTCTT
ATGGACTCACAGAATCTGGTTACTGAATATGGAAAAGCCACTTCATTTGCAACTGTAAAA
TTGTCTTCACTCAATAAGGAAGAGTGGGACAGGCTTTTTTCCGAAGAGCCAAAACTTGAG
GAGTACAGGCCTTATCTTGAAGCTAAGTATATGAGGTTTTCAGACCACAGGGCAATGAAT
GAATCTCAGGCTGCGTATATTGCAGATCTTGAAAACCAGCGCATGAAACTGGAAACTGAG
GCGTTTTCGGAAATTACGAATAACGTCACAATGGCAGGAAATATAACGCTTGCTAATGGA
GATGAATATTCTGTCAATTCCCAATCATACAATACTTTACTATCAACAGATCAAAATCGG
GAAGACAGAAAGAAATGTTATGATAAGAGGTTTTACCACTTAATTAACGAATCCGATTCT
ATGGCAGCTCTCTATTCAGAAAAAGCCCGGCTTGACGATCTTGATGCAAGAGAACTGAAC
TATACAGATTGCTATAACTACACTCTCTATAGTGCCTATCTTAACCGTACTCAGATTGAT
GAGATGAATACGGTTTTCAAAGAGAGAAAAGATGTTTTTGAAGACTATAACGAGTTCAGG
AAAAACAAACTGGGACTTGAAAAGCTCAAACCATACGACCTTCTACTGCAGTTGACGGAT
CAGCCTGGTAAGAATTATACGTATGTGGAAGCTTTGCAGGAAATCCAGAATTCGTATTCT
AGAATGGACCCCGCTTCAATGAAATTTTTTTAAAAATGGTAACTGGGAATTTCGTAGATG
TATATCCGGATCCTGAACACGGGAAACAGCCAGGAGGTTACACTTACAGTTTATGTTCTT
TAAAGTCTCCAGCCCTTGTATTTCTCAACTACAATGGCCTTATCAGCGACCAGAAGGCCA
TTACTCATGAACTTGGACATGGGATTAATTTCTACCTTATGGGTAACTCTGTCGATTATC
TTTACTGCTCAGGTCCGATTTATGAAATGGAAGTCCCTTCAACTTTTAACGAAGAACTTT
TTGTTGATTACGTGATTCAAAATTCCGATAAAGAAACTGCAGTTAATGTACTCTCCCAGC
ATATAGGAGAATACCAGAACTACTTTACTCGCCAGCCTATGATTACGGAATTTGAATATA
AAGCACACCAGCTATGTGCTGAAAACGGGACAGCCAGCGGAGCCGACCTCAATGCGATCT
GGACAAATCTCTCTAAAGAGTATGGGAGCGACTCGGTGGAATATTATGATGAGGATTCTG
CAGAATGGGCCTATATTAACCATATTTACTTAACAAACAATTACTATACCTTCAACTACG
CAGTTTCAAAGGCAATAACTCTCTCCCTTTTCAAACAGTATAAGGAAGACCCGGAAACTT
TCAACAAAAACTACATTGCGTACCTCTCGGCAGGCTCGACAATGCCGCCTGAAGAAAAAC
TCAAAAAATATTTTGGGATCGAAATCAACAGACAGCTTTTTGAAGATGCAATGGACGTTG
TTGAGTTGAGGATTCAAGAACTCAATGAACTGGAAGCAAAAAAGAGTGCAAATGAGTCTG
GTTCTGCCGCAAAAAGTCTGAATACTTCTGGATTTTTCTGGACAGGCGAATATAAAAACA
AATGAACCTGAGTACTTAGGTAAAACACATTTAGTGATTCAGGTAAACCACGCTTAAAAC
CTTCAGGTAAAACGCACTTAAACGTTTCAGGTAAAATAAATGAGGGTTAATGGTACTTAA
GTGCCTTTAACCTTCAATTTCTTTTTTGCAAAGGGCATTTCTTCCAGTTATTTTTCATCT
ATTTCTTTTTTGCATAGGGCATTTCTTTAGTTATTTCTCACCTGTAAAAACCTATCCTGT
TCAGCGAACTTTCTTATTTTAGCCGTTGAATAAAGATTTCTATCAGAAGCAATACAATTA
TTTGCAACAACGTTTCTGGAAACGAACAAAATGTATTATCATATAATCGAATCTCCAATC
GGTCCCATTCTTCTGGCAGGGATGAAAAAGGGCTGAAACATCTTAATTTCTTAAAAGGCA
AGAAAAAAATAGAAATCCCTGCTGACTGGATAGAAAATAAAAGTTTTTCAGGGAGGCTGC
AAGGCAGCTTGAAGCTTATTTTTCCGGGAAACTAGAATCTTTTGACCTTAAACTGGCTCC
TGAAGGAACGGATTTTCAAAAGTCTGTCTGGAAAGCTTTATGCGAAATCCCTTATGGAGA
GACCCGAACTTACAAAGAGATAGCTGTATCTATCGGAAAGCAAAAGGCCTATAGGGCTGT
AGGGCTTGCAAATAACCGAAATCCGATTGCAATAATTATTCCCTGCCACAGGGTAATAGG
CTCAGACGGAAAACTTACAGGTTATGCGAGTGGACTGGATATAAAGGAATTTTATTGAAA
CTTGAAGAAAACAATTTGAAATAAGAATAACACAAAAATTCGATCTAAATTCTCTGTAAT
TAGCAGGAGAAATCATCATGGAGCTTAAAAAAAGATTGAAAGCATTATCAAAGAAGCCGT
AGCAAGTCCAGGCACTGAGACTAGATATCGTGAACCTCTCATAGGCTATGCTTCAGCAAA
TGACCCAATTTTTGATGACATGAAGAAAATCATTGGTCCTCACCACCTGCTCCCTAAAGA
GAGTTTCCCAGAAGCAAAAACTGTTGTTTCCTTCTTCCTACCGTTTGAAAAAAACTTGTG
AATCTGAACTGGCAGTCTCCTGATCCTGTAAAAGAATGGATTCAGGCCAAAAGTGAAACC
GACTGTCTCATAGGGAAAATAAACGAAAAAATAAAGGCTGAGCTGGCAGAAGAGAATATA
CAGTCAGTTGTGCTCTGGAACTGATTTTGATTATAAGAGTAAAGGCTTCGACGTTACCTG
GTCTCATAAAAGTGCTGCTTATGCTGCGGGTCTGGGAACTTTTGGCGTAAACCAGATGCT
GATCACAAAAGCCGGATGTGCAGGCCGTTTTGGGACTTTGCTGATTTCTGCCGAAATTCC
TCCAAATCCACGCCCGAAAGAAGAGTTCTGCCGCTACAAAAAAGGAGAGAGATGTCTTGT
ATGTGTGGACAGGTGCCCGGCTGGGGCTCTCAGCATAAGAGGACTTGATAAAGAAAAATG
CTACAAGTATCTTCAGAAAAACGCCAGAGCTTTTCCCGAACTTAATCAGTTTGCCTGCGG
AAAATGTGCAACCGGACCCTGTGCTCTCAGATCTCGCTGAAAAATCTTTTATCTTCTTTT
TTAATTTATTACATCGGGAGCGAAGAGGGTTCACTTCATCACCATTCTTTACATGCTTTC
CGACAATTACCACTAATAATAATCAAATTCCTTATCTTTTTGGTAATACAATATATTACA
AATAAGAAAAGGTTTAAGATCAACAACGTTTATAAAATATTACATTATTTGCCGAAAGAA
TACAGTTAGTTTATACTTGGTTGCAATGTGAACCAATTTAGCTAGTCTCTTACAGGGTTG
AATGTTTCAGATCCTAAATCTTATGAGATTTCGAGAGAATTTATCCACATGCTAAGAAAT
TTAATTGCGCTGATAAATATATCGATGTGGAACAAAGGATAAGTATGCAAATATTCTGAA
ATGGCTGGCGATACCGTGGATAAAGAGATAGTTACTGAGAATGTATCTAAAAAATATGGT
GATTTCGAGGCTGTGAAGAGTATTTCATTCAGTATCAAAAAGGAACTATATTTGGACTTT
TGGGCCCAAACGGAGCAGGAAAATCCACTACTATCAAGATTCTTACCTGTCAATTTCCTC
CTACCTCTGGTACTGCATACATTGGAGGATTAAACACCGTATTGGATGCAGTAAAGATAA
AAGAAAATCGGCGTTGTTTTTGAGTCTCAAAACCTGTACGAAGAATTATCGGTTTATGAG
AATCTCAACTTTTTCCGCCAGTTATACAACTCTCCGAAAGAAAGAATAAATGAAGTTCTG
AAGATTGTAGGAATGGAAAAGTATCAGAAAAACAAAGTAAAGACTTTTTCAAAAGGCATG
AAACAAAAGATAATGATTTCTCGAGCCCTTCTCAATGATCCTGAGGTTTTATTTCTGGAT
GAGCCCGGAAGCGGATTGGACCCACGTTCAGCAAGGGAAATAAGGCAGATGATTCTTGGT
CTTAAAGAACAGGGCAAAACAATTCTCATAACGACACATAATATGGAGGAAGCAGATTTT
CTATGTGACTTCCTGGCTATTATACATAAGGGCTCTATAATAGCTATGGACACACCTGGA
AATCTGAAAAAAAGGTATGGTGAAGATGTTCTGATGATCAAGACTGTAAAAGGAGATATT
TACGAATCGCCGCTAAATACAAAAGCCAGTAGCGACATTTTTGAGAAACTCTCTGAAAAT
AATCAGATATCCCTTGTACATTCAAAAGAAGCTACAATTGAAGATGTTTTCATAAAATTA
ACCGGGAGAAATTGACTGATGAATCTTAACGTTGTACTGGCTATCTTTAGAAAAGACTTA
ATATCATCGGTAAAAAGCAAAAATTTATTGATAATACTACTCACTCCAATCTTTTTGTCA
GTTCTCTTTAACTCTACGGTTTCATTGACTGATAACACCATAGTACCCATTGCAGTTTAT
GATAAAGGTTCCAATGCAGATTTTATTGAATATCTAAGTTCGAGAGATAACTATGACGTA
ATTATTGCAGACTCTGCTAGTAAATCCGAAGAGCTACTTTATAACCAAAAAGTTGCAGCC
GTTATGCTTGTACCGGAAGGCTTCAGTGCCGACATAAAAAATGGACTAAACCCTTCCCTG
AATATCATTGTCAACCCTTATGAGGCAAAATCAGCTGCGTTTTTGCAAACTTATAAAGAT
ATCATCATGGACTTTGCAGAACAGAAGTATCCAGTGAATGTTATCTTAAATACGCTCCCT
GAAGACTTTGCAGTCCAGATTTAACATTCCTATATGGATTATGTTTACTGTAGTATTTGT
TGGAATGATGGTTTTACCAAATACGCTGACTACAGAGAAAGAGAAAAAAACCCTTGATGC
AATACTTGTGTCACCAGCTTCGAAAAAGATGTGATTTATGGCAAATCGTTTTTTGGACTA
TTCCTGACAATACTGATATCTCTGGTTATAATTATTATAAATAGAGGTTTCGTCGGAAAC
TTCCTATCGACCGCTGTTTTTATAATTCTCGGTTCTGCAGTATTCACAGGCCTTGGGCTT
CTGATTGCCAGTTACGCTGATAACTACTCTTCGGCATCTCTGCTTTCCACAATTTTCATG
GCACCTCTGATTTTACTTGCTCTGCTAGCCGATTTATCTCAAGAGATTGAGTATATCGCT
CATCTTGTACCAAGCACCTACGTGTTTTACGGCATAAAAAGTGCTATGTTGAATAACTCC
AGAATCTCTGACCTTTATCCTGAAGTTGGAATCCTTCTTATATTTAATATTCTTGTATAT
GCGCTGACATTTCGCGTTCTCAAGAAGAAGAGAGATATATGAACTTTTGATTATGTTTTG
CAGAAAGGTTTTGTATTTATGGCTAGAATACCGATTTTTTGAATTTACGTCAAGAGAACT
CATAAAAACAAGCTTCTGGAAAAGCGTGTAATGAATTTAAAAACAGACTAGATAACCGAA
TATATAGCTAGATAACCGAACATACAGACTAATACGGAATTTCATACCTGGGCAAAATTT
CCTTTTATTCTCACCATGCTGAGGACCTCTCCACCATAAAAAGGAAAAAATGCATAATCT
GTATGACAGGTGCCCTATTTAATAAAGAAATTTGAGAAAGAAAAAAGTTTCAGCCTGCCA
AAAGGAAAAATATACAACAGGGTACTATCCACTCAGATTTCGCTGAAACAGAGAAAATTC
TTTATTACTGCTCTCAGAATTGCACGATTTTATTATTTCAGTTTCTGAGATGAACATGGC
TCAGTGTCAAATTCCGACTCGGTTGCTTATACCGCCGTTGTCAAAGTTGAAGTATTCTTC
GAAAGATTCTGCGTTGTTACGTTTATCCATAGGTTAAGATTTCTGTAAGGCAAACTGATA
TTCTCTAACATTTCTTTTTTATCGATATTATAGAGCAAAAACTGAAGGTCCATGTTTGTC
CCCTCGAAAGGAGGATTCATAGTGACTGCTTTCTCCAGAGTTTCGTCGTTTTCGATGCAT
ATATTTTGCCAGTCAGCCGGTAAAGGTAGAAGCGTATCTTCGAGTTTGACTTCCATTGTA
TAGTTTACGGGCTTTTGCTCATGGTTTATAATTTCCACAATCACGGTTCCATTCTCTCCG
AGTACGTAGTTAGTAGGATAGTTTTTAGCTGTTCCATCAGGTCCCAAAATATAAAATTCG
GTAGAGGGTTCCTCTAAGGATTTGGAACTCTGTTTGAAGTTCATTATTTCCTCGCAGCCC
GATGCAAGAAGAGTAAAGCTTATTAGAATCATTATGACTAGTTTCTTTATATACATCATC
CGTCTCACTGCGCCTCCAAGTTTCCTAAAATTTTTATTTTTGACAATTACAATCTCACAT
CTTAATATAATTTCCCAAACCTGTATATTATAAAATAGAAAAAGATAAGTGATATTTATG
TCCATAATTTCCCTGACTACCGATTTTGGAGACCTCTATCCTGCAGCCATGAAAGCCGTG
ATTTTGAGAATAAACCCGGCAACACAGATTATCGATATAACCCATTCCATCCGGCAGGCC
GGAATCCGGGAAGGGCTTTGCGCTCTATTCCCTTGTTCGATATTTCCCGCAGGGAACCGT
ACATATCGGTGTTGTCGATCCTGGGGTAGGGACTTCCCGTCGCGCTCTTGCCATAAAAGC
AGGTCCTGAAGGAGAAGAACAGTTTTTTGTCGGCCCTGATAATGGACTACTGATCCCCGC
AGCTCGCCACCTTGGCAAAATTGAAGTATACGAGATCACAAATCCTGAAATCATGCTTAA
ATCAGGAATTTCTGCAACTTTCCATGGTAGAGATATTTTTGCGCCTACAGGAGCCTACCT
TTCAAAAGGAACACCTATCGAGGCGGTCGGATCTAAAATCTCGGATTTTATTAGCCTTGA
TTTCGAAAATTTCGGAATTGACGGATCCTTCCTTGTAGGCGAGGTTATTTTTGCAGACAA
CTTTGGAAATGTTATCACCAATATTCCTGAAGAAGTAGTTTTAAAATTCTCTAACTTTGG
CTCACAGATAGAAATAAACAGCAGAAAGGTCTCCTTTGTTCAGACCTATGGTTTTGTAGG
GCCGAAAAAGCCCCTTGCCCTTTATAGGCAGTCATGGCTTCCTGAAATTGCCGTAAACAA
AGGAAATGCTGCGCTTCAGTTCGGACTTAAAAGCGGAGATCAGGTAGCAATAAAGATTGT
ATAAAGAATGGCTGCATAGAGAATGACTGTATAAAGAATGACTGTATAAAAGTAGGCTGT
AGTTCCAGATCATTTTAGATCAGAGCTTATCCCAAAACCAATTTTATTCACATATCAATA
AGAGTTTCAGAATTAGTTTTCAGGATCAGAAACTCTATTGATAATCCAGAATATGATATT
CAGAGAAGCAATTTTGAGTTTTGGGGTCAGCTCTAATAAAGCTTAATTGCTTTTCTTTCT
CAAAAGTCAACCAGACACTCGATTCAGCGGAATTTTTATATAACTATCCGGCACAGGCAG
TCTGTTTAGAATGAAACTGACTACCTTGAAAACTTACAAGCTTGAAGTTTTCTTTTATTT
GCTCTGGTTATTCTGAGCTTTTTCACCCTATCAGGAAATGGAAATGCAGATAATTCTGCG
GCCAGCTCTGGGGGAACTTTCTGGCTTCCTTCAGCAGTAATGCAATCAGTAGCAGCATTG
TATGCCGTGTTTATTGCTATATTCATACTTTCCCCGCAAAGCAACAGGGACAGTACTAAT
TCGATTGCCAACTGGATAAAACCGCCCCTGAAGATGGTATCCTATACGGCAGCAGGGACA
ATCTATTTTAACGGACTGATACTGATTGTTTTTAGCTTTGGCTCTTTTTCCGAAGCCAAA
ATGAAAGTTCTGTTAGTTTCCTCTTATTTCAATGGTTTTATCCCTTATAGCCATCGTTTA
CACTTCCATAAACTTGCTAAGCAACGTTTCAGGCTTAAAAACCTCATCTGAAAAACTAGT
ATATATCTCGATCTTCTTAGAGGACAGGAAGGAAACCCCATTAGTCCATTAAAACAAAGC
GAAAAAGATACACAGTTCTGCATCAAATCCTTGGACGACGAAAATCCGGAGGTCCGAGCA
ATCGCAGCCGAAGCTCTGGGCCAGGCAAGAGGTCCTGAAGTAGAGAAGGCACTTCTTGAG
CTCCTCGAGGACAAGAATTCCGAGTAAGAATAACTGCAGCCAGAAACCTCGGCCGAATAG
GAACCGAAAATGCAGCAGAACTGCTAATTAAACGGCTGGCCGTAGATAAAGACCCTGTAT
TCCGAGCATGTGCTATAGAATCCCTTGGATATCTTAAAGACAAACGGGCAATTGAGCCTT
TAATTAAAAGTCTGATGACAAAGTTCCCGAAGTCAGGCTAGTTGCAGCCCGTGCCCTGGG
GATTCTTGGTGGTGACAAGGCTGAAGAATCCCTTATCGGAAAACTGAATAAAGCTCTCCG
GAATTACAGAAACAGATAATACTGGCTCTAGGAAACTCTGGCAGCAAAAAGCTGCAGGAC
TTAACAGTAAAAAGCCACAGGAGCTCTTATTTACAAACTAAGAGATAAGGACCCCGAACT
TCGAAAGTGTGCAGCCGAATCCCTTGGTAAAATGGAAGATCCAGAGTCAGTAGACCCGCT
TCTCGAATGCCTTGGTGATACGAATCCTGAAGTAAGAAATGCTGCTGCATATTCTCTGGG
AACTCTCAGAGCTGAAAAAGCAATAGACGCTCTTCTGGGAATGCTGACCGAAGAAGATTC
AGAACCCGAATCACTGCAGTCTATGCCCTTGGGAATATAGGCAGCCGAAAAGCAGTTGAT
GCACTTCTAAAAACTCTAGACGACAGCAACCCCTGGGTGAGGAGGTACGCCGCAGAAGCC
CTCGCAAAAATAGGAGATCAAAAAGCAACAGCCCCTCTTGTCAAAAACTTAAACGATCCT
GACCCTGAAGTCCAGTGGGCTACGGCTGAGGCTTTAAGGTTGCTGGATAAGCAGAACTCA
AGGTAAAAGAAAATCCATTAAAGAAAATCCATTATACCTTAGCTTCCTTGCCATGGATGC
TGATGTACTTTTCCGGGTTATCCTGGAATCTCTTCATGCATTCAAACGAACAAAAATAAT
AAGTTCTTCCCTTGTAGTCACTTTTGTATGTAACATCCTCTCCGTAACATTCATATCACA
CACAGGATCAAGCCGTGTTCCACTCCCTTTCATTTTCATAATTTTTCCTCCACTGGTCCG
ATTATATCATTTTACTCTTTCAAAGCCGCAATATCGGTAGCTTTTCACCCTTCCACACTG
CATTTCACAAGTTGCTGAAAATAAACCCAAATAACTGATTATTACTATAATATTTAGTAA
TTTTTATATAATTCTTTTTGGCAGCGTTCCTTCGCTCTTCCAGCTTCCAGAGACGTCTCA
TACTTTTCCGTTATATTTTGTGGAAATTTCAACAAATATTTATATTTCTTTCCAATAAAC
AATTAAAAAACTCTGTTAGTCTTCATAATATGGCATTTGAAAGCTCAGCTTCCACGAGAT
TTGCTTCATATTATGAAATTAAACTACGTATGGAGCTAAATCCTTTTGTCAGGCGATAAA
TCAAAATCTTCGTTCGAATGCTTAAATGATGTTTCGACGAAGGAAGATGTACTTGGATTC
CGTTCTTACGTCGAAGCTATCGCAGAATTTCTTACCTCCGAGGGCACAAAGCCCCCTATT
ACTCTTTCTATTGAGGGACAATGGGGATGCGGTAAATCTTCTTTCATGAAGCAATTGAAA
GAGGAAATTGAAAAAGGAAATATATGCGATATATCTATCAGAGAATTTTGGAAGTATCTA
TTTTTAAATAAGAAAAAGCAGGTCTTCCTGAATTAAAACCTCTTATTTCTAAACTAGAAA
CCCTTTTTTCTTCCATTGAGGAAAAATTCTCACAAAATAATGGAAATGAACTAAATAACA
AAGATGAAAATTTTGATCCATATTCCTTCGAAAATAAAATAAGAGCAATTCTGATATATA
TTCCTTCAAAAATTAAAAGAAGAAAGTATTTTACAGTCTGGTTTAACTGCTGGAGATATG
AAAAAGAAGATGAGTTATGGGCTGCTTTTGCACTTAGTCTCATGGAACAGTTGTCAGAGC
AACTTTCCTGGGCACAGCGATTATTAGCACAATTAAAATTAAGGTATCTCAGACTTGAGT
TTAAATGGAAAAGTAAGAATTCAATTTCTCTTCACATTTTTTCTTTATTATTGCGGTTTG
TATTCTTAGTTATTCTATTGTAAATCTTGTGACTATTTTATACTTAAATTCGATAAATCA
ACTATCAGTTACTGTTTTAGCAACATTGGCCGGAATTATAGGTTCTATACTTCCGATATT
CTATTTCTGGAAAGATATTAAAGACGTGATTGGCAATCCTTTTGACTTCAGCAAATTTGT
ATCCAATCCTAATTACACGGAGCACATATCATTCATAGAACGTTTTCATTCTGACTTCAG
CAAGATAATTAAATCCTACGCTGGAAATTCAAGAGTCTATGTCTTCATTGATGATCTAGA
TCGCTGTGAAATACCAAAAGCTGCAGAACTAATGCAGGCTCTAAACCTAATGATCTCTGA
TGAAGCGAATATTTATTTTTCCATAGGTATGGACAGAAAAGTTATCTCTGCAGGACTGGC
GGCTAAAAACGAACAAATTTTCAAGTACTTAAAAATGGATGGGCCTAATCATGGCTATGG
GCTTGAATATGGCTACAATTTTATTGAAAAATTCATCCAGCTTCCTTTCAAAGTTCCGAG
TCCAAAAAGCGTTGATTTTTTAAAATTTTTACCATCAGCCAATAAAATTGAAACTCCTTT
AAATCCATCTGAGCCTGTAGATAAACTAAGTGTCTCTGAAGACCCTACCCCTGACAAATC
TCCGGAAAGAGACCTTAAACCCTCAAAGAATGGAAACAGCAATAAAGAAACAGGAACAAT
TGACCAAAATAATGATGAAACAGTATCAAATAAGCAGGAAATCCAGAATGATAAAGATTG
CGTGGAAGATTATGAAACATCAAAGCTGATTCTGAAAATGGTGTCTTCTGCTCTGGATAA
TAATCCTCGTCGGATAAAGCAGTTCATTAATCAGTTTCGTTTCAGAGAACTATAGGAAAA
AGAACAGGTCTCTTTTCCTATAATAAAGAGCACTGCTCCTGAAAATATGTGGAACTGCAA
AAAACTTGCAAAATTCGTGGCAATAAGCATAAAGTGGAACTCAATCATTTCTGCTCTGAA
TTCAAATAGAGTGCTTCTTACCATCTTGCAGGAATATGCATTGAAGCCGGAAAATGAAGA
TAAAAATCTAGAGAAATGGATCCGGGACGAAAGGCTGATCGAATTTTTGAGGTACGGCTG
CGTAGAAGAAAGTAATCCCTCGAAAAATGCAGCCGAATACACGTTATCAGGCCTTGATCT
CAGCAAATTATTGCAGGTTTCCCCGTCATTGTATATCAGAAGAAAGTATGTCCGGGTCTT
TACTGCCTAGTATAGATGAAATGGAATTTGTTCGGATACCAGCAGGAGAGTTTATGATGG
GCTCACCTTCCGATGAGGAGGGCAGATCTGATAATGAAGGTCCCGTTCATAAAGTAACAA
TCAAAAATCCTTTCTACCTTGGCAAATATCCTGTTACTCAGAAGCATTGGACTGTTGTAA
TGGGTAGCAATCCTTCTCGTTTCAAAGGTGATAACCTGCCTGTGGAATCTATCTCGTGGA
ATGATGTTCAGGAGTTTATCGCAAGACTCAATGAAATAGAAGGCACCGAGAGATATTGCT
TGCCTTCCGAAGCTGAATGAGAATATGCGTGCCGTGCCGGGACAACAACAAGGTATTCCT
TCGGGGATGATGAGTCGAAACTTGGAGATTATGCATGGTATAGCAATAACTCTGGACTGA
AAACTCAGCCAGTTGGCCAGAAGAAACCCGATCCATGGGACCTTTATGACATGCATGGGA
ATGTCTGGGAGTGGGTTCAGGGCAGATGGCACGCTAATTATGAAGGAGCTCCTTCTGATG
GTAATGCTTGGGATGGAGATAGCACCTACCATGTGGTACGGGGTGGCAGCTGGAACGACA
ATGCCATGGACTGCCGGTCAGCTTACCGCGGTAAGTACGGCCCCGACGACCGCAGCCCCA
ATGTTGGCTTCCGTCTTCTGAGGAAATTGTAACAACTTTCGACTTTACCACTTTACCACT
TGAGTTACTAGCTGAAGCAAATTTGAATTCCATTGGGCGAAGCCCGAAGACCCAAAGCGT
GCAGAAGCCGCCGGGACTGAGGCGCTGAGCGCTCTAAATTAAAAAATAGTTTCCTTACCC
CCGATTTCAGCCCTCTTGAGCGAACGAAGTGAGCGAAAAGAGCACCGTCCTCCGAGACGG
GACTCGGGAAGCGGAACTCGGGCGTTACATCCACTCGTAATGCATCAGAACTTCAGGATT
AAAACTCTGCATCAAACTGTTTTCCGTATATCCAAAAAAGAGGCAGCCACTGCAATTTTT
GACAATTTCCTTTCTGTGTTCTTCCGAATTTTTCCAGACGCTTTCAAAGCCGTCCAATAT
CACATTTCCAAGAGGTTCGTTGTGCACACGACAAGTTTCCATAGTGCCGTCATGAGTCAC
ATTTATAATAACCCCACTAGCCCTGCATTTGTAATCCATTTTTCCGTCCCTAACCATTTT
GAGGTGGGTTTCGGAATTGATTATCGGGTAGCCCTGCTTCTTAAGCTCGATTATGTGAGT
CAACTGTACAGTGGAATTTTTCCTTGTCACGAATTCCGATATCGTTCCAGATTTCCTCAC
TGATTCCGGGAACTCGTGAACAGGCTCGAAGAAACTTTCACTCCCAGCTTTTTTGCAAGC
AAAATGAGAGTCTCGATATCGTCCAAGTTTTTTCCTGTGAGCACGCAATTCATCAGGATG
GGATTCTTCTTTTTCTGAAGTTTTCTAACCCTGATAGCTTTTTTTAATCCCTTCAGCAGA
GTTTCGAAATCCATCCTGCGGATCTCTTTATAACTATCTACTCCATCCACTGAAACCGAA
AGGTAGTCTACATCTACCAGTTCTTCAGCCCTTTCATAGAGCAATTTTCCATTCGTGACC
ATGGAAGTGATCATCCCGATTCCTTTGGCATGCGCCATAATCTGGGGAAGATCCTGCCTG
AGTAGAGGTTCTACGGTCCAGGCATTATAGACACCGATTCCGAATTTTCTAGCATCGTCC
AACAATTTAAAAATATCTTCTCGAGGTGGCTCTTCTCCAGTTTTCTTCCAGTACTCACAG
AACTTGCAGCGCATATTGCAGCTAGCATTTACACCGTGAGAGAGGACAAAAGGGCGTTTT
CTTACTCGGATCTGCCAGAGCGCTCTTGAAGCCAGGATAGGATCAAATCGGGACATAGAA
ATCTCTTATCTATTTTTTTCTATAAGACTGCTTATTATTCATTATTTTTTCTATTATAAC
CTTTTTTGGAGAGCTAGTTTGTAACACATATTTTTTCGACTCTATCTAACTTACGGACTT
ATGAACCGAAGCCCGCGGATAATTTGTAAACCACTTAATACATAGAGAGTGATCAGATAT
GATATCAAAGTAAGCTAAGTCAAAGTTATCTGCCAAGAATCGTGTGAAAAATTCTGTGTA
AATAATAAAAAATGAGTTAACTGCTAATTTATTCATAACTAATTTTGAGTGGGCTTAACA
GTTACCGGACTTAAAACGTTTCCATGATTCCTGTACGTTATTGCTCTAACTAAAAAACAT
ATTCCTATAACCGGCATCACAAAGAGCCAATAAAATGCCTGAAAAGCGACAACAGCATCA
AAAGTCGGCCCTCCTCTTGAAAGTGCATGTAAAAGTCCACTGAGCGTGAAGAAAGGAGTA
ACATCGAAAGCATACTTGCCACATATGAAACTGCAAGATATGCATTCATCGAGTCAGGAT
GTCTATCCATAGATAAGAAGACCAGTGCCGAGAACGGGGACAGTAACGCCATAAATAGCA
TCACGAGTGTTTCTGCGATGCCGATGTGGTCACTAAGAAGACTAAAAAATTCATCCAAAA
ACTTGCGATGACCGGTATAAATAGAGAGATGCTTAACGGGACTGCCAGATACCATCTGGG
TAGTACTTTTCTTGCTTCCACCAAAAAAGAACGGAACCCAAAATGAAATAATGCTCAATA
ACTCTGTCAAGTCCCCGAAAGAAAGTATTGTGACAGATATTGACCAAAGTATACAACTTA
TTATTAAGGCTGCGGCCCAGTAAAACATAAAGATAGCAGACATCAATGCCAGTGCGATTT
TTATCCTCATTAAATCATCGCCATAAAATATAAAAATCGGGTGAAAATTGTTCACCCTAT
CAGGTCATAGAATTCGTTTATTGATCCTTCGTCTCCTGCTGCACTATCTACAACTCTCAG
CCGCCAGTTGTGCACATTCTGAGGCCTTGCACGTGTACTGTAAGCTGGAGGTTACTTCCT
CCTGATGGTCCCATATTTTCTGTTAAAAATTACTAATTTCAAAAATCTCCCAAAGTATAC
GTAAATCTTACATATACTTGAGACAGTATTAACTTCAAAACATAAATTTTTTTTACTGTA
TAAGTTCAATTCAATAAATAAAAATAACGGGTTAGTTCCAAAATTTAAGCTTATAATCTT
TTGAAAAACATACCTTATTAGCTCTTTATTAGTTTCTTTGAATATTGGATTTTAGAGAAT
CAATCTTATTTTAGATTAAGAAAATGACTCAAAAAATTTTAATGATTCGTAATAATATGA
GTTTTGGTATCGACTCTCTATATAGCTCTATTATTGCTTTTAGCCTGAGCAGATTGTGTT
TTATAATCCAAACAAATTGGATATTATAACAGAGAATCGACTAGAAAAGATAAAGAATTC
TACAGTAAAATCAGCTAATTCTACGTTATTAAACTACTGCTAAAATTTCTATTGAAAAAA
GAGCGCTCGCCATATTGGCGAGCTGTAGGTATTAAAGTTTTATTTGCGTTTATCCGAAGA
GAGCACCGAGGCCGGCCATTCCGTCTTCTTCAGAGTGGTCTTCTTCCTCTTCTTTCTCTT
CTTCAGCAGGAGCTTCTTCTGCGGCAGGGGCTGCTGCGCCTGCGAGAGCTGCCGCCGGCT
GCTGGAGCTGCGAATGCTGCCTTGCAATTGCTTCTTCGATGTCCACGCCTTCAAGGAGCT
GCTACAAGGGCCTTTACCCTGGATTCGTTAACTTCGATACCTGCTGCCTGGAGAACGGCA
GTGATTGCGTCTTCGGTAATTGCTTTACCAGCGTTGTGCAATAAGAGAGCTGCCTATATA
TATTCCATCATTAATCACCTAAGTTTTAATTATCGTAAATTTATTTATCCGAAAAGGGCA
CCGAGACCAGCCATTCCATCTTCTTCGGAGTGGTCTTCTTCCTCTTCTTCCTCTTCTTCC
TCTTCTTCCTTTACTTCTTCTTTCTTCTCGGGTTCCTTGGCTACTGCGGTTGCTGCGCTT
GCGGCCGCTCCGAGAACTTCCCTCAGTTGGTCATCCACGGCATTTGCATCTTTGTCTGCG
GCTTCAGATGCAACGGATGTCATCTGGACATGAGCTTTTGCCAGTAGAGGCATCCATGAC
TCCAGAATCAAACACAACAGCATTGACACCAAGGTTCTTTGACTCTGCAAAGGCTTTTTG
CCAGCAGGGTGCCGATTGTTGCGCTTGTCGGGTATGCAGTGTTGACAGCGAGGTTGAAAG
CGCTCTGAGCTGCTCTGGTAATGTCAGAGAAGTACTGGCTTTCATCAATTGCAAGGAGTT
CCGGCTCGTAAATTGCTCCATTGTCATAGGCGGCTCTTAAGTCAGCCCTACAATGAGAGG
GTATATCTCCAGCTTTGCAAGCATGGTTGCGAGTTTCTGCGGACTACCTCGCCGGCTTTA
CAGACAACCTTCGTTTCCTTTATTGCAACTTTCCCTGCGTCTATTGGAAGGGAATCCTAC
GCTCTGAAATTCTCCAAGAATAGGACCAGGTGGGAAACTGGTAGGCCCTTCTGAACAATA
ATGTCTGCAGGAGCTATTGCGCCTCCTTTAATTGGAGAAGGAGTTTTTGTTTGTTCTAGT
ACTTTATAAAGCTTGAAGGGACTTTCGTTAGTAAATACCAGAGCAGTCTGCTTGTCAAGG
TATTTATTCATCTCGGAATACTTTCTCCGAGCTGGTTTAAAGCCCGCTCAGTAAGGGAGT
TCCTTGAGACCTTGAGCACTGCAACGTCTTTAAGGTCCCGACGAATTTTCTGGATCTTGG
TTGCAAGAATGCCTTCGATTCCAACCATTCCAAAGACCTTATGGGACTGAATGAGCTCTA
TTATATTCTCGACCTCATCCTTTTTCCACTCTGGGACGCGCTCCGTGTGATGCTTCTCCT
CTGCCATTTACACCACCCTTTCGGATTTTCCCATAGTTGTCGTGACATAGACTGTTCTCA
GGTTGTGCCTGCCTTTATCCAGGACACGCTCCAGCCTGGACACTATAGTCTCAATGTTTT
CGGCAAGATCCCTCGGGACTCATGTTCCTTCGGCCGACAGGCACATGGAAAGTGAGCTTG
TCTTTTGACCTCAATCTGATTGCATTTTGCTTGCTCTGGATAAGTTCGCCTATGTCTTTG
TTAGGTAAAAGCGGGATAGGCATTTTTCCTCTGGGTCCAAGCGATCAATACCTGGGTTCT
TACTCAATTGTTGGCATAAACTGGGTTTCTGCAATAAAAAGGTCATATTCGTTTGCAAGA
GTCCTGGCTCGGTTTTATCAGCCGCCAGTTCATCGAGCTCAACATCAGAAATAACATACG
CAGCACCGGCAGCCCTTTGCTCTGAGGCCCACATCTACCTTTTGCAAAATGCACCGATCT
TCAGTTCTTTTCCGAGCCCGTGAGGAAGAATTACTTCTTCATCGACTCTGTTACTTGGTT
GGTTCATGTCAAGATTCTTCAAGTTAATAGCCAGATCTACGCTTTCAGAGAAATTGCGTT
TTGGCGATTCTTCAAGTACTTTCTTGACAGCTTCCAGTATACTTTTTTCTGCCATCTTGT
TCCTCCCCGTAGTGTTGGAACTTACATGTTCGAAGCAGCCTTTTCGGCTTACTACGGTTG
GTCTTAGGGCTTTCCCATTAATCCGGATATTCTGTTATTCTTAACGATAAGCCACTAGTA
ACTGTCTTTTTTATATACTGCAATGACATGCAAGGTTCTTGAGCTATTAGTGCTATCCAA
TTTAAAACTATTGGTGATGACGAAATTCCGGATTAAGTAGTAAAGGGATGAGAAGGTTTA
CCACTCCTCACCAGCAAGCAAATCATCGAACTTGCCCTGATCAAGTGCCTTCTGGCTGTC
TCTAGCCTATAGCTCCTCTACAGTCACGCCCATAGGGACACAGGTACCCATTACCTCTTT
CATTGTTGCCCTGAGATCATAGGAAAGTACGTCTTCCTTTTTCATCCGGGCGATCTTTGC
GACCTGCGGAATGCTGATGTTTCCAACAACTTCACTTCCCGCATTTCCGGATTCCTTTTT
GAATCCCTAACTCTTTCATAATCAGGGATGCAGTGGGTGGAGTGCCTACTTCGATCTCGA
CATTTTTCTTGTCGTCAACAATTACTTTTACAGGAACCTGCATACCATTATAGTCCCTGG
TTTTTTCGTTGATTTTTTCGACAACTTTTTATGTTGACCCCAAGCGGACCAAGCGCCGGA
CCTAAAGGTGGTCCAGGATTTGCTTTTCCTCCGGGGACAAGTGCTTCAACAATACTTGTC
ATCTGAGTCTCACCGGTTTTTAAGTATAATGTTTGTAGATCTGTTTAGATCCACTTTAAG
TACTGGTGATTTTATTTATTAATAAGCTGGAATTTTAGGTATTTTTCCATCTCGCTGTGA
CTTCACTCAGTTCTTTTTTCAGTATCCCTACAGTATCGCCACGAATCGTGATGGGAATCG
GAACCACAGCATCGAACAGTCCCTAGTACATTCTCCTCATGCCCTTCATCAACCCTTTTA
ACACGGGCTTTCTCGCCTTTAAAGGGTCCTGAAGTGACCTCAATTATAGCCCCTTCACTT
GATCCCTGTTACTGTTGGTTTGGGTTTAAGGAAATGCTCAATTTCAGCAATTGAAGAGCT
CCTTCACATGACCTCTTGCATGGGGAATAGTCTGAATTGCCAGTTCTATAATTCCGGGTT
TGGATCCTCGACCAGAACATATCCTTTTAGCTCATCAGGAGCCAGAATTGCCCTTATATC
CAGCTTCTCCTTTTTCGAAACTCTGGCAAGGCTGTTGCATACCGATCTTTCTTGGTTTGC
TGTAGTTTTGATTACAAATATCTGAGAATCCTCACTCATTTGGCCACCCACAGGGCAACA
TTGTCAACAGTACGTATATTATAAATCCTATTGCTCCCACAGCCAGAATGCCAACACCTG
CAACTTTGGCAATGGTCAAGAACTCTTCCCTGGACGGTTTTCTAGTAAGTTTCCAGGACT
CTCAGGTATGCCCGGATTACCTGACCAACGCTTTGTGCAGTTATTTTTCGGTTCAAACGT
GGATTCTACCATCAATTCACATCCAGGTTTTCTTTATTCAATTTATCATTCTTTAATTTT
TGCCTAGAGTTCTTCCTATGGGTTTTCCATTCCCGAAATTCGCTTTTCTTATTCGCTTTT
CTGACATCTAGAATTTCCGGATTTATATTAAGGAAGGAACGGGCGGTTTATATTATTAAT
TCCTATTATATGAAGATATCACTGCCACGCTTTTAAAACATCAAAAGATTCCGATGCTGG
ATTTATATTTGTTCCAAAGCTTTAATCGTGCCAGTAGAAATATTTCTTTTTGATGCCGAA
TTGTATCGGCACCATACAGCATTTACCATAAAAATAGTTTTCGATTGGTTTTTATTCCTA
TCCCTTATTTTTATTTTAAAGAGAGGAAAACAGTATTTTCTCCAACCGAAGATTTTAATC
CATTTTATCTCTGGTATGATCACTCTACAAAATCAATTCCATATTTAAAGGCGATATCCT
TGTCGTTTCCGTGACCATAAATCTGAGCGGATGTTACTCCTGTAACCACAATCATAGTAC
GTACGGTTTGTTCGAGGTCAGGGTCAACCTGTGCGCCCCAGATCAAACGGGCGTTTGCGT
CTATCCTGTTGTAAACTTCCTGAACCACAGATTCAGCTTCAGAAATTGTCATGTCAGGAC
CTCCAACCACATTAACAAGAGCAGAAGTTGCACCTGAGATATCCACATCAAGAAGCGGGC
TGCGCAAAGCTTTCTGTACGGATTCGACAGCTTTGTTTTCTCCGTCGGACTCTCCAAGCC
CCATCATTGCAACGCCCCCATTCTGCATAACAGTTCGGATATCGGCAAAATCGAGGTTTA
CAAGTCCGGGTTTTGTGATCAGTTCGGTGATACCCTTTACGGCTCTCATAAGAACTTCGT
CTGATACTTTGAAAGCAGCCTGAAGCGGAAGCCTTGGAACTACTTCGATCAGCTTGTCGT
TGGGAACCACTATTACCGTGTCTGCGACATCTCTAAGGCGTTCAAGACCGGCTTCTGCGT
TGGTTCTGCGAACATGACCTTCCACACTGAAAGGCAGGGTGACGACTGCGATCGTAAGGG
CTCCTGCGTCTCTGGCAGCCTCAGCTACTATAGGTGCTGATCCTGTGCCGGTTCCTCCTC
CAAGTCCTGCGGTAATAAAGACCATGTCAGAGCCTTCGACAACGCTGTTAATTTCGTCGA
TACTTTCGATTGCAGCATCTTCTCCGATCTGGGGAGACTTCCGGCTCCAAGTCCGCGGGT
TTTCTTTTTCCCAATAAGAATCTTTTTGCCGGAGCGTATATGAAGAAGGTGCTGAGCATC
GGTATTCAAGGCAACAAGGTCAGCTCCCTGTATTCCTTCTCCCATCATACGCTGGATGCT
GTTCGAGCCGCCGCCTCCGCATCCTATCACTTTGATAGTTGTTTTAAGGCTTCTGAGGAT
CTCTTCGAGTTCAGCATCTACATCTGAGTCTACTACGTCAGAGTAATCTAAATTTGAGTA
CTCACTCTGCCCGGCACGTCCTTCCTGGGCAGATCGAGCAGAGGCTTCTTCCACAATGGA
TCTCATGATACTGTTTTCCTCCATCCTATGGGGTAATTTTAATGACTGGTATTAAAAAAT
AAATGTATTTTTAGAGGGAACATGTGTATTTTATCCATCACATATACAGTTTCCAATTTA
ATAGTTTTCCTGTTCAAGTCTTTAAACTTATAATGTATTTGTTTAATAATTTAATTAAAC
TCTTCTACTTTCCTATTTAGCCTCAGGCATTTCCCCACAGTTATTAGGATCCTGTTTTGC
CATAATTTGGAGTGTTCTTTAATAGTTTAGAATTTTTTTTAATAATTTTAAATTTTCGTT
AATGTTTTGGAATTTATTATAATAGTATAGAATTGTTTAATAATTTCAAATTTTATTTAA
TGTTTTGGAATTTTATTTAACAATTTTAAATTTTGAAAATTGTTTGAAATCTTATTAAAT
TTCTTGGACTAAAATGTTTATTTTTTATTATTTTATTTTTCTGAAGCCTTCCATGTATTT
TTACCTTTCTGTTTGATTAAAAACAATTACGCTTTTCCTCTGGATTCTCCCAGGATAATA
CCTGTCGCAATAAGGTGGGCAACCCTTAAAGGCTCAGGGATATTGCTTCTTATCGAAGTA
AGTCGGATAATCTTTTTAACAGTCTCTATACCTATGCCTGCTCTCTGGATATAAATAGAA
CTCTTTTCACCTAGAATTCTTTCTATTTTTCCGGCCCGCTTTATTATCGTCCACCGTTCC
TCTCCATCCGGGAAGTATTTGAGAGCGGATTTTATTTTCTCGAAATTCGGATAGGACCGC
ATAACCACAACTACAGGAATTCCGGTTTCCCTGTAAAGCATCTGTATATCGACAACATTA
AAGCCTCCATAAGTGATTCCATCAAGAATAACCGTTCTTATCTGGCCATAATGTTTACTC
TTCTTTACCATGTTACAGATAACTTCAGTAGCATCAAGCCCGTCCTTTGTGATTTCTGAG
CGAAGGACCCCGTCAATCCAATCTCCTCCCCGAAAAACAGCTCCAACTATCATCACTTTT
TCATTGAGGAGCGCAGAATCGTCTATGCCTAAAATTCGAATTTCGGGCTTGATATGAAAA
TCTGTATTCACGGGTACTTCTTATGTATGGATTACAAAAATAGTTTGTCGATTTTCCTTC
AGATTTTCGAATAAAAATCCTTTCCAGAAAAATTTTCAATTTTCCGGTAAAACACCCTTC
CTCTCAAGCTAAAGTAAAAATAAGCCAAAGATAGAAATGAGCCCCTAGAGGGCTTTCTAT
TCGGTTTACCGGAAACTTTTTTACACGAACATGGTTTCAGGAAGACTGGCAGGCATCATT
TTCTGCGTATCCGCAGCCATAGAGACTTTACCCACTGCTTCTAGGAAATCGTCCATCTCA
ATCAGTTCTTTGTCTTTCCTGACCGCAAACATACCTGCTTCAGTGGCGATTGCCTTCAGA
TCCGCTCCACTCATTCCTTCGGTAGCTTTTGCAAGCCTCTTAAAGTCAATATCTCCTGCA
AGAGTCATTTTTTCACAGTGGATTTCGAGAATCTTTCCTCTGGCCTCTACTCCGGGCATG
GGGACATGGACAAGCCTGTCAAATCGACCTGGCCTGAGAATTGTCGGGTCAAGGACATCA
GGACGGTTTGTTGCTGCAATAATCCTGATATTTTTTCGTTTATCAAAGCCATCCATCTCT
GCTAGCAGTTGCATAAGTGTCCTCTGAACCTCGCGGTCTGCTCCCGTCGTTTCATTCAAA
CGCCTTGCAGCAATTGAGTCCAGCTCATCAATGAAAATAATACTCGGGGCCTTTTTCCGG
GCCATCTCAAAGATTTCTCTTACGAGTTTGGAACCGTCCCCAATGTATTTTTGCACGAGT
TCAGAGCCTACAACTCTGATAAAGGTTGCATTGGTTCTGTGAGCCACAGCTTTCGCAAGC
AGAGTTTTGCCTGTTCCCGGAAGTCCATAAAGAAGAACTCCCTTCGGAGGATCGATACCT
ATCCGAGCAAAGCGTTCCGGTTCAATGAGAGGAAGTTCGACAGCTTCCTGAAGTTCCTGT
ATTTGTTCATCGAGACCGCCGATCTGGTCATAGTCCACTTCTACGCTTTCGAGGACTTCC
ATTGCAGCAACAAAAGGTTCTTCCGTAGAAGGAATAACCTCGGCAATAGCAAGCGTATGC
TGATTCAGGGCAACCTTTGCCCTGGCAGCAGTTTTTTCTCATCGATATACTGTGAGACAT
TAACCAGAAACTGAGGTCCGTTACTGCTTCGGACAATAATCCTATCATTCTTAATTACAT
CAATGACCGTACCAATGATGAGCGGAGAGGTCTTCATCCGATCGAGTTCAGACTGCAGCT
TTCGTATCTCTCGTTCATACTTTATCTTTTGGTTTTCCAGATAACGTTTTTCGGATTCGA
TCTGGCTGCACTGCTCTTCCAGATAACTGTTTCGGCTTTCAAGTTGCCTCATTCGGTCCT
GGACGCTTTCAGTCACTTCCCCCAGCTCTCCAGGCTCGATTCCGTCATACACAGGTCCGG
GCTTACCAAGGTGACTGCGCATGCTTTCATCCTTACTTTTGGTACTTTCCGTCATGGAGC
TCCGAATAATATTTAAGTTCATACCGTATATAGCGTTTTCGAAGTGATCAATATGCAGTG
CGAAATATGTGGTGCAGAGATCCGCGGAAAGCCTATATGCATTACAATTGATAACAGTGA
GCTCCAGGTCTGCCAAAAATGTGCTCCTTACGGTAAACCCGTTGATAAGCGAACTCCGTG
TCAAGAAAAAGTCTCTCCGGTGGTTCGAAAGGTAACACGAACTGGAAATAGGCCAAAAAA
GGATTTTTTCGATATTTTGAAAGACGAACTCCTGGACAACTATGATCAGATTATCCGGGA
AGCAAGAGAAGCAAAAGGCTGGTCTCAGGAAGACCTGGCTGAAAAACATCAAAGAAAAAG
TATCTTTAATCAAAAAGATAGAACGCAGCGAAATCGTTCCAGAGGATTCCGTCCGAAAGA
AACTCGAACACGCTCTTGACATTAAACTTACGGAACGTGTGGAGGAGTCAGGACAGGAAG
TATCTCACCTGAAGAAAGATATGACTCTCGGAGATATAGTGAAAATAAAAAGAAAGTAAA
TCTCAAAGCAGATAAAGAGAAGTGGGACCCCGTAGATAAGAGAAGGAAGAAGTGAAACAC
GCAACTGAACGAAGTATAC
>contig_12
CCTTAGTTATATGCATAGACAGGGATAACGATCTGGGCGAAAAAGCAAAACTCGAAACCC
CAATAGTAGGACGGGAGGCAAATGTTCAGGCTGCCGTTGCACTTGGATCGCAGACCCGGA
GGATTCTGATACCAACACTATCTTCGGTGGAATCAGGATTCTTGATGAATTACGGGCAAA
CGGAGCCGATGCTGATATAGTTTCTTTTGCAGGAGACAAAAACGTTGGAGTGATCTCAGA
CCAGAAAATTGCCGAACAGCTTGAAACATTTCTCAATGTGAATGACGTGCAACGGGCGGT
ATTCGTTTCTGGATGGGGCAGAAGACGAAACGCTTGTGCCTATTGTCCAATCCCGTATGA
GAATTGACTCTGTAAAAAGAATTGTAATAATGCAGAGCCAGAATCTGGAAAGTACTTACT
ATATCCTGAAACATGTTTTTAGCGACCCGAAAATCTCCCAGACTTTTTTTGTACCTTTAG
GGCTTGCTTTTCTCATTTATGCAATATTTTTGCTTGCAGATTATCCCGACGGTGCAGTTG
TGGAATTCTTGCAGCTAGTAGGGCTTTACATGTTATACAGGGGTTTTGGACTGGACGATC
TTGTTGCTCTTGAAAAGAAAAGCTCTGGGACGCTTTTCTTGAACAGAGAATGGTTTTTAT
CAGCTATACGGCTTCCTTGCTTACACTCCTTGTAGCAACTGTGTACGGAGCTATGGAAGT
ATGGAAGCTTTACTCGGCAGATGGAGTATGGTGATGAAGGGATCCTTACGCTTGTCTCGG
TATTCATCAATGCTTCAGTCTGGTGGTATGCAGGAGCCATGTTGCTTGCCGACCTTGGAA
AAATCTTCGATTTAAGGATGGAAAATAAGCCCATTTATAAAAATGTCGCGATTTCTTTAT
TTGTGATCGCAACAGGGCTGCTCTTCTGGGGTGCAAGTACATACATTTTAGCGACGGCTT
CCCTTTCGGAAGGCATTACTAATGATGCATCCGTTGCCCTCCAGATACTTTGTATATTCG
GTCGCAGCTGCGATTATTATTGCCCTTGCAGGCATAAAATACAGTGTATCAAACATGGTT
CTCCGAAAATGAAGAGAAAGGAAGAAATAAAAGAAGGAAAAACTCGCCTGACCGCAGGCG
ACCTGCCATAAACTTTGAAGTTCGACGGGGTTAACAAAATCGAAAATGGGGGTGGCAGTA
AAACCGTCAGGAAGATAATAAAATGGAAAAATACCTGAAAACGTTGAAATTGCAGTGCTC
GGTGGTGTCGGTTTTAACTCTTACCAGGAATTTGAAAGCCGGTTAGTAAGCACTCCATAT
GGAGAGGTTACAGTTTATCTTACTACTGTAAGAGGGAAAAAGGTAGTAATCCCCAGGCAT
GCAGGAGAAAACCATATTCCTCCTCACAGGATTAATTACAGGGCCAACATCTGGGCTGTG
TATTCTATCGGGGCAAAACGTGTAATCTCCACAAATTCCGTAGGGTCAATGCGAGGGCAT
CCGGTGGGTAGCTTTGTAGTACTTAATGATTTCACAGATTTTACCCGGAACCGGCCTTCC
ACCTTTTATGATGACAAAACCGTACACGTCGATGTATCTGAGCCCTACTGCCCTGAGATC
AGGATAGCCCTTAGAGGCGCTCTGGAAAACAGGGACTACCATATACCGAAGGAATTTATG
CCGCACGGAAGGCCCACGTTTTGAGACCAGGGCCGAAATCCGCATGATGAACCAATTTGC
AGATGTTGTGGGTATGACCGGTGTACCTGAAGTGAGCCTTGCAAAAGAACTCAGCCTCTG
TTATAGCTTCTCTTGCCATTATCACAAATCAGGCTTGCGGAATGACCACACAGAAACTAA
CTGCTGACGAAGTTACCGAAGTTGTGGGAAAAGCTCAGGACGCAATCTTTGAGATTGTTT
CAGATACAATAGAAAATATTCCCGAAACTCGGAACTGCAGGTGCAGATTTGCTAAGGACG
GAGCCTGTTTGTGAAGTACCTATGAGCTTTAGATTAGTGAATTAACTGAGCCAGAGCAAC
GTCATTAGCTGTCTTAAACCGAATTTGTCACGCTCGACGCAGGAGAGCGGCCTTTCAAAA
AGAAGTTAAAATAATAGCGTCTTTGTGTTTGTTTTTTAATACAGAGAGATTTCCTGACTC
CTGTATGTAAAAAACTTTTATTTTATTTTTTGTTTTTCAGCTGGCTCGAGCTGCGCTCGG
TAAAAGACTGGTTTTAAACGATAATTATGATTTTTCGGGACTTTTTATCAAATCAGTTAT
ATTTTTAAATAGCAGCTCCTTTAAATTAGTAAATTAACTGAACCAAAGCAGCGTCATTAG
TCGTTTTAAACCGAATTTGTCACGCTCGACGCAGGAGAGCGGCCTTTCAAAAAAGAAGTC
GAAATAATAGCGTCTTCGTGTTTGTTTTTTAAGACAAAAAGATTTATTGACTCCTGTATA
TAAAAAACTTTTTATTTTTGCTTTTTGCTTCTTCGGCCTGGTTAGAGCGTTCTATTTTGT
GCAAATATATGTCCAGTGTTCACAGTTTTGAAAACTATAAAATTTACTGTATTCTGTATC
TTAAAAGCTTTTTATTTTTGTTTTTTTGCTTTTTTGCCGAGCTCGAGCTTCGCTCGGTGA
AAAACAGGTTTTAGACGATGAATATGGTTTTCTGGGATTTTTACCACATTATTTTTATTT
TTGGGGCCGGAAACTCTCTTCAACAACCTCTTTCTATGAGGCTAAAAAACTGAAAACAAA
ATTCAATTTATTTCAGTTTAATAGTCGCCACCTGTAGCGGGATAGGTTTCTCCAATTCCG
TTTTTTCGGTGTCCTCTCCTTCTAACAAACCCTTAACAACCGCTTCCATAAGTTTCTCGC
TATCTTCCTGTTCTTTTCGGAGGTTTGATTCAAGTTCATCACACAAACCCATGAACTGCT
CAACTTTTTCAACGATACGTTTTTGTTCGGCGAGGGGTGGAAGAGGAATTGGAGTCATCC
TAAGTTTGTTTTGGGATATATTCATCTGACTTTCAGCCATTCCAGATTTTTGGCTTTCTA
TATAGTTTTGTGAGAATCCAGTATTTAAGCAAAGAGTGATGAATTCTGGAAATACAAATT
CGTCTAACAAATGGAAACGAATTATTTTGTCAGAGATCATTAAATGAGATCGAGTATCTT
TTACTAAACAACAAATGCCCACCCGATTTTTAGGTCCTGCGCGAGTTATTAAAATATCTC
CTACTTTTACTTCATACTGAGGACGAGGAATTAAATTTTCTGGTAGCTGTTTGTGTTCAG
TCCATAGGAACATTAATGGCTGTACAGAAGTAGTTTTTAAAACTCCCCAAGTATCCTCAT
CTTCAGTAGGATGATTTCTACATGCTGGGCTCCATCCCGCATCCATAAACAAAATTATGC
TATCTAAGTTTACGAATTCACTTTTCTGGTAAGGTAGGCACATCATCTGTCGCCTCTAAT
GGTGATAAAGATTTAGTTCCTTTAATTTTCCCAGCTTTAATCAGATTCTTCTTGTCACTA
TTTATTTTCTCAATCAAAACACTCGCCGGCTCATCCTCTGGATTTTGAGTCACTAATTTT
CCCTGAACCGCAAGCTGAAGAATTGCCTGCTTTAATCTTTCTACATTTTCAGGGTTGTCA
TAGAGAAGATCAAAATTTTCGCAGATATGCTGCCAGCGTTGTTCAAATTCATCCTGTTTT
TCTGCGCTGAGCATCCTGTCAAGGGCAGCGCTGTTGAGCTTACTTTGGATTTCTTGTTTT
TTCTGGCGGCGGGCTTCGAGTTTGTCGCAGAGAGCCATCAGTTCTTCAACTTTGGAGACA
ATGCGTTTTTGTTCGGCTAGGGGTGGAATTTTTATGATAAGTCCATAGGCATCCTGTCTA
TTGAGTCCAGGTATAGCTGTAGCTTTGTTAAACTTTCCAAGATCGAGCGTCTTAAATAAA
TAATAACTAAAAAGAGATCTAATCCTTTTTTTGGCGTTACAAAATAAGTTGTGTCTATTG
GCCAGAAAGGTTTATCCGATAAATTAACTGCCCCAGCTGATCCTTTACGTCCTATTATTA
AAGAAGGCTTATCTACAAGGTATTCAGTGTGAAATCCAACAATTCCGTTTGAACCATATA
CAGGAAATTCTCCTTCACTGTTACGATATTTTTCAGATAAACTTTTACCGTATTCTATAT
CATATACTTGCCCAAGTCTTACAGTTTCCCAATTGTTGGGAACTTCAAAATGAATATCAT
CTTTAGTGACAGGATGTAATTGTTTAGATCCATTATTTTTTCTTTTTTATTTAGCTTCTT
TTTTCAGTTTTTATTCTTTCAACTAAGATAGAAGCAGGTTCATCATTCGGGTCATGTGGC
ACAAGTTTTCCCATAACCGCGAGCTGCAAAATAAGTTCTCTCAGTTTCTGGACTCCATTC
GGCGCATCGGCAAGGAGTTCAAAGTTTTCGAAAAAAACGTCCGGGTTCATGCGGATTTCC
TGCCAGAGCGGTCATGAGTTCGTTTTTCAGCGCGTTTCGGGTTTCTTTGATTTCGGAAAG
GAGGGCCCGGTACTTTTTGAGAAGTTCTTCAGGGTCTCCGAGGTCGTCTTCAGATTCATT
GGGGTTTTTGATATCGAGGTTATAGTTGCTGGCGATTACATCTTCGATTTTGACTTTCCA
GGCATGTTCGTTTTCTTTTCGGTTATTCCACCAGGCTTTTTCCGGGGCGAATTCTTCTAT
CCGCATGGGTTTGGTTTTGGAGTAGGACTTATAGCCGGCCGGGTAAGGGTGTTCATAGTA
CCAGATTTCTTTTGTGGGTTCGCCTTTTGTGAAAAAGAGGAGATTGGTTTTTATGCCGGT
GTAAGGGTTGAAGACGCCGTTTGGAAGGCGGACTATTGTATGCAGGTTGCACTCCTGAAG
GAGTTTTCTTTAATGCGAGTCTTTACGCCTTCCCCAAAGAGGGTTCCGTCAGGGAGGACT
ATTCCGCAGCGGCCTCCGTCTTTAAGAATATGGGCAATCAGGACTAAGAAAAGGTCAGCA
GTTTCGCGGGTCTGAAATTTGCGGGAAAATTTGTCTCTATCCCATCTTCTTCCATGCCGC
CAAAAGGAGGATTCGTTACTATCACGTCTACGCGCTCTTTTGGGGTGTAATCGCGAAGAG
GGCGAGCAAGGGTATTGTCGTGATGGATGCGGGAAGGAACTTCTATTCCGTGTAAAAGCA
TATTCGTTATGCAGAGCAGATGTGGAAGCTGCTTTTTCTCAACGCCTGAAATGGATTCCT
GCAAAATCCGGTGGTCTTCCACGGATTTCACGTATTTCTTGCGGATGTGCTCGATTGTAC
TCGTTAGAAAACCGCCTGTTCCGCAGGCAGGGTCAGGGACTTTTTCGCCTAGCCTGGGGT
CAACCATGTCCACCATAAACTGGGTAACGGCTCTTGGAGTATAGAACTCGCCTGCGTTGC
CTGCGCTCTGCAGGTCTTTGAGGATTTTCTCGTATATCGAGCCGAAGGTGTGCAGGTCTT
TTGAACTCGTAAAATCGATCTCGTTGATTTTGTTTATGACCTGGCGGATCAGGGTTCCGT
TTTTCATGTAGTTGTACGAGTCTTCAAAAACGTCTTTTATGACAAAGCCTCTCGGATCGT
CATCTTCGGAAAAAGAGAGATTTTTCAGGGTTTTGAAGAGTTTTTCATTGACAAAGTCCA
GCAAAGTGTCTCCGGTTATGCCTTCAGGGTCTTTCGCCCAGTTCCTCCAGCGCAGTTCTT
CAGGAATCGGAGAGACGTAATTTTCGTCCTCAAGTTCGTATTCTTCTTCCCTCGCATCGA
AAATCTTCAGGAACAGCATCCAGCCAAGCTGGCTTATGCGCTGAGCATCGCCGTCAACAC
CTGCATCTTTCCGCATAATATCCTGAATCGTTTTGACTGTAGTATCCAGAGACATGTTTT
TTCCCGCACTTAATTTCTTTTTGACTATTCGGTGATTCCAAGTTATTTGTTTTTGATAGC
TGCAATATGAGGAGTTAAACCGTTACCTAAAATTAACCGCCAACAACTATTTTGTAATCC
CACATAAGTCCTTCGAATCGTATTCTCTTCAAATTCAATTGAGAATTTTTCAACTCGAAA
AACATGCAACAATTTTATCATACAGTTATAAAGTTGAATGCATCACTAGAAGTTGTTTCT
CAAATTTAATTAAATTTTTAAATTTTCAGTAAATACATGAAATTTACTTTTACCATACAA
TTTGAAGAGGATATTTCGAATCAGCCTCACAACGTATAAATCTGGTTTTCAAGCCCTTTG
ACTGCCTCAAGATAGTTATTCTTGCCCTCAAATCGTTTTATAATTTCCAGTGGGGTTCCC
ATCCTGTCAAATGGCTGGACTTTGAGCACGTTCAGGCTTTCAAGATCTTCAATCCCATCA
TCCGCATACTTATCCAGAAGCGCGTCAAGGACTTCCTGTGCATTTTCCCCGTATTTACTA
AAATAATCACTCTTTTTGACTCTATCAGCCCTTTCCTTCCTGCTCATCGGCGGACGGTCA
AAAGCAACATGGCAAATCAGGTCAAAGGGGTCAAGGTCCTTTCCGACCTCTTCTGCAAGC
GCATCGAACAAAACTCCTCTTTCTTCAAGTTCTGAGATAATCTCCTGCTTTTTTTCGGCT
TCGTTCCAGTACTTCAAAAAAGAGTCAAGGGACTCAAAATCCTTGAGCAGAGTCTTTCGA
GTATAATCTTTCAAGGACTCAGTAATCAATTTTCCATCAGGACCATAGTACTGTGTGCGT
TCTATGACCACGTCAACATCCACATCATTCACAAAATACTTTTCCCTATTATTTTCTTCG
TCCATGTCTCTGGACTTCCCAGACCCATTCTCGCCTTCAAAATCGTAAATCTCCACTGGC
TCGCCATCAAAATCAGGATCAGCAAACAGCTCTGTTGCTTTCTTGAAGTCCATTATTGTA
AAATAGAATTTTCCGTAATCCTCATTTATCCTTGTACCCTGCCTATTATCTGCTTGAATT
CGGTCATTGACTCTATGCGTTTATCAAGCACTATCAGCTTGCAGGTCTGAGCATCCACTC
CTGTACTCATTAATTTTGAAGTGGTGGCAATTACAGGGTAGCGGCTTTCAGGATCAATAA
AATTGTCAAGTTCGGCTTTTCCTTCGGGGTTATCTCCTGTAATTCTCATAACATATTTTC
GATTTTCACCTGTAAGGTCCGGGTTTTCATTAACAATAGCTTCTCTCATGCGCTCTGCAT
GATCTATATTCTCACAAAAAACGATAGTTTTGTCAAAACGGTCGTTAGCTTTCAAAAATT
CCGTAACTTTTTTGCGACCAGTTCAGTCCTTTTCTCAAGCACAAGGTTCCGATCAAAATC
TTTCTGGTTGTAGATCCTGTCTTCTATAGGAGTGCCATACCTGTCGACCTGATTCTTTTC
CGGCCTCCAGCCTGCAAGGTCTTTGTCGAGGTCAATGCGGATAACCCTGTAAGGCGCAAG
GAATCCATCTTCAATCCCCTGTTTCAGGGAATAGGTATAGATCGGTTCTCCGAAATAATG
GATATTTGAAACATCTTTAGTTTCCTTCGGGGTTGCGGTCAGCCCTATTTGCGTTGCCGA
GGAGAAATATTCAAGGATTTCTCTCCATACAGAATCTTCAGCTGCACTTCCCTGTGGCAC
TCGTCAATAATTACAAGGTCAAAAAATTCCGGAGAGAACTGCTTGTAGATATTTTTATCT
TCTTCTGTTCCGGAAACCGCCTGATAAAGAGAGAGATAAATCTCGTATGACTTCTCAACC
TCATGATTCTGAATTTTTGTCATGGCGTTTCCAAAATGCTTGAAATCGTTAATCCGTGTC
TGTTTAATGAGGATATTCCGGTCTGCCAGATAAAGAATTCTTTTCTTTACCCCTGCTTTC
CAGAGACGCCAGATAATCTGAAAAGCTGCAAGTGTTTTTCCAGTACCTGTTGCCATAACA
AGCAGGATGCGGTTCTGACCTTTCGCGATTGCTTCTACTGTGCGGTTAATTGCTATGCGC
TGGTAATATCGTAGTGATTTCCGATGGTCAATAAAATAATTCTGAGTTACAATTTTCTGC
CTGCCTTCATCAAGCCCCTTCCATTCACAATACTTCTGCCAGAGAAACTCAGGAGACGGA
AAACTTTCCAGCGGAATTTCCGCCTCAACCTTTCCGAAAGTGCTCTGTCCGGTCGTGAAA
CAAAAAGGCGTCCCCATTAGAGCTGAACGCAAAAGGAACGTCCAGCATCTCAGCATATAG
AAGTGCCTGCTGCATTCCATCTCCCAGTGTATGTGTATTCTTTTTAGCCTCAACTACCGC
AAGAGGAATGTTTGGCTTATAGGAAAGAACGTAGTCGGCTCTCTTTGGCTTTCCCCTGCT
TGTGGTCGAGCCTTTTACAATAATCCTACCGTTTGTAAGTTTCACCTCTTCCCTGATTTG
GCGTTCTTTCCAGTTAGCCTGTTTTATTGCAGGCGTGATAAATTTCGTACAGATGTCTCG
TTCACTCAGTTCCTTTTTGTCTATATCTTCCATCTGGCAGTCATCCGACAGATTTTGCTA
TATTATAATATAACTTGTTTGTTTATTTCATTACGTCAACTATTTAATTTTTTACGTTTT
TATATTATTTGTGACTTTGTATTTTTGATACTCTGCATATTTTATTCTAAGATGGAGCTT
GTCACGCTCGACGCAGGAGAGCGGCCTTTCAAAAAGAAGTTAAAATAATAGCGTCTTTGT
GTTTGTATTTTAATACAGAGAGATTTACTGACTCTTGTATGTAAAAAGCTTTTTATTTTT
GTTTTTTACTTTTTCTGCCTGGCTCGAGCTTCGCTCGGTGAAAAAAAGGTTTCAGATAAT
GAATATGGTTTTCTGGAATTTTTATCACATTATTTTTATAAGCGGTGGCGGATATGCTCC
CTTTGCTTGCAGCGAGTGCACCAGCTCAACTTTGACGTCTCCTAACCATTCTTGTGTACA
ATTACAGTTAAAACAGCCATCTTCCCATATCTTGTGACTCGATTAAGCAATCCTGACGTG
TGTCACAGGTACAAACGAACGTTTATCCTATTCGGTAACAGCACTTAGACATGCTCAAGT
CACAAAATTGATCAGGAATTTTTCTGGAGCCTATGACATATGGCGTTTTTTTGCGAGCTG
TTTTATGAACAAAAATAATGATAAGTCGACTTATTTAAGACCGTCTTTAATTACTGGTGT
TAAGCCTGATGGTGTTAAGAATCTTCTTGTTTTCTCTATAAATATTGAATGATACGCTTT
AGATCAAATTAATGTAGATTTATTGTTTTATCTGGATTCTTGCTTTCAAAATATGCATGT
CTATTTGCGGGAAGTGTTTTTCTGCAAACTACGGAGGCATAAACGATATGCAATGACCTG
TCTTATTTATAATTTCTGAATAAAGAATCTAATTGAGGTTTATTACTTTTTTTAGATTTA
TTAATAAATCTGTAAAAGTACTTAATTTCTGACTACTGGCAGCTTTCGACACAAAGCATT
TAAAGAATAATGTTTTTGTTGAAGATAATGCAGTAACAGCATGGGTGAGACCTTAATCAC
CCTCCATTTTTAATAAGAAGAGATAACTATGCCTCTCTCACAAATTAATCAAAAGATAAT
ACTTGTCTTATTTTTAGTCTTTGTCATTTCAGCATTATATATTCTATCTGCAAATAAAGA
AAAATATTCTGACACTTTTCTGGGTAATGATAATAGTTCAATAACCAATGTACATCCAGG
AGATTCTATACAGCAAGCAATAAACAATACCAGTCCATGTGGCACTGTTACCGTTTATCC
GGGATTATACAAGGAGAACCTGGTTGTAAACAGACCTTTGATTATAATATCAAATCCAGG
AGAAACGAATAATACTATTGTTCAGGCTGCAGACCCAGAAGAAGATGTATTCAATGTAAC
TGCGGACAACGTGACGATAAGCGGATTCAACATAAAGGGAACAACGAGTAAAGCCGGTAT
CTACTGTAGCGGGTCAGGTGGCAATATAACTGGAAATAAGCTAAGTTATAACAATTATGG
AGTTTACCTTAACGATTCAAACAGGAGTATTCTGGAAAATAATGAAGTGAATAACAATTC
AGTTGGAATCTATCTAAGGAATTCTAGTAATAATCAATTAAAAAGTAACAAAATATCATG
TGTTGGAATATTTGTCGGATTAGATAATAATGCAACGGGAATTTATCTCGAAGATTCAGA
TAACAACAAGTTGATGAGTAGCACCATATCAAAGTTATGGGATGGTGTAAACCTCACTGA
TTCTTCTAATAATGAGCTAAATAATAACTCAATCTTACAGAACTATCTTATTAATTCGAA
TAATAATAAAGTTTTGAATAACACTATTGAAAAACTTGGATACTCATATTCAGTTGTTCT
TGCAAATTCTCAAAATAACACGTTACAGGGTAACACTGCAAGTCCAAATACTGAAATTAA
AGTATTCTATAGCTTTGACAGTAAAAACAATACCTTTGAAGGTGAACGGTATACAGTAAA
CGAACAAGGGTCTAGATGTGTATACAGGGAAAGATAATGAAAAGCAGTTTGCATGTTGAT
ATCTTGACTTTTTTAATTTAAATCTATCTCGGTAGAGTTGCAGCTCTGCAGTCCGAGTCT
CGTCACCCAAGTTCCGTCACCCGAGTGCCGTCTAGGAAGGACGGTGTCCTTTTTACTAAA
TTATTTATATATCTAGGCAGTGGCTTTCCCTAATAAACTCTAATGATCCTTTTCATAATT
TTCAGGAGCCTTCTAGTTTTTGTGTTTAGCTTGTGGCGACGTAGTCGTATTTTATGCTGA
TCGCCATATAACCGCAATGTGCGCATTTATAGTGCCTAATTGTTATAAAAATATTCGGGT
ACTCAAAATGGATATCAGGGGATCTGTATTCTACTAAAGCAAACTTTTTCCGCATCCTCT
GCAGGTTTTTCTATTTTTGTTAATATTCTTTGGTTTGGACTTTGAATTTCTCTGGTCAAT
TTTGATCTTGATATCTTCACTATTGCAGTACTTGCACTTCATGTATCTTGTTGTTGTTTC
TTCATATTTGTCGTAAGTACTTACAATTTTAATAAAAGGTTTTTTAATTTCCTCATAGGC
AAATTCCTATCACATTTTTTACATCTGGAAATATTGTAGTAATTCTCAATTTCATCCAGA
TATAAGGCAACAAAGACAAATATCATGCCTGCAAAGAACAACGGCATCCATAAAAGCAAG
TAATCCTTTTCTAAAATCATTTTTAATATTAGTAGAAAGAATAATAACATGTAGACAGAC
TTTGTCAATACTTTCAGAGTAGTGATCGTTTCTAAACCTAATAGATTGATCAGATTCGGA
GCTCGTTCTTTAGGAAAGTTGTAAAAATCTCCTTCAAAGCTTATTGTCAACGTTCCTGTC
TCTCTGTCCAACTCATAACAGGCGTCATCCAGATATCTCTTGTTTATACCTACTGAGAAT
TCTACATATTTGGGCTTGCTCAATATATCAATGACCAGCTTTTAATTACCTAGCTGTTTT
CGGAATGATACATAACTATATATCCGAATAAGATAATCTTTTCGTTTAACTATACTTATT
TTTCAAAACTAAATAGCAGAATTTAATTATACATCATTTTTCTGATTCAATTCGTTTTGA
GGCTAAAAAATTAAAAATAAAATCTAATTTATTTCAGTCAAATAATCACTGTCTGCAGCG
TGATCAATTAGTCCAATTCTGTTTTTGTCACACAAGCAATGCGACTTTTCAGAAAAAAAG
TAGAAAAAAATCGTTTCATTGCTTTTGTTTTCTAATAAAGGAAAATTTATTGATTCTCAC
CTGTTAAAAGTTCTTTGTTTTTGTTTTTCTTCCTGGAACTGACCCAGCGCTCTATTTTCT
GCAATAGATGTTCAGTGTTCACAGTTTCAATAAATACAAAATTTACTGTATTCTGTATTT
TAAAAGCCTTCTATTTTGTTTTTTGTTTTTTTCTACTTGGGCCGAGCTTCGCTCAGTGAA
AGACAGAGTTCAGACGATGAATATGTTTTTCCGAGACTATTTTCCATATTATTTTTATTT
TTGGCATACTGCCTGATGAACCTGATGCCTTTTCCGCAAAATCAAAATTGAACTGGCTCA
TTTCGCTGCATTCCCATTACTTTCGTTTTCGAGAACCTCATTCTCTACACTTTTATTTTC
CAGAATTCCATATCCACTATTTTTGTTCTCTGGAATTCCATTCTCCAAGTTTTTATTTTC
CAAAGTCGCATTCCCTGCACTTTCATTCCTTTCAGAACCATTACCCGTACCCGCATTGCA
AACTTCACTGATGTTGTTGGTTTCTTTAATCAGATTCTGCAGTTATAGGAAAATTCTCAT
CCTTTTCATCCAGATTAACTGAAGACAGGTTAGACGAACCGCCACCAGGAGAACTAGATA
ATTGTAATTGCGTATTTGACGTATTTTCATTCCTCAAATCCTGTATTCGAGGGCTTATAT
CTCCCTAATCTCTAGCTGGACCCTGAAAGAAGGAAAATTCGTGTCATTGTTTTTTGATAT
GTTAAATGAAGGAAATGTCAGCTCCAAGCCTGTTTTTGATAGTATCAGGAGCCCTGCTAT
TAAAAATAGGAAAAACAACAAGTGTATCCTGCAATTCTTTTCTTTTACCAGGTTTTATTC
TTTTTTGGAGGCGCTTCCAGAGTTTTTGAAAATCGCTACCTTTGAGTATTATCAAGATTA
AAAACATTCCTGTACTCTTTTAGACTGTACTCTCCTTTAGACTGTACTCTTTTAAATTTT
CCTTTTGAATTTTCCTTTTGAATTCTGCCTCTCATTTCCACCGGATTTACCTTTTTATCA
TTCGCTGCAGAAGATCGAATTTTTCCGCCTTCAAACATAAAATCAGGGGTCAAGTTCTCC
AGGGCCAACCGATATATCAGTTTGCGAAGGATAAAGGGACAGAGCAAGGCTGAATATCTG
AAAAAGGACGGGTTTTAGCTTAAAAATCAAACCGGTAGCAGAAATCCTCAAATTCAGAAG
CCGAATCCTCAAATTCAGAAGCTGAATCCTCAAATTCAGAAGCCGAATTTTGCAATTTCC
ACCCACTCTCCAGGGAAAAATCTGGGTGATTCCCTGTTGCTCCTCAGGCAAATCCTTTGA
AGCTTGAGAGATAGGGTTGCATCCACGCTTACGGTATAAAAATAAATAGGGACTCTTTTG
CAAGGTTCTGTATTTCCGGAATGTGTAAATTCTGTCAAGGAGGCTGTAGATCTCAGCCTC
CAATTTCCCAGCTTTTCGGAATTATCCGGAATTTCGGAAAGGTCTTTTAATTTATCTGTT
TTGGTCAGCACAAGAGCATAGAACTTATCAGGCCCAAGCTGATCCATGAGCCGGAAATAG
TGCCCGAAAAGGGTTGTCAATTCTTTTCTTCCTTCTCCGTGATAATCCAGGATATAATCG
CCATCTACCAGAAAAATAACCTTTTCCAGCAGTCTTCATTTTTTTGTAGATACAGGCCAA
AATATAGGTTATGAAACTGATCCCCAGCTTCCTTTGCATATTTGTTTTTCAGAAGCTCAA
GAAAACTTAGAGTCCCTATTTGCCTGTGAAGAGCTTCCACACTGAACCCAGGCAGCTTTT
CATTTCCAGATAGTTTTTCATTCCCAGATAACTTTTTATTTCCAGATAGTTTTTCGTTTC
CGGATAGTTTTTCATTCCCAGATAACTTTTCAGTCAGGCTGCGGAGCGCTCGATAGTACT
TTTTCGGTTCCAGGTCTTCGGTATATTCTCCACTCATAGTCAATAAAAGTAAACTCTACT
GGAAGTAAGTCTCATTCTTTTTTCCTCTAAGTTCATAAATTGCTAGGTCTGTACGGTTGG
TACTTTTTGGAGTTATTCCTCCCTCAAGTTCAGCAAGCATGGATTCAATCCTTAGTTTTT
TTTCGCTTTTCTTAGAGAGCTGCCAGACTTTTTCCTCTTCTCTATCGGAAGACAAAATAA
TTTCCCTGTGGGTTCCTTCATAAAAGTCCACAAAATGGCTGTATAAGGCAAGCAGTAGAA
GGGTCTTGCCTGAATGTGAGGGTCCGTAAACAAAGATCTCAGAAGCCTGAATGCCCCGAA
TGAAAGTTGTTGACATCAGCAGGAAAAAACCGCCAGAAAAGCTATCCCGAGATTATTAAG
TTCTTCGGAACTAATTTCGAAGGCCTGCCGTATTCCTTCGATTGAAAACGGGTATACGGA
ATTCGAGAAGCCTTATAAGAAGGTAACAGCCGAAGAACAAGAAAGAAAAATCGAGACCCC
TGACCTGGCATATCTGGCAAGGGAACTGAACTGGTTTCTGGAAAGGACCTGAAAATCGAG
TAGGCTCCTGCAAAAAATCCCAAAACAAGGCCGTTTGTGTTTAAAAATCATGCCGCGAAA
AGAAGGTGGAGTACAGGCAAAAAGCCTGCAAAACAAAAAGAGCTTCCCTCTCCTTGACTG
CTCGTGCAGAGCCAGCCCGAAAGCATTTGCAATCAGGAAAGCCGGGATGAAACTCGGCCA
GAAAAACTCCAGGCCCTGAAATGCTCAGGAACTTCAATCCGTCCTCCGTAAGTTATGAGA
AGAAAAGGGATAAAAGCAAGGATAAAAACCGGCTGCAGGCAGTTCAGAGAGCAATCTCCA
GTTTCCTTGAATCCTCATGCTGTAATGCCTCTTTATGCTTTTTCTCGTATAGCCTCGTTG
ATCCTTTCTCCTACATTTCCAATTCTTTCCGTTTGCCAGTTCTCCGGCCTCTCTGAGGGT
CCAGAAGTTGAGTAATGTATTTCCCTTCCTGGAGTTTCAGAACGTGGTGAAGTACGTTAT
CCTTATTGTTTTCATATACTTCCCAGAAGCTGCCTCCAGCGGTCAGAGGAGATATATTGT
CCAGAAAACCGGGACGCAGAGAAGAAGGTAAAGGGCAATATCCCAAGACCCTGTATAGTT
GTGGGTTGCAAGTTTTGCATCATTGATGTTCTTTAAGGCAAGGGTCCCGTTTATTTCATC
TTTGATTGCATCAGCTATGCGTTCGCTTGTAAGCTGGCTTGAGATGTAGGACGACCTTGA
GGAAACAACAAGAGCGGCTTTTCCGAAGTTCCAGCGTTCAGTCGCGCTGATAGGGATCAT
CAGGTTGTGAACCCCGAGCTTGTAGCTTTCAGCAAGGTTCTTGCATGTGACCAGAATTTC
CCTCAATGAGTTTATCAAGTTCATGTTTTCCACCGTCATCCCAGTCAATGGTCAGTCATG
TCAGAACTTGCATCGATAAGGAGAGAATCTTCGGGCTTATATTCCCAAACTCTGGTCATA
TAGAGGCTGACTGAGGTTTTTCCCCCCGGGCTCGTGGAGGTTATTCATCCCGGTAACTCT
CCTCGTAAAATTGTCCGTAATACCTGTTCAGGTCTCTCCGGTTTGCAAGGGTTTCTTCTG
AAGCCAGTGTTTCGACTTTTTCAATCAGGGCTGAAAGGGCATGTTTTTCCCGAAGGTGTT
TTTCAAGCTCAAGTACTTCCGTTTCGTCCCGACCAAATTTTCCGGAATAGTCTTCCTTTT
TGCAGGGTCTTTTCGGTCAGATTTCCCTAAAACGCTTCTCATTTTGGGCCGGTCTTCTGG
ACTTAAAACCCTGTTCGATTTCCTCAAGCTTCTAAATCCTGAAGATCCAGCCCGAAAACA
GGGATTTGAGCACTTTATCCTTAAGTTCCTCAGACTTTCTGTCCAGGCTTTCTGCTCAAA
AGCCTTCAGGAACCTGAGAGTTCTCGAAGGGGCTGTTTATCCGGAGATACTCCCTTCCCC
GTACTCTTGATATATTCTTCTTTGTTTCGTTTCTTTGCTTCATAGTTCCTGAGGGACTTG
GTCTTGTTTCCCTTTATTGCGTGACAAGGACTTTTTCCTTTATTCCGGCATTTTCGAGCC
GGTTGATTTTGTAGTCATAAGAGTAGAGTGCAATTGCTCAAGAGACTTCCTAGCTCGTTT
AAATTCAGATCAAGGTCCCTGGAAAGCGTTTCAAGCTTCTCTGAAAACCAGGAACCCCGG
CCATGAGAAGCCAGCTGTCCTTATCTCCACTTTTTATATTTCCTTCCTTGAGATTGCCAA
GAAACGCGTCAATTTTGTTTTCAGGTCATATTCGTGTTCCTGAAGCACCTTCAATTTCTC
TTTCTGGCTGAAATATTCCTCAAGCTCCAGGTCGTTGTCGTTTAAGGCTTTGTCAACGGC
TTTTTCAACCTGAATGTAAGTTCGTTAAGTAAATCCCGCTCACCCTTCTTCCTCTGAAGT
TCGGCTTCTACTTCCAGTGTCTCTTCTTTTAAGCTTTTAGCTTTACATTCAACCCGTCCA
TAAAGGAAACAAGGTCCTGTTTTCCTTTCAGGACATTACTTATAAGCACGGATCCGACAG
TTTCTTCAATCCCCTGCAGTCCGTTTAAATAGCCTTGCAGTTTCTTCTATGCCTGAGAGA
GCTTCGGGAATCAATCTAAAGAGCACTTTGTCATTTTCATCTTTTAGCTCATCTTCCTTT
ACACTGAGATTAAAGGTTTTCACCTTCGAAGAGCTCAGCATATCTTCGTAGTTATTTATT
TTTCGAGACTGGTTTCAGCCGAAATGTTATTCTGGATAAAGAATTCAATCGCATCCGGGC
TCTGGTAGTTGGAGAAGTTTTCAATCTCGTTCTTCCAGACCTTTCAACGTTTCCATACTC
CTTTTTGATATATTCGGAGTCGGCCCGCGTGGGAGGGACTTCCCTAAACAGGTTCTGGCT
GTCAAGCAGGGGTTTTTACGCTCCTGTTAATCTCTTTTCGTGTTGCGTAATCGCTTCAGG
TTCCAGGATAACTTCTTCATACTGTTTTTTCAGGGCCTTTAGCTCGTCCACAGGGGTACT
CGATTACGTGGGCATCTGCAAAAACAAACGAGGAGTAAAGGTGTTTTGAGTCGCTCAGGT
TGATGTCTCCTTTTTAATGTGGAAGAAATTTGTCGGTATGTGAGGAAACATGGAATCGAA
TTCATGCACTTCTACCTTTGCCTCTTCCCCTTTTTTATATCCTGTAGGCCCAAGTGAGGT
CAGGATTATGTGATTGAAAAGCCTCTCGTTCAGGTTCAGGTATTCAAGTTCAGTAAGGGC
GATTGCAGCATTTAATTGTTCTTTTTCGCCTTCTTTGTTGTAGGAATTACCGCAAGAGCC
AGATCTGGCTGCTCTCTCCTTTAAGTGCTCGTATATACCTGGCAAGGTCAATAAGCATCC
TGACCCAGTACCTCCCCCAGAGCCCTACAATAAGGGCTGTGGTTCCTGTACTGGGAATGC
AGGAAAACCGCTTGCCTGCCCTGACTCAGTACCTTGTAGAAAATAGCCTTTGAAATGGCC
CTTCTCCGGTGTACGCCTCCGCCAAAGTCATCAATTAAAAAGGGTCAATAGATCTCAGTT
CCTCCAAAACTGAGCCCAAAGTCTCCTGAATCGTTCATCCCACCGGGTTTTGACAAGAGG
CTCAGACTTCCGGTCCTTTATCTTTTCTGCAACTTCCTGACTAGTCGGGTCTGAAACCTG
GGTTATATTTGCCAGGAAGGCAGGTAATAGTATTTGTGTTCAATATTTCCCCCTGCTCCC
ATTTCCTGTATTCTGGACTTAACCCTGCTTCTGTACCATTCGTCATCAGCCTTTCGTTGG
CATCCGTATCCATTGTATAAATCCTCAACCTTTTTCCGGGCACAAGGTAGCTGTCGAGTA
TCCAGTCATGCCTGCAGACCTCTTCCACAGACGTTTTCCACAACCTCCAAGCCCCAAGAT
TGTCAGGTCCATAGGAAGCTGCAGTGAAATATTGCCCCCTCTGTTCATTCTTCATCCTCC
GAATTTTTAAGTCTTAATCCGATTACAAATCCAAGCAGTGCAGTTGCTAAGAACCCGAAG
GGCGTACTTTCATTTCATGTTCCGATGCGTCTGCTTTTTCCTGGAGCAGATAGTCTGCAA
GTTCGTTCGACTCATTATGCAGGCCAAGGTCAAAGAAGGCCTGTAGCTTCATACCCAGGA
CCAGGTCGGAAAATCCGTTCAATTTTTCCTTAAACTGTTGACTTTCTTCTTCGGTAGCAA
GACTCTCGGTTTTCTTTTCAATCAAATAATCTGCAAGCTTATTTGCCTCGGTGACAAGCC
CGCGGTCAAACATATCCTGCAAGTTCATGCTTAAAAACGGGTCTTCGATTTGTGCGGCCT
TCTTTTCGAAAGAATCAACGTCAGTAACTGCAATCGTGAATGTGCTCGTATCGCTTCCCT
GAATGGCATTTCCTTTTTCATCGGTAGGCTTGATCCGATAATAGGCATATCCTGTCCTTT
TAGAGTCATATTTCACCAGTGTAAGTTTCTCATACTGCTGGACCTCAGTGACACCAGGAA
CCTGTCCGTTTAGCTGGACAACGATTTTTTATATCATCTTTGACTGGAAGCTCAAAGTGG
CTCTCATTACTTTGAAGATTCAACTCTGTAAAATTATAGATTGGCTTGTCGTCATATTTT
TCCAGATCCGTATCAAAATACAGATAATCCGCAGCACTGGGAATGCCGCTTATTGTCAAA
ACGCAACTTATCTCCTGCTTTTCATTAACCTCAGCCGGATGGTCTCCTTCTACGTTGACT
TCAACTGCTGATGCAGGCACTGTAAGCCATGAGAAAAAGAAATATAGTAAACATAGCGTA
AGCGTGCAGGCCTTGTGGCCTTTTCTCATACCTTATCCCCTGTAAAAAATGAGAATAATA
CGTTCTAATAACCCCACGTAATCTCTGCATATGTCCAATAAATACTTATTTTTTGAATAT
TTTTGCAATGAGAGGTTTATAAAATTTTCATCTTGTAAATAAATCTGCATAGTCGTCTAA
TTAATTAAAAACCTGATTTCTATCCCAGTTCCAAATACCAACCGGGTTTTCTATTGTAAA
AAACATTTATTGAAAACCCTTAGTTCCCCCAAAAAGTTCTACCAAAAGTTCTCCGAAAAA
ATGAGTTTTAGGATGAGTGGTCTGAACTCAGTGAAATGAATTTTGGAGTGAGTGACCTGA
AATGAGTGAAATGAGTTTTAGAATAGATGTATTGAAATAAGTAAACCGATATCTTACCCA
CCAGTCCCGTATGTCTAAAAATTGAAGAAGTAACCCCGTTTTGTAGACCTCCTGATTCAC
AATAAAGAATATAAAAGATTAGCTCCTTGGTCTCTGGCCCTGAGAACGGTTCGCTTACTC
ATTCAAACTCCTTGTAACCGAACCGTTTTCAGGATGTAACCCTCTTTAGTTTTCTGGGGA
ACAATTTGCTTATACTTTATACCTTTTCCATACCTTTTCGTATTTTTCGTGTTACTCAAC
ATTCTTTGTTTTCGGTCTTCACACTCAGGCATTTCGGAGAGGCTGCAGATCCTGCAATTC
TATTAAAACCTGCAAACACTTCTTAATACTTTCAAACATAAATAGTTATTTGTTAAGAAA
GTAAGAAAGCTATAAGAAGTATCTAATTCATATTAGGATGACATAGGGTAGTGATTATTT
AGAACTTAACATTATATTACTGTTAAATAATATATTATTTTGTATTTTTCTTGAGACTTG
AAACTCCCTGACCAAGCTTACCAACTAAACTTGTCAACTAAACTTGTTCTATAAAATAGA
ATTCCGGAAATAATATAAATCGGTTAAATTCCGGCTCCTGAAAGCCTGAAGATTGTTTCT
TATATTTTCTTGTTTAAATCTACAGGTCAGGCTCTTTTTCATACTTCGGGTTATATCTTC
TATAATACCCTGGAAATGAGTAACTTTTCCTTCCTCGTTGCGTTGGATAAAGGTTTTTTC
ATCAATCCAGCGGACATCAGCAGTCTGAGTAAGAATCCGGTACTGACGGTTAAACTCCTT
TCCTCCTTCTTCACAGTTTTCCTCAAGTTCAAGTTCCACAAGGAGCAGGTCTTCGGGGTG
GATAATCTTCCCATAAAGAACTTTTCGGAAATGAAGTCCTCTGGAACGTACCCGAACTGC
CTGACATTTTCAGACACATATAGCGTGAGCCAGTATTTTTCAGCCTTCCAGAGAAACACT
ACCATTGGGCTATTGTTAATTACGGCTTCAAGGACTTTTTGCCGCTCAAGGAGAGCTTTT
GTTTTTCCATGAGAGCTTTCTGGCTTTGAAGAGCATCCTTCAGAGCCTTTTCATTTTTAA
TCTCCTGAGTAATGTCCTGACTATTCCTGGAAATTCGTTACATTTCCTGTCTTATCACGC
TGGATAAAAGTCTTTTCTTCTACCCATCGGATTCCCTCTTCCCTGTAAGAACCCTGTACC
TCTGTACAAAGCTGTCATTTCCAGCCTCGCAGCATCGGGTAAGTTCCTTTCTAACCCTAT
CTATATCCTCGGAATGGACTATATCTGAATATATTATTCTTCCTGTAAGGAAATCTTCTG
CGCTGTATTCAAGCTGGGTTACGTTTTCCGAAACGTACTTGGCAGAGCCATTTTTTATCA
GGAGCCCAGAGAAAAGCCATAACCGGGCTGTTATTAATTACGGTTTCCAGAACTTGCTGT
CTTTCCAGTGCTTCACCAAGAATCAGTTCGTCGCTTTCAGCCAGTTGATTGAATCCCATA
GCTTCTACCTCTCCAATAACCATTCCAGATCCAAAATCCTTTAACCTCCTCAGGTAATGT
ACGCTTTTTAAATCCTTAAGCAATATATAATATATTTTGACATCTTATAAATCATGTCTT
TCTGCACACAGGAGGAATGTTCTGAGTTCCAGACTACCAACAGTAAATGAAAAGGATAAC
TGGACAAAGGAAAAGTCCGAGAAGAGAACATTTGAAATAGTACAACAGACCAGGAAAGAA
TATGGAAAATATTTCGGGATCTGCAGCTCATACCATAACCTTAAAGCCTGCGCCTGCAAA
AACTGTCCTTCTTATTCCGGCGGTGCAGGGATGTTTTGCTCCAGAGGCAAACGTCTGGAA
CAGGGAAAAAAACTGGGTTGCCTCTGTGAAACCTGTGAACTTTTCAGGAAATTCCGACTT
GAAGGAGAATACTTCTGCCTGAATGCCGAAAAACCGGAACTGTCCGAAGAAAAGCCTGAG
TTTCTCCTGAAGAACTGCAGAAAAGTTCCTGAATCCAGTGGTAAGACCAGGTTCTGTGTG
CTGGGAGAATCAAAAATATAAGTACATGAATTCAAAGTGAAATGAATTCGAAGTGAAATG
AATTCGAAGTGAAATGAATTCGAAGTGAAATGAATTCGAAGTGAAATGAATTCAAAGTGA
AATGAACTCAAAGGTAAATGAACTCAAAGGTAAATGAACTCAAAGGTAAATGAACTCAAA
GGTAAATGAATTCAAAGTGAAATGAATTCAAAATCACCGAAACCTGAACAACCCTCGTTT
TTTCTTGGAATTCAAATTAAAATGACTGAAAATCTCTTTTATACCGATTTCAGATTTCAG
ATCTTTTATTCATAGTGTTTGGGATTTTTATTCGGAAAATTGTAGTCGCTTTCTAACCTG
AAACCTATTACAGAGATTTCAATAAACAGCCTTTATATTTTCATATGGTTTCCAGTTCTA
TGTAGCTTTTCGTCTCTGGTTGCAATATCCTTTGGCGGAGTTAATCTGGTCTGGCTTTAC
TCTGGTCTGGTTTTCTTTGTTTATAATCAATGGTTTTCGTTCCAAGAATCTCACAGTTCG
TTATTTCTCTAAAACAAATAGCTGGTGCGTTCCGGAAAAATATGAAGATACTATTGTTCG
CATGATAAAATGGACTGAAAGCGCGTTCACAAACGATATATCACAGGTTGCTGAATGAGT
CCAGCAGAGCTTATATAAATCGAACAATAATCAAATGGTAAGAAATTGTTTTAATCGCAT
TCCGACATCTCATAAATTTCAACACGACAGGAGGACACGCCTTGAAAATAGCAGTTGTAG
AAAACGAGAACCAGAAAGCGAGTTCAATATTCGAACCAGGATTCATTGCAATATATGAGG
AAGACGGTGGGGAATGGAAAGTTCTGACACGGTTTGAAAATCAAGTTTGCAACGCGAAAG
GTATGGCCGCGGTACGCGCGTCTAGTAGCGGATACAATAAAACAGCTTGGCGACGTAAAA
GTAATTGTTGCAAGTGAAATCCCAGGAATAGCGTCCGGGACTTTTCAAGCAGCAAGTTTT
GACATATTCCTTGTGGAAGGTAATGTGCTGGATCTTCTTGATTCAATCAAAAAAGAAATG
CTTGAAACAATTGAGGAGCGTCAGAAAGAACCGCCAAAATTTGACATCACGCAGTTTCTG
GAACCAGTGTGAATAAAGGTGATTTTTCGATTAATATAGAAGACATCATGTTTAAAAATC
CGGACTTGACTTCAAAGAAAATTCTGATCCCCTATCTGAAAAACGGAGAATTTAACAGAC
TGGATGTCATTTGCAGCCATATTCCAAAGTGGTTTGTCACAAATTTAGGCTCCATGGGGT
TTGAATATGAAATCGTGAACGATTTGCCGAATAGAAAGACTGTTAGAGTAGTGCGCATGC
AAACTTCGTCATCGAAATAAAGGCATAGATTTTTGGAAAATCAGGATACAGGTAAATCTT
ATTATCGTTTAAGGAAAGTAATGATATAATGGACGGAAGGGGAGCAGAAAGAGGACCTCT
GCAACTGGACATAGGAATAGTTGTATCAGGGCTTGGAGGAACTCCAATCAGGAAAGGAAT
CAATTTAACGGACTTGTTTCCTTTTTCGGTGTTGATTTTGGATTATATATCGGACCATCA
TATAATCCGTTTCGGACTATAGGACCAAGTATAGGCATCGGTGTGGTTATAGAGTCTAAT
GGTTTTCTGGCTGCAAAATTGGGCGTTCATTTCAGAAGAGCATTCGGTTTAGCTATGCTT
TTTCCTATAGTTCCTATTTATGGTGTTACTGGAGCAAGCTTTTTAGCTGCGCTGCCTATT
TCAGAAGGAGCTAAAGTTGCAGCAACTATCCCTTTACTGTTAGTGCCGGCAGCATTCGTA
TACCAGGAAATCTCAAAAGAATTACATAGGCGCGGAATAGAAACTTTAACGGAATTGAGA
GCACGTCTGCCAGGAAAAAAATATTAATTCATAAAATTAAACCTGAATCTATTAAACCTG
AATCTATTAAACCTGAATCTATTAAACCTGAATCTATTAAACCTGAATCTATTAAACCTG
AATCTATTAAACCTGAATCTATTAAACCTGAATCTATTAAACCTGAATCTATTAAACCTG
AATCTATTAAACCTGGATCTAAGAATAATGTCTGTAGCAGCGTTCTCAATCCCTCTCTGG
ATGCTCTATTTAGAAATCTTCTCACTCTTCCAGGGACTGTTTCTTTAGCAAGTTTCTGAA
AATTACAAGTCCGGTGATTAAGGCATTACTCTGATAGAGCGAAGATCTCTATCGTTACAA
TTAAGCCAGTTATCTTTCCAGGATCTGGCTATACTTTACTGCACTGGTACTCCTCTTCAT
GATTTTAATAAAATTTGCACAGGTACGGTTATCAGAGGGTTAGCATTAAAAGCTCCACCT
CAATGATATCACATATCTTATTGCATGGGTAAAGGATGTTTTTGGTGACAGGCTATGGGG
TGCGAGGCAGGAAACAATCTGCTGAGCTACGTAAACGGTTTAACTTCGTAGCAGCAAGCA
GCACCTTGATTGTAATCACTGATTACTTTCAGGAGCCTAATTAACCTGTGATTACAGATC
TTGAAGACAGACCAGGATCTGGACGTAGCAAAATGAGATTAACAGATTAGATAGGAGGAA
ATTATGGACAGCACGACGGAAATTCAGCCGCCTGTGCCGGTGGTCCGACGGAACGGCTGG
TTAAAGGTTCTAACCACAGCAGTGGTCTTCTACGTTCTCTTACTGGTGGCCTTGCTGCTG
ACGAAGAACTCAAACCTTTTTCCCACCTGGCAATGGTCGGCAGCTTTATGGTCCCTGTCG
CTTATGTGGCTTTTATATACGAGCGCAGGCACCTAAGCAGCTTGACAATGCCAACGGTCT
CCCTGGCTTTTATATATGGCGGAGCTTCTGGGTATCATTGCTGCGGCCTTTCTAGAGCCA
TTTTTTATCAGGCAGCTGAATCTTGGGGCAATTTTAAGAATAGGACTCATCGAAGAGTTT
GCTAAAATCCTGGGAGTGCTGGTGATTGCACGCCGCAGGCGGCGTGACTCTCGGAAATGG
ACGGATTGATTCTGGGTGCGGCAGCGGGAATGGGATTTGCAGCCCTGGAAAGTAACGGTT
ACGCCTTTACGGCTCTTTTGGAAAGTCATGGGAGTATTTCAGCAACAGTGGAAGTGACCT
TGCTTCGTGGTCTGCTTGCTCCGCTGAGGCACGGAACCTGGACATGCTATTATTAGCCAG
TGTACTGTTCCGGAAAGCAAGAGTTGCAACTTCCGCATTAACTGGCAGGTAATTAATGCT
TATCTGCTTGTTTCCATTCTACATGCAACGTGGGACGGGCTGCCTAGTGTTTCTTCTATC
TTTAGTCAGGATTTAGGCGTGTTAATTGCATGGGGTGTGATTGGTGCTGTCGGATTGTTA
ATCCTCTGGATACGCTGGAAAGAAGCAATCAGGTTACAAATGGTTTTGCCATCAGGAATC
GAGGAAACGTGTACCTAAGGAAGACTACGTGTAACCTCAAGCCCAAACTGATGTAACTTT
GGAGGAACTTCGGGACACATAAAAGCGTTAGGAAGAGCATGAGGTAATCAATTGACAACT
TCAAGTATTGACAAAAAACATTTATTGGCGTGATAGGCGCAGGGATCATGGGAAGTTCTT
TTGCTTCGAACCTTCTATTACAAAGCTACGATGTTCACGTACATAACAGGACAAAGAAAA
AAGCTCGGCCACTTTAAGGATCTAAAACTTATAAACGCGCAGATAATCAGAACTGGGGCC
TTATTGCCGATGACATAGATGGTCATAGAGGGAGGAATACTCACGAGCAGTAGAAAATGG
TGAAGGGCAGAAGGACTCCAGTGTTATTGGTTGGAAATCCAGCGTAAAAACGGATTAGCT
TAAGTCATGAGGTTCTCCACAAGGACCTGACCAAACTCAACATTAAGAATCCAACATTAA
GAATACAAAAAAATAGTTCTTTATATGGAATTTCTTCATCTGGAATTTCTTATTTTTTCC
ATTTCACTTTCCTTTTGATCAGAGCAAATTGATGCCTTTCAATGATATTGAAAATTGCAG
CTGCATTATATTTCCTGAGAAAATAAGTACAGAGAACCAGCATATGAGAGTTGTCGATTA
CCCGGTTTATTTCTCTTTCATATTCAGCGAAATCATCCCGATATTCTTCTTCCAGCGAAA
AGAGTCCTTCAAAATAACCTCAAACCTTCATAGCCATTAGCCAGAGCTTTGTTAAGTTTT
TCCATCAGGCCATTTAAGATCTCTTGCGTATCGAAAAACCTCTTTTCAAATACCAGTCGT
CATAATGAATAATTTCTATTTGCCCTTTTTCCAGATAAGTTTCTGGATTAGAAACAAACA
TTTTAAAGGTTTTTTCGCTTCTAGAGGATTTGATGCAACCCATATGCAAAATTCGTTATT
TTCTAACCCTGCTTTTAAATATGGAATAATTATATCTACCAGATCCTGTTTTGTATTATA
AAACTGGCAGAAGTGTGTTCCCCAATTAATATTTCCAATAGCACCAATGCCAGAATTTCT
GGTTACTTCCTCTGTCATCTCTCCTCCATTTGCTCATACTCAGCTTTTATTTTCAATTCT
ACATAAACTAAGCAATAATCTGTTTAAGCAATAATTTGTTTAAGCAATAATCTGTTTAAG
CAATAATCTGTTTAAGCAATAATCTGTTTAAGCAATAATCTGTTTAAGCAATAATCTGTT
ATAACTAAGCAGTAATCTTTTATAATCTGGCATATTTTACAGGCAAAGAAAACGAACGTG
GGCTAAAAGATATTTCCTGGCACGGGTGCAAGCTCTACAGTCCAGGCTGGGACGACCCTC
GTGCAAGAGCCCTTTCTTTTACCATGGGAGAACCCGGAGACGAAGAAGATATACATGTTA
TGATGAATATGTACTGTGAGCCTCTTGAGTTCGAAATTCAGGAACTCAAATGTATATAAG
TAGAAGCTGGTATAGAGCAGTCGATACGTTCCTGCCTTCTTCTCAGGAAATTGCCGGAGC
CGGAGAAGAAAACAGCGCAGAAATTCCGGGCACTGAAAAAGTTGAAGTTTTAAAATTAGT
GTGAAAAATTATCTGTAGATCTAGCGTAACGAACCATCTGTTGATTTTTTATATGCCTCT
ATAACATCCTGAACTGACTCAAAGATATGGTCTTTACCAATCATTTGAGTTATGCCGTCT
CGATCCAGCTCATTCATCACAGGCTGTACTACTTCACTTAATACAAGAGTAATTTCCAGT
TTTTGCAGTTGTGTATACACTTTTTGAGCGTCTCTGCAGAAGTGAAATCGATATCTCCAA
TGTTTGTGGCAGAAATGCAAAACCATTTAAGTGAACCATTTTTTATGGCAAGATCTATTA
TTTCTTCCGCGAAGCGGCCTTCGTTAGCAAAGTAGAGGTTTGAACCAAAACGGTAGATTA
ACAGTCCTTCAACAGCTTGCTGTCCACTTTCTAGTGGAAATGTCTTCATTGCCCCTCCTG
CCTTTGGAACAAGCAGAAGGTTCAGTGGCCTGTAACTATGTCGCAGGTGAGCAATGATCG
AGAGTACAATAGCTATAAGGATTCCCTGCTCGACACCTATAACTACTACCGTTATAGCCG
TTATCAAGGCAACAGCAAACTCTACAGGCCGCTGTTTGTGAAGGGCGGTCATTCCTTCGA
TATCGATAAGATGCAAACCAATAAGGAATACCATAGACGAAAGTACAGCTGTGGGTAAAT
AGGCGAATGGTCCGGTAAAGAACAACAGTACTAATATAACAGTGAAGACCGTTGTGAGCT
GAGTAAGCTGTGTCCGACCTCCGGCATTTTTGATCATTTCAGTCTTGGTTGGACTGCCGT
TGACAACGAAAGTCCCTGATATCCCTGCTGCTGCGTTAGCAAGGCTCAATCCAATGAGAT
CCGTATTTTCATTAAAAGTGTCGGAAAACTTAATGGCATAAGCACGAGATGTTGCAGCAC
TCTGGGCAAGGATAATAACAAAACAAGAAATGGATATGTTAAAGATCTCTGGGAAATTTG
AAAGCGGGATTTGAGGAAAAGAAATTTGTGGCAGACCTTGTGGTACTGTGCCAAGGACGC
TAATCCCATAAGAGGAAAGGTCTAATATCCGGCTTGCAGCAATTGCACCAATAATCGCTA
TTAGTGAACCTGGAAATTTGTGGCTGAGCTTTTCGCCAAGAACAATAACCCCAATTACGG
ATAATGAGACCAGGAGTGTGGGAGTATTTGTAAGAAAGAGGTTTCTTACTAAAGAGATGA
TCTGCACAGATGTTCCATCTGGTTCTGAAGGTATCCCAAGCATCCCGCTAATCTGTGATA
TAGAGATGTAGATACCAGCACCTGTGAGAAATCCTATCAAAACCGTGTAGGAGAGGAAGT
CAGCGAGAAAACCAAGTTGGAACAAACCTCCAAGGAAAAGCAAGATTGCTACGAGTAGAG
CGATTGCGCTTGCATATGCGACATATTGTGAAGATCCCGGCACGGCTATCGTTGTTAGTC
CACTTGCTATAATTGCCGCGGTTGCGGAATCGGCGCCAACGACAAGATGGCGAGATGAAC
CAAAAATGGCAAAAGCTAACATTGGAAACAGGATTGTGTAGATTCCAGTAACTACAGGCA
TGCCTGCAATTTTAGTGTATCCCATAACTTCGGGGATGGCAAACGCTGCGAATGTTATCC
CTGCGATAATTTCAGGGGTATTTGTTTGGATTTGAGGGGTAATATTCCCTGAAAGAGGGA
AAGATGAAAAGATCTTCTGGAATTCTGTGCAGGTTTCATATTCGCTCTAATCTCCTTACA
ATAAGGTAATTTTTTGATTTAAATCCTTGAATGACGGATATATCAAACCAGCCTAATATC
CGCATGGATTTTCAAACCTTTGATCTTATCTTGCAGGTCATATGTTTCGATCTACAGCTT
TAATTATAATTATCGATTTGTTTCTATTGATTTTTATTTATCTTCTTTCAATTATTTCCT
GGTTATGATACCATTGTTTTCTCAGTTCAACCGCATAAATCCTATTTATTTTTCATGATA
AATCTTTTGAATATGATATGAATATAATGGTCCGAGTCAAAGTTTATATTCATTCAAATT
AATAAATTAAAAACTCAAACTAAAAACTCAAACTAAAAACTCAAACTAAAAACTCAAACT
AAAAACTCAAACTAAAAACTCAAACTAAAAACTCAAACTAAAAACTCAACTCAAAAACTC
AAACTAAAAACTCAAACTAAAAACTCAAACTAAAAACTCAACTCAAAAACTCAAACTAAA
AACTCAAACTAAAAACTCAAACTAAAAACTCAAACTAAAAACTCAAACTAAAAACTCAAC
TCAAAAACTCAACTTAAAAACTCAACTTAAAAACTCAAAACTCTAATGGCATAAGGCTAA
GAAAATTATATTGAATTGCTATCGGATAGCAATTTGCAGGAAAAACCATTTGAATATCTT
GTGGGGCGCTACAGTTCTTGTATACTAAAGGGGAGTTAAATGATAGAGATCATGCAGGGT
TGCCGGGAAATGTCGTAGCAGTCAATGTAAGTGGAGAAGTAACTGGGGATGACTACAAAA
ATGTATTAATTCCTGCTGTTGAGGACAAAATCAAGAAGTATGGTAAGGTTCGTATTCTTT
ATCACATGGATAAGGAACTCGAGTGGTTTACCCTTAATGCCATGCTGGAAGATGCCAAAG
TTGGCATACTGAACATTACAGACTTTGAAAAGATTGCAGTTGTTTCAGACGTGGACTGGA
TGAATGTTGCCGTTGAAATCTTTAAGTTTATTGTTCCTTTTCCGGTGAGAACCTATAAGA
ATGAAGAGCTTCTTGAAGCAGAAACATGGATCAGTGAATGAACCTTCATAAAAATGATAG
GTTAAAAATCAAGACTCTTCGCTATTTAGAATGGGCAAATTTATAGCTACTTCTTTAATG
ATCTTTATTTTTGAACATTATTTTTGAACATTATTTTTGAACATTATTTTTGAACATTAT
TTTTGAACATTATTTTTGAACATTATTTTTGAACATTATTTTTGAACATTATTTTTGAAC
ATTATTTTTGAACATTATTTTTGAACATTATTTTTGAACATTATTTTTGAACATTATTTT
TGAACATTATTTTTGAACATTATTTTTGAACATTATTTTTGAACATTATTTTTGAACATT
ATTTTTGAGCACAGAACTTGCAGACGCTGCTTCTTTGAAAGTGATATATTCCCTCAAGTC
CGATTTCAGAATCCTTTCAATCTCGCTCCAGCTACTGTCTCTGGTTTCAGTAAACATGTA
CCGAAGTAGCCGCGTGTTTCGTAATCCGCTTTTCTGAGTTCAAGAGGCTTTTCAAAGTCT
GAAAGCAGTTTTCGTAATCAAAAGCTTTTACGTCCTTCAAATTGAGGTCTTCCGATTTGT
TCAGCATAATAAAGCAGAAGCTTTTTCCTTCTTTGTCTGCAAGAATTTTATTCCAGTCCG
GCTCAAGCTGTTCCAGAAAATACCTGTAGTGTTAATCCCATATGCAAAATATGCAATATC
GGTAACGCACAGGCCGGCAAAGCGCATCGGGTTCAGTTCAATGGGCTGGATCCGCCTGTC
CTGCGATATTCGAAGTTCCAGATGAAGGGAAAATTCCTGAGCCCGGCCAGATTTCCGATT
TCCTTTAAAAGATCTTCAATGGCTTCCCTGTAGGTTTCTATAATCTTTTTCGAAGTAAAA
TATACCTGTCACTAGCATCGTTTTCCGAAGAAAAGATGTGTTTAAAGATATCGAGACTGC
CGGCTTTCCTTCGCGGTTGGAAATAAGCGTCAACTGCAAACTCTTCCCCTTCGATATTTC
CTTCGATAATGAAATTCTCCATATTCAGGACCTGCTCGGATGGAGCTTTTGATCTCTTCA
ACCTCAGCCTTTATAGACTTCAGGACCGAATCCCATTCTTCGTTGGTGGAAACCTTATGA
ACCCCAAGGCTGAAAAATCCCGGCAGAGCTTTATAATGAACGGTTTTTGATTTCTTCAAC
CCGGATTTTGTCCAGTTCTTCAAATTTAACACTCTTAAAATATAATTCCGGGTAGAGCCT
TTCCAGCAGCTCTCTGGACTTAACTTTGTTTTTGAGAGAGCTCGATTTTCTCAGGCAACC
CTGTAAATCCAAGATTTTCCGAAATCCAGCCAATTGAGTTTTCGGAATTGGAATACAAGA
CATTCACCCTTTTCTTTTATTAATTTGATAAATTCATCTTCTTCAAGAAGGTTTAGCTTT
TTTCAGTCTTCAGTCCGGCTGCCATTTCATTTTTAAAACGAGAATCTGTAATTCTGCAGC
AGTATTTTTTAGTAATTTGGAGACGTAAGGGTAATCGAGGATTAACATTTTTTTAACCTT
TTACTTTCTATGATGAGGCTTTTCACGTATTCAAGCACTGTAGTCAGTTTGATAAGATAT
AAAATTATATCTGTATTTTTTAATCTTTTTATTTAATTTAAACATGTTTTTATATTAGAT
TGTGATTTTAACTAATTATATAAGATCTGTCCAATTGCTATGACTTGCTAGTTCTTACAT
AAAAGGAGACCTTTATGGATGTTGAAGAGCTGATCAAAACAGCTGATGAATTACGTCATA
TGGGAAAATATGAGAAGCCTTAAATAACTATGACACAGCCCTAGACACTCTCGAAACATG
CTCTAACTCCTTAGAAAATGAACAAAAAGCTCTTGCATTGATTGGTAAAGGTCTTGCTCT
TTGGAATCTAAAAGATGTGATGATGCCTTAAGCACATTAAATGAATCTATTGAAATCTTA
AGTACATTAAATAAATCTATTGAAATCGATTCAAAATTAACTAAAGCGTGGAATACCAAA
GGTCTTGTACTCCGTAATCTAAAAGATATGATGAAGCCTTAGATGCTTTTGATAAATCAA
TTAATATTGACCAAGATAATGCTTTTTCATGGAATGGCAGAGGCCTTGTTTTATTAAACC
TTCAGAAATATACTGATGCTATTGAAGCTTACAAAACTGCACTCAGTAAGAATGCAATCA
AAGAAAAACCAGATAATAAAGAGCTTACTTTTTCGTTGAATGGGAAAGGTGTTGCTTTTG
CAAGTTTGAGAAATTTGATGAATCTGTAGAGGCTTTTAACGAGTCAATAAAGCTTGATTC
AAAATCAGCTTTTGCGTTATCTGGTAAAAGCTACTGTTTATTATAGTATTGGAAAACTTG
AAGAAGCCTTGAATCTTTTTAAAGATTCTTTAAAGTTTGACCAATTTCCAGCTTCGCATG
GAATGGAAAAGGTCTAGTTCTTTTAAGTCTTAAGCAATTTGATATCGCTATAGAGTCGTT
TAAGAAATCAATTTCTTTTGATTGCGACTTCATTCCTGCATATAATAACTTGACAGAACT
TTATCTGGATATTGGTGACTTAAAAAATGCTAGTTCAACATTAGATGATGTTTTATTTAA
AGATACTATAAATGATTCCACTTTGTTTTTAAAGGAAGAGTTGAACTTGAAAAACAAAGT
ATGATACTGCTATCCATTATTTTAAAGAAACAATTTCATTGAGTACTGGTAGTCCATTAA
TCTTAATATGGGAAGTTTATGCCAAATACCTCAAAGCAGAAGTTAGCTTTGATCTCAACG
ATAAAAGTATCAAGATTTAATTCTTTCATGCATAAGAGATCTCGAAAAAATAAGTTACTT
CCATAAAAGATCTCGCAAAAACGAGCACATATATTTCTTTAAACGGTACAACTGAGTGTT
TAAACTTAAAAAGATACGAGAAAATGAGAAAAAGTTGTTGATGAGCACACAATCCTTTTA
GTTAAACGTAAACGTAATTCATGCGTCATCGGTTAAGCATTAAATTCCCTCTCTTGTATG
TGTTTTTATATTAGTAATATAAATATCTCTGTATCTATGTCTCCTTGTCCCCCACTTACT
CTTGAAGACTCTCTTCGGGAAATGTTTCCCGAAGAGTGGTTAAGGACAAACTGCCAAAGA
AACTGGTCTTATAGTACGTGAACGTAAAATTGACCCTGTCATTATCTTTTGGGTTTTAAC
TCTCAGTTTTGGTGTACGCTTACAGCGTACGCTTGCCAGTTTGAAACGCGAATATGAAAC
TGAGTCACAAAAACCATAAGCGATAGCAGCTGGTACTATCGTTTCACTCCAGAACTTGTT
GAGTTTCTTCACCAGTGTGTAATTCATGGCATGGGAGAGCTTGCAAAAGAACCTGGTAGG
AAACTTAGCAAGAAACTCGAAACCTTCAAGATGTTGTCATTCAGGACAGCACAATTGTTC
GTCTCCATTCCTCGTTAGCAGACAAGTTTCCTGCAGCAAGATCAAGAACAGTAGCTGCAG
GAGTAAAAGTTGGAGTTATGGTAAGTGCAGTTGCTAACGGACCTAGAACCGTTGCTCTGT
ACTCTGAAAAAACAGCTGAAATAAAGACATTAAAAATGGGTCCTGGATCAAAGACCGTAT
TCTCCTTGTTGATCTTGGTTTCTACAAAACTCAAATGTTTGCAAGAGTTGAAGAAAATGG
GGGATATTTTGTCTCAAGGTTAGGAAGAATATAGACCCTATTCTTGTTTCTATTGAAGAG
GGACTTTCTAAGACAAAAGCAAAGAGTTCGCTGGAAAACCTGTTAGTGAATGTATTAAGC
AACTTTCTGGAAAAGATATTGATGCAGTTGTAAAAATAGAATTCAAAAGAAGAGAGTATA
AAGGCAAGCAAAAACAGGACGAGATAAATGTACGTCTTGTTGCCGTATATAACGATGAGG
ATGAAAAATACCACATTTACATCACAAATATTCAGAAAGATATTTTGAATGCAAAAGACA
TTACAAACTTATATGAGGCAAGATGGGACATAGAACTGTTGTTTAAGGAATTGAAAAGCA
AATACTCGCTGGACGTTCTTGAAACAAAGAATGTGCAGGTAATTGAAGCTCGAATCTGGA
CAGCAATATTGACACTAATCGTTAGCAGAAGAATATATTCTCTTGTAAGAAAATCAACAA
CTCATCCTGAAAAAATGGCTAGATATACGCAGTTACGTTGGAGTACAATATTTGCAGAGA
ATGCATCAGATTTATTGACAAGTAATTCTGCATAGATGTGGAATTCAAAGAACTTTTGAA
ACGATAATGAGCGTATATGAAAGTCAAGCATTAGATCCTCATGTAAACAGAGAAAGGTTT
AGAGATGAATGGTTTGAGTAATAAATGAAAAATTGGATTCAAAAGAGTAACAGAAGAAGG
AAATAAATCCTTAACCGATGACCAATGAAACGTAATTCAAATATTTCAATTAAATTATTA
GCAAAAGTAACTTCTGAACTCTTGAGATATAATACGTTAAGGATTGAATCATATAATAGT
TATTTTTAGGTTGCTTCTATTATAAGCTCAAAGATTATTTTTCAGCAAAGGATGAATTCA
CGAATTGTAGAAAACTCAATTTTGAACCTAAGGTAACTAACTCTGCAAAACAGTTACTTG
AAGACATTTGGAATCACAAAATAGACACTTCGATACCAAAGTGGTGGCTAGAGTCACCTT
GCCACAGTTTTAGAAGAAAGATTACATTTTTATTTTTATTATTTTCCATATTTGGATTAT
CATTTATTGACTGGAAGGATAACACAACGCAATACGTATTCTTATTTATGTTACTCTTCT
TTTTCTTGGTTTCTCCGTGTCTTAAGAGTTTAAAGGAAGTGAAATCGAGATTGAATTGCA
ATCTCCACAAAATTTTGAACTAACTCAGGATTGATGAGAAAAGCCTTAAAGATTTCGAGA
AGGATTTCGAAAAGGGTTTAAAAAGTGAACTAAATTGGGAAATTTTTGAAGGATTTATAT
TCAAGTTCAATCTTACCTAATAACTAATTTAACATAACAGTTATTTAGGTAACTATGAAA
ATCCTTCAAACCCTCTCCCGTCTCTATGTAAACGACCTCGACTCATCCCTCAAATTCTAT
GAAGAACTCCTTGGCTCCCCCGCAGCCATGCGCTTTGAAATCCCGCAAATCGTCCTGGAG
CTGGCTCAGATAGAAAATATTTTGCTAATAGCCGGCTATAGGAATTATCCTCAATGATAC
GAATGTCTCCTTACTTGGAGTTGAGAAGCTTGACAATAGGGAAACGTATCTGCTGAATAC
AAATCCTAAAGAAACCGGAAAAAGTGCTGCACAATACTACACGAAAGTCTGGGTAGATAA
AGAAACATGGATGCCTCTTAAGTACGAGATGTATGATAGTAGCGGAAACCTGACAGCAAA
AGTTGAAATATGGGACCTTAAGGTTAATTCAGAATTCCAGATTCTGAATTTGTTTTCAAT
ATTCCTGATGGCGCTGAAATAAAAACAACAGGTTAATACTTTCACTCGACTTCCTCAATC
CTTTTTTATATTATTTCCTATCTGAGAATAATGCCTGTTTCCGGTTTGAAAATAAATCCT
CCTGAAAGGCGAGATTACCTTCCACGCGGATATGGACAGTTTCTTTGCGTCGGTTGAGGT
CAGAGAGAGCCGGAATTGAAAGGAATGCCTGTAGTTGTGGGCTCTGACCCGAAAGGAGGT
TCGGGAAGAGGAGTTGTGAGCACCTGCTCGTATGAAGCGCGGAAATACGGAATTCACTCC
TGCAATGCCCATATCACAGGCTTACAGGCTCTGTCCGGATGCGGTTTTTGCCTGTAAACA
TGAAACTCTACGTGGGCGTTTCGGCAAAAATAATGGAACTTTTGAAGGGATTTGCAGACA
GGTTTCAGCAAGTCAGTGTGGATGAAGCCTATCTTGTGCCAGGACCCGAGATCACAAATT
TTAAAGATGCCGCCCTTTACGCCCTCAGGATCAAGGACGAGGTACAGAAGCAGGAAGGAA
TTACCTGTTCAGTCGGAGTCGGTCCTAACAAATTAATCGCAAAAATCGCATCTGATTTCC
AGAAGCCTGATGGGCTTACCATTGTCAGGCCCGAAGATGTAAGAGAATTTCTTTTCCGCT
GCCGGTCTCAAAAATTCCAGGAATAGGGGAAAAAACGGCTGATACACTGAAGTCAATGGG
CTTAAACAGGGTAGAAGAACTTGCAAACTGTGATGTACAGCTTCTTTCTGGAAAGTTCGG
AAAAATTGGACTTCGCATGAAGCAATTGGCAAACGGGCTTGATTTTAGGGAAGTTAGGGA
AAAGGAAAGTGTAAAATCAATTAGCAGGCATGGAACTTTTGCTGAAGACACCAGTGACCC
TGTAAAAATTACCGGGTCTCTTGACCTGCTCGCTGAAAGTGTACATAGTTCTCTTCTCAA
AACAGGCTTCTTTTCAAAACCGTAGTCCTCACTGTGCGTTTCGGAGGATTTCTCTACCTA
TACACGCTCAAAAACCATCCCAATCTGGACTTCGGACATCTTTGTGATCAAAAGGACAGC
CATACAGCTTCTCTCCGAATTTATAAGGAATCGAAAGCTCAGGTTAGTAGGCATAGGAGT
CACCAAACTCCGCGAAAGGATGAAAAGCAAACCCTGATAACAGACTTTTAACATAAGCCT
TTTCAAAAAACTACTTTCCTGCAAGCCTTTTCAAAAACGTCTTTCTCGCAAGCTTTTTCA
AATAAGGCTTAAGCGAAAACCACAGCAACGACGCGGTCGACGTGGTCAAGCGGTACAACA
AGCCTTTTTGAATAAAATCTTGACCAAAAACCCTAGCAACGTTTGGGTTTGAGGGTCTTG
GCTTCTTCGTTGTTTTGTGTGGGTATCTTCACAATGTCCTCATAAAAACCAATGCAGTCT
TAAATTGAAAATCATCTTGTCCATAGGAAATGACGAAAAACCAGAATCTTATCACCAAAC
CCTATCAGCGTGATAAACCGGCGCAACGGTTGATCGAAAACTCTGGCAACATTTGAATTT
GAGTACCTTATCCCCGAACCCTATCGGCGTGATAAACCGGCGCAACGGTTTGTGATAAAC
CGGCGCAATAATTGCGGGTCAACGGTTGATTTGAAACAGTCATACTTATATTTTAATAAT
AGAAAGCCAATTAGGTTTGATGAAAAAAAGTTGTAAAGATGGCTCTGGCCCTTCTCATAA
TTGTTGTTCTGACTGTGCTTATCGCTTATGCCACACTTCCTTATTTAAATTATATTTTTG
GAGCTTTGATCCTTTTCGTTATATTTCGTTCTTTATACCATTTTCTCATAAGAAAACTAA
AGATTCGGAAGCAATTCGCAGCCATACTTGTAATAATAATTTCTATTTTTGTTGTACTGG
TTCCTCTTTACTTTCTTTTGAATACAATCATCGACGAAATCGAACAGCTTTTAGTTAATC
AGGCATCCATTCTCGCGTCTATTGAAGCTGGAGGTCACTTTTTAACTGATTCTCTCTTAA
GGCTGAATATTCCTATAAATGTATTCCAGTCCAAAATTGAAGAAAAAGCAATGGAACTTT
GCTTCACAGGCCGTTAATTACACAAGCCTGTTCATTGTGGGGTCAATCCAGAGTATAAGC
CATCAGTCCATCGGGCTATTGATAATGTACTTTCTGCTTTACTACCTCTTTACTGAAGAG
GATTCGGATTTTATGCGCCAGGTCTCTGTTGCAGTTCCTTTCAATGAAGAAAATACAGCC
ACTCTTCTGGATGAGTTCGGAGAATGGTTCGGACGACTCTTATCGCCAGCGGGGCAGTTG
CTCTTGTCCAGGTGGAATTCTAACTATAGTATTTGTTATCTTTAGTATCCAGGAGCTTTC
CTCTGGGGCTTCATTGCAGCAATTCTATCCTTTTGCCTGTTGTCGGAGCGCCTTTAGTCT
GGGTTCCTGCAATTATTGTCCAGTTTTTCCAGAAGGACTATACTGCAGCGATCGCTATAC
TTGCAGCTGGGATTTTTATAAGTGTTATTGACAATTTCTCAGGCCCATTATCCAGAAAAG
AGTTGGAGAAATCCATCCGTTTCTGTCTCTGCTTGGAGTTGTTATAGGAGTATCTCTTTT
CGGACTGTTAGGAATCGTTATAGGTCCCCTCTGCTTTCCTACTTCGTTCTGACAGTACAG
ATGTTTTCCAGAGAATACCTTTCTGGAAAGGAGTAAAATGTACAGATAGAAATACTTGAG
TAAAGGAGTAAATGTGCAGATAAAAACTTGGGTAAAGGAGTAAAATGTGCAGATAGAAAT
ACTTGGGTGGTGAGTCCTTTGGGGCAAGATCCCTTGCCTGCGTTGTAAAGACGGACGATA
GAACGATCCCGATCGATCCCGGCGTTGCGCTTGCACGCTTACGTTCAGGCCTGCTTCCCC
ACCCAATAGAGGTTGCTGCTGCTTTCAGGATAAGAGAAAAAGTTCTTTCTGCATTTGGGC
AGGCTACAGATGTTGTTATCAGCCATTTTCACGGTGACCACATGCCGATGAGGGCTGAAG
ATCCGTATCAGCTGCCGATGGAAGCTCTCCCTTCGCTTGACGGGATAAACTTCTGGTGTA
ACGGTCCGGAAAAATCTCAGGCTTGTCTTCAAAGCGGAGGCGTGAACTTTGGATTTTCTA
GGTTTTCCTCTTCCGGCTTCGGAAGGTGTGAAGTCTGGCAATATGGAGTTTTCTTCTCCT
GTCCCTCATGGAACCGGGGAAAAAGGTTTTGGGACCGTAATGATGACCCGGATCTGTGAG
GGTGATGAGGTTTTTGTCCATAGTTCTGACATCCAGCTTCTGGACAGGAAATCAGTTCTC
AAAGTGCTTGACTGGGAACCCACAATTGTTTTTGCCTCAGGCCCTCCTCTTTATCTTTCG
CACCGCGTTCCTGAAGCAGGAAAAGAGGCTTCAGAAAATGCTCTCCTTCTGGCCAGACAT
GTTGATACCCTGATTCTGGACCACCATCTACTCAGGTCTTTTGAAGGATACAGCTGGTTA
AAAGAACTGGCTGGAATGATTGAAAGCCGAGGTACTCTGTGCTGCAGAGTTTATGGGAAA
GACCCCGGAGCTTCTTGAGGCTCAGAGGAAAAATCTTTATGAAAAAGCGCCCGTACCTTC
AGGATGGCATGAAGCCTATTCAAAAGGTAAAGCAGGTTTTGAGGAATTTCTCTGATAAGG
CGGCTGGAAGGAATAAAAACACCACTATTAGTAATTATAGACTTTTAACATTTTATCGTA
ATAGGTTTTAAAAAAGTAAATAATTTTTTGATAATAAATAATTTTTGATAATAAATAATT
TTTGATAATAAATAATTTTTGATAATAAATAATTTTTGATAATAAATAATTTTTGATAAT
AAATAATTTTTGATAATATTTATTACTATGAGAGCGCAGAGAGTCACGGATACCCTGACT
TTTGCAGGCTGGCCGACAATTACTTTCAGTATGCAGGAATAAAGTTTATAGAAGATTCTG
ATCATTGAATTTATATCTTGACTTCACCAGAAAGGCAGTATAAAAAGATGATTCAGTATG
CTGGAATAAAGTTTATAGAAGATTCTTATCACTAAATTTATATCTTGATAATGAGATTTA
TCCTGAATACCTACCTACACAAGAAAGGGCTTTAAGAAAAGCCCACTGTGTAATTTTTTC
CAACGGTTTTGTACCATGAGTTCACCTACAAAAATGACTTAAAATACCTAATAATAGTTG
CTGAAAAAGAGTTCTATTGCTGGAATACAGGTATCTCGAATTTTTTGTACGTCAGTGCAA
TGGCAATACACAACCATTTTTAAACATTGCCCTATCCAAAAATCCTATATTCGACAGGTT
AACGCAACTAGATATATATATTTTCATATTCCTCTCCCATGATACTCAATATTTTCCAGT
GAATTTCTTCCATATTCAGTATTTCTGACTTTGTTTTCCCCTTTTTCTGCGTTATAAGTT
CTGTAATTCCCTGAAACTTGAAAAATATCCATCTCATTGTTGGTCTTTTTGTTGGTTTTC
CTTTCTGATCCGGAACTGTTTCATTTTTTCTTCTAATTTTGTCCTTAATTTCCATTCTGC
AATAGAATAAATCATTAAGCATAGAACCATTATCATTGTTAATGCTTCAATTCTTGATTT
ATTCTTGAGGTACCCTTCGATACGCTAAAGGTATCACTTTTCAAAAATCGAAATCCTTTT
TCTACTCTATCCTGTCCTTTGTAATACTTCAGCATCTCTTCAGGAGAAAGACTGATATCA
TTACTTACAAGAATGAAAAGTCCCATTTTTTCCATTTCTTTTAAAACAAAAGCATCATTA
ACCTTTATAGTCCCATCAATCTTATAATATGTCTTTAATTTCTCATTTTTCAGAGGTCTT
CCTCTTTTACCTACTTCACGTTTTTTAATGGTTTTCAAATCTACTTTTTCAAAAAGAACT
GAAGGGAAATCTGCAATCCATGTTTCTGCTGTTAATGGGCAGTGTAGCGAAAGTTCTGTA
AAATATGATTGACTCTATATCCCTTTTCTTCATCACAAAAAATAGGATGTAGAGTCAATG
ATTAATGTATTCTCATTCATAAAAGATTATCTAGTCGATCAGGAAGATGGAATTCGCCAG
TTAATTACCTGGTTTTTAAATCTTGTCATGGAGGAGGAAGCCCTCTTCCAATCTTATGCA
CAACGTTATGAGCGTACTGATTCACGAAAAGCCAGTAGAAACGGCTACAAACCCCACACT
CTCCTTACCAAATATGGAGAACTTGAATTATTAAAGCCTCAGTTCCGTGAATTCCCTTTT
GAAACTCAGGTATTTGAAAAATATTCCAGGGTTGAAAAGTCTATATTAGCTACTGTAGCG
GAATCTTACTCTTCAAGGTGTTTCCACCCGACGGTGGAAAAGGTCATGACTGCTTTAGGA
GTAGAGGGAATCTCGACCTCTTCTGTTTCCAGAATTACTAAAGACCTTGATGAGAAAGTT
GAAGAATTTCTCTCAAAGCCAATAGAACATGAAATTCCTTACCTTTTTGTTGATGCGACT
TATCTTAAAATAAGAGATGGACTCCATTATGAAAATAAAGCTCTTTTTGTAGTTGCTGGA
ATCAGAGATGACGGTTTACGTGGATTCTTGGAGTAAGATTGGCAGACAGTGAAGACTCTC
TATTCTGGGAAGATCTATTCGAAGATCTTAAAGAAAGAGGTTAAGAGGCGTCAAGTTAGT
TGTTTCTGATGGCCATAAAGGAATACAAAAAGCAGTAAGAGAATCCTTTATTGGATCAAG
CTGGCAGACGTGTCATGTTCATCTGATAAGACAAGTTCTAAAAAAGGTTCCAAAAAGAAA
CAGAAAGAAGTATCAAAAAATAAAAGAAGCATTGGTAGACCGTCAGAAGTTACAGGATTT
GATAAGGGAACTGGAGAATATGGGATATAAAAGTGCAGCTGATACTCTTGAACATTTTCA
GTATGATGTAATGAACTACATGCAGTTTCCACAGAGTCATTGGAGAAGAATAAGGACAAC
AAATATGATGGAGAGAACTAACAAGGAAATAAAAAGAAGAAGCAGAGTTGTGGGAGCATT
TTCGAACCAGGAATCAGTATTGAGACTGGTAGTCTCAATACTGATAGACATTAATGAAGA
CTGGATTACAGGAAACAGGTATATAGTAATGGAGCAGTAATCAAAAAAGAAGAATCAGGG
GTATAGAGTAAAATTTACAGAAGATTAGGCACACTGCCTTTCAAAATTAGTAAAATTTCA
AAATTATTTTCACGATCAGAAATCGATTGATTATTCGGGGTCCGGGAGTCAGAAAAGTAA
TTTTGAGTTCTGGTATCAGCTCATTGAAAAAAGAAAACTATATGAAAAAACTTATATAAA
TCGTTCAAATCTTTCCTTTTTCGCTTTACAGATAGGACAGACGCCAGGCGGTTCGTCCAT
GGCACAGAGATATCCGCAAACCTTACATCTCCACACCGGTTTTGAAAGTTTCCTGTAAAT
TCCGTAGTTTCCATCATCTCGGCTCTTTTCTTTTCTTCTGCTCTTTCGGCGTCCCTTTGC
TCTTTCGGAGGGCGCCTTTCAGGAATCGATTCTACTTTTCTTTCTCCCCGGATAACCTCG
TCCGAAACGTAAAGTGCACAGTAACAGGCTCCATAATCATTCAGGTCGGGGTCTCTATAG
TAGCAGGGACAGACAATATCCAGGTCTTCTTCCAGGTTGTTGGCAGAAAGCCGGCATGGA
CAGGACCAGTAGCCGTACCGCTGTTCATTCGCGAGCAGCCCCCATACAAGATCTTTTGTG
AACTCAACGTCAGGGTTGAGGTGATACCCCGACTTTTCGACCTGGTCATTCAAACGCCTG
TAGACTTTGTCCACTAGTTCTTTGGTTATTCCTTCTTCAGTGGCTTCCTCTTCTTTCAGC
CCAATTCTCCTTAAACAAAAACTTTTTGAGAAAAAGTTTTATTAAAAACAAAAAAATTGA
GAAAACTTTCTCAAAAACCTTTTCTTTTAGTCTTAGTCTAATTTATCCTTAAAATCCAAG
AGCTTCACGGATTTCTTTTTCTTTAAAACCTACGATCGCTTTTTCTCCATTTATAACAGT
TGTCGGGAAAGAGGTTGAAGGGTTGAAGTGTCTTACTTCCTCAACAGCCTGATTTTCTTC
TTCTCCTTTAAGTCTATCCACGTATATAAAATCGAAGTCCACACCAAGATCGGTAAGCAG
TTTCTTTGTCCTTTTACACCATACACAGGTGCTAAGCCCATACATTACAATCTTACCTCT
GTCAATTCCAGAAATGTGATCTCCTTTATCTTTATCCAGATTAGATACATCCATTCGGTT
AAACCCCCGGCTATGATAAAGTTATGGCAGTACACCTATGACTTTACCTTAAAGCGCGCT
TTATATGAGCCTGTCGGCAGATTGAAGATCTGGCAGGCTGCAAGTATTATAAATTACTTA
TAAGAAAATATAAATTAAAGTATATAAGTTTAGACATAGCAATAGAAAAGGTCAGCAAAT
AATCAGATAAAAAATTTGAAGAATTTCCATTGGTCATCGGTTAAGGATTTATTTCCTTCT
TCTGTTACTTTTTTTGAATCCAATTTTTCATTTATTACTCCAACCATTCATCTCTAAACC
TTTCTCTGTTTACATGAGGATCTAATGCTTGACTTTCATATACGCTCATTATCGTTTCAA
AAGTTCTTTGAATTCCACATCTATGCAGAATTACTGTCAACAAATCCGATGCATTCTCTG
CAAATATTGTACTCCAACGTAACTGTGTATATCTAGCCATTTTTTCAGGATAAGTTATTG
AGTTTCTTACAAGAGAATAAATTCTTCTGCTAACGATTAGTGTCAATATTGCTGTCCAGA
TTAGAGCTTCAATTACCTGCACATTCTTTGTTTCAAGAACGTCCAGCGCATATTTGCTTT
TCAATTCCTTAAACAACAGTTCTATGTCCCATCTTGCTCCATATAGGTTTGCAATGTCTT
TTGCATTCAAAATATCTTTCTGAATATTTGTGATATAAATATGGTACTTTTCATCCTCGT
CATTATAGACTGCAACAAGACGTACAATCATCTCGTCCTGTTTTTGCTTGCCTTTGTATG
CTCTTCTTTTAAACTTTATTACTATGGGAGCGCAGAGGGTCACGAATACCCTGACCTTTA
GGTCGGGGATGAAGTGAACCCTCGCTAGCTATTTTATATTCGCATAACTGTTTCAATCAT
CATTTCTTTGTAAAATAAAGTTTTTTTGGCACCATAACCACAGGTGGTGCCAGCCACCTA
TGGCTAGGATGTGATACAATGTTGGAACTACGTAGTTTTAGCCATGGCTATGGTCAGATT
ACCTACCACATCGTGTTGGTACCTAAATATCGATACAGTATATTCTACAACAAGCGGATT
AAAAGGATTGCGAGTTGATTCTCAACAGTATTTGCATGGAAAAAGGCTACAAAATTCATG
CAATGGAAGTTGTAGATGATCATGTTCACTTGTTTCTAGAGTTTCATCCAAGTACTTCTC
TATCAAAGGTAATTCAATACTTGAAAGGAGGAAGTTCTTACAGACTTTTCAAGCTTCATC
CTGAAATGAGACACCAGTATTGGAGTGGAAGTCTATGGTCAAGTGGAAAGTTCTATCGAT
CTATTGGGAATGTAACTGCTGACACAATCAAGCATTATATTAAGGAATCGCAGGGAAAAA
CGAAAACAGAAGCTCAATCATAGAGGTTAAAATAATCCAGGAAACGTAGAATTAATGAGT
TCTAAGTACCAAAATAACCGGGCGGGCGGCCCGAAGCATACCCCATCCTTTAGGGTGGGG
TGGCCGCACGCAATTTGATTTTCATAATTACCATTACTTAATGGCGTTAACATATATACA
TAACGACAGTAGTCCAATTTGGCATGAAAGTACGGAACAAGTTCCAATCCACCAGTAGAC
TATTATGTTTCATTATTGTCAGTAATAATCGGCCAGCTTCTAAAGGATGGGGTAGCCGCC
CGCAATTTTATTTTTAAGATTATAGCTGTAGGATTGTTTCAAAATGGATATATAAGGTCG
ATTATAATATATTAGTAATTTAATAAAAATATAATAATAAATTAATAACAGATCATAAAA
TCGATAGCTACAACAGGATTGATTACTGTGGCAAAAGTGGCAAGAGAAGTTGTAGAGAAG
GCTGGAGTTGACATTGAAAAACTGCTAGAACTTTTGATCAAAAATGCTTCTGCCGAACTC
ACAACTTACTACTACTATACCATATTGAGGTTTAATTTAATTGGCCTGGAAGGAGAAGGA
ATAAAGAGATTGCTGAAACGGCCCGAGTCGAAGACAGGAACCACTTTGAAGCTCTTATAC
CCAGGATTTACGAACTGGGTGGAAAACTTCTCAGAAACATGAATGACTTCCACGATATTT
CCGCTTGCTCACCGGCGTATCTCCCGGAAGATCCGACAGACGTGCAGGCAATGCTGCAAG
TACTTGTTAACGCAGAAAGGTGTGCAGTACGCGGATATACCGAAATCTGCAATATGACTG
CCGGCAAAGACCACCATACCTACGGTCTCAGGCGATCCTTAACGAAGAAATCGAGCACGA
GTCATGGTTCTCCGAATTCCTTGGAGAAGGACCTTCCGGACATTTCTTGCGCAGAGGAGA
CACTTCTCCTTTTGTCTCAAAGTTTTTGAGATAATATAGGTTTTTAGATGACGATCAGTA
GATGGTAATATAGATGAAAAAAGGATAAAGAGCCTTAATTTAATTAGAGATCCCCTTTAT
TTTTAGAGAATCACTTACATTTTTAGAAAATTATTTCCCTTTTTAGAAGAAAATTATTAG
TTTTGATCTAGTTTCAAAGCAGTGTTACAATGACTAAAATTTCTGCTCTTCGTCGTCTCT
CAAAAATCCCTTGCCTCACATAAGGATAACTCCATAAAGTCACCTGCAGTGTTATTGCCT
TAAACCAGGCCTGATACATCTTTTCCACTCCCTCGGAAGTGTGCCCTTTCTTTGCAAGAA
AAGGTTTAATTGTTGCTGTTATCGGGTAAATAAAAGCGACAAGATAGCGATAGTTTATGT
TTGGAACAGATTCTACATTGTCGGTCCGTTTCTTCTTGGTCCGGTGATGTCGCAGACCTA
TAGTCACGAGGATAAATAATGCAACTACTCAATAAGGTACAATGAGTTTTTGTTGCAATA
ATTGTAGGCGTGACTATATCTCATATTGATAATCCAGCCAGGCCTGGTCGTAGTTGCGGT
TGCATGTATCAAGAATCCACTTGGAAAAACGTTTTCTTACAGCAGCAAGATATTCTTCGT
TGGGAATTCCGTCTGGACTGGTGAAATAATAGAGTAGATGCGGATGTGAACCCACAAATC
CATACCAGGTGTCAATAATCTCCTCAACCTGGTCTTCCAGCACTTCTCCTGCTTTCTTGA
GGTATTTCTCATCCTCTTCTGTAAACATCACAGCCTCTTTTAATAGTTTCAGATCCTCCA
GGTTAAGAGGAGACATATTTTCTGTCTTTCCGTAAGGTGTAACCCTGAATTTTTTCTATG
GACATTAATTTTAACCCCCAATTATCAATTAGCTCAATTATCAATTAGTCCAATTATCAA
TTAGCCCAATTATCAATTAGTCCAATTATCAATTTATTATTTCCTTTAAAAATGGAATTG
AGGACATTCTATTTATTATATTGATTTCTTATAATAATTCGGAATATAAATATTTCAATT
CCCGAATCCATGAAATGTCTTTCTTGCTGAAATTACTGCAAATCTTCCTTTTCCATGCCC
TTTTTCCGGAAGTTCAACAGATTCGATTTTCTCAGGCTTTTTAAAAAGAGTCTGGCAGAT
CTCGAGATTTTCAAACCCAATTTCTAAAAGATAAGTTAAGACTTCTGTTGCAGAAAAGAA
AATGTGCCTCTGCGGAAAATTTGCTTTCTTTTTCTCCGACTCAATGCAGCGTCCCTGAGG
GCTGTCCCTATCAAGTATTCCAACTATAATTTGTCCGCCTGGTTTCAATACCCTCAGAGC
TTCCTTGAGTGCCTGGTTCGGATTTTTAAAAAAGAAAGTGCAGTAACGATTAAAACAAGA
TCAAGTTTCTCTCTTTTAAAGGGCAGAAACTCCGCAACACCAAGCAAGACTTCCAGTCTT
CGTTGCTTTGCAAGCATTGCCATAGCTCTTGCCGGTTCAAGTCCGAGTCCAATCCCAAGA
GCCGAAGCGAATCTGCCTGTACCAGCTCCAATTTCGAGAGCTTTCAATTTCTCCGGATTT
TCGGGAAGAACAGATCTCAGGGCAAGAAGCTCGGATTCGTATGCAGGTTTATATTTCTCG
TACCAGGCGTCATATTTCTCTGAATGCCTGTCAAATCTCTCCCATAACCCCATTAAACCC
CACTCCCGTCACTGACTCATGTTTTTCTTTGATTCTTTAAGTTCCCTTAATCTTTTTCCC
CTTCAGAATTTCTCATCTTTTTCTATACAGGAAAACCGCAAGCAAACCAAAAATTCCATA
AATCAATTCAAAGCCAGGTAAACTCTCAATTTTATTCTGCCAGACAGGTTCTTGAGTCTC
TTGTCCTTCAAGAACGACTATTATATAATTTTGGAAGCAGTCCCGTTTTCGTTACTTGCA
GTAAGATTAACGGTATAGGTTCCAGGCTCTGTGAAGATATGAACCGGATTTTCGTCCGTC
GAATCAATGTTTCCGTCGCTTTCAAAGTCCCAGTTTATTTCGGTTTCATTTTTTGAAAGA
TCGGTAAACTTGACTGAAAGAGGAGGATGACCACTAGTTGCATTGGTACTGAAATTTGCA
ACAGGAAGAATAGGCTTCTTTACTTTAGCGGCTACAAGAGGTCGGCGATCGACGTAATCA
CTGTTTTCAAGCCTGTATACCTTATCAGCAATACCATCCCCATCTGCATCAGGCGTGACT
TCCGAGGGACCCGTTCCATTGGGTTGTGCCCAGTAGTTTCCTGCAAGATAAGGTCCGCCG
ACAATGTTAGTGCCTGGAGTTTTTTCTATATAGTATATATTATCGGTTCCATTATTAGGT
ACGGCATTGACAGTATTATTGAAGTAGTTATTAAGGACGCTATTCTTGTCACTTTTGGGA
CAGACAAAAAGCCCAAAAACCTCATTTGAAGTAATAGTATTGCTTGAGATCTTATTGTTA
TCCGAATTGCCCAGGTAGATGCCTCTACCGTTATCAGAAGCATTATTTTCTGAGATAGTA
TTATCTACTCCAGTTGAAAGCACGATTCCGTAATCTTTGTTTTCCGAGAGCGTATTATTT
GAGATTACATTCCCTCAGAATTTGGAACATAGAATCCGTACCTGTTTTTTGAAGCTCGGT
TTCCGGATATCGTATTGTAATTGGACTGCTCAGTGACAACTCCCTTATCACCTTTTCCAA
TCAGGTTATCAAGAACTGAATTATAATCCGAATTCTTCAGATGTACTCCAATAGTATTAT
TCAGCAATCTACTATTCTCAATGGTGCAGTTTTTGCACTTATACATATAGACCCCTGCAT
GGTCTTTATTTGCCTCCATTATTTTAAACCCGCTAATCGTAACTTTATTTGCCTGTATAT
TGAAAACATCTAAAGCCGGGTCTTTAGCCATTATTATCGTATCTGCAGGATTTTCTGACT
CGGATTTAATTACCAAGTTATGTACGGTTACATTGATGTTCTCGGTATAGGTTCCAGGCT
TTACAATTACCACATCGCCTGAAGCCGCATTGTTTACAGCAGACTGTATAGACTCTCCTG
ATTTGACAAAGATTTCATTCGCAGTTCCAATACCAGAGCTTAATATCAGGATAAAAAAAC
TAACAATAAAGTAATTAATTTACTTATTCTAATCCCTCCATCCACTCAAAAAAAGCAATA
AAATTTTCTAATTAAATTTGCTTTAAGTGGCTGATAAGTCACAGATAATATTCCATGTAG
ATGCTCTTGTTATCTAAGGTGAGTTCTCTTGTGATCTAAAAAGTTCTCTTGTTATCTAAA
GTAAGGCCTTTTACAACAGCGTATAGAATCGCTTTACTTTATCCTTGTGTAAAAATATGC
AGGAACCCACATGCGTTTATGCATACAATTTGCTTTATCTTTATAGAATATTTCATCCAA
ATTGCCAGAGCAGGTGGAATAATGTATAAAGTAATATAAATATGCTGGGTTTAGTCGAGA
CGAATTAAAAATAAATATACAATGTTAGTGTATGGCTAAACTTGCTGATATTATATGATA
AATAACAAAAGCTGGAGAACAGGATGAAGATATTAAACTCAACCTTTCCTTGAAATCAAA
TTGCGTGCGACCACCTAACCTGAAAAATCTGTCCGATAATTATTGTTAGTAATAAAAAAG
TGCTATAAAAAAGCAAATAAAAGAGTATAATAAAAAATAAAGAAATAATAAGAGTAAACT
AGTAAAATAGAAAAATGGAGAAAAAAAGAGTAAAATAGAAAAATGGAGAAAAAAGAGTAA
AATAGAAAAATGGAGAAAAAAAGAGTCTAAAGGAAAATGGAGAAATAAGGAGGAGTAAAA
GAAGAATTTTGACCCTTATTTCTCTTTATTTAGTTGTCCTTTATTTTTTTCTCTGCAGGA
ATACCATAACAAGGCAAGCTACTACATAGAGCGCTTCAAATCCAGGTATGCTTGTGGTTT
TATTCTTTCCCGGTTCCTGTTCGGTTTTCTGTTCGGGTTCTGTCTCCGATGCTATACTGT
TCTTCTCAAGTTTTGAAGTATTGGTTGAAGGCTTTGCTTCAGCTACTTTTTCTTTTTCGA
CTGCTTTTCCTGTTATTGCAAAGAACGAAAAGCCCGGTGTTTCTGCCGTGAAGTACAGGT
ACTTATTATCTTCTTTTAATAATTTCACGGGAATTTGTGACCATTTCTTGTCATTGTACC
TGTTTAGAGTAATCGAGCTCTGGTCGATCTTCTTATCCTGCAGCCAGGATTTTCAACCTT
GAAACACACCACAGGATTTTCAATGTTATTTGAGTTAGCAAATCCGCCGTTTCCGACCCA
GAGGTTGAAGTACTTATAGACCTCGCCCGAATCCAGGACTGAAACCAGAGTGGATTTTGT
TTTGAGCTGTTCGGCAATGGTTGTGATCTTGCCTGCAGTCCTCTTTGCATCAAAGCTCAC
ATATACAACACAGGTTGCGTTCTTTGCAAAATCAAACATTACAGGCTTTCCGTTTGTAAC
CCCTGTCTGGGAAAGTTCCTTGACTTGAACGTTAGTTTGAGGTTCAGGCGAACCACCACC
ACCGCCACCGCTGCTGTGATGGCTGCCTCCACTACTTGAGCTACTTTCTTCCATAACAGT
TATCGTAGCAGTTTTTGATTTCGTGCCATTTGCATTTGTTGCAGTTAAGTTAACAGTATA
GGTTCCTGCTGCGGAGTAAGTGTATACTGGATTCTGCTCTGTTGAGTTAGCTCCGTCTCC
AAAGTCCCAGTACCATTCATTTGCATTTTGCGAGAGATCATTAAAGAGAACTGTAAGGGG
ATAATATCCACTTGTCTTATTTACTGTAAAGTCTGCTACAGGAAGAATATTTTTTCCAGA
ACGGTTATATCTGCATTTTTTGATTTCGTGCCGTTTGCATTGGTTACTGTTAGATTAACA
GTATAGGTTCCTACTGCATAGAAAATATGCACCGGGTTCTGAGCAGTTGAATTATTTCCA
TCTCCGAAGTCCCAGAACCAAGAGATTGCGTTTTGTGAAGTGTCAGTGAACTGGACTGTC
AGAGGAGAAGGACCACTGCTAATGTTAGTTGAAAAGTTTGCCCTCAGGAAACACCGGTGC
TTCTACAACTACAAGCGGGAGATAGTCTGTGACGTTGGCTGTGGAAAATATCTCTTCAGT
AATGCCGTCATTGTCATTATCTGCTCTGGTTTGAGAATGTCCTTCTCCATTAGGCGTTCC
CAGAAGTTTCCTCCTATGTATGGCCCACCGGTAATACTCATGCCCGCGGTTTTAGTCGTA
TTCCAGTTATTTGAAGCGTTTCTAACCCTTGTATTATATGTGCTGTTGAAGTAATTATTA
AAAACGTGGTTACCATTACTAGCGGCGCACATAGCAATACTATAATTTCGAGCACTAGTT
ATAGTATTGCTAGAGATCTCATTACTATCTGAAGAGTTCAAAAAAATTCCAAAACTGTTG
TTATAAGCCCTATTTCTTGAAAGGGTGTTGCTGTTGGAAAGTGAGAAGGTTATCCCTTCA
GTGATAGTATCCGAGAGCGTATTGTTAGAAATTTTGTTTCCGCTTGAGCTCATGATGTAG
ATGCCTTTATTATCGCGCGAAGCTACATTGTTGAGCAGGAAATTATTGCCGGAATTTACC
AGATAAATCCCATAATTAGTATTTGAATTTACAGTGTTACCGGTAAGGTTGTTATTACTG
CCAGCGTTTTCAAGCTGAATGCCTTGAAGATTCAAATTCACAATATTGCCTGAAAGGATA
TTTCCACTGGCTGAAGACTGTAAATATATTCCTTTGCTGTTTTGATATACAATATTATTG
GCTAGGTAATTGTTACTGGAATTTGCAAGCCCGATGCCATTATTGGAATTCATCCTGGCA
GTATTGTTGATAAGGTTATTGCTACTGCCAGCGTTATCTAAAATTATGCCGCTTTCTGAA
TTTGAATTTGCCAGATTTCCCGAAAGCGTGTTTTCGCTGGATTTTAAGGTCAGGTAAATG
CCTTTTTATTTCCAGAAGCGTTATTGCTGGTAAGGTTGTTGTTGTTGGAATATCGCATGG
CTATTCCATATTCGCCATCCGAAACGGTATTGCCTTGAAGATTGTTATTGTGAGAATTAT
TCAGGAAAATGTTATGAGTGCTTGAACCTATAGTATCATTAAAAACCCTGTTTTCCGAGA
TATTATTTTCGTCAGAAAATACCAGGTTGATACCATTTGTACTGTTGAAAATTGTGTTGT
TTATCAGAATGTTGTTATTTGAATTTGCCAGATAGATACTGAAATTCTGATTCGAATGTA
TTACATTATTTATTAAAGTGCTGCCTGTTGAGCCTTCCAGGCCTATACCATGTTTTCCTC
CAGAAATATTAAACCCTTTAATTGTTATGCGATCTCCATTATGAATTTGGACTACGTATT
TAGATGAGTCGGTCGCAACAATTTTTGTATCCTTAGGGCTACCGGAAGAAGACCTGATTA
CTAGGTCACTTATACCTATGTAGATATTTTCATTATAAGTTCCGGTGCGACGATAATCTC
ATCGTTTGCACCTGCACTGTTCACTACGTCCTGTATAGACTCACCTGAACTAACGTGAAC
CTCAGCCGCTGCCCCAATAATTGAACTTAACGTTAATATTAAAAAGGTTAGTAATAAAAA
CTTTATTTTGTTTATGCCAAATCCCTCCATACAAGTAAAATAAGTTTAAAATACAACTTT
CATAAATTAATTAGAAACTAATTGCAAGTACAATATAAATATATCGGTTTTGATTAGTAT
AATTATAGAGAGATATTAAAATAGAAAAACTATAAAATGATGCCATGACTTACCGTAATT
TTCTCATAATTTCTACCCTTTGCCCTTTTATACCCCAATATTCATTCCTAAGTATATTAA
GCCGAGAATAAGTTAACACTGACGACATCTTGCGATTTCCCATCCGAGAATCTCAAATTA
GCTTTTAAAATCTCAAATCTAATTTGATACTCACTTTTTAAAAGTATCTCCCAAACGAAT
TCTTATCCTCAACTTTATTTTGCATTTCTGTCAACACCAGTAGTTGATATGCTATGAAAC
TCAATAGAGAGTAGAGTTTTCTACTCTGATTTCTCACTCTTCTGATATCGAACTTTACTG
TACCTTTAATATGTCCATGTATCTTTTCACATTCAGCTCTCTTTTTATACTGATCATCAA
AAGTCTCATCTCTGATATTTTGGTTTCTTAGGTACATTCCTACCTGTTCTTTCCTTCCAA
TTTCATATAGAAATCTGAGTTTGTTTTCCATTGGTGCATGAATATCTCCACCGAGTTTCC
ACTTTTTATTCACCCAGTGATCGATTCGTTCCTCTTCACCTTCTTGATTGATTACTGCAT
TTGAAGCGTAGGAAATAATCGGTTTTGCGTTCAGATTATACCAAATATCAGAATGATTGA
GGAATGAATCATAACCTCCGTCAGCAGAATAAAATTCCAGATTAGCGTTCATGTTCTTTA
GAGCCTCAATATGGTCGATAAGTTCTGGAGAGTCACCAGAAAGTCCTTTTGTATGAGTCA
TGAAAATTGGATAAGTTCCAACCATTGTAATATGTGCCTTATCCATTTTGCATTCATAAT
GAGGATTATAATCAGCATGTTTGTCGTATCTTGAAGCTTCAAGTGGAGTGGAATCAATTT
TTGCTTCCTTTTCCTGAGAAAGTTTGAGAATTTTCTCACCTATAAGCATCATTATCTCAT
TGACTCCTTTTTCTCCAAGTCTATACTTCATAAAATGATGAAGGGTTCCACCTGAAGGAA
GTTTAATCTGGCCATTTTCATCATAAAAAGAAAGCAGGATAGCTTCTTCGTCTGTTAAGG
AAGAAATGGTTTTATCATATGAGAGTTGCCTGAAACACTTCACAACAAACAGTTTTATCA
TAGAAGAAACACTGTACTTAAAGTGCCAACTTTTGTTGGTGTAAAAAGTACGTTCGACGT
GCTTTGCAATATCGTCAATGCAAAGAAAGTACAGGAATTGGCAAATTGAAGTACTTTCTC
TGCTCAAATAATTATCGAAGGAGTCCTCGAAGAGAACTCCTTTGTATAACATACTGTTTT
TTGACATGAGAAAGGCATAGAAGGTATTGTTTTAAGTTGCCACTACCAAACAGAGACAAG
TGCTATCAGAGTTAGTGGAAAAAAGAATAAGTTTTTAAGTCAAAATTCTAATTTGAGAGC
CTCCATCCTCGCTTGACTATTGGAATTAACGGTATGACATACATTTTCAGCTGTTTTTTG
GTCAGACGATCCAGGCTTTTACTATATGATGCAAGCCTGCTAAGAACCTGATTGTTTTGA
TAGCCAAGAGTAAAATTAATATATTTTGGAAGTTTTTCCAAAAAACAATGCTCTTTTATA
AAAAATTATTATATGATATCTATGTGTGTTTTAATGATTTCATTCAAAAAAATAGCAGAA
ATATAGGCACAAGTAACAAAAATAAGCATAAGAAGAAATGACAAAAAAGAAAAAGGAGAA
AGAAAAGAAAAAAACAAGAAAAAAGCCTGTATAACTTTTTCATACCTCATTTTATATTTA
AAAAATCTTATTCCACCTTAATAAACCGTTTCCCTCTTTGTTCTTGTATTATACGCTCTG
TATTCATCCTGTTTTTTATCCTGCAGGTAAACGTAATCATATTCCGGATGAATTAGCTTT
TCTTGTACTCTTCTCTGGCTTCAGCCTGGCACTTCTCACAGGCGTAGATCGGAATCGAAA
CCCCGAAGATCCTGGGATTGCCTACGCCCCCATGAGCGTGGGAGTCAATGGTTTTGTAGC
CCAGACAGTCAGGGCACATCCTGATGGTTCTTCCTGAAACTCCTGAATCATATCCGTGTC
GTAAAAGATCTGTTTTTTTCGGCGGTGAGAAGTCTCCGTGTTTTGACACTTCAGCTTCTA
CAAACCTATCCCGGTTTTCCAGTTTTCAAGCTGGGTTGCAACTATTTCTTCCAGGGTTTT
TTATCCTTGAAGCCTGACAAACATTCCTGGCTTGAAATCGGTTCCTTACGCAGGAATAAT
CAAGCCCTGCCATTGCAAGGATTATACCTGTATTCACATAAGGCAGTGCACTCTGGATTG
CGTAACCTCCTTCAAGCACAGCCATATCAGGAGCAAGTTTTTCATTCAATTTGCGTAACC
CTGCGCGGAAAAGCGCATATTGCGGAGAGAGGGCCGCGTAGTGGTTATCCTGTCCCGCAG
AGTTCAGGACAAGCTCAGGTTTGAAATCCTTAAGAATAGGAAGCACCAGGAATCGAGCAC
ATAAAGTATTCCCTCATCAGGGTCCCCGCGGCAGGGGAATATTGATAGTCCTTCCAAGGG
CTTTTGGGCCTCCTAGTTCACTCATAAAGCCAGAGCCGGGGTAAAGAGTCCTTCCGTCCT
GGTGGAAGGAAATAAAAGCACATCAGGATCATTATAGAAAATATCCTGAGTTCCATCCCT
ATGATGCACATCGGTATCTACAATCGCAATCTTGCGGATTCCGTATGTTTTTTCAGATAC
TCGACAAGGATAGCTTCGTTATTGATATTACAAAATCCCCCGGTTTCCATGTGCGACTGT
CATTGCATGATGTCCAGGTGGGCGGATAAGCGCAAAAGCATTTTTGACCTCTCCCTTCAT
CAGGGCATCCCCAAGCACCAGGCAACTACCTGCTGCGATCAGGTGAGGGGTTGTAGCCTG
GGCTTTTATATCAGGCACACAGAAATGTACTCTGGCAATATCCCTGTACTCTGCAGAGGC
GAGGTTTATATTCGGCTATTTCTGGCAGATCCATCAGACCTTCTTCAAAGATCTGGTCTC
TGGTATAAAGAAGGCGCTCTTCTCTTTCGGGGTGGGTTGGTGAAATTGCCCAGTCAAAAG
CAGGGAAGAAAATAAGGCCTGTCTTCTCGGCCTTAGTGCGGTCTGCCGGGGATAATAGTC
CTTTTTTCGCTTCCAACCCGGTCTTTTTCAGTTCCATTGTATTTCCTTCCTTTTCCTCGG
ATATTTCAAACTTGTTTTCTTCACTTTTATTGTCTGCATCTCTTCTTTCTCGGCTTTATC
TTTATTTTCTGCCTGCTCTTTTTCCCCTTCTACGGGAGCTGTTCCTGAGCCAGTCTTCAG
CACATCCTTGAGTCTTCCAAGCCCCAGTTTCATGCTTTTTCCTCCTTTTCCATTCCGGTA
TCAGGCCTGCAGGAATCTGCATGTTTACGTCAAAAAGCCGCCCTGTAGTATACCAGCCAT
TGACGACATTGAAGACTTCACTATTAACAATCTCGGCTTCATCTGCATGCTCGGAAATTC
CGAAGTCTTCTGCACGTTCATTCAAGAGTTTGAGCTGCCAGGGTTTCAGCTTCGTCGAGG
CTGATTTTATTCAAGTTCTTGAACTTTGTTGTGTTTAAACTGACAATCTCCTTCCTCAGC
AACAGAGTACACTTTCTGTTCAGTATCAATGTGCAGGTTAAGAGTAATCGTGGGCCTTGC
AACAGCTGCTCCAATGGCGTTTCCCACCTCGGCATGCTCGGGAATTACAGGGTTTGCATT
AAGTTTTTTTGCAATCTCTGCAATAAGCCCCTTCGCGCCTCCTCCAATTCCAACCACATT
TTCAGGTCTTGTCTTTTTCTCCTGCAGGACCTCCCATACCCGATAGGCAGGCTCCTGTTT
CCATTCAAAAACATCTCATTTACCGCATCAGCAATCATCCGTGATACTTTATCTACAATC
AGGGATGCAGTTTCGGTATCTGATTTCCCAAGCTCAGAAGCTGTGGCTTTGATCGCCTCG
CTTGCACGTTCGGGATTTCCTACCTCGATAAGCCCGAGGAACTTCAGGGCATCCGTAGGG
GTAGTTTCTTTTCCTCCCATGCAGTAAGCCGGACCCGCCCTATCAGGGCCGATTGTTATC
TGTTTTGTGCCAGGGTTCCGGTCCTTAACCCTTACAACACTATCTCCCCCGCAGCTATCG
AGCGGACTGCAAAAGCCGGACATGTGTAGGGAAACCTCCGAGTTTTGCGCCTTTAGAAGC
AAAAAGAGGCTTGCCTGACAGAATTAATGCAAGGTCTGTGGTAGTCCTCCTATATCTACT
ACCACTGAGGTCTGCCCTTCAGGAGTAAGGGCAAGCGCTCCAATTGTGCTGGCAGCAGGG
CCCGAAAAGATGGTTTCCACAGGAAATTCTATTGATTTCTCAACCGGGAGAGTTCCTCCA
TCGGCTTTCAGGATATACACAGGAGCCCTGATGTTTCTTTCCTCAAGTGCTTTCTTAATT
TTCTCAACGAACTCCTGATAGCGTTCCCTGGTGGCAGAGGCAAGCATGGCAGTTGCTATC
CGTCTTGGGAAATTTAGCTTCCCGAAAACCTTATGCCCTAGTTCCAGTTTGCAGTCAGGA
TAGTCTTCCCTGAAGATTTCCTCTACCCTGAGTTCGTGAGAAGGGTTCCTCTGCCCGAAC
TTACTTATAATGGCTGCTCTTGAAAATCCAGATTCCCGGACCAAACCTACGGTTCTCCTG
ACCTCGGCCTCATCGAGTGGATCAATTTCCCTTCCCTGTAATCCATAGCCCCTTTTAGAT
AAAAGCTGTCAGGAAAAGTATAACTTGCCGGGTTAACCCCGGGTCCTGGAATTAATACCA
GGGCTACACAGTCAGTTTTGCCTTCGGCAATGAGATTTGTTATCACGGTTGTACTGAACA
CTACTCTTCCAGCTGCTCAGGAGGGACATCTTTGCTGACAGCATCAAGGGCCTCAAGCAG
GGAATTTAGCAGATTTCCGTGTTCAGTGGAAACCTTAGCAGTACTGTACACTTCTCCATT
CTGGATAAGCACTGCATCCGTGGTAGTGCCTCCGACATCAATTCCTATTAGCATTCACAA
TTCGCCTATCCTCACTGTATATATTTTTAATATTTTTTCCTTATGTCATATAAAATATCA
GTTATATCAATTCTAAAACCTGAGGTACCAGACAATTCTAAAACCTGAAGTACCAGAAAT
ATCAAACTCCAAATAACATCAAGTTCCAGATGAGTTCTTAGCAGAAGCCTATATTATCTG
GTTCAACTCACACCGCGCTGTTTTGAGAGAATTTTTGATCAAACTTTTTTAAAAAAAAGT
TTGATACACAGAATACTATTTCTGAGCTTATATGACAAAAACATTCTGAATTGAAAAAAA
AACTGTAATATACAAAAAAGATTGCTTTCAGAATAAGTTAAAAGAAACCCAGCTAGGAAA
ACTCAATTAAGAAGAGGAAAAGGAAAACAAATGAATCTCAGTTTTGACAGCAAAATTAAT
TGAATTATAAAATGCAAGAAATAGTTTCCATTTTTTGAGGATTATCTTTTATCTTCAAAC
CTGGCAGTGTATTTTGTTTCGTTCCCTCTTTCAAGCTCAATTGTTCCGTTAATCTGTTCA
ACGAGAGCATTTACAAGTTGCAAGCCAGAGTTTTTCGAATTTTTTGAAATCCACTTCTTC
CGGAAAACAGCTCCCGTTGTCCGAGTAGACAAAGTAAAACCGGAAGACAATTCTGGAAAG
TTCTTTTCGGTTGCTTTTTTTGGTTGCTTTCTTTTCGGTTATTCAGGTAATATCCCCAAT
AAAAAATTTAGAAAAAGATTCGGATAAAAAGTTCAGATTAAATCTTTAGATAAAAATATA
CAAATAATATCAAATTCAGTATTACAACCCAGACTAAAGCTTAAACCTGTAAGGAAGGTG
TTTTGTGGAGGATCTCAATCTACTCAGTGAAAACTTGAAAATATGAGCATAAATGAGCTT
TCGGAGTATGTAAGGAAAAATTACCTGAAAATGAGGAGCTATGGGTAGGACCTAAAAAAT
AATCATTAGAAAAATTCTTAACTTTGAAAGAAACAGGATGAACGCAGAAGATTTATAACA
TGCATCTGTTTATGCACTGTTTTTTGAAAGTCTGAGGTTAAACTTTTTTAAACTTCTCTT
TGGGGGCTCCGCATCTCGGACATTTCCATGATTTTGGAGACCTTGAAAAGGCGTATCCGG
AGCTATGGATTAGTGAGGAATCCCCACGATCAGGGTTGTAAAGGTATCCGCAATTGCCGC
ATCTGTACATTTGAGTCATCCTGCTTCCGATAAACCTCAGTCAGTTCCAAAATTTTGTAT
TTTGTATCCTGCATTGAGAGATTATTTTTGCTTTCGGTCTTTTTCCTGTTTTTTATATCC
AGCCCTGAGCTGCATAAGCTTCAACCACTCTGCCGACAGCAAGGGTATATGAAGCCTGCC
GCATCTCAACATTCTTTTTTGAGGCGAAATCATATATCGAGACAATATCCTTCTTTCATC
TTTCTCTCCAGACAATTCTGAACTTCCTCTTCTTCCAACTGCGTGTTTGACTGGTTCTGT
ACCATTTCAAAATATGAAACAATAACTCCGCCTCCATTGCAGAATATCTGGGATGATATG
AACTCCTTTTGAATTCAGGATTGCTTCTCCTTCAACTGTAGTCGGGCCGTTAGCCATCTC
GGCAAGAATCCTGGCTTTAATGTTTCCGCGTTCTCTTCAGTTATTATGTTTTCAAGAGAA
GCCGGAATCAGGATTTCAACATCCAGTTCACGCAACTCTTCATTAGTTAGGTTCTCTGCT
CCGGGATAGTCCCGCACCGAACCAGTTGAGTGCTTATGGCCTGAAACGTCTTCGGGGTCA
AGCCCATAGGGTGAAAAAATCGCACCTTTGCTGTCGCTTACAGCTACAACCTTGCAGCCG
TACAGTTTCTTTGCAAGATAAGCGGCATGATATCCTACGTTTCCGAAGCCATGAACTGCA
ACCCTTGAAGCTTCCAGGCTTATTCCAATTCTTTCTGCAGCTTCCCTTATTGTATATAAA
CCGCCTCTTGCCGTGGCATCATATCTACCTGCCGAGCCTCCAAGGCTTGTCGGCTTGCCT
GTAATGGAACAGAACACATTCCTGCCTGCGAGTTTCGAGTATTCGTCCATCATCCAGGCC
ATAACCTCACGGATTTGTATAAACATCAGGGGCAGGGATATCTCTCTCCGGACCTATTAT
CTGGTAAATCCACGTATGTAGACCCTGCTCAGGCCGCTCGATTTCCCGATGTGAAAGTTC
TTTTGGTGTTACAAATAACCCCGCCTTTTGCTCCTCAAGGGGCAGCTTATGAAGGACACA
TTTCCAGGTCATGAGGGCTGCAAGGGCTCTCGTAGTTTCCATAGTAACGTCAGGATGAAA
ACGTACGCCCCCCTTTGCAGGGCCCAGAGCTTCATTGTACTGCACCCGGAAGCCTTTAAA
AACTTTTATAGAACCACCTCCATGTGGACAGTCCGAGAAACATAGAGTTCTCTCATAGGC
ATTTCAGAAATGCTTCCATGTCAGGCGTGGAGCTTAAGGCCTCAGCACAGGTGCACAGGT
GCTTGACGTCTTCAAGGAGCTTGGAACGAAAAACCACAGTTACCCCACTTCACAAGTACC
CACTTTAAAATAATGGGTTCCAGAAAGTTAAATACCTGCTGAATACTAATCCTTTTAATC
CTTCTGCACACCTTTCTCTTTGAGGACAGCATGAGCCTCAAACCCTTTCAGTCCATTTCA
TCTAAAGCCAGTAAAAACAAAAAAGCCTTAATTTTAAGGGGCTGCGTGATGTCAAAAGAG
TGTCCTTAAGAATGTTCCGAAAGCTTTCATAAGTCTGAAGGAATTTCCTGAAAACATAAG
CTTTCTCAGAAGGATAGAAGGATGGTCCATGTCTCCGTACTCGGTAATCGTGTTGAGAAT
CGAAGGGGTGTTTAGCGAACCTATAAGGTCATTGAACTGCCTGTCTTCAAGTTTCCCGAT
GTAATCATGGATTTTCATGCCTATTTCAAGCTCTCTTTCAAGACCCTTCCGCCAGAGCTG
GTCATACTCGGCAAGCCGCTTTGCCGAGGTATCTCCTTCAAGGGCAGCCTGTGCAGCAAC
CTTTCCAGCAATTTTTGCCGCAAAAGCCCCGGTGTAGACTCCTCCTCCTGATGTTGGTTT
TGTCTGCCCTGCCGCATCACCAACCAGCAGAACCCCATCAGATACCGTTTTTCTGAGGGC
CTATCGGGATTCCACCCACTACAAAATCAAGCATACCTCCTGAGTATCTCTTTTACATGA
GGAGTTGGAGCGGAGGAAATTCTCAAGATAAGAAAGAGGAGAGTTCTCTTCGTGCCCATT
TTTCCAGGCAAGCCCAGGTTCAAGGGCAAGTGCAATCCTTGAAATTTTTCATTAACAGGT
ACAGTCCAGGCAAAAAGCCTGGAGCAACAGAACCCGGAAAAAGTTCAACAAAGTCGCTGT
CATCCGAGGCATAAGGGGCTTCTATCTGGATCCCCGGAGAGTACGCTGGCAGGCTTTTCA
AGTCCTGCATAGCTGGCTATCCGGCTTTTACACCGTCTGCCCCTATCACGGTGGATGTGC
ATATTGTTTCAGGTTTGCCGTTTTTCAGTACCTTGAGTTTTACCGTAGAATTTTGCTGTT
CCTCTTTATCGGTTTTTGGACTCGGCATTTCGAGTCCTACAGCTCTTGTCCTGAGAGAGA
GTTCCACACCTTCTTCCACAGCCCTTATTGCAAGGGCGCGGTCGAAGTTTTTCCGCGAGA
CTACATACGCTTTGGTCTGCTTTCCATCGATTGGCAGGCATTGCCCATCTGGAGCATGTA
CAAAGGCTCCACGCACGGAATTGAACACAAACTCGTCCGAAGGCTTGAGCTCACACTCTG
CAACCGCTCTGGTGCTCAAAAGTCCGGTACAGCTTACAGGCGACCCTATGAAAGCATGCT
CTTCAAGCAGGAGAACCTTGGCCCCATTCAGGGCTGCATAGCGAGCTGCAGTGGATCCCA
CTGGCCCGGCTCCAACCACAACAACATCATATTTCATACTGTGTTAACCTCGAAAATAAG
CCCTTAATATAGAAGGAAGCTTAATATACTCACAATTATATATAATTATAATTTTTATAT
TTAATGTGATTTTGGATACAGTGATATTGGATGTAGTAACATTTATTATAGATATGTGAA
TTATTTTAGATATGTGAATTATTTTAGATATGTGAATTTTACTTGTGATAATAATTTTTA
TTTGCTGTATTAATTCCTTTCTTGACAAAAAGAGTTCTTTGTCAGTCAGATTTCCTTTAT
TTAATAGATTAAACTTTTTATTAAGCTGCTGAGCTTTTAATTGATCTCCAAATTACTTAG
AGTTTAGAATAAAACAATTTTTTTGGACTGCTGAAGCTTTCTAAACCTCACAATTTTAAT
ATATTGATAAACAATTTGTGGTATTCCTAATACATCCTTAGTTTGACAATATAAATTAAA
TTTAGTAGGGAGCTTCAATTTTTTGTCAAAAATCAAAGTTGTGTTGGCGCACCTCACTGC
AAGCTAGCGGGGTATTCGAATGAAATCAATTGACAGTATTCATAAATTTCGTCAAATTGC
CTCTGATTTTTCAGCTTTACACTCACTATAAAGTAAATGAGTGGAGATTTTTGTCCCATT
TTAGCACTTTTGGCATCTGACTTTTTGGATAGTATCTATATTTTATCTGAGATTCATGCT
ATCTGTTAAATTGTATACCAAAAATTTGATCAAAAATAGATAAATAGACTCTTCCAAAGT
CTGCACTAAGCCTGGCAACTTATAATAATCAATATTTGAAGACTATATTTTATAAAATAT
ACAATAACTCGACGAAATTTAAATCAGATTTTAATCTTGTTAAGTATACACGGAATTTTC
GGATTGCTGGTAAAAATATAACAACGGGCTTGTAAAATATATGAAAAGTGAATTTTCTCA
CTATTTTTGTTATTAAGTAGAAGTTTCAAAATATGTGAAAAGTAACATAAATGTAAATTA
ATAGTTTTACAAAATTTTAAGTATTATTACTAACAGTTGTCAATGTTAGCCTGTTATAAC
GATTTTAAATAGGTATAAGCTCTGCAGATCTAAAAACATACAGTATCACAAATTACAATA
ATATACAAAAAATTCATGATCATTTTAAAAAGTCAAATGGAAAATCTATGTATCTATTAG
ATGAATTCTAAGTTCATCAAGCAAACTAAAATAAATATTTATTTTGGTGATTGGAAGAAT
GAAAGGTAAGCAAAAGTTAAAAACTAACATGTTACTCATAGCATTACTAATTTTAAGTTT
GATTTTTGTGTCAGTCTTGAGTTTTGAAAAAGTAAAACAGGACATGAATGGGTCAAAAGC
TGAGGACATAGATGGGTCAGAAGCTGAATTGGTTGAAGAACAAGAACCGGCGGTTTCCGC
AGATCTAATCACAGAAAATAGACCTTACTGGTATTTGCTTATTGCAGGTAAAGAAGAGCA
GAAAACCCTATTTCAGTATATTGACAATTGCAGCGCTTCTGATCAAGAAAAGCAATCTAT
GAAACAATCTATGGCAGATATATGGAGTAGATATCCTGATAATATCACAGAGAAAGATTA
TCAAGCACTTGAATTAGTGGATACAAAAGTAGGAGAGTATCTTAATGATACATATGGTAA
AATTTACACACGTGAGGAATAAAATCAATTGCGGCAAAGACTGAGGATTAAAGTCCAATT
TTAGATAGTTAATAGTCCAATGATGTTGATTTTCCAGTTCAACTGCGTAAGTCCTATATG
GATTAAGTACTGAAGCAGGAGTAGTACGTGAGAATAATTGTTTTTACGGAATATCCCGTC
GTTTTTCCTTTAATTACCAGTATTCCACTAATTATTATTATCCGGTCATCAACTGTTGTA
TCCTGAAATAATTTCGTAAATTCAAAGCCATTTGAAAGTTCAATACACGATACAATAGCA
ATCGGCGCAAAAAGTTAAATATTGAGCAAGTTTTAATTCCATTTTGTATTATGGAATAAT
CATGTAAAATGAAACAAGTTATAAGTTGGAGTAAGATAGTGGGTCAATTATATACAATGA
GTTCATCCCAAAACTTGAAATTTGCTTCTTGGGCATCGTATTTCGAATAATCAATCAAGA
TCAAGATCAAGATCATGAAAACAATTCTGAGAATTCCCAACGATTAAGAGTAAAGTGGCT
TTTGGGATAGACTCAATATATAATTGGAATAAAAAAATTGGAAAAGCAAAATAATTGTGG
GATAAAACGTATTTAATCTCTTTAATGATCTCGCCCAACAATTTAAAGTCAAATCTTGAG
AAGTAGCGTATGATTCCATCATATCACCCTTCATGTATCAAGGAATAACGCTAAATATTG
ATAAATACATTCATCGTGCGACTGAACCATAAAACTGAAAGATCAAATATTTAATGATTT
CTTCAAACTACTAACCAGGATTTTCATGCAGTAGAAAAAAGAAAACTCCAGGTTTCGGGC
TCACAGAAAACAGATAAAAGTTATCAGGGCACAAAGAAAGCTCGGAATTCGGATAATAAA
ACTTCCCGAACCTTGGATAATAAAGCTTCCAGAACTTCAGATAGAAAACTCTCGGACACG
GCAAAGCAGGGTAAAAAACAAATCTCCAGGTTTTAAAGGAAAGCCTTCTGAGGGAAAAAC
ACACTTCCGGCAAAAGCGCTGGCTATAAAGCGAAGTCGGGACTTGGTCCCTGCGAAGAAA
AAGAACGTCCAGCGTTTTGAGTATGAAGACAATAAAATTACTCTTGGTGCGAAAAATGTA
ACTTGCCTCTTATAGGAGAAAATGTGGAATTATGCGGCAGCAAAGGGGAAGTCCTTCAAC
TCTCTCAGCCTGCAGATGTTCTGTTTTTGCTCTCCTTACGAGCAAGAAATCATGACAGGC
AGCTTCACTCAGCTTTTGGTTGCAATCCTCTTGGAGATAAGCTAATTCTTCTAAACAAAA
TCCCAGGAGAAGACAAAACTGATGAAGTGCTCGTAAATGGCTTTATTTTCGGAATTCTCC
GGTTTGAGCTCTCTAAATGGATTACAGTTTTGAACCCTCTCTCCAGGGCGCAAAAATTCT
CCTGAAACATGCTAAAAGCAGGAAAGTCGAGCTTAAGAAAACAAAACGGCACCTTAACGG
AAAAATGTCACAGCAGAATCTGCTGAAGCTTTCGACAGCAATATAAAAGCAGGAGACTTT
GTCCTTGTTACTGCAGGCAGTCTGACAGGCTATGGAGTTTCTTTAGTTGACGGCAGCGGA
TTTTTCTGGCCTGAAAACCTGCCTGAGCCTCGAGAACCGGACTGAATTGGAGTCTTCAAG
CGGAGCCAGGACAAAAGCGGAATCTTCAACTCGAACCGAACAAAAGTTCTTGGGATCAGG
AAGATTGATAGCAGTGAAGCGTTACTCGTCCTGAGACTTGATCTTGCGGCATGCATAGAG
GCAAACAAAAACATCTCCAGGTGCTTGGGAAGAATGCAATCAATACTATTCGCGGATTAT
TTGCGGGAAAGAATATAAAACCTGCCTGTTTATGTCTCCTTCAGCGGCGGGAAAGACAGT
CTTGTGGTGCTTGACCTGGCGCGGCGTCCCTTACAAAGGGAGCTCAAAGCTTTCTTCCTG
AACACAGGGATTGAGTTCCCGGAACTGTCGAGTTTGTACGAAATTTTTGCCGGGAAAGGG
AAATTTCACTCATAGAGGCAAATGCAGGTTCCACTTTCTGGGAGCAGGTAGGAAAATTCG
GGCCTCCTGCAAGGATTTTCGCTGGTGCTGTAAGGTCTGCAAGCTTGCATCAGCAGGGAA
CTTCGATACACAGAAAGAAGCCTCATCTCGAAAAGGAAACAGTGATGTGGCTTATCTTAC
AATTGACAGTAAGCGTAAGCACGAATCGTTCTCAAGGGCAAGGATTGCAGCAAGTCGAGA
CAAATCCTTTTGTCCCTGCCCAGCTCAACATCTTTCCTATAAGGGATTGGAAGGCGATTG
AGGTGTGGCTTTACATACACTGGAGGCAGCTCTCCTACAATCCTCTCTATGACCTTGGCT
TTGAAAGGGTAGGCTGCTGGCTTTGCCCGTCTGCCCTTGCTGCAGAATACGCCAGGGTAA
AAGACCTGCACCCTGAAATGTATGCAAAGTGGAACGCTTTTCTGCTGGAGTGGGCAAAGT
CCAGAGGAGCTGTCCGAAAAATTCGTAGAGCATGGGTTCTGGCGCTGGAAAGAACTGCCT
CCCAAGATGTTAAAACTGGCTAAAGAGTTAGAGATTTCCGTGCTTGCCAGAGAAAAACTG
AAGACTTTGAAATTGAAGTCGTGTCAGGAATTTCTCCTGCCGGGCAGGAGGCTATTCAAT
AGAAGCAGCTGTGAAGGGCATCAGGAAAAAGAAGCTGCAAGCTTCATCAATGTTCTCGGA
AACACGATTTATGCGGAAGACCTAAGGATGTTGCTGGTTAAAACCGGGACCGGAACTGTA
AAGTTTTTCGAACGGGAATCTGCTTCGCAAGTTCGGAAACAAAGGAAAAAGCAGTTTCAC
TTTTTAAGGGAGGCTGCAAAGCAGTTTACAAGGCTTTCTCGCTGTACCGGCTGTAGGATC
TGTGTAAAGCCTGTCCTGTAGGGGCGGCTTCTCTCGAAGGAAAATGCCGCAGTAAGCGAA
GCCTGCATCAGATGCGGAAAATGTACAGAGTCCTGTGTGGTAACTCGATACTTTGATAAG
CTCATGCACGGCCTGGATCAAAAGTTAGAGGTGTGATCTCGCCAGAAATCCAAATTTCAA
CATCTCTGTGATATTTTTAAATAGTTTCTAAATATATTTAGATATAATACTTTCTAATAA
AGTTTGGAACTTGCAATTCACCATTTTCTTCCATAAATTGATTTAAACCTGTATACCTTA
TTTCGACCTGTATACTGATTAAATCCATATACCTTATTTCGATCTGTACTGATTAAACCT
ATATACCTTGTTTCGACCTGTACTGATTAAATCCATATACCTTGTTTCGACCTGTACTGA
TTAAACCTATATACCTTGTTTCGATCTGTATACTTGATTTGAACCTCTATAATTTATCTA
TTCAAACGGAACTGAAAAATGAGACTAAGCCAAAGCCCTGACGGCGTAAGTCAAGATCAT
AGCCAACCGATGGAAAATTGGAGCAGCAGCATGGCCGTAGCGCTGCTTCTGTACTTTGCA
TTCTAATTCTGCTGCCCCTCGCAGATGGAATCGTGCTTGGCATAGTCTTTGCTTACATTG
CCAGGCCTATCCGGGTAAAATTCAAAAAGCACAGAAAAATAGGAGCACTCGTTGCCAGTT
TGTGCATATTCTATCCCCTATAGTGTTTATTGTCGGGGCAGGTATTGTTGAGATCCTTAA
CCAGGTCTCTGGATTATTGGACATAAGACGGCAGTTGCGGCATCAATTCTAAATATCATA
AACTCTCTGAACATTCCGGATAGAATCATAGAAAGTATTAATTCTGCCATATGGGACCTC
TTTACCTCGCTGCTCCTGCAGTAGGCAGTATAGGATTTCTTTCATATGCCCAGAGTATCG
GTCTATTTTTCATTAATTTTGTAATCTCGATCATTTTCTGCTATTTTATACTCGCTGATG
GGGATCGGCTTTACTGCATTTCTTGGTGTGATCCCAAAGAGTACAAAGAAGTTGTAAACC
GTTACGCGCATCATCTTGATATAATCCTTAAAGGAGTTTTCATAGGCAATGCATACTTCG
CTCTAATAGTAAGCGTAACCTCAGTTATTGTTTTCTACGCTTTTGGATTTACTCATGTGC
TTGCCCTGGCGACCTCATCTTCATAGCTTCGATAATTCCTCTTCTTGCCGGTTACATGGT
GCTATTGCCTCTGCTTTACTGCGGTACTTTGAGTTAGGGTTTAAAAGCGCAGCTACTTTC
TTTATAGTATCCTCAATCATTATCTACGGCCCTCAGAGCTGATTCTCAGGCCCTATCGGA
CCAGCCTGCAGTCCAAGATTCACCGATGCGCTTATGCTTGCCTTCTGGGCGGGGCTTTTG
TCGGAGGGATTGCAGGATTTTTGCAGCCCCTATTCTTCTCGGGGCTCTGTGGTTGCGGCG
TACAGAGGTTTATCAAGATACTCACCCGAATCGGAACTTGCCGAGACCTGCGCATGAACC
TCAAGAAAATGGGACATCCCAATAAAGCTGGCTCGGAAAAGTAATTTTGGGATCAAACTC
AAGAAGAAATGTGCCGAAAAACATAGGAGATCATGGAGTTTTCCAGGATATGCCCAAAAA
TATCAATCGAAAGGGATTATTTTATATTGTTGAAGGATATTAGGACTGTCATATATTCTT
CGTTGCCCCTTTAGATCAAAGATCTACTGACGGTGCAGACCTCGAGTCAGTCTTATATGA
ATCAATTGTTTGATTCAACCGAGACTACCGAGGGACAGAATTACAGACCGAAAATAATTC
GGGATAAATTACAGGCCGAAAATAATTCGGAACAAAAATCCATAAAAGCACTACAGAATT
CCTCATAGGAGCACTAGGTGATAGAATGCAATTATTGCTCATTCACTCTGATTATATTGA
ATACGAAACCAAAAAACAAACTCCAGTTGCTGAAAAAATTGAAGAATCCTTAAAGTCAAC
GGCGAGCCGAGGAAGCACTTACCGCTTTTTTATGGCTGTTGAAAGTGTAGATGAGGCAGA
TCCTGCAGAACTGCTATAGAAAAGACGGCTTCCAGGAATTGAAAAGTGGCTACTCAGGTC
AAAACCAACCGTATAATGCTCTATCCTTACGCTCACTTAAGTTCTGATCTTTCTTCTCCG
AAAGTTGCAGTAAAGGTACTGAAAGGGATAGAGACTGCACTCTCAGGTAAATGTAGAGGT
CAAACGCGCTCCTTTCGGGTGGTATAAGGCTTTTAGTATCAGCTGTAAAGGGCACCCACT
TTCCGAACTCTCCAGGAGCATACGCCCCGAAGGAACTCAAAAAGCAGCAGGGCAAAGTCG
AGGCAGGTGGAGAAAAAGAAGAGGTTGTTTCCGAAGCCCTACAAGCCGAAGGTACGGCAA
AGTCTTACTGGCGTATCCTTACCCCTGATGGAGAACTTCACGAAATCGAAAATTTCGACC
TTACGCCTTACCCCAAACTCCAGCAGTTTGTAAACTACGAAATTTCCAAGAGCAGAGCTG
TTGAACGTGCTCCTCCTCATGTTGAGCTTATGCGGAGGCTTGAGCTTGCGGACTACGAAC
CAGGTTCTGATTCCGGAAACATGCGATATTACCCTAAAGGGAGACTTATAAAAAGCCCTT
CTTGAAAATTATGTGCTTGATGTCGCAACCGATTTCGGGGCAATGGAAGTTGAAACTCCT
ATCATGTATGACATGAACCATCCGACTCTTAAAAAATATCTGGACAGAGTTCCCTGCAAG
GCAGTACTCCATTGAGTCCGACAAGCGGCATATGTTCCTGCGTTTTGCAGCCTGTTTCGG
GCAGTTCCTTATGAACCACGACATGACGATTTCCTACAGGAACCTGCCTTTCGGATGATC
GAAATGACCCGCTACAGTTTCAGAAAGGAACAGCGGGGGAGAACTTGTGGGCTTGAGAAG
ACTCAGGGCTTTTACCATGCCTGATATGCACAGCCTTTGCGAGGACATGGACCAGGCTGT
AGACCAGTTCAAAAAGCAGTATGACCTCTGCATTAATGTGCTTGAAAATATAGGAATCCA
TATTAAGGATTATGAGGTAGCCATCCGCTTTACCAAGGACTTTTACGAGTCGAATAAAGA
GCTTGTGGTCAATATGGCAAGGACCGTCGACAAACCTGTGCTTGTTGAGATGTGGGATAC
TCGTTTCTTCTATTTCGTGCTCAAGTTCGAGTTTAATTTCGTGAGACGCTCTTGCAGAGG
CAAGTGCACTTTCCACGGTCCAGATTGATGTCGAAAATGCCGAAAGGTATGATATTTCTT
ACGTAAATGCTGACGGCAAACTGGAAAGGCCTACCGTGCTTCACTGCTCCAAGCGGGGCA
ATCGAACGCTGCATTTATGCTCTTCTCGAAAAAGCTGCAATGGAAACCGAAGAAGGAAAG
GTTCCTATGCTGCCAGTATGGCTTTCTCCTACCCAGGTCAGGATTGTGCCAATCTCAGAA
AAACACGTCGCTTTTGCCGAAGAGGTTTTTCACAGAAGCTAGACTGCAGGGTTGATATTG
ACGACCGTGACCTGTCAATAGGAAAGAAAGTGAGGGAAGCAGGCAGGGAATGGGTTCCTT
ACGTGGTTGTCATTGGAGATAAAGAAATCGAGAACGGCACCATTAATGTAACCATTCGGG
CCGAATCCGAACAGAACAAGCCTCAAAAAAGTTCAAATTACTCCGGAAGAGCTTAACGAC
AGAATTAAAGGCGAAATTGCAGGAAAACCGTATAGGAAACTGCCCCTCTCAAAATACCTT
TCTGGAAGACCAAAGTTCGTTTAAACATATTAATATTTTATGAACTTAATATATTAAGAA
CTTTTCCAAAAAATGAACATATTGTAATTTTCTGAACACTTCTCAAAAAAAGTTTTCGGA
AACTGCCAGAGGAAGCAAAAATTCCCTGTTTGCCTGTTTCTTCTGGCTTTTTAGCATAAC
ATATATATTGATGTAATTCTTATTATTGAAAGAGGAGTCCTTTTAAATAAAAGTAGTTCT
AGGTTTGTTCTTCTCCGTTTCTGGACGAAAATATCCCGATCTAAGCATTTTGGAATGAAA
TTTTTACTAAATGGAATTTTTACTAGTTATTTGTAAGTTATGAGGAGTTACTTCTTATTG
AGTTTATAATTACATGCAGAATTTCCTGTTATAGATTATACCAATTTCCCAGAAATCCTT
TGTAAGGTACTTTCTGGTTTTGATATCAAATTTTTACATTGACAAGTGTAAGGACAGCGT
AACTGATGACAATTTCAAATGAGACCGCAGTCGGTATGGAAACCGTCGAGCTTGAGCCCT
TGAGAAAAGATAAAAGAAAATTTTTGAGGATATTCTAAAATATCTTAAAACCAATCAGAG
AGGCTATATCAAGGTTCCTACAGGCTGAGGTAAAACCTTTCTTTCGAAACATATAATGAA
GAAGTACTACGACGAAGGAAAAGTCGTGCTTTCCTTGTCTCGAAAAACAATCCTCTTCTT
AGCCAGACCTATTATGACAGGAAGAAAAAACGGCCCCTTTTTCCCAACAGTGCACTTCTC
TCATCCAAGCATAAGGTAGACCGAAAAGAACTTGCTGAAACTTTAAGGGTTTTTGGGCAG
GAAAAGATAAGGGTTTTGTTCTTTTTGCCTCGCTTCAGACCGTACTTGGAAAACAGAGCT
CTGAGATCAAGAACCTGATTCTTGAACTTACCGACCTTGCAATAGTGGATGAGATACACA
ATTTCATTAACAATCGAGGAAACGATTTTCTCAATGAATTGGGGGAAAGGACAAAATCAC
TAGGAATGACTGCAACCCCATTCCAGGGGTTGTCGGGAATGTCAAGTTCGTGGATGAAAT
TGCAGGAGATATGAGAGAAGTCTACGCAAAAACCCTTCCTGAATGCATCCTGGACAACGA
ACTTGCCCCCTCAAGTACACGATTGCCGAGAGTTCGGAGGATATCTTTGAGATCTTCGAT
TTTGAAAGAGGGCTTGATGAACTTGATAAGCAGGACCTTTTCCTTGACTGCAGCACTCCT
GACAAGTTGAAAAAGGTTATTCGACGAACCCAGCTTGCAAAAGATGTGTACGAGTCTATG
ATAAAACACAAGCATGCAAAAACGCTTGTCTTTTGCGCTCCTGTGAGGAAGCGTGTCTAT
GGAGTAGGGGCTGATGATAAGGAAATTAACGCTTTCCATGCAAAGCTTACCTCCTCTGTC
TTCAATGGGGAAATTTCGATCCCTGAATCCGAAAAGGACCCTGAGCCTATCCTGCCTTTA
AATTTTGAGAATTATACCCCTGAAGGTGAGTTTCAGGACGCCGTTTTTATAAGCTCGGAA
CTACCCAAAAATGAACAAAATGCCATTCTTGCAGCTTTCAGGAAATGGGAAAGCCACCTT
ATGTTCTATGCACCGTAGGTATGCTGATTGAAGGGTTTGATTTTCCGGAACTTGAAGCCC
TTATTTTGCTGCGCCCTACTCTGAGTATGCGGCTCTTTGAACAGCAGGTAGGAAGGGTGA
CAAGGCTTTCTTCAATCTCAGGAAAGAAACAGGGCAATATCTTCGAGATTTCGGATAGTA
TTGATTCTCTCTACCAGCGCTTTGGAGAAGGTGTTTTTTCCGGGGAAAAGGTTGACCAGG
TGCAGATGCTACAGCCTGAGATCCGCCTTGAAGAACTTTTTCAGAAGGCGATGCAGCCAG
GGCAATCGAGGAAGGAAAGATCGAGATTAAGAAGGTAGAATTTGGACCTCAAAAGAAAAG
GGAAGGGAAAAAGAAAAAGGGCTCAGATTCGGGAAATCCCGGTAAGGCTTCCTCCAACAT
CCATCCGGGCAAAGTATTTTTCACGCCTGCTTGCACTGACCGAGGAGAAAGACATAGGAG
CTTTTGAGCGGGAAAAGCGAACTCATGCGGGCTACCCTGAGGTTTCTGGGTTAGGAACTT
AGGGATGCAGAAGAACTTGCAGAGCTTGCAGGCAATATAAATAAGCTCAAGCGGGAAGCT
TATGAAGACCGCAGACTCGGGGATGTTTCAAGGCAGCATAAACCCAAGGTTTTCGGGGAG
AGTCGAATGGCTGCTAAAACTTCAGGCCCTAAACTCCCTCAAGTATAACGGTGGACACCT
CTCGATGCCTGAGAAAAACCGGATCTTAAAAACTCTGAATTTCGAGCCCGATTTCCGAAA
AATAGACAGCCTCAGGCTTAAATGCCTGAAACTCGGTTCGACCCAGAAGACTATCCCTGA
ACTTGTAAAGGTTCTGGGGTTCGTAAGCCGCCTCTCGTCTTCGGAAACCTACCAGTTCCT
CGACAAGAAGAAAAAGGATCACTGGAAAAGGGAGTTCATGCCTGCGGTTTACTGGGGTTT
CTGCTTTATCGATGATTCTCCTGAACTGAAGGAGCTTTTCGAGTCTACGGAATGGGACAG
GCGGGTCAAAAATATTATCAGGCAAAAATAAATTTTATCGTATCCTCTTCAATTGTATGG
GTAAAAAGTAAATTTCATGTATTTACTGAAAATTTAAAAATTTAATTAAGTTTGAAAAAT
AACCTCAAGCGATGCATTCAACTTTATAACTGTATAATTAAATTGTTGTGAATTTTTCGA
GTTGGAAAATTCTCCATTGAATTTGAAGAGGGATACCTTTTTTCTTTTCTACATAAAAGC
ACATCTAGAATGGTTTTCTGATTCTTATTGGGAACTGTACTGTAGTTAATGTTTACAGGC
TTTATGGATACATCCTGAATTATTACGAGATAATTTTTTATAAAATGTTGGGTATGGGAT
TTTTCATAAAAAATATGAAATATGCGGTTATATAATTAGGCAAAGAGAAATCTGCAACAA
GCAAAAACTTATTTCATAAACATAATATAAAGCCGAAGGGGGCTTAGCTTGATATTTGAA
CGCATTAAATCTGAAGGTCTGGCTCATCTTTCCTATTTCATTGGTTCGGAAAATGAAGCC
ATAGTTATCGATCCTCGAAGAGACTGTCAGAGTCTATGTCGAACTTGCCAGAAGAGAGGG
TATGAACATAAAATATATTTTTGAAACCCACAGAAATGAAGACTACGTAATCGGTTCCCT
GGAATTGAAGAAGCTTACAGACGCAGAGATTTATCATGGCCACGGAGTGGATTTCAAATA
CGGGAACTACTTGAATGAAGGCCAGGAGTTTGATTTAGGCTCAATGGAATTGACGGCTTT
ACATACTCCGGGACATACCGACGAGAGTATGTCCTATGTCCTGACAGACCTTGATACAGG
AAAAGAGCCAGTAATGGTTTTTACAGGAGATGCCCTGTTTGTAGGCGATACCGGAAGAAT
CGATCTCTATGGCCCAGGGGAAGCTCCAGGGCTGGCAGCAAATCTCTACGACAGTATATT
TAACAAAATCCTTCCACTGGGAGATGGAGTAATACTATGTCCTGCACATGGCTCAGGCTC
GGTTTGCGGAGGAGCTATTGCTAAACGGGACTACAGTACGCTTGGACTTGAGCGTGTACA
GAATCCTGCTCTTCAGAAAACAAACAGAGAAGAATTTATTAAGTTCAAACTTGAAGAGCA
GCTTGATTTCCCTCCTTACTTCAAGAAAATGGAACAGTACAACCTGCAAGGACCTCCTCT
GCTGCAGGGCCTGCCTACTCCGAAGCCGCTTTCACCCGCGGAGTTCAGGAAGAAAATAGA
AAAAGGAGCAGTGGTCGTTGATATGCGCATGCCTCATTCCTTTGGAGGAGCGCATATCAG
AAACTCCTACAGCATCTGGCTCGGAGTGGTACCTTCATTTGCGGGCTGGGTTCTTCCTTA
TAATAAACCCATACTCCTCGTGCTGGAGGAAAAAGAACAGCTTGAAACTGCTGTAAGGTA
TCTGGTCCGTCTGGGCTATGACAATATAACGGGTTTTTGAACGACGGAATTTCAGCCTGG
TATATGAAAGCTTTACCCGTAGACGAAGTTAGTTTGATCTCGGTCCACGATCTGAAGAAT
AAACTGGAGAAGCACGAGGAGATGACACTACTGGATGTGAGGAAGGAAAAAGAATGGAAT
GAAGGGCACATTCAGGGAGCTAAACATATATACGTTGGGAAACTTAATAAAAACATGGAT
AAAGTTCCAAAGGACTCTCAGGTAATTGTTTATTGTGACAGTTCCAGACGTTCCAGTATA
GCAGCTTCTATTTTGAAAAAGAATGGCTATAATAATGTATATAATGTGCTTGGCAGCATG
ACTGCATGGAAAAATGCCGGATACAGCACAGTAAAATAAACTTTTTTATAAATTTATTTT
TATAAATTTGCTTTTCTTTAATCTGTGTACTCAGAAAAGGAATTTAGAAATCTTTATATT
CTCTCTCTTTTTTAACATACCATGGTTTTACATGTTCCACGCATTCTTCTTCCAAAAGAT
AATTGGGAAAAGTGGGCAGTGATTGCCTGTGATCAGCACACTCAGGATCCGGAATACTGG
AAAAGAGTTGAAGAATTTATTGAGATACCCCTCTACTTTTAATTTAATTTATCCGGAAAT
ATATCTTCCGCTAGATGAGAATAGAGTAAATAAGATTCATAAAACTATAAGTGACTACAA
AAACTTCTCGTTGACCACGGCCCCTGTTTTATTCTTGTAAGGCGTTCGGTCTCAGATAAG
AAAAGAACCGGGCTTGTTGTTGCAATAGACCTGGAAGAATACCAGTTCAACGGGTCCGAA
TCATTTATCAAACCAACGGAAGGCACTATTAAAGAAAGGCTTCCAGCAAGAGTTAGGATA
AGGGAAAACGCAGAACTGGAACTCTCGCACATCTTAGTGTTATATGATGACCCTTCTTTC
TCGGTTATCCCCAGAAACCCTGATAATTTTGTTTGTGAAGAAGACAAGGTTTATGATTTT
GACCTGATGGAAAACGGCGGCCACGTTGCAGGTTACAGGATCAGTAATGAAAAGATAATT
AAAGAAATTTCGGAGAAAATCCTGAACCTGGGAACCCTTCTTGTTGGTGATGGAAACCAC
AGCCTTGCTGCTGCAAAGAGCTTCTGGGAACAAATTAAAGGGACCGTACAGGCCGATCAT
CCTGCAAGATACGCAATGGTTGAACTTGTAAATGTTCACGACCCCGGGCTGTCCTTTGAA
CTCTATTCACAGGGTTGTAAGCGGAATTGAACCTGAAGAACTGCTCAAAAAATTTGATGC
AAGAATCGAAGAAACTAGCACCTCCCCTCAAATGCCGATTTCCCGGTTGCAGGACATTCA
ATAGGATTTATTACAAAAGACAGGTCTGGTGTGCTGGTTTTTGATAATCCTGTTTACGAT
CTTGAGGTTGAAACCCTTGACGAGATCATTGAGAATTATTCGATCGAATATGAACATGAT
CCTGAAGTTGTGGAAAAACTTGGAAAAAACAGGGTAATATCGGTTTCTTCCTCCCCTCAT
TAAAACAGAGCGATTTCTTCTCAATTAAAAAGAAAGGGGTTCTTCCAAGAAAATCTTTTT
CCTTGGAAAGGAAAATGAGAAGAGATATTATATTGAAGCCAGAAAGATTGTTCCATAAGG
CTTTCTGGCCTGTAGTCTCTTTCAGTTTTCTTTTACTCTTGCTGACTCTTCTTATTTTCC
TTCATTTTCTTCTATTTTCCTTTGTCTTTATCTGATACTGTTTAATTGCGATATCTAGGA
AAGACTTAAAAAAGTTATATCAAATTTTAAAAGGACGATTCCAATTAAAAAAACATGTCA
ATATATAACAAGACGACTTACTTCGACAGTCAAATTATAAATACCTTTAATCTAATAATT
GGTTTATCGGGTAAATAATCACTGGGGAGTGAAATATGCCGGGTTTGATAGGACTTGCTG
TGGTCTTTCTAATATTGGCATTGATTGCATATATACTGGGCGCAAGGGGAGTTGCCGGTT
TATCAATGGACATTGCAAAGTGGCTCGTCATAATCTTTATCATACTTGCAATCATCTCGT
ACTTGTTATGACGGTAGCCTTAATTAGGTTAGCACTGGTTCAGATAGCTTATAGACTCGA
GGTGATAGAGAGTAATAAGTGAAACTTGAGGTAATAGAGAGTAATATATTAATATCAACA
GATCAAAGCTTTACTTTTCCTTATACTTTGTCTATAATTACTCAGGCACATTAAAAATCA
GTTTGCTTATTTTTCGTTTCAGTTAAGATGATTTCACATTAGTTAAGTCACTTTCCGATA
TTTTATATTTTTTTGATTTTTTACATCAGTGTCATGGCAACTTGATTATGATACGTTAAT
ACATAGACAACACTTCATTCATAGTACTTTTCTTAATTATAATGATTTATAAATAAATTT
CCATAGCACTAGCTTATATAAAGTTTCTTTGATTAATTTAATCTGAGTGGTATAATGTTA
AGTTAAATTGAATAAATTAACGATAATTTGTTAAACTATAATTTAAGATGAATATTAATA
TCATAGTGCAATTATAATTTGTACCAATATACTTATATTGCTTTATATTAATTCCCGGTT
AATTAATCGAAGTATCACCCATACTTTGAATGTACTGGGAATCAAATTGAACAGGTTAAT
TATTTTATTGGAAGTTTTTCTCCTCTTAACATTAGGCTCGGGCATCGGAGCTGCGGCTGA
GGTTTACGTCCAGCCTGGAGATTCGATACAAACCGCATTGGACAATGCAGTCTCAGGTGA
TGTAATTATCTTAAAACCCGGAACCTATATCGAGAATATCAAAATAGACAAAGATAACCT
CGTAATATCTTCGGAATCCGGGAATCCTGATGACACGATGATTACGGCTAAGAGCTCAGA
CAATCATGTAATCTCCTTGCAGGCTGATAAAGTAAAAATTAGTGGACTTGGGATTACAGG
AACAAAAACAGCTATTCCGGAATCTGTCTCTCAGAATGTAATAACTGCATCATTGAGAAT
AATAAAATTCAGAACAACGGCTATGGAATTTATCTTTTGAACTCAAAAGGCAATACGCTC
TCAAATAACGTGGTTACAAATAATGGAGAATATGGGATCCTATTATCGGCCTCAACCAAT
AATACCTTCTCCGGAAATACGGCTTCGGATAATAAAGACACTGGCGTCCATATCAGCACT
TCCGACAGTAACACGCTTACAGGCAATAATGTATCCTTAAACGACGTTTACGGCCTTTTT
TGTCTGTCCAGAGAGTGATGATAATCTGATTTATAATAACTATTTCAACAACACCGCCAA
TGCAGAGGTTCAAAATGGAGTTGGAAATGCCTACAACACAGAAAAGACCGAAGGTGAGAA
TATTGTAGGCGGCCCCTATCTTGGAGGTAATTTCTGGGCAGAACCTGAAGGTACAGGTTT
TTCGGATACAGCAGTAGATGCGAATGGAGACGGAATTGCAGACTCCGAATACAGGCTCTC
GCAAAGCACCTACTCTGATAAGTTACCTCTTATTTCATCATCCAAGTCACAGCAGCTCGG
ACCTCCGGAAGCAAACTTCGAAATGAACAATAGCAATGGCTCTGCTCCTCTTGCAGTCCA
GTTTACCGACCTGTCCGAAAATGCAGACTCATGGAGCTGGGACTTTGAGAGTGACGGGAA
GATCGACTCTACTGAGGAAAATCCGGTTCATGTGTTTACGACAATGGGGGCTTACACTGT
TACCTTCAGCGCTACAAATAAAAATGGAACAGATTCAAAAACTTCCGCAGTAATTGTTAC
CCATCCTGTTATGGTTACCAATCCTGTTGAAAACGGCTCTGGGAACAATACAACCGTGGA
TAACGAAACTGGCGAAAACGCAACAGGTGCAAATGGAAGTTCCGGTAACGTAACCAGAGC
TGTTGAAGCAGGCGGTAACGGAACCTATTACAACCAAACTGAGGATAGCGGAATTTCCAA
TGTGGAACTTGATCCCCAGAATGGATCGAAAGCTGCCGCCCTTAATGGAGAGAATGATTC
AAGAATAAACACTTCAAGTGTTGAATACGCACTTGAGAATAAAACAGATGCTCCCGGGTT
TGAGATCATTTACGGAGCAGTTTCTCTGCTTGCTGTGTTCCTTTACAGAAAAGTAAAACC
AGGAAATTAACAAAAACGGCAGATGAATCAAGTATAAATGATAACTGAACCTGACAAAAA
CCATAACTGAACCAAATAGAATTATCGAAAATTAAATCAAATTGCGGGCGGCCACCCCAT
CCTTTAGAGGCTGTCCGACAATTCTCTCAGTTAATTGAGGTTCTGCTTTGAATATACTAA
TATATTATATAATATTTTACTAATTTTTTGGTTTATGGTTTTCATTAAATTTTCAAAGGA
TCAAGTTTGGACTTTACATCCAGATATTCGAGACCTCATTCTTTAGATCATCTCATTCTT
TAGATCATCTCATTCTTTAGATCATCTCATTCTTTAGATCATCTCATTCCTTTAATCATC
TCATTCCTTTAGATCATATCTACTACTTGGTTGAAATCTTTTGTAGATGAGATGGATTTT
AGTGAATTTGAAATCAGGTATAACGGTTCTAGACATACCTCTTATCATCCGTGCATAATG
TATAAGATTTTGATCCAGTCAATACTCGAGGTGAGCTTAAAGGTATACCCTTCACCATGC
TATGCCGGATAGTAACGGAAATTAAAGAGAACTCAAAGGAACCATAATTGTTACATACCG
GCTTTGGAGTTGGAGATTATAGGTTGTTTTATCAAATTAATGAAGCAGAAAATTAAGTGT
AGGTTTTCGATATTTTGACCACTGAACAAGCGCGCACAGGAAACGTGAAAGAATGTGAAC
TACCTTTTGCCCCAAAAATCGACAGCGTACGGAAAGGATATTACTTCACCGATGCCCAAT
GAGTTGAAATTTTATTAGATTTGCTTATGTTCTGTCAACTATGGTTACTACTGTCGGATT
TTTTGTGATAGAGGCGTTTTAAATACGTAATTCTCATCCATATCCAGCTGGTATTCCAAA
ATGTCTCGATGTCTACAAACAGATGAGCTTTAGTACAACATCTCCGTGGTCGGATTCCAG
AATCTCTGATGCCTTAAATGTGAATTTTTGAAGTTCTAAAATGTTGTTGCTTTCAATGTG
CACTTTACCTATCTATCGGTAATTACTTCAAAAATTCTTCTCTATGAATTTGAATCTTAT
AGGAAATGACTTTTATTAATCTAAATATATAAACAATAATAAATATTGTATAAATATAAT
TTTAAAAGGATTTATCGAACAGAAAATAAACAGCATTGAAGGGCACATTTTATGATAAAA
ACTCTTTCAAAATTCTCTTTTCAGGATATATTAACCGAATCAAGCTGAAGAATATCCAAA
AATTGAGAGTGGGGGCACGATATGGTGGAGGGTGAAACCTTCGGGATAAAAAAGGTAGAG
GATGAAATCCAATCCATACAAAGAAACATCGAAAAAGATCTATTCGATGAACAAAGCAAA
GTTCTGGATAGGTTTTATTCGCTGATAACCCCGACAATTACAACATTTGGTTTCGCTATT
ACGGCTCTTACTTTTTCTCAGCAGATTAACCACTAATATCGGTGAAGCCTTCTTAGGCAG
TGTGCCTAATCTTCTGTAAATTTGAATTCAAGTTTTTACGTACTATGTAGATAATTGATC
TTCCGATATGGAATTTTCTACTCCATAACTTTTTGATATTTATGATTTTACAGAAAAATT
GGCACACTATCCAAAGGAGCGCCGCTAAATGTACCCTGAACTTCTGAACGCTGCTTTTTG
AATTCTTAATTTGAATAAAGTTTCCAATTTGTTCTCCACTTTCAGTCAGTATACAGGCTT
CATGCACATTCTTAGCAACATCAATTCCGACATTCAAATACACTTCTCGAGCCCCCACAA
CACTAATTTATAGGCCGAGAACCAAATATCCCTCTGCTCTCTACAGATCGTAAGCTCGTA
GAAAATTGCCAGATTCTGCAGTTGCAGAGCTGTAACATGTTAAATTGCCGGAGAGCCGTA
GGAGTGTAGGGTGATAGTCTATTCAAGCCAGACAATGCTGTAAGTTACAAAAACTACCCT
CTCAGCCTACGTTTGTTTTATGAAAATGCAGCTATAAAAGTAAAGCTGCATATTACCCTT
TATACGAGTTACTGATAATATTTAATTTTTCCAAGTTCCAATTTGACTATCTGTTATTTG
AAGATATTTTATATGAGCTAACGTGAAAAAATATTGATTTGAAAAATATTGTGAAATGTA
AGTTAAATTAAAACCTTAAGAGATAGCAATTTTTTATGCATAGAGATAAACATCATTCTT
GATAAAGTTGATTTGTTAGTTTTCTATATTTATTTTCAAATAGATCGACATCTTCTGTTA
CATATTGTTTTAATAACTCTTTTCCCTTGAATTTATGTTTTCGGAATAACTCAAATTGTG
TGTATTTCTTTCTATTGCTAAGTGCCTGTTGAGTACAATTTTATTGAAATACACTGGATT
CGTGTATGCTATAAAATTACTCAATGTGATCTGACTTTTTGAAAAATTAATGATTAATCA
GACAGCAAAGAAACTGGAAATAAGTGCATATCCGTACATATGTGATAGAGTCGGAGATAC
ATTTGAGATGCCATCTCTGGCTCAACTTATCAGAGAAAAAGTTCATTGAGTGAAAATTGA
AATTGAGGGATTTCCACTCAATTTGAAGAGGATATCTTAGAACCTATTCAAAAGGTCATG
CCGCTGAACATTATATATACGTATCCTAAATGCAGATGCAAATCTTAAAACCAAGATTTA
CTTTTTGTATCCAGAAATTATTTACCATTAACGGTTACCGAGGAAGTTTTCCATCTCCGC
CGCAAGCTAGCTGGGTATTCGAATAAAATCAAAAATTGTCATGTTTTCGGTCAAGCCTTT
TTTAAAAAGGTTTGCGATCACACAGGATAGAGTTTATGGATAAGGTTTTCAAACCCGAAA
CGTTACGGGGTTTTCACTCAAGCCTTTTTTAAAAGGCTTGCAGGCAAACAGTTTTTTGAA
AAGACTTGCGATCAACCCTTTCTTAAAAAAACTATATCATGTGACCCAAAGTGCAACTTG
GATAGTTCTCCCTAAAATTCGTGCATATCTCTAGAAATTGCCCCGCTTGAGCGAACGAAA
TGAGCGAAACGGAACCGTCCTCCCGAGACGGAACTCGGGTGACGGAACTCGGGTGACGGA
ACTCGGGGGTTAGAACATAAGAACATGCTTGCCGAGCCCTTTACTGACAGCTCTCTCATA
AACAAGGTGCGCGCTTGCAACATCCTGAATGGCAAGACCTGTTGAATCGAAGATCGTAAT
TTCTTCATCACTTGTCCTGCCTGGTTTCAGGCCAACGATTACTTCACCGAGCTCAGCATG
AATATCATTTTCCGAGATGTAGTGCTTGGAGAGAGGAACGTTTACTTCTCCGGAATGAAG
GGCCTGGATAACATCATCCACAATTATCTTGGACCTGATTAAAAGTTCAGGGTCAAGTTC
TTCTTTTCCTACTGCATCAGCCCCTATCGCGTTAATGTGAGTGCCTTCTTTGATCCATTG
TGCCTTTACGATAGGTTTTCTGGTAGGAGTGGTCGTAACAAGGATATCGCAGTCACAGAC
CTTCTTAATGTTTTCTTCGTAACGGATTTCACAGGGAGTAATATCTGCCATTTCCCGGAT
AAATTGTTCAGAGCTCTCCTTTGTCCTGGAAGTAACCCTTACCAGTTCTGGCTCAAAAAC
CTCGCAGAGAGCTTTTAACTGGGTTTTTGCCTGATTTCCGGCACCAACAAGGCCTATAAC
CTTTGAATCTTTTCTTGCAAGGTATTTTGCAGCAATTCCTCCTGCAGCTCCTGTCCGGAT
ATCAGTCAGGTAGGTTCCGTCCATAATTGCCACAGGAGCGCCTGTTTCCGGAGAAATAAG
GACAATAAGTGCCATTACCGTGGGAAGCCCACGATCCGGGTTTCCAGGATGGACATTTAC
AATTTTCACCCCAGTAATATTCTCCTCTTCAAGATATGCAGGCATTGTCCGCAGATCCCC
GTTATACGCCGTATAGTAAAGGTAGGACTTGGGAGGCATCTGAACCCTGCCCAGCCCATG
CTGCCTAAAAGCCCGTTCTACAACCTGCATGTCAGAACTCATATCTATAACACTTGTTAC
TTCTTCCTGAGCCAGCCATAATATTTCCATAATAAACCCTCCAGCCGGAACCGTGAGCTG
GCTCACAGCTGAAAACCAAGATAAAATTGAACAGAACTGAAATAAAAACCAAAGAGGCAA
ACCGATGGTCTGAGATCACATTATTATTTTTATTTCCGCAAATATGTATATATAACATAT
ATCTTCACTCATTTAAAGAACTCCTTCCCAAAAGGAGAAACCATTAATGAGAGATACGCA
TGCAAGTTCAGCCGATCTTTCCGGCTCCTGTCTGAAAGAGGAATTACTCAAAGAAAAATT
ACTCAAACCTGCACGGGATATCCGGAGCATACTCCGGTGGGGCTATTCAAAGTTTTCGAC
CATCCGTTTCGTAGCTGACCACTTCCAGCTCAGCCTTGAAGAACGATACATTCTCACAAG
AGTAATCATGCCCCCGGACAGGATAGTTTCCAGAATAAATAAAAAAGTGGCATGTACCGG
CATAAAAGATAGGGATCTCCTTCTTGACGGGTACAATGTCCTGCTGAGTGTGGACAGCCT
GATAAAAAAGAACCTATGTGGTTCTGTGATGACGGGTACATAAGAGATACCCGCTACTAT
TTTAGCAAAGCAAAACAGGCCGAAGATATAGAGGAAGCTCTCAATGCAGTCCTCAAGTTT
CTTTCCGAGACAGGTCCAAAATCAGTCATTTTTCTCCTTGACGCCCAGATCAGCCGGAGC
GGAGAGCTTGCGGGTTTCATCCGCCACAAAATGAAAGAATACGGAATTTCAGGCGAGGCA
AGAACCTCAAAAATCGCAGACTTTGAACTGAAAACGGAAGGAGGAAATCAGAAAAAAATA
GTTTTGGCAACTTCCGATGGAATTGTTATAGATTCGGCCCTGGATATACTCGATATCCCT
GCCTGCCTGATGGAAAAAATGGGAATTGAACCGATCAGGCTATATTAATCGTTTATTAGG
CATTCCTTAATCAGGCACTCCGTTTAGAGAACTCAGCCTGCCTGTAAATTTCTTCGGCGG
CTGCATGCTGCCCTTTTTCTTTTAGCAACTCTGCGTAACCGTTCAGAGTCCCAGAAATGT
CTGGGATCAAGCTCGAGGGCTTTTTTGTACTGTACCTCAGCTTCATGTCTGTGTCCAAAT
CTGGCAAGCAACCTGGCGTACTCACAATGAACTTCAACATCCTCAGGAATCAGTTTGAGA
GCACACCTGAAATGCACCCTTGCCCGTGAATAAACCCGTTCTCTGCAAGCAAACGGGCAT
AGAAAAGTGCAGGCGCGGATCATCAGGATCGGCTTTGAGGGCTACTATGTAATGTTTCTC
GGCATCAAGGGGTTCTCCTTTTTCTTCAAGGAGACGAGCATAACGAAAATTGGATTCCAC
ATGACCAGGATCAAGCTCAAGAGCTCGAGTATAGTAGTAACTTGCTTTGGTCTTTTGCCC
GCGTTTAGAAAGTAGAATCCCATACCCGCAGTGTGCGCTCACATTATCCGGTCAAGAATC
AAAGCTCGGCTATATACTTCTTCGGCCTCATCCATTTTGTTGAGCCGTAAAGCAGGCAGC
CGTAATTGCAAAGCGTATCTACATGGAAAGGATTGAATCCAGGGCCTTTTCGTATTGAAC
CCGTGCAGCCTCGTTTTTTCCTTCCGTCGCCAGAACTGCTCCATACCCGCAAAGTGCTTC
GACATTTTGGGAGTTCTGCTGGAGTATTTCTTTGAATTCCCGTACAGCAAGTTCATCAAG
TCCTAGTAGAAAAGCTGTTTTTCCTGCTTCCATAAGGGCGTCTTCCGGGCTTTGCCTGAG
AAGAGCGAAGCACAGGCCCTGATAATTACATATTTCTCCCTGTACATTGCATCTTTGTTA
AAAATAGATGAAAGTTTCAGTAAGATTTCCTGGGAAAGCGAATGCTCATCTGAGAAGGAA
ACGACAAACTCAATGACCTTATCAAAGTCACAGTTATCAGCTGCAACCTGTTCGATTACA
CTAAAAACCAGCTCGTCTACAGCATCAATCTCCATGTCTAAAAACCTCCTGAAATTTACC
TTTAAAGAGATTTTATCCGGCTGGATATAAATAGTTGGCACGTCTCGCTATTTGAATAAA
AACGAATATAGAATCCACATTCCGCAGTATTTTTTTGAAAATCAATATTTTTCCTGATAG
TACGATTACAACAGATGCAAATAATTTTGCTTTTTAGTGGCATTTGGTGAAAATTGAATG
ATATCGTTTTTGATTTCTGAACACACCACATAGTTGCTCATACGTCATCGGTTAAGCATT
AAATTCCTTCTCTTGTATGTGTTTTTTTATATTAGTAATCTAAATATCTCTGTATCTATG
TCTCCTCGTCCCCCACCTACTCTTGAAGACTCTCTTCGGGAAATGTTTCTCGAAGAGTGG
TTAAGACAAACTGCCAAAGAAACTGGTCTTATAGTACGTGAACGTAAAATTTACCCTGTC
ATTATCTTTTGGGTTTTAACTCTCGGTTTTGGTGTCCGCTTGCAGCGTACACTTGCCAGT
TTAAAACAAGAATATGAAACTGAGTCACGAAAAAACATAAGTGATAGCAGCTGGTACTAT
CGTTTCACTCCAGAACTTGTTGAGTTTCTTCACCAGTGTGTAATTCATGGCATGGAAGAG
CTTGCAAAAGAACCTGGTAGGAAACTTAGCAAGAAACTCGAAACCTTCCAAGATGTTGTC
ATTCAGGATAGCACAATTGTTCGTCTCCATTCCTCGTTAGCAGACAAATTTCCTGCAGCA
AGATCAAGAACAGTAGCTGCAGGAATAAAAGTTGGAGTTATGGTAAGTGCAGTTGCTAAC
GGACCTAAAACAGTTGCCCTGTATTCTGAAAAAACAGCTGAGATAAAGACATTAAAAATA
GGTCCCTGGATCAAAGCCCGTATTCTGCTTGTTGATCTTGGTTTTTACAAAACTCAGATG
TTTGCAAGGGTTGAGGAAAATGGGGGATATTTTGTTTCAAGAATACGGAAAAATATGGAT
CCTATTCTTGTTTCTGTTGAAGAGAGACTTTCTAAGACAAAAAGCAAGGAGTTCGCTGGA
AAAACTGTTAGTGAATGCATTAAACAACTTTCTGGAAAAGATCTTGATGCTGTTGTGAAA
ATAAATTTATTTTAGGGTATAATAAACAAGCCTTTACAATAATTAGGCCAACGTCGAGTC
GACAACAAAATGTCGCATAAAATCGATTACAATTATTTGGAATTATTGAATCCTTGATGA
TTACTTGACACCAGTAAAAACACGGATATTGATAAGAAAAAATGAAGAGAAGAAGAAGTA
AAGAAAGATTAATAGTCCCATTCCTTCTGGCTATTTTAATAGCATTCATACCCCCTAGAG
TAGCAGCTCCTATCGGAACCTCAGAAAACGCAACAGTAGAAGCCGCAAACAACTGACTTG
GAGTTAAATCCGTACATGGGGGCAATAATACAACTGCCATTGACTGTTCTCACTTAGTAT
GTCAAGTATACAGCTAGGTAGGCGCCAAAAGATATATTTTTCCAGAAAGTACCTGATATG
AAAAATAATACAGATTATGTAAATACAAGCTCTCCATCTCCCAGAGATGTGATCTTCTAG
CAAAAAGACGTTCCCCAGAACGGTAGAATATACTGGCTTGCCACTCATGTGGGAATATAC
AGAGGAAATAATCAGTTCATAGACACATCATTTGATGCTAAAATGTTGCCATAGTAAATA
TCACTGGTGTGTACGAAGAAGGAATGCTGTACTTTGCAAGATGGTCACATATTTAAGAGA
CCACAGTGAAGATACTTAAGAAGGGACTATTGAATAGGAGATCTAAAACAATCTCTTCTT
CCATTTTTAGCTTCTTGTAGAAGTAAGTTATAAGTACATTAGCGCTATATGCTGCCTATA
TATTTTGTACAATTGAAGAGTTTGTTCCTTTTACTAAAAATAGGACATGTGCCAAAGACA
GATAATACAAGCAATAGAAGCTTGTGTTTTATTTATTAGGGAGAATCTCACTATGAAATT
GAAGTATACTAAACTCCAACTTGCTTTGGAAATTATAGGACTTCTATTTTTAGTCGGGAT
GATCGTTTTTATTTACACACAGTGGGATCAAATTCCTCAACAAGTTCCTATGCACTATAA
TGCACTGGGTGAAATCGATAGCTGGGGAAGTAAATATCAAACCCTTATTTTACCAACCAT
AAGTATTTTGCTTTATATTTTCATGACTGTAGTATCTTTTTTCCACAGATTTGGAATGTT
CCTGTTCAAATAACAGATGAAAACAAAGAAGCTGTGTACCTCAGTACAAAGAATCTAATT
ATATTCATGAAAGTTGAGATCTTAGCTATGTTCTTTTACCTGAATTATCATACAGTAACT
GCGCAGCCTTTGTCAATCATTTTTTTACCTATTTTTATGATAATCATATTTGGCACAGTA
ATATTCTTCATCGTACGGACCATTCGATTAGGAAACGAAAAAAGCATAACCGTGAATTAT
GAGCATACTCAATTCTTTCGAAGAACACTTGAGTTGTTGATCAATTAGAAATTAAAGTTT
CTCTATAATTCGGATTTGAGAATGTTTGTACCATTGATAAGTCAGAAGTGATTTCACAAG
TTATTTCACGAGAGCATACATACAATAATCAAAAAAATTACCATTTTTATAGACATCTTT
CTTCATTATGCCCTCTAAAACAAATCCGGCTTTTTCAAGAGCTTTTCTTGAGCCGATATT
TTGTAGCATAAGGCTCTGCAAATATCCGGACAATATCATACTGTTCAAAAGCTGTCCGAC
AAAGCTGTTTTATTGATTTGCTCATTATTCCCCTGCCCCAAAAGGTTCACCAAGCCAGTA
TGCAATTTCTGCATTCTTACAATAAACACCGCTTTTAAGGAATAATGCAATGCACCCTGC
AATTTCTCCGTTCACAACAATTGCTCTGCAGCACTGTTGTGTTTCATCATTACAGCTAAA
GCTTTCTACAGTTTTTCTGCAGTTATCTAAAGTGGAGGAAAGAATCTCTCATGTTTTTTG
TAATTTTTGTATTGTGAGAATACTTGAAAAAGTTTTCAACATCGGTTTTTTCCACTTTTT
CAATTCAAAATTCATTTTAACAACATCCGGAAAATATACATAATCATTTTGTACAGATAT
AAGAAAATTACTTATTGAGCTTATCCCAAAAGCTCATTTACTCTAATTATTACTGCTACC
ATTACAACTCCTAAATATGATGTCTCTTTAATTTCATATCTCGGAAATACTTTCTTGCAT
GACTATATCCAACTAAAGAAACTTTCTACTATGCTTTTCTTTTTGTATTCTTCCTGATCT
ACCTTTATTGATCTTCCTCTCTTTTATTCTTCCGATTTCTTTTATTTACTGGTATATTAG
ACTTTATTCCTCTTTTTCCTGTTATATTTTCTAATTTTAGCTGTATCACACATTGCATCA
GCTGTTACTTTGGAAGGCCTGTTTGTAGGTATATAAAGTGTAGAATCATTTTTATTTGCA
GGAACAATGATAATCGAGAGATGTAAAACCTGTAAGTCTACTAAAACGCTTATTTTTATT
CCTTTTATTTTTTGTGTCCATAGTAGCCGATATTTCCCCTTTTTAGCCGGAATATCCTTT
GTATCAGTAAAGCAATGAGAAAGATCTATTTTCTTCAAGTCATAACCTTTGTTTAAAAGC
CCATTGAAAATCTTCAGATAAATACAATGTTCACACAGATATAGAGGAAATCTATGAACT
GTTGACTTAGATCCATATCTCCTGTGAACGTCTTTCCACGTACAACCAGTCAGAACAACG
TAAAAATACCATTCATTAACTTCCTCATATTTGCACGTGGCCTTCCTGTATGTGTTTTCC
GTAGAGGAAGATAAGGTACTATGGAGTTCCATAGAACGTCATCGATTTCACGAAAGGATA
TAAAAGTAGATTTATAATTCAGCATAATATTACTTTTGGGATAGGCTCGTATAGTGATAC
TTATCATAAGCTTCTGGAAGTCAGCTACTGGTCAGGAATCAAAAAAAGCTTTTACGTTGA
AAAAGTAGTAACAAGAGAGGTCCCTGACGCTCAGGCCTATGCCGAAAGGGTAGGAAAACT
TTACAGTGCCTCAGTCCCCCAGGCAATTGATTATCCTGTATATTCGGTTTCTGAAGAAAA
AGGTTCTAGAAGAAAAAGGACTCGTAACTGTAATTCTGAGCGACGCCAGAAATCCGTATG
TTGACAAATTGCCTTATTTCTATACGGTTTATCGGTTCGTTTTTGACAGAAAAAGCGGAG
AATACGAGGTGTATGAAAGCCATTACGGAAGACCGGAAAAGAAACTTGATATAAACTATT
TTGAATGAACTTACTTTAGGCGATTTTGAGGTCAATTGATTTTTATTTTGAGAATAGAAA
GCTCGTTTAAATAAGCTGGAGTTGATCTCAATAAAAAACTACCCCTGAAAATAATCTGAT
TCCGAAAAAATAATTTGATTCCGATTACTTATTTTTCCAATAATGGTAAACGTAATCGGA
ATAGCATGAAATCTTTAAAAGCAACTTTCTGGTTACTTCTGGATTTTCGTGAAATATTTA
TCGATTTCTTCCCAGTTGAGGATATTCCAGAATCCTTCTATGAACTTACCTCTATTGTTC
TTGTAATCAATATAGTAAGCGTGCTCCCACACATCGAGCGCCATGAGGATAGGGTAATCC
GGAGCTACATTTACATTGTGCTTTTCGATCTGCATGATCATAAGTCTATTTGTATCATTA
CAGAAGGTTAAGGCTGCCCATCCGGAACCTTCAACGCTTGATGCAACCTGGGTAAACTCC
TTTTAAACCTGTCAAAACTTCCGAAGTTATCTTTGATCACCTCGGCCAGTTCACCCACGG
CCTCTTTGCTCGCATTGCTCTCAGGGGTCATCTCCCACCAGAAGTAATTGTGAAGGATAT
GCCCACCCAGGTTGAAAGAAAGGGCTTTTGCAGTTGACTTATAATCAAAGTCAGTCCCTT
CTTTCCTTGCTTTGTCCATCATTTCTATAGCTGCATTTGCATTAGTAACATAAGCCTGGT
GGTGCTTGTCATGATGTAACTTGAGTTGCTCTTCGGACATATAAGGTGCTAGGTCGCCAT
ATCCATATTTCAAATCCGGTAATTTGTATAATCCTTTAGTCATGTTGTTTTACCCTCTTA
TTGATCGCCGGTTTTGCAAAATTTGTTATGGAATCCGAATTAAATGTAGATCTATACTTA
TCAGTAAAAAGATCACACTACAAAAGATCACCTACAAATGATCTCACTACAAAAGATCAC
CTACAAATGACCTCACTACAAATGATCCCACTACAAATTCTGCCCCGCGAAACGCTTTAC
CCTTAGTTATGTTACAGGAATCTGTTCAAATTGCTCTATCGTAAACAATTTTATCCCTGA
ACATTTCTCGCTGCAGATCAATCTGCTTTGAGTCTCTTCGAACACATATCAAATTGCATC
TGGCAATTCAAAGTGCAAAATATAATTATCATCAAACTATTTAAATGTAAAAGATACAAA
CTGTAGATATTTTTGAAGAAATGTATTCAGGATCTCCAAGAAAGCTTTGATGTGTTAAAT
ATAAGATTACAGGTAACAATAAAAATAAAAGTGCAGTAGAGGCAGGAGTGAAGTTAAAAA
CTAAATAAAGATAAAAATTGGTTGAGGAAGAAAGTAAATGGTAAATTCACTCTCCCACCT
GGGAATCGGCTTTCTGATTGCCCTGGCTCTCGCTTCAAAGGAAAAAAGCGAAATGCTCTC
GGTTTTCTGGCAATTCTTCCTGACCTGGATTTTATCCCATACTTCCTGTTTGCTCTCATC
AGCGGCAGCGTAAGCCACGAAGCGCGAAACCAGCTTTTCTATCTTCTCGGCCACAGGGAG
TTCCTGCACTCAATCCTTTTTCATCCTGCTTGTCACGCTTTTCATCTGGATTAAAACAAA
AGACCGCCTGTTTACAGCCGCCGGCTTTGCAGCCATATTTTCCCATGTCTACCTTGATTA
CGCTACAAGCTGGAAAATGCGTCCCTTTTATCCGTTTAGCACTGAAACATCTACTCTCGG
AGCCATTTATTTTTTCGATCCGCTGGCAAATATTCTTCCCTTGCTGCCCATTTCTTTTTA
CTTGTGGCTTACATGAAAAGCCGCGGAAAGTGGAAGGGAAAATTCAATAATTTCTGTGCC
CTTGTCACGAAAAACCGGAGCAAACTCTATCCCGCGCTTTTAATTGTGCTTGTGGTCTGG
ATTGCGGTCCTGCCGGTGGCAAAACTATTTCTTGTGAATTATATTTCCGGCTCGGAAGGC
GCAAAAATCAGCTATCAGGATACATATCCTTCGTCTGTAGGGAAGTTCATTTCCGCGTAT
TCGTATAACTCCACCCATTACAGGATTATGGAAGTGAGCTACTGGTCCGGGATCGAAAAA
AGCGATTATATCGAAAAAATCAACGTGACCGGCGCCGTTCCCGACGCCTCCGCATACGTT
GAAAGAGCCGGAAAACTCTACAGCACAGCCGTTCCTCAGGAAATCGATTATCCTGTTTAC
AGCATTTCGGAAGAAAATGGTTCGGTAAATGTTACGCTGAGCGATGCGAGATATCAGTAT
GTTAAATACTGGGCCTATTTCAAAACGGTTTACAGGTTCGTTTTCGATAAGGAGAGCGGG
AAGTATGTGGCTTATGCGAGAGAGCAGGAGGGAAGGGGGAGAAGTTGGAGGAGAATTATT
TTGGATAAGAGTATAGACAGTTTGCTAAAAGAGATAGGAAATTTTAATTTTTCATTATAG
TCTTTTAGTCTTTGAAATTAATGCAATATTTTCAAATCTAGATTTTTTAGATTGATTTAA
ATAGCTTTTGCATTTTTTGAAAGTATAGGAGACAGTTTAATGGGTAGATGCAAGTATAAG
TTCAAAGGTACTTATGACAACTTTAAATGTCCTCTTGAATCTGAAGAAGGTAGTGAATAT
TGTTACTGGCATCAGAAAATCGAAGGAAGAAACCATCCCAGGATCAGCTAAATTTTCTAA
AAGATAACAAAATTTTGGGTGTTTTCCTTCAAAAGTCAATTTAAACTACGCTGATTTACG
AGGCATTAATTTAATTTTAGCTAATTTAAAGGGCTCATCTTTTTATAAAGCAAATTTAAG
AAAAGCTAACTTAGATTCCGCAAATTTTCAAGGTTCAGATTTAAAAGAAGCGAATTTAGA
AGATGCACATCTACCAAGAGCTGATTTGCAGGGAGCAAAATTTTTCAGAACCAATTTAAA
AGGAGCATGCTTGATATTCGCAAGATTAGAAAATTATAGTCTCACTACAGTAAATTTTCA
GAATGCTGACTTAGGATATGCTAATCTAACAAATTCAGACTTGAGTGGTGCGAATCTTAG
CAGAGTAAATTTGAAATATGCTACTCTCGAAAATGCAAATTTAAGAGGATGTAAATTAAT
TGAAGCGAACCTACTTTATTCTGATCTTTCAAAATCTGATTTAGCTTATTCAGATCTGAG
TGGAGCAGATCTTAGTTATGCTGATATAAGACAGGCATCTTTAGTAGGCACTATTTTTGA
TTCTAAATCCATTTTAGAAGATACTAAGCTCATAGGTTCAAATATATCTAGCTCATATGT
TGATGAAACAAAGACGTTTAGAAATGCCATTTTCTTTAAGTCTACTAAGATTAGTGAAAA
AGAGATTAACGAATTCGTTGCAGATACTCTCTCTACTGAAAAACTATTTCTATTTATATT
AAATAAACAAATTATTTTTGACGTCAAAAAAATTGAGGACTTTGAGAGTGATTCCGTTTT
TGTATTAAATGCTTTAAATAAAGCAGAAATTATAAGGTATATCGGTTATGGTAAATCACT
TAATATTTTCAAAGTTATTTTCTACAAAGATTTAATTGATGCATATCAAAAAGGGGAAAT
TTCTTATAAAATTAAGGAAAAATTCGATGATTTAGTATTTTATAAAAAGCCTAATGAAAA
TATTTCTCTTTGGAACAAAATACCAGTACTAAAAAACTACATGATAGCTATTGTAAACGC
AGATTTCTTATTTGACGATAGGAAAGAATTTCTTTTGAATTTGCAGATTTCTTATCTTCA
TATAGGAAAGAACTTCTTTATGAATCGTCCTTCGAAATATATACAAAATTATATAACTTT
TATTCATCCAATGGTGACAGTCTTCAAGCAAAACATTCTCATTATAGGGCAAATGAGTCT
TATCGAAAACTTTTACTTACAAAGGGCGGCTTTAAGAATAATATTAGAGCAAGAGTTTTT
GACGGATTTATCCTAAAAGTTTTAGCAGGGCATGGAGACCAAATTTGGAATCCTATTTTT
TCTTCTATGATTGGTATTATTCTATTTGGTTTTTGTTTCTGGAAGATAAATGGTATAATT
GTTCAAGGGAGAGAAGTCAAACTGATTGACTATCTCTACTTTAGTCTCACTACCTTTACA
GGATACAGTTTTCCAAATATACAGCCTGATATATCAATAACGTTAATGCAACCGTTAGTA
ATGGGAGAAACTGTTTTTGGTCTGATGATGGTATCTCTGATTATTTTTGTCATTACATAT
CAAATTTCAAGGTAATTTTCAATCTTTTTCGGTCTTCGCCGCCTGCTTCGCAGTCGTATG
GTACCCCATTTTAAGATTCATCGAAATTCTTCTAACCAGCCCTGAGTTCAGAAATTCTTC
AAAATTGGGCTTACGGGCGTGGTTCACTCAAAAAATCGATTCAAAAAACCCGCCTCCAAA
AATAAGTCCACCGCCCGTCTCCTCCAAACAAAAAGCCCGCCGCCGGAAATTTTCATAAAC
GTTTTCACTCCTGTGGAATCTCGTTGATTTTGTTAGAGATTACAGACCCAAGGAAGGTGA
TTAAACTTAGATATCTCTTTTTAAACTTTACATTACAATTTCACATTCTTTTATAAACAC
TAGTAAAATGCCAAAGAAAACTATATAAACCAGCTTTCAGATATCTAACTTAGATGGAGA
AAAGCCAGCTTCGACAGGTAATAATCGATCAGCAAGAATCTTTCAGGAAAGTGGAGGAGC
TTGTTTACCGCGATATAGATCTTGAGAGATACCTCCGGGGAAATGAAATCGTTATCATCT
CGGGGATCAGGAGGTGTGGGAAGAGTTCGCTTTTGAAATTGATAGCCGGGCAGCTGGAAG
GAGTTAAGTTTTATGTGGACTTTGATGATATCCGGCTTTCGGATTTTGAAGTTAAGAATT
TTCAGGATTTGCAGGACCTCATAATTGAGTTTTATAGGAGGAGCTGGACAAAAGCGGAAC
AGGGCAGGTGTATTATTTTTTTGATGAAATACAGAATGTGCCACTCTGGGAGAGGTGGCT
GAACAACCTCTACAAAGAAGGCAAAAAAGTGTTTGCTACAGGCTCGAATTCCCAGCTTCT
CAGTTCAGAAATTTCTACATTTTTGACCGGAAGAAACAAAGTGCTCAAACTCTTTCCTTT
CTCCTTCAGGAGTTACTGCGTCTGAAGGGTATCGAAATCACAGGAGAAAAATAGAATCTG
GCATGCTTACAAGCTCCAGAAAAGCTGAGATATTTAGCTATTTTCTGGAATACTTCGAAA
AAGGAGGCTTTCCGCTTGTCCTGATAAGTGGGGACCTTGAGCTATCCAGAGGGTATTTCG
AAGATATCCTGAACAAAGACGTTCTGGTCCGCTACAATATAAAAGAGGTAAGAGCTCTTA
AGGACCTGGTTCTGTTCCTGCTTTCCAATGTGGGCAGAGCGTATTCCTATCCCACATTGA
GAAAAATAACCGGAATAAAGAGTTTAAGTACGATCAAAAACTACCTTGATTACTTCCAGA
ATGTGTTTTTACTCTACCAGCTCCCCAGGTTTGACTACTCACTGAAAAAGCAGAAGGTAT
CGTCTTCAAAAATCTACACGATTGACAACAGTTTCCTGAAAACAGTAGCTTTCAATTTTT
CCGAAAACAAAGTGGCAGAGGCTTGAAAACCTGGTCTTTGTTGAACTTCTTAGAAGAGAA
AAGAACTTGTATTATCATTCCGAAAAAAAGGAATGTGATTTTGTGCTGAGGGAAGGGATG
CGGATCAAGGAAGCAATTCAGGTTTCAGTGGACCTGAACAGTCCAGAAACAAGAAAGAGA
GAAATTGAAGGATTAATAGAGGCAATGACGACTTATAAACTGGACAGTGGGCTTATCCTG
ACGTTTGAAGAGGACGACATACTTGATGCAGGAGGAAAAAAATTATTTTGAAACCGGTAT
GGAAATGGCTTCTCGAATGAATAATTTCACAATCAAGTACACTCATTCATAATCATTCCA
CTCCAAGAATCATTTTCCACACAAAAACATACCTGATCCTTCTTCTTCCTTTATACTTTT
CATTATAATGAAAGGTTTAGATCTAAACTGATCATTATGATGAAAGCTATTTAAGTGAAT
TACAGTAGTTAAAATGAAAAAATCAAAAAGGGGACTATTATTACAAAGTTTGATAGATTC
ATTTTATCCACCCAACTAAGAAATGCTTATTATCGCTATTAACCTGCAGAATTCTCATAG
TGAACTCTAAAAACCCACCCAAAAATAAGTCCACCGCCCCGCCCCTCCTAACAAAAACCC
GCCGCCAGAAACAAAAACCAAAGAAATCTTCAATTACCGTAATTATCCAGCTACCACAAT
TTCTGAGTTATTTTTCATATAAACTTAACATCTTATTATTTTATAATTCGTATAATATAA
AACTCAAAAATTCAATATCATAAAAGGATTTGAGGATAATCCTCTACCTGAAATACCTAA
AGACGACTTGGTTAAAAGAGGAATACAAGCACAGAAAACGAGATCGTAATAATAGAAAAA
ACGTGGGCTGGCCGATGCGAATTCCTGCTTCCTAATAAAGAGGATTCGAAATCGGCTGAG
ACAGTTCACAGGATTTTTTTGTTTGGTCTTGATACTTTGGGTTGGCCCACGATGGTGATA
TGTTTACTCAAACATATAACTCTTTCTATTTTAATTGGTTTTTCTACTGTCAAATCTTGT
TAAGCAACCAATAAAGAGTCCTTATATACCTGTTTTTAGTTTATGTTTTCTATTGTTCCC
ATATTCCTTAAATTCGTAATGAAATTCAAGTTTTATGAAAACGCCTAATGTAATCGGTTT
TTTATATTTTTAATCTATTTTTTGTATGCAGTATCGTTTTTCATGCTTTAAAAATGCCGC
TGATACTTTTCTTTAAAATCATCACCCCCGTTTCAAAACGCCCATTTAGCTTGCTATAAT
ATCCAGAATCTTGTTTTCCATGGATTTTCTCTCGTCTCCATGGATATTCCTCGTTTCCAT
GGATGTTTTCTCATCCGTGGATTTTCTGAACTGTAAAACTTCACTTTTAAGCTCTTGAAT
TACCTTGTTTTCTAAATTTGATATTTGACTAGCGGGTCTAGACATGTTGATTCTCAATAT
GGGGACGTCTATGTAAAAATTCGTGAAAACGGATGCTATACCTGCAATTTTTAGGCCCTG
GTATTCGGTACGATTTTCGCTGTATTTAAAAACGCTACATATCTTAGGAATTATTCAAAG
ATTCGTTGTTTATCCATTAGTCTGCCCGATTTGACATCTTCCCTGGCTTCTTCTATCAGT
TGAGTAGGGTTTTTATTTGTAAAATTACAATATTCATTTTAACGCAAAAAGATCATTTCC
TGTTGTACGATTCCGATTGTATTTTCCTATCCACAACTACCACTTTCGGATGTGGTTTTC
TATGGATAAAAATGCCTTTGAATTTCCCACCTGTTCATTATGTCGTCACATATGATAAAC
TTGTATAATTTGTACGTCTTTTCATCTTTATTCTCTAATTCCAAATGGGGGAGCTTAATT
AAAAAGATCAGGAGAATTTAGAGCAGATTATTTCAGAAGAGGTTGAATCTTCGAAGAATG
AGGCAATTAATCAGAGGATGTCTATCCTGAAAAAACTGAACAAAATATTATCGGACAGCT
TTTTCCGAAATCACATCAAAAGCACTTGTCGGTGACGTCGTAAATTTTCCAGGTGCTTTG
AGGGAAAGGTAACACTCGTCTGTATTGCTTTTGTGCGTAGTGCCCAGAATATGATTGATT
CCTGGGTTCAGCCTTTTGAAAGGAAATTCGGAAAAGACAGCAGGTTTGCAATCTATGAAA
TTCCGATGATAAACAAAGCCTGGAAGATCGTCTCCTGGGTAATCGACTCAGGTATGAGAA
GTGGGATTCAGTAGAAAAACATGGCAATGTAGTTACTTATTATGGAGATTACTCCGGCTA
TCAGAAAATTCTTGGAATGGAAGATACGAACCTTGCCTATGTCTTTTTGCTGGATCAGAA
AGGAATTATCCGCTGGAAAGGACAAGGGTATTCTAGAACCTGAGACTGAAAGAGAACTTT
TTGAGACTGCAGAAATTCTCATATGATAAAATCTCAAAAAATGGTGGGGGAAATGAAAGG
AACAAGAATAATACTTGGTTTTTTTGCAGTCATTGCACTTATTTTTGTAAGCTTACGCGG
CTCTCAGAACCATACCACTTAATGACTGCGGAGAAAACGGGATAGGACTTGACTGCATCG
AGCTTCCTCCCGGTTTTTCCATTGGATATTATGCTGAGAATATTGAGGGTGCAAGGTCAA
TGGCGCTTAGCCCTAATGGCACTATCTTTGTCGGAAGCCGGGATACAGGAAAAGTTTATG
CAGTTCTTGACCGGAACAATGACAGTAAAGCCGACGAGGTTCTTGTGCTTGCTGAGGGCC
TGGACATGCCAAACGGGGTGGCGTTCAGGAACGGTTCGCTATATGTCGCTGAGGTTTCAG
GGTGATCCGCTATGATGAGATCGAAGCAAGGCTTGAAAATCCGCCTGAACCTGTTGTGGT
GAACGATAATTTTCCGTCCGACCGCGCTCACGGCTGGAAATACATTAAATTCGGGCCTGA
TGGAAAGCTGTATGTGCCTGTAGGAATGCCTTGCAATGTTTGTAATAAGGAGGGAGAGGA
CGAACGGTATGGAACAATTATGAGAATGGAGCCCGACGGAAGCCAGCTTGAGATTTTTGC
AAAGGGTGTCAGGAATAGTGTAGGATTTGATTGGAATCCCAGGACCGAAGAATTATGGTT
TACTGACAACGGAAGGGACTGGCTTGGAGATGACGCGCCTCCGGATGAACTTAACAGGGC
ACCTGTAAAGGGAATGCATTTCGGTTTTCCTTATTGCCATGGGGGAGATATTCCGGATCC
TGAATTTGGGAAACTCAGGAACTGCTCGGAATTCACACCTCCCGAAATGAAACTGGGGCC
GCATGTTGCTGCTCTTGGAATGACCTTTTACACAGACACAATGTTTCCTGAAGAGTACAG
AAACCAGATTTTTATTGCAGAACATGGATCCTGGAACAGAAAAATCCCAATCGGATATCG
GGTTTCCTTGTCAGGCTGGAGAACGGAAAGCCTGTAAGTTATGAACCTTTTGCCAATGGC
TGGCTTCAAGGACTTGCAGCCTGGGGAAGACCTGTTGATGTCCTTGTAATGCCTGACGGA
GCCCTGCTTGTTTCGGATGACAAGAATAATGCAATTTACAGGATCAGCTACGGCTGATTC
AATTCCCTGATTTGGTAAGTGTAATCTGGTAAGTGCAATATAGTAAACGTATTTATTTTT
ATATCCACATACATGTAAACAAGGGGGAATAACAAGTTGTTATCCAAAATACCTATAGAT
CTTAAAAGCATATCTGAAGAAGATATTGATAAAGAAATACTAAGAGCTGCAATTATTGCC
GAACTTGATGCTGTAAACCTTTATGAGCAGATGGCAAACTTAACAAAAGATGCGAATATA
AAAGCCGTGCTTATGGATGTGGCAAAAGAGGAAAAAACACACATTGGAGAGTTCCAGGCC
CTTTTACTTAAGTTTGACTCTCAACAGAAAAAGGAACTCGATGCCGGAGCTGAAGAGGTG
GAAGAGATATCGCCCAAATAAGTGCATCTCCAAAGTCCAAATAAATGTATCTCCAAATCA
ATTCATCTGGCTCTCTCAAGCCTTGAATTTCCCTGAAAACTTTCAGGGAAACCAAATTCA
AACTAATTTTATATTCAGGTTCTTTTGGGGTTCTTCTAGAACTGCACCTTAATTACAGGT
TATTGGCAATGAATTCTTCAGTCATACGATATGCTTCATCATCGGGATATTGTTCAGGTG
GATGTTTCATAAATACGCCTAGAGTGAATAAAGAACCCCTTCCTTTCTTCTGTCAAGAGC
TAGCTTACAGAATCTGATTGCATCGATCCACGTCTGCCGAGTTAGGGAATCCTTAACCGA
AAGCCTGAGTTCCAGGTTCATGGGCACATCTTTCATGGGTACATCTCCGAAGAGTTTTCC
TTCCATTTCCAGGAAGCAGACATTATCTTTCTGCCAGGGAGTGTAATCGCGGACATACGT
AGATATTTCTGCTATCAAGTCTTGCTTCAATTACTGATTGGACAGCTTTGGTTTTCGATT
TATTCCTGGAGTCAAGCCTGTTCCTGTTGAGCATGTTAAGAATCGGTATTTTCTTCAGTG
TTAAGTTAATAAGTACTTTCCAGTTTTACTCCCCGTTTCCTGAAAAGGTCTGCATTTACC
TTTGTCCCTGTCTGAGGAATATTCGGACAGAAAAAGCATTGTGCAGTTTGGAAACGAAAA
TATAGCTTCTAATATATCTTTTTCCTATCTTTCTCCGGTCGATATTAAAAGCTGCTACCA
CCTCAATCTCATACGGCAAGTAGCCCCGAGTTCCCAATGCATAAGGCCGAAAGAATCCAT
GCCCTTTTTTGTCGGTAGTATTCAATTCCCTGTATAAGTGAACTTGCACAGTTTCCGACT
CCCGCAATGGCAATTTTTATCCTGTCTTCTGCCTTTACCTGTCATTTTGCAGTTTTCAAA
ACAGTTTTCAGAGCGTGATTTGATAAAGGATAAGGAATAAAAACTGTGATGCCTTATATT
CTATAAAAGAATACTATCAAAAAGTTTTATAAAAAATAGAAATAATGTTAGTTTGTACAC
TCATTTTAAGGTTTACTTTCTTTCTAAGGCTTACTTTCTCTCTAAAGCTTACTTCTCTCT
AAAGCTTACTTCTCTCTAAAGCTTACTTCTCTCTAAAGCTTACTTTCTCTCTAAGCTTAT
CTCTCCTTCACAGATATATTTTCTATCTCTTGTACTCGTTTAACCGTTTTTGTTATTTGT
TGAGCCTAAAGCTGAGTTCCTTCGTCTTAGAGATTGATCCAGAGCACTAACAGGATATGA
ATTCCTAAAAACGTAGGCACCAGGAATCTGAAGATCGGTTTCTGGGTCTTGTGCCTGAAT
TGCTGCATTCCGAGGAGTGCACCGATTGGTCGAAGAAAGAAGCAAGCAACAGGCTCTGTT
CTGAAATTCTCCATTTATTCTTTCTTGCCTTGAATTTATCAATTCCATACAGGGCATATG
AAGCTGCATTAATAAGAGCATAAATAATAGGAAAAAGAAGATATACAGTCTCTGTCATGG
GAAAGAATTCTCCCTAATAATAATTAAAGGCTGTGAAATGTTACTCGATAATACTTATTT
GAGAAAGATAAATATAATTACAGTATTAAATAAATTGTAAATAAGTGACTGCCAAAAAGT
ATAGCCATATAAAGACTGCCAAAAAGTATAGCCATATAAAATGTGTTCTATAGTACTGTG
TCCGATCGTGCTTGGAATAAATTTTAAATGTGAATGTCTTGGATAGAGGATTTTAAATGA
TTATAGGCCGGAACGAAGGTAAATCAGGGAAAAAAGTGAGAACAATATCCACAGAAGTCT
GCTATCTCCCACACCTATGGTATTAAAAATAGGCCGCTACGTTCCAACACTTATCCTTAT
AGGGCTGGCTGTTAACCTTATTCTTCCACAGCTTGCTTCGGTTGAAGCATCCGCGCATGT
TATCGAGACAATGATTCCATGGGCTGTGCTACTGGCTGCTCTTGGCCGGGGTGTCAGTTA
CCTGGGAGCGGGTTATCTTATAAATTCCATCGCAGTAAGAGTAAAACATACTATCCCAAT
ATTAAAAGGAGCTATAATAACGCTCGCCGCTTCAAGTATAGGCATGCTGGCAGGAGGTCC
TTTCGGAAATGCTGCAGCGACTTACCAATGGGTACGGAAATATGGTATTAGTGCCGAAGG
CGCAGGACTTGCAAGTACCCTGCCCACCATTTTCAACAATATGATCTTGACAGTACTGGC
TATATCCGGAATTCTTCATCTTCTGTTTACCCACAACCTTTCTTCGGTGCAGTTTTTTGC
TTTTATTCTAGTCCTCACCTTACTTGGTCTGGGCTTTGCAGCAGTAAACTGGGGATTAAA
AAACAGGACAGCTTTCACACTTATTGTTGTCAGGATAGCGGCACTTTGCCCGGCTCTTGC
ATAAATCCTACAAGCCTGCTCCAACCAAGGCTTCAGTAAACCGGATTTTTGCAGCTCTTG
ATACTTTAAGCAACGGAGGTTGGCAACGCCCGCTTCTTGGGGCTGTGATTTTTACGAGTT
TCGATATGTTGACCCTTTATTTCTTCTTCATAGCCGCAGGGTTTCCTGTAGGGTTTGAGA
TACTAATCGTTGGATATGGGCTCCCTATTCTCTTAGGAAAAATAGCTTTTCTCCTGCCAG
GCGGAATTGGTGTTGTAGAGAGCTCGATGGCTGCTCTCTATACAGGCCTGGGAGTGCCTG
GCTCAATTGCTGTTGTTGTTGTACTCAGCTACAGGGTATTTTCTTTCTGGATTCCAACAA
TAATAGGGTTTCCAATAGCATTTTATCTGCAGAGAACATGAGGTTCATGAAAATTTCTGC
TCTTAGGTTAGAATTATAAATTAGAAGTTAAACAGACTCTGTTCCAAAATCTAGTGATTT
TTTAATTTCGTGATTGAAAATCTAAATTCTTAAAAAGAACTCAGTCTCCAATAAAAAGTA
ATATTCGATATGTGAAGCCTTCAATCTATAAGCATAATCACAAGGATTGTAATCAGTTCC
AAAATCTAGTGATTTTAGTTATATATTCATCACTAAATTATGAAACTGAGTCGTTAAACA
TTAAATTTTAAAATATTCAGCTTTCAGCAACTTTTTTAAAAATTTTTAGTGTAAGTACTT
CATAATTTTGTTAATTAACCTCTTTCTATAACTGCAAGGTTCACACTAAAACCCCTCGGC
TGTGTTCATAATGGGAAGTTGGAGCAACAGTCAGCTATAGGGATTCTAAATGGAAAAAGC
GCATTCCGAGATGCGTTCCAAAGAAATCCACTTTATATGCCCTTTCCTAAAAGAAAGCTA
ATTACAAAGTATGAGTTTCGAAACTGTCAAAAGCAAGTCATCCTGATGGTATATGGATAA
TTGATTTCAAAAATGCTTTTACAGTTAGTATGAGTAATTAATAAAAAGTGTATAAAGTGA
TAGAATTGATGACAAATTAGATCTTTTGTGAATTACCAGATTTACATACAGTATGACTAT
TGAAAAATTTTCAATATACACAAACCTTATTTTCATGAAATTCGTTAAGGTAACTATACA
AAGTCTTCCATGCCTTGTTTTAATTCCAATTTCTTATCAATATTTACCAAGAAGCTTTTT
GATTAAACAGATTACTAAATGTATCGAAACTGCGTTTTAATTGCAATTGCTATTAGCATT
GCGGTTTTAAATCAGTAGTTCCGATCAGACTGGCTTCCGAATGATAAAAACCAATTGATC
TTATTTTTTATCTACTGATTTTCAAAGTAGACTATATTATTGATCAGATTTTAAAATTCT
TAAGCTATAACTTTCACTTACATTTTTCAAAAAATAATATTACACTGAATAATTTTATAG
CATTCGCTATTAAGTTCTCAAATTTTAATTTGAAATAAGTTATTTATAGTTAATCGAGCG
CGTAGCACTCGATTTCTTTCTTCATTGACCCATCTCAAATAATCCATTAACACACTAACA
GGAATAAAATTCAGCGACCTTTAGTCCATCTCTTACAACCTTGTTCAAACTCAGAGCTAA
ATCAATAGTTTGCTCATCTTTATGCAGGTCATGATAAAAGGTACCTGTATGATCATTGAA
TACTTTGCCACACTTGTGGTGGCGGTAAACATATCTTCTTGTTTTTTTCACGATTTATGT
AAGTTTCATTTCCAGTAATATTGCCTTGGTTAGTAAGACCATAAAGCTTGCAGTTTTTGT
TCTGACAAGCAACGTCAAAAAATTGTGGTTTTAGGTCTCGTTTTCCGGCTCTTCGTTATT
CCCTGTGGATAAGATGATTTTCAACTCGAAAATTCATTGGTTTTTATGAGGACATTACGA
AAATATCCACACAAAACAACGAAGAGCCCTTTTTCCAAGATATAAAAATATGATATTAAT
AATAATACCAATAATACAAATTGACCATTTATTTTCTTACATGTCTTATTTTCTATCAAA
AAAGATATTTTTCCCGGTTACGCTCAGAGGAATTCCAAAAACCACATCTACATCAAGCAA
GCCTGAAAACTCTAGCTGCCGCACCAATTGAGTACATCACTCTGTTGTCAATGCAGAAAT
CCTTGGCTTTTGCAACGGCTGCACCTATAGCTATTCCCAGGTCTACATATTTGAGCATGC
AATTCGGGCCCCTGAAATCTCCCTCTACTTTTTTCCGGTTCAGCATCTCAGTGCAGGTTT
CAAAACCGCAGGCTCCACAGTTCAGACCTGCAGCCCCGCTGGTTTCAACACCGATTAGGA
CAACAGTCCCTGCATTTCGAAGATTTGCAGCATCCCTTTTAGAAAAGCAAAGCCTGCGCC
TTTTTCATCCGCCAGTTTTTCCATTGTCGAGGCAAGCACTTCGATATCAGGTTTTTCGAC
AAGGGCAGTCACTATATCGTCTACACCTTTGGCTTTCGGGGCAGTCCGTGCAGCCAGAAG
TATACTCTTTGAGAGTGTTTTAAGCACTTCGGATTCAGGATTGAGAATCATGTAAACCAA
TTAGAGTCGTCCGGGTTTAAGCATTTCGCAGGCTAAAAAGACTGCTATTTTTCTTTCTTG
CTTAGATAGAAAATAATTCTCCATTTGCAGGTGCATAAGCTTCCACACCGGTTTCTTCTA
AAATCCACTCTGCAAAAGCTTCGGTTTTATCTCCATGCATTACAAAAACCCTTTGAGTGC
CTTTTCTGCAGAAATCCTTCACAAGCTTCTTGAGCTCACTGTCTCCACTGTGTGCAGAAA
AGTCATACTGTTCTACCCTGGGCTTGAGATTGAGGATATCTCCCCTGGTCTCAACAAATC
TGTGCTCAAGCGCAAGCCTGCCGTTTGTGCCTTCAACCTGGTAGCCTGTGAGCAAGACTT
TGGAATTGGGGTCTTTGTAAAGTCGGCTCAGGTAGTAAAGTACAGGCCCTCCGTTCAGCA
TTCCGGCTGTAGTAACAATAACAGAAGGCTCTTTGAGTACTGAATCTCGATGCTGGTCTT
TTACGGGAATAGCACGTCCGAAAGCCCGGTTAAGAAGTTCGGGATTTTTAAGGTATTCCG
GATATTTTTTAAGGATCTTGTAAACGTCCCTGCCCATGCCGTCCACATAAGCCTGAATTC
CATGAGCATCAAGCAGCATAAGTATCTCCTGAGTTCTGCCTATGGCAAAGGCAGGGATAA
GGGCAGTGCCGCCCCTATCTAGAGTACTAAGGATTGATTCGATAAACCTCTCTTCAGTCT
CTTTTCGCGGGATATGTTCTTCCCCAAAATATGTGCTCTCAAGAATAAGAGTATCAGCTT
CAGGAAACTCAGCCGCACCGGGTACAAGCCTTGTTTCTTTAAGGCTGAAATCTCCGGTAT
AAAACAGGCTTTCTCCAGACTCCGACTCAAGGAAGATTCCAGATGCTCCAGGGATATGAC
CTGCGTTGTAAAAGCAGATACTGTACCCATGACTTTTGAAAGGCTTGTTATAATCGATTT
TTTGTGTTCGATTGGCAAGTTTTTGGAGGTCATCGGGATCAAAAGGAGATACTCCTGATA
GCGTTCTTTCTGCAAGCTTCAGGGTATCTTTTCCCAGCAGAAAAGTAAGATCTGCAGTCG
GCGGTGTCATGAAAACCTCAGGATTCTGGTACATCAGGTTTGGAACAGCCCCGCAGTGAT
CAAGATGCCCATGTGAGACGAGCACAACCTTCGGTTCCATACCGTTGAGAGGATACTCCG
GGATATCCCCGGTCTTTATGCCATAATCAAGCAGAACCTCCTTATTTATCAGCAAACCCG
AACGTCCTACTTCCCTGCACCCGCCTTTAAAGGTAAGCTCCAGAATAAAACCTCTTTAAA
ATCTATTAAAATTTTACTATAATATCTGATATAATATTTGCTATAATATTGTTAAATACT
TATTTGAACATAAGGACAACCAATCTACAATATTTTGCCCTATATTTTGTTTTTCAAAGT
CTTTAAACTGATTTTTACTCGTTTCAGGTCTGTAAATAGGTGTGTAAAATTAGTTGATCT
CTAACTATTGCCTATTACTATTGCCTATTTTGGGCATAATACATTTTAATAATAACGCGG
CAGTTAAAGAGTTGATAAATTCTACAGAGTTCAATGGAATTTAACAAATTGTACTGATTA
TATCTGTTTTTTCTGGCAAGGTCTATTCGAAGACCTTAAAGAGAGAGGATTAAGAGGCGT
CAAGTTAGTTGTTTCTGATGGTCATAAAGGAATACAAAAAGCAGTTAGAGAATCCTTTAT
TGGATCAGGTTGGCAGATGTGTCACGTTCATCTGATAAGACAAGCTCCAAAAAGGTTCCA
AAAAGAAGCACAAAGAAGTATCAGAGAAAATAAAAGAAGCGTTGGTAGATCGTCAGAAGT
TACAGGACTTGATAAGGGAACTGGATAATATGAGATATAAAAGTACAGCTGATACTCTTG
AACATTTTCAGTATGATGTAATGAACTATATGCAGTTTCCACAGAGTCATTGGAAAAGAA
TAAGGACACCAAATATAATGGAGAGAACTAACAAGGAAATAAAAAGAATATGGACTTTTC
AACCTCGTAATACTTTTCAAATACTTGAGTTTCAAAAGGAAATTCACGGAACTGAAGCTT
TAATGGAACTGAAGCTTTAAAAATTCAAGTTCTCCATATTTGGTAAGGAGAGTTCGGTGT
TTGTAGTCGTTTCTACTGGCTTTCCGCTAATCAGTACGCTCATAACGTTATGCACGAGAT
TGGAGGAAGGCTTCCTTCTCCATGACAAAATTTAAAATCAGGTAATTAACTGGCGAATTT
TGTCTTCCTGATCGACAAGATAATCTTTTATGAATGAGAATAGATTAACCATTGACTCTA
CATCCTATTTTTTTGTGGTGAAGAAAAAGATATAGAGTCAATCATATTTTACAGAACTTT
CGTCACACTGCCTATGAATTTTAAAGCAAGAATAGAAAATATGTCTTTATAGTATCAAAA
AGGGGGTGGATAGTATGGAAGGAAGTCATTTCAAAAGAATTTTGATTGCAACTGACGGCT
CGGAGAATGCAGAAAGAGCAGCTTCTTATGGAATTAATCTCGCAAAGGCTGCAGATGCTG
AAGTAGACGCTCTTTATGTAATTTCGACTCAGCATGCAGTAACTACGCGGACGGTTAAGA
GCTGGAGCGAAGGACTGGAAGAATATCTTACGAATAAGGAGAGCTGCAATTAACTATGTC
GAAAAACTGGGAAAAGAAGCCGGGCTTGAAGTTAAGCCTACTTTCCTGAAAGGCATTCCT
GCTGATAAGATCCTTGAATATGCCCAGGAAAACAATATTGACCTTATAATAATGGGTACA
CAGGGTCTGACAGGCATCAAAAAATTCCTGATTGGTAGTGTTGCAGAAAAGGTCTTAAGG
CATTCAACGGTTCCAGTAATGGTTATTCGGTGAACGCAGGCCTTAGAGGCCTGCTATCTC
TTATTTTCGGTGCCGGAAAGTTATTTTTTAGATTTCTTCTTAGATTTGTTTTAGAACTTG
TTCTTAGATTTGTTCATAGATTTGTTTTAGAACTTGTTCTTAGATTTGTTCATAGATTTG
TTTTAAAACTTGTTCATAGATTTGTTCATAGATTTGTTTTAAAACTTGTTCATAGATTTG
TTCATAGATTTGTTTTAAAACTTGTTCATAGATTTGTTTTAGGACTTGTTCTTAGGTTAC
AGCCTCAATCCTCAAAAATTCCTGCACCTTTAAACACGTCTTTTGCTTCTTCAAGGCTCA
GGTCCTCAGGGGTACGATAATGTCGGATTTCAGAAGCTCTTCCGCTTCAATAGGCTCCCC
TTTTTCCTTTATTTTGGAGATCAATCTGGCAAGTTCGCTTCGGAACTCCTCGACTTTTCC
TTCCTCAACAAGAACCACGATCCGATTATCAATCTGGTTCAGTTCGTCACAGAGAGCTTC
AGGTGCTCTGTACTGGCCTTCACCCATAATCCTGATTATCAACTTCAGACCCTCTTCGTT
CTTCCGTACCTTCTTCCACGGTTTTCGCTTTTTCAGGCCTTTTCCGGATTCGGCCTTAAG
CCTGGCAAGTTCGGATTCTACGTTACTCTGGGCACTGATTTTTGAAAGTTCCTCATCAAT
TTCGTCCCTGCTGCCTGTAAGATCTTCGAGTGTACCAGCTTCCATAAGCTCGTCAATTGC
CTCAGCCCGCGCTTTCATTTCTTCGGTTTTATTTTCTGCCCTTTCGAGTGCAAGGCCTAC
ATCTGCCATTTCTTCACCGATGCCGGTAACAGATTCGTTTATTTTTACCTGGGCCTCAGC
AGCTGAGTACTGGGCTTTAATCGACTCTTTCCGGTCCTGAAAATCTCCACTTTCGTTGAA
AGGCGCTTTTCCGAAGCTATCAATTTTTCTTGCTGCTTCTCAAGATCTGCAATTTCCCTG
TCGATTCCTTCGATCTGTTGCGCAAGGGCTGCTTTTCTCTCAAGTGCCAGCCTTGCAAGA
TCCTCCCTACCAGCGGCAACTGCATCTCTTGCCTGCCCTTCAAGCTTGTCTATATTTTGA
ACCAGTTTTACACGCTGGAGCTCAAGGCGCTTTTTTGAGCTTGTAACTTCCGCAACTCCT
CTCTTCACGTTCTGGAGAAGTTCGAGCTGCCTCTCATAGGAATAGTCCAGCGTTTCCCGT
GGGTCTTCCACCTTGTTAAGAACTGTATTCATCTTCGATTTTAATACTGTCTCCATCCTT
TTGAATAATCCCATGTATTTTCCCCTTTGCTTTTTTAAAAGACCTCAAGCCGAATAGGTC
TGAGACTTTCATGCTTTCTTTATTATTCCTGACAAATCTGTTCCGGTACCTAACCCGGTA
TTTCTGGTATTCTTGCTGTCTATTTGTTTTCGTTAGAGTAATTTTTCGTTAGAGTAATTA
GAATAATATAATTAGCTTACCTATATTCCTATCTATAAATTATCCTCCAGTCCTATCCTC
TTCAAATTAAGTGATAAGTTTTCACTTTGCACTCAATGAGCTTTTTCTCTGTGATGAGTT
GAGACAGAAATGGTATCTCAAATGCACTGCCTACTCTATTACATACTTATATGCACTTAC
CCCCGGTTTTCTTTGCTGTCTGAACAATCGTCATAAATGTGTCGTTTGCCTTTGTTCCAT
CCTCTGTTATGGTTTGGAGACTCATATCTCTTTTTCTGACTTTTGCCCTTGCTGCTAATT
CCACTGCATTGTTATGCAACGGAATCTCTGGAAAAACCAGTACTTTTAACAGCTGTTCCT
TTTTCTCTTTCGTCTTAGCGATTTTTTCATCCAGCTGTTCATATCCTGTTTTGGTATAAA
ACAATTTATCAAATTTAATGAATAATTATCCGCTACCTCTGAATCTGGTTTCATTCTAAA
CTCACAAAGTTCACCATAAAAGTTCCAATAAAATACCACAGTTGAATTATTTGAGAACAG
TGAAGAATTGTATTTTGTAGTAAAAATATAAGTATTTCTTGGATATCCTCATATATAGTT
ACTTGTCGGCGAACTTAGGCCATTCTAATGATGAGAGTAGTTACTTTCGTTAAATGTATA
ATTTTGTTTTGAGCTATTATTAGCTTTTTCTGCGCTTCCCAACACCACAAATCCGACAGT
AAAAAAGAAAGACAAGAAAAAGCGAGCAGGTTGAGCGCAGATTTTTCTTCATACAACTAT
ATAACAAGTTTTATAAATATACAATTATTTGGTTTATCTTCATAAAACTGTTTTTTTAAA
GTTTTTAGAAATTGAGAACTTACATGGATCAGTCCGAAAATTGAAGAAAAATTATAAAGA
TATGAAAACTATTTATAGAGCTCATCCCAAAACTTGAAATTTGCTTCTTGGGTCTTGTAT
TGCGAATAATCAATCAAGATCATGGAAACAACTTTGAAAATTCCTAACAATTTTGAATAA
AGTGACTTTTGGGATAGGCTCATAGTGTAAATAACTCTGTATAACTGGGATCTCAAGCTT
GTTAAATTTTTATTTACGGCATTTGCATGTCAAAGTATTATCACTCATAAATCAATATAC
CGTATTGATGAATGAAAATTCTCATTCCAGCCGCATTAAGTCAATTAAAGCCCTTACCTT
TGGGGAAGCTCTTTTTGATATTATCAAAGGTTCAGCCCACCTTGGGGGAGCTCCGCTGAA
CCTTGCAGCCCATCTTGCAAAACTGGGAGCAAAACCGGCTGTGATCACGGCAGTCGGAAG
AGATGAACTTGGAAAAAGCCTGTTTACCAGGGCTGAAGCAATGGGGATCGACACCTCTTA
CATCTTAATTGATAAAAAAGACCTACAGGAACGGTTACTGTTCAACTTCAGGCTGAAGGA
ATTCCGGTTTTCACGATTAACAGAGGCGTTGCCTGGGATTCAATTACACCGGGAGAAAAG
GAGTTTGAGGCTCTTTCCAGGGAAGAATGGGATGTTTTCTGCTTTGGAACCCTTGCCCAG
AGGTCGGAAGAAAATCGAAAAACTCTGAAAAGGCTGTTTTCGGAAATAAAAGCAAAATAT
TTCTTCTACGATGTAAACTTGAGGACAGGTAATTACAAAGAAGAATGGATACTCTCTTCC
GCTAAAATACACGACGATTTTAAAGCTGAATGAGGAAGAAGCCGCCAGTATTTCCTGCAT
GCTTTCTGGCACTCCCGGCACCTGCAAACCTCTTACTTCTTACAAAGCTTTCTGCCTCCT
GGCTACCGAAAAATATCCTGAAATTTCCGTGATATGTATATCAAGAGGACCCAGAGGAGC
CGCTGTTTTCCATAAAGGCATTTATGAGGAGGTAGAAACAACTCCTGTCGAGGTTGCAGA
TACTGTCGGAGCCGGAGATGCCTTTTCCGCAGGCTTTCTTTACACCTACCTCTCAGGGTA
CGGAGTTTCAAAAGCCGCTTCAATCGCCTGCATCCTTGGAACGTATGTTGCATCAAAACC
AGGTGCAGTTCCCGATTATTCAAAAGAGCTTATTGAAGAGCTCAAAACTCAAGGATTAAA
ACTGAGCTTAATCAAAAATTAACCCCAATTTGATCAAAACCTGAGCTTGATTATGAATGA
CCAAGTTGAATGGACTCAATTAAAAATTAAGGAAAAAGAGTTATAAAATAGATTGAACTT
CTCGGATAAAATAGATTGAACTTCTCGGCGTCACAGTCTTTTAGGTCACAGTCTTTTAGA
ATGGAATTCCCAAAGAGGGTACCACTTTTCTACATTTTCTTCGATAGGCATTTCCCTTTC
CATTTCCGATCTCAACTTAAATTCAAAGGGACTGTCTCTCTGCTTGCCGGAAAGCGGGAC
AAAGGGATAATAAGTTCCCTGCTTAAAATTATAGATCCAGTAAACAGTTTCTCCACGGCC
AGCTTTCCCGGCTTCGGGTTCGCTGTCAAACCTGTAAATAGCACAGAGAAGCTGCCCGCC
AAAGCCGCGTTCTTCAAGGGTTTCACTTACAAGGTGAATGTTTGCAACAAGGTCTTCTAA
ATCCGGGTCTTTAAAAATAGCCCACAGGAAATTGAACTCGTCGTTTTCCAGCCTGAAATC
GGTTTCTGTTTCCTTTGAACTGTATTCCAGGAGCTCCTGAATTTCTTTTCGTGTAGATTC
ATACGCTGAAGCCCCTATTGGCTTAAAGCAGATCCCTGCCGATCCTGAGGGTTTTAAACC
GAGATTGCTTTCCAGAGTAATACTGGCTGTAGACATTGCAAATAGTTTCTCACTTTTGCT
TTTGGAAGCGTACTCTTCCCGAGAACTGCGTCCACTAAATCGCGAAGACCCATTTAGTTT
CTCCTTTTTAAGTCATGTTCTTAATTCGCGGTATGAATTCGTTTTCTTGATTCGTGCCTG
TTAATGAGAGTTTATAACCTGGATTTGTCCTATAACTGGAATTCGCCCTACGACAAGGAT
TTGTCCTATAACTGGAATTCGCTCTGTGACAAGGATTTGTCCTGTGGCCTGGATTTTACG
AGTACATCAGGTTATCCCAGATCCTGCTGCATCTTTTCAAGTTTGGCTATTCTTTTTCCA
CAGACGGGTGAGTGGAAAACAGATCCATTATGGAAGAACCTGAGATTGCAGGGATTATGA
AAAAGGCATTCATTCCCTCTACTGACCTGAGGTCTTCACGTGGGACCTTGGACATGACTC
CGCTTATCTTCATTAAGGCCGATGCAAGGTTCGATGGTTGTCCGGTAATAATGGCTGCGC
CCCTGTCTGCGGCATATTCCCTGTAGCGAGAAAGGGCTCGAATAAGTAGGAAACTGATAG
CCCAGACTGCAAGTGAAACTAGCCAGACAAGCAAAACGCCTCCACCTTCTTTTTCCTGTC
TCCTCCCATATCTCCAAAGTAGAGGACGTAACGGGCGAAGTAAAAAGCCAGAGTTGAGAT
GAAACTGGCAATTGTCATGATAGCCATATCTCTGTTCTTGACATGGGTAAGCTCGTGAGC
AATCACGGCCTCAAGTTCGGCTGGAGAGAGTTTGTCCATAATTCCTGTTGTAACTGCAAC
AACAGCGTTGTTCTGGTTTCGGCCTGTTGCAAAAGCATTCGGAACCTGAGTCCTGACAAT
CGCCACCTGCGGTTTCGGGAGATCAGCTATTGCGCAGAGCCGCGTAATTATCCCATGCAG
TTGTGGGGCTTCGCTTTCAGAAACGATATGTGCTCCGGTTGACCACAGCACCAGTTTATC
TGAGTAAAAGTACTGGATGGCCATGAAAGAGCCTACAAAAAGCATCATGACCACTGTTGG
AGTCCCGTTGTACGAGAGAAACACCAGGAATAAAAAGTAAACTGCTGCCAGAAGAAACAT
CGTGAAAATCATCCGTCCCTGAAGTCCCAAATCTCGTTCCCACTTTCGTTTCATTGATTA
CTGCTCCTGAGTATGATTTTTATGTCAAATTATGCTTAGGCACGACTTCAATTGATTACT
TTTGAAGTAAAGTGCTGTTGCAGTGAATTGCAACTGAAGCAAATTGCGATTATAGTTAGT
TAATATGCAGTTAAAGTTAAGCGCGTTTTAAATGATTATTAAGTCTGAGTTTAAATTATA
ATTAAACCTATGTTAAATGAAATATTAAAGTTACAAATATTAAATCTGAAAATATCAAAC
ATACTGATATTAAACTTATAAATATAGCTTCCGTTAAATGGAAAACCAAGTCTGATTGAG
TGTACTTATCAGTGTTGACCTGTTAATCAAAGAAGGCTGCACATAACAAGAAAAACTTTT
TAAGACTATGAAAAACTGTTATTAAGACTTGGGTAAGGATTACGAAGGTATAACATGACT
GTTAGATCCCGAGAAGGCAGTAAAGCTCCTTTTTAACTAGAAATTTGATATGTAAAATAG
TAAAAGAGAGAAGTCTCGCCTTCACTCTCGGTCATGATCATGAGCGGCTCTTCGCACCAA
TGAGGTATAAAAACCACCCATTAATAAAAAGAGCCTATAGATACCGAAAAAATGTTATGT
CAATTACTTTTAGACAGGTCCAGAGAATCATAATTTCTTCAAAATATGCGGTGACTTACA
GCCAAAATATATTCAAGCTTAACTTATAAAAGCTATAGTTATTTTTAGAAAAAAACTAAG
AAATTAACGCTGAGGGGGAGATTCGAACTCCCGTAGCGCAAGGCGCTACCGGTTTTCAAG
ACCGGCGCCGTGGTCCGCTGGGCTACCTCAGCAGGTTGAAAGAATTATTCTTACAGCTTC
CGCAAAGGGAAAGGTACAGATTACCATGAGATTCCGGGAAGCGTATACAACAAACCCGAT
TATGGTATATAAAATTTGCGAAGAGAATGAGCTCTTCGCCTCTCTGAACAACTAAAAGCT
GAAATCAGACTTCCGGCTCTGAGGATTCCTCAGTTTCGGGTTCAGCTTTGAGGTCAGCTT
CGGGTTCAGCCTCGGCTGGTACCTGAGTTTCGGATTCAGCTGTAATTTTTTCAATGAACT
GGACTTCCTTAAGGTCAGCATACTTGAAAAGTTCGGATGCAACCCTATTCTTTGCCATAA
GCCAGCGCTGGTTGAAGGTCAAACCTGTAGGAATATAAATCTTTGCAACGCCATCAACAG
TCTCTACTTCCATATCCCTGAGGCCGGTATAGAGGGCAAGCAGACCCTGAATTTTCTCAA
CTTCAGTCTCAAGAACATTTTCAATGGTATACTCGTAGGTAACGGTCTTGCCTGCAAGAG
GGCTGTTAAAGTCTACAGTGACTCTGCGGCCTATAACCCTGCTGACAACTCCTCTTCTGC
CGTCTATTTCAACAGGAAAACCAGGATGAACATTTCGGTCTTTCAGTTTCGTGATAGAAA
GTGTTTCTACAAGTTTGGGATCGCTCAGGCCAAAAGCCTTTTCTGGAGGGATTACAACGC
TTCCGTTGTAGCCGACTTCCTTTCCTCAAGATCTTCATCAAGGCCCTCAATAGTATGATT
TGCCCCGACAATAACAACGTCTCCGCCGTAAAGCCCGCGCGGATTAAAGATATCCTCCTT
TTTTGCAAGTTCTTCGTCTGTTGTGTCGAAAATCCCGCCGTCTTCGAACTTACCTGTGTA
GTTCAACTTTATGAAATCGCCTTTCTGGATTGCCATAATTTTCAACTCTTTTTTAAATAA
ACTAAATTGATAAGCAAGAAAATAATTCATTGTTAGCCAATTCAGCGTAGATGTGTTTCA
CGCTATAGAACTCTGCCTTTAATAAGCTTTTTGGGAATCCGTAAGGTTACTGCCGATTTT
ATGGATACTAATAAAAAATTATAGTTTTATAGCTCAGACACCAGAATCACTATCATTCGA
CCTTGAAACTTATTTACAGCAAACAACTGGCTTGAAAATAAGCAGGTAAAATTATTTCAC
TTTATACTTATGGTGATCACCAGTTTTTGCAGGAACACCCTTTTCCTACAAATTACCCGG
ACAAAAGCAGAAGTTCCGGCAGGAAAAATTTTTATCCCTACACTTTGAAAAGCTGATGGA
TTTCTAAGTTTAGATGGATTTCTAAGTTTAATAACTTTCTTATATTTCATACATCTTTCG
ATTACTATTTATGCAACGAGATTACTATCAAATATAAGAATATAATTCTGGAAATCACAG
CGGAGAATTTGGGGTCTATTATTAGTTTTTTCCGCTAGGCTTACTGTTGAGTTTTACCAC
CAGATGAGTGAATAGGTACTTAACAGAAAATTTTTGTTTTCGGGAGGGTATATGGAAAGG
AAGCTTATGAGAATAGGGGTTTCCCTACCTGGAGAACTTCTGGGTAAATCTGACAAAGCT
CTTCTGAAGAGAGGATATTCCTCTCGATCTGAGGGGATAAGGGATGCCATAAGAACATAT
AATCAGCACTATGAGTGGATGCAGCAGATCAAGGGCAAAAGAGCTGCAACGATTTCTATA
GTATATGATTGCTCAATAAAAGGGGTATCGAGCACCTTGGCAAGTATTCAGCACGAATAC
CTGGATCTGATAAATTCCTCAGTGCACTTCCATATTGAGCCAAATTTGTGTTTTGAGGTA
ATAATTCTGCAGGGAGAAGGGGAGAAAATAATAGAGCTGACTGAAAAAATTATAAGTTTA
AAGGAGTCAAGCACTCTAGGTTAACAACTGTTCCAGAAGAGAAGATTGAAAGGTGAGTAT
AAAAGGGGGTTAAAAGCTTTTTGATCCTGGAAAATAGTTTAAAATTTACTTATTCTAAAC
TTCAGATCTTAAATTCCACTTCAAAAGCTGTGAGTATTCCTGGAGACATGGAATCGGAAA
CCACTCGTATATTTGTTAAGAAGCGGAAAATTCAATTAATCAGACACAGAACTAAAGAAT
TATCCAGAGATAAGCTCGCAAATTGTTACACTTGCTTATAAGTGATTTTTATGGGTCTAA
CACAAATTCAGGTTACATTCAACGTATATGTAACGAGTTTTGAGAGATTGGTGAAGGATA
TAATAACTAATCTATTTATAAGAAAATGGATACAGATCGAGAAAAAAACGTTGTATCTGT
AGAGGATTCCATGCTTCCTGAAATTATCCGAATTCAGTCCGAAAGTTTTGGAACTAAAAG
CCAAAATGGCGTTAAACGATATTCAAAAAGAATGAAAAAGATCTTTTATGTGACAAAAAG
CTATGATCAGGTTGTGGGTTACTGCATATATTATTTGAAGCCTGTTCTGTCTCTAAAGGG
TTTTAAGAAAAAGTCCGTAATTTATTCAATTTCAATAGATAAGGATTTTAGAAGAAAGCA
CCATGGAGAGAATTTATTAAAAGAAAGCATTAAAGAAATGAGGTTAAATGGAATATCTTC
GATTCTTTTATATGCAAATACGGAAAACCTTCCTGCTATAAAGTTGTATGAAAAAGTGGG
CTTCAAGAAAATTAAAGAAATAAAAGATATATGCGGCTCGAAAGAGACATGTTATGAAAT
GGAATTAAGAATTCTTTAATTTTCAGGACTTTCTATATTTCCTTAAACTTTAGACTTCCC
TAAACTCTCTGTTTCCTTAAACTCTACTTCCTTAAACTCTACTTCCTTAAACTCTACTTC
CTTAAACTCTACTTCCTTAAACTCTACTTCCTTAAACTCTACTTCCTTAAACTCTATAAT
TTTTAAATACTTTTTCTAACTTTTTGATACAAGTCCTTATGAACAAAGCTTTTTTATAAA
AAAGCTGATCTTATTCAAGCATTCCTTTTGTACAATAATAATTTGGGGTTTTAGCTGGCC
TTTTTCCTCGATGAAATAATTGATAAGTTTTGATAATAGATATATTTATAGGACTTACGC
AGTTAAAATGCCGAAAACTTGATATCTTTATAAATATACTTATGGCTTAGTGTTTCTCTA
AAAACGTACGGAGTTATGGACATAAATCCACCTAAGTGTACCGACATTGACTACATTAAT
TTTTCTCATTGCGGCTTCTAACGTTTTTAGACTGTACTGAAGCTGCTAGATGTTATCCAG
ACATAGCTAATGCTCCTTCTCATGATGCTTTTACTCGTTGCCTTCAAAGGCAACCTCCAG
ACACGGAAGCACTATGGAGGAAGTAAAAAGTTATGTCAAGCTTAATGGAGGATACCTAAT
TGTTGATGATTCAACATTAGATAAACCATACGCAGAAGAAATTGCTTTTGTTCGTCGTAT
GTGAGTGGAAAACATCATCGTACTGTAAAGGGAATAGGCCTGGTTACCTTAGTTTGGACT
GACGGTACAACCGTTATACCTATCGATTTTCGAATTTATAACATCGATGTAGACGACAAA
ACAAAGAATGACCATTTCCGTGATATGCTTGACAAGGCCGAAGAACGTGGTTTAATCCCA
AATTCGTTTTATTTGATACATGGTATGCAAGTGTGAAAAACCTTAAAGCCATTAGACAGA
AAGAGTGGCATTTCCTTACAAGATTGAAAAATAATCGTTTGGTAAATCCTGACAACAAGG
GAAATGTGCCACTTGAAACAGTAGATATTCCTCCAAAAGGACGTGTGGTTCACCTCAAAG
CATATGGATTTGTAGAAGGTGTTTAGGATAGTTTCAAAAAATGGAGACACGCAACACTGG
GTTACAGATGTGCAAGAGATGGATGAAGCAAAACGTGAAGATTTGGCAAAGAAGTCATGG
AAAATTGAGGAATATCATAGGGGAATAAAACAGTTCTGTGGTGTCGAAAAATGTCAGGCA
AGAAAGGAAGAATCACAAAGAGCACATATAATGTTCTCATTAAGAGCTTTTCTTAGACTG
GAATTACAAAGAATCAAAAGTGGAATATCCTGGTTTGAAAGTGCTATGAAAATTAGAAGA
GTGGCAGTGACAGAATACTTAAGGAATCCCCAATACACGTTAAATTAATTCAAATATTTG
AAAGTTTGGAAAAAACAATATGCTAGGAGCCAACTGCGTAACTCCTATATTTAAATAAAA
TTGAATTTTCTAAGATGCGTATAATTACTTGGCTGTGAGAAATTTTTGTCTGTGATAAAT
TTCTGTCACCAAAAAGTCGGAAGTTTTTAATGGTTTGAAACCGTAAACTTTAAAAAGAGA
ATTTCACCAACGGCCTTGCCCAAGAGTGATTTTAATGGGTACTATAAAAATTACACCCGA
TCAGTTGGGTACTTGATGAATCTTAAGAAACTACTGCAAGATACTACTGGTAATTTACTG
GTAAAAAAATGGAAGTCAATAGAAAAAGGAGATATTGTTTCTATAGAAGACGACATGCTT
CCTGAAGTTCTTAGAATCCAGGCCGAAGGATTTAAAAACGGAAGCTCGGAAAAGCTTATA
AGATATTCGAAGAATTCAAAAAATATATTTTATGTTATGAAGAGCAAGGATGAAATCGTG
GGTTACTGCGTCTACTACCTTAAACCTGCAATTTCCCTCAAAGGTTTTGAGAAAAAATCA
GTAATATCCTCAATTGCAACTGACAAAAATTTTAGAGGCCGGGGTTTTGCTGAAAGGTTA
TTAAGGATCAGTACTGAAGAGATGAAGGTAAACGGAATATCATCCGTTCTCTTATATGTG
AATATAAACAATCTTCCTGCGATATATTTATACAAAAATAGGCTTTCGGAAAATAAAAAA
GGTAAAAAATATATGCGGCCAGAAAGAAAGCTGTTATGAGATGGAACTAAGGCTTACTTA
AAAGCGTTTCCTTGTATTGCTTATTTTCTTTTTGATGTATTTCCTCTATTATTTATTTTT
TAATATGTTTTCCTATATTACTTATTTTTTGATGTATTTCCTGTTTTATAATTGAGCTGA
TCCCAAAACTCAAAATTGCTTCTCTGAATCCTGTATTCCGAACAATCAATCAAGTTTCTG
ATCATGAAAACAATCCTGAAAATTCTTGATGATTAAGAACGAAATGACTTTTGGGATAGG
CTCATTTAAAAATATTTTTTATGGTGATAACTTCGTTCATGGAATAACTTCGTTCATGGA
ATAACTTCGTTCATGGAATAACTTCGTTCATGGAATAACTTCGTTCATGGAATAACTTCG
TTCATGGAATAACTTCGTTTATGGTAATAACTTCAGGTCACTTTTATGTTCAAAGATAGA
TTTAAATAAATATCGGGTTCTCACTTCAGTGTGCCTGTAATTAATATCCTTATATTTCTT
GGCGGGCTCGTACTGCTCGTAAAAGGATCAGACCTCTTTGTACTAACATCATCCCGGATT
GCAAGAAGGTTTGGAGTATCCGAATTTGTAATAGGATTAACTCTTGTGTCCGTGGGCACA
TCAGTACCTGAGCTTGCCTCCTCTCTGACGGCATCTTTCCAGCAAGCAAGCGGGATAGTT
ATGGGCAATATACTTGGGTCAAATATTGCCAACATAGGCCTGATTGCAAGTACGGCCGCC
CTCCTGACAAATATCAAGACCGAAGAGGTTATGCTGAGAAGGGACGGCTATATAATGCTA
TTTGCCTCTGTTCTCCTCTTTCTTTTTATGCTTGACTTCGAAATTTCGAGGTTAGAAGCC
TTAATTTTTATTTTATTTTATCTTGCCTATCTTTTATTCCTGCTCGATAAAGTGAAAAGA
CACGAAGAAGAGATATATTTTAAAGATTTTATGATTTATTTTTTCAAATTCGAGTATCTT
TTCGATCTGAAATCAAGAATTAAACCCCAGGTCCAGGAACGCGGAAAAGAAATCGAAACT
CTGAAGACACAAAAAAAGGCACCTTGAAAACAGGAAAAAGAGCTCAAAAGAAACACGAAA
GTGAATCCGAAATTGAAATGAGAACTAAATACGAAAGCGAATCCAAAATTGAAATGGGAA
CTAAAAACGAACCGATAACTGAATTGAGAACCAAATCAAAAACAGAGCCCGAATATTATG
ATATTGACATCGACGTTACAGAAGAAAAACTTTACAAAGCCAGCCTTTTAATAGAATTTC
TCAAGCTTATAGCAAGCGGGGCTGCAATCATAATTGGGGCAAAGTATTTTGTCGAACAGG
CAGTCTTCTTTGCTCTGCTGCTGGAAGTTCCGGAGACACTTATCGGAATAAGCCTTGTTG
CGGTTGGGACTTCAGTTCCCGAACTCATGGTAACCATCTCGGCAGCCCGGAGTGATTATG
CTGGCATTGCTCTTGGAAATGTCATAGGGTCAAACATTGCAAATACTCTTTTGATACTGG
GCTGCGCAGGGCTTGTCCACCCTATCATGGTAACCAGCCTCAGCATTTACTACATAGCGC
CTTTTATGCTGATGATGAGCTTCCTGCTTATCTTATTTATACGAACAGGATGGAGAGTCA
AACAGTTCGAAGGACTTATCCTGCTCCTTCTCTATCTGAGTTTCATGGTCTGATCCTCCG
TCTGGGGTAAAAATACTGTCTTAAGTAAGCCCAGGGAAATATAGGAATCAAAAATATAAC
AGGCTTAAGAATATGTTAGTAAGAGCCTGTCTTTTAAGAAAAAGTCTCTTTTTAGCAAAA
ATTGTTTTTAACTCTAAGAGCGTGTCTTAAAATTCAACTTAATCTCACAACGGAACAGAA
TTTTACGTTTGAACTAAAAAATTGTAGTATTAAACTGTTAACTTTAAGGATAAAATGATA
TCCTTAAGTTAATGTCAAAGTACTTATCATCCATTTGTAGAATTGATTTAAACTTTAAGA
CCGCGTCTTAGAGTCTGTCCTTTATAGTAGTTGTCAGGGTAAGTTTGATTTATACGAGTA
AAAACCTCTCAAAACCAACTAAAAAATTAACTATCGTTTTAACCCAAGATTAAAAAGATG
AGATTTTTGTTTCTTTGACAGATTTCATAGCTTTTTATTATCTTGTGCATCTAATCAGCT
ACTTTGTTTCCAGCTACTTTGTTTCTAAATCTTATTTCTCATAAATATAATGATAATATT
TAGTATTGTATTTAAATAAATAAATATTAAACTTAATATTATTTATTTGATATTAAATGT
ATGTCAAGAAATAACTTGAACCAATTTTTACACTGTACTCAAACACTAATAAAACAGTTT
CATTTCAGTCGAATAACCAGTTGCTTGCAGCTGGGTGCCCAGCAGTAACTTTGATTCAAA
ACACAAATCGTCGCTCAAGCTGTTTAGCTACGACTCTTTAATTGAAGAGGCCTGCTCTAT
ACTCTGTAGCAAAAACTTGGTCTCTTCTCCGAATTTGAATTTTGTGAGGATACGTCTATG
AAACTAGATAATAAGAGTTTGAATATAAGAAAAGCAGCATTTCTTCTAAGCGTTGCTGGT
TTGGTAATATTAACAGCTATAGGAATGCCTGCAGGCGCCAGTGAGATCAAAGTTAAAAAT
GTAGTTCCTGAGAATAACACAACTATGTTGTTACAGGTGCCAGATGTGCGCCAATCCACC
AACTACTCGTGTGGGGCTTCATGCTTTCAGGCTGTAGTAAGCTACTGGGGCAGTACAGAT
ATGGGAGAAGGCCAGTTTATTGAGCTCGTCAATACTACTCTTGGAGAGACTGAACGCAAG
GGCACCACCCCCAGCGGCATAGTAGAAGGGGCAGAAAAAATGGGGTTTAGAGCTGAGATT
AGGGAGAACCTGACACTGGACGATTTAAGAGACTCCATTAATAAGGGCATTCCAGTAATA
GTTAGACTTCAGGCCTGGAAGGATGAGAATCAAACTTGGGAAATGAATGCGAGCAGTCAC
TACATGGTAGTCATAGGCATAGACAGCAAAAATGTGTACTTTGAAGACCCATGGATACTT
GGCAACAGAGGGTATATTCCACATGATGAGTTCATAGAACGTTGGCATACTTTCAGTTAT
GAATCTCCTACAGCTGATAAAAAACAAATATGATTCATATGGGAATCTTTATCAGTGGAG
ACAAGCCTGCACAAAATCCTGGTTTCATACACGTGGACTAAATCCAGGTACCAATATGCT
TGAATATGTCCAGAATTGAGAAATCTAAGAGCATGTCCTAAAATTAAATTTGAGTCTACT
TGAGTCTACGTTTGAGGCAGGACTTACAAACTTGAACTGAGAAGAATAGTATCATTAAGC
CGTTAAACCGACATTCTGCAGATGCACACAGATGCATAATTTATTTACCAATTTGCCCAA
TATTATTCGGTAAAAGCAGGATGAGCTTTTAAGTTACTGTCCTATTGAAAAAAATAGGTG
GCATTTTTATGTACATCTGCGGAAAGTGAGTTTTACCCATACGATTTGAAGAGGATACAT
GAAACTTGAAAAAAAGACACATTCAGCTTGTATGGGTATGTTTATTAATAGTTCCTCTGC
AATCTTTTTTTGATTACTTACCTTCGCTCGATGTTGAAGAGACAGAAAAACTCATGGCAA
TCCTTAAGTATAATATTCTCCTTTTTTCTATAATGTTAAGTTCTACCACAAACTACGCGG
AATCCAGTTTACCTGTTTCTTTATTAGCTGTAGTAGTGGTAGTACTATTCGCTTGAGCAA
GAAAAGAAACTATTCTGGCTCAAGTTGTGCTGTTTCTGGTTGTTATAGTGAATAGTACAT
CCTGTGCCATTTTGGTTTCTTTCCGGGAGTTTTAAGATGAAAGAAATGAATGGAGCAGAA
GTCCTGAGTTAAGTGTCTGGAGGACCTTGGTGTCAAAACACATCTTTGGCTATACGGGAG
CGGCAATACTTCCGGTATTTCATGCCCTCGGGCATAGTGATATTGAGATTATAGTCAATT
CCAACGAGCAATCGGCAGCATTCAGCGCAGCAGGTTATTCACGGTCGAGCAACAGGGTCG
GTGTAGCCATAGTCACATCCGGACCTGCCATTACTAACACGCTCACCAGCGTTGCTGACG
CATATGAGGACAGCATCCCCTGCTTGTATTTGCAGGGCAGGTCCCTGAGTATAAGATAGG
CACCGATTCCTTCCAGCACATTAACGTCAAAGGCATCTTTGAGGATGCAACCAAGAAGGT
CATACAGCTCTCAAATGGTGATGACATCGAAACCATAGTGAAGGATGCCTATTACTTTGC
AAAGTCTGGAAAACCCGGGCCTGTAGTCATAGATTTCCCTCTTGACAAGCAGAAGAAAAA
ACATGAGTATCGTGGTATGGATGTCACAAAGTTTGAGGAAAGTTATCACGATGACAGGCA
CCTGACTGAAGAACAATGCAGAGCCTTTTTTAAGCTGTTGCTCAACTCAAAAAGACCCCT
GCTCTACCTTGAGGCGGCCTGAACTCGGAGCCCGGAAGCCAGGCCGTCAGGGAATTAAAT
GAGCTTTTCGGAATACCTTCTGTCAACACACTCATGGCAAAGAGTGTTGTTGACGAAAGG
ATGAGCTGAACCTGGGAATGTTGGGAATGTTCGGTACACCATACGCGAACATGCTCATAC
AGGAAAACGACTTCTTCTTTGCTATCGGGGTAAGATGGGATGACCGGGTTGCGGAAAAGA
TTGGGTCTGCAATAGGTACCGACATAAGCTTACATTGATATCAATCCTGAGAAAATGCAT
CAGATAAAAATCGAGCGCAGCCCGAAATTCACATTCATGGGGGATGCTGCCACAGCGCTC
CGAGACCTGCTGAACTATGCTGTGAAGCATAACATCCATCTGGATATTCGGGAATGGCAG
ATGCGTGCAAGAGACCTGAAAAGGTCGTGGCCTCTGGATTACAACAGGAAATCCGAATAC
ATACAAGCTGCTGAGGTCATTTCAATGCTTGTAAACTACATTGATGAAAATACAAAGATA
ACCACTGGTGTAGGCAATCATCAGATGCTCGCAGCACAGTATCTGCCAATGTACTGCCCC
AAATCTTTCATGACTTCTGGCTCTTTCGGCACAATGGGATTTTCCATGCCCACTGCAATC
GGTGTACATTATGCGAACCCACATTCAGGAGTCATAGCAATCGATGGTGACGGCAGTCTG
AGGATGAATCTGGGTGAACTGCATACTATCGCATCGCTGGACCTTCCAATCAAGATACTT
ATGCTGAACAACAGAAGCGATGGTATGGTCCAGAACTTGCAGGATGCGGATTATGAAGGA
ACACGCATAGGAACACAAAGGCCAAAAGATGTGAATTTTGCAGAGATTGCAAGGTCATTT
GGTTTCAGTTACGCAGAGAGGATAAGCAGCAAAAATGATTTGAAAGTGAAAATGGAAGCA
TTTATGAATGCAGAGGACCTTGCTTCTTGGAAGCTTGCACGGACAGGGAAGAGATCCTAT
ATCCGAAGGTTCCGGCAGAGGATCTTATAAAGATATGATTCTTGGCCCTTACATTAAATC
AATTTGACTATCTTAAGAACTATGTTATAGAACTACAGGGGAAAACGAAAGCAGAGTTTC
AATCCCGTAGATTTAGGAAATCCGGGAAACAGTAACTCGAAGCTTTCCGAACTCCCAAGA
AAACTGGCCATGAGGGACTTGATGTGCGACCGGTGCAGACATCTCTTTGGGGGTAGTTGT
TTCACCGGAAAAGTTGGGTTGTTTACTGAAAAATGCCTTTAGTAGGATAAATTTCTATAA
AATGATAACTTGAGCTGGCATTCCTTTATTTCATGAAATCTTACATGTGAAATGTCTACT
ATAAACCCATGTCTACTATAAACACGTCTTAATCAGCTTCTTGAGTCTTGCAATTTATCA
GTTTCACTATTCCTCCACTGCCATCAAAATCCTGATCCATTTCAACCATATATGTATAAT
CCGATATCTGCGAAAGCCCTCCTGCCGCTTCTTTCGACTATCAGTGAATAAACCTTTGCA
TTATACTTCTTTTTGCCTCTTCCAGCGAGCCAGGACAAATTCGTCGGAGATTTCTGACTT
GCTGTCAGTAATGAAAAGCAGGTATGCACCCCGAAAGTCCTTTTCCTTAAGGGACTTAAG
ACCTGAAGCAAGCACGGTATTAAAGTCCGTCCCGCCACCAAAAGTGTAGAGAAGGAAGTT
AAGAAATCTTTCTGACATCTTTTTCCTGCTGCTGAGCTCTATTTCCAGGTGCTGGCTTGT
TGAGGCAAAAGGATGACCTTCATGTCCCGCTGCTGGGCAAGCATCAGCTTTGCCATTGCA
AGTATGGCAGACTTCTCAAGGGTCTGGGGAGCCACATGCATGGAACCAGATGTATCAACA
AGCGCAATCATGGGCCCTCTTGGTTTTATGTGAGGAAGACCGGTATAGTGTTTGCCGAGC
AGCTGGTAGCTCAGGAGCTTTCCTTCAAGCATATCAGCATAGAATATTTGCTTCAAAGCG
GGGTTAAGGAGTTTTGCTACTTCCATGGGCAGTAGGTTATTTATAGAGTCCGAAAACCTC
ACAGTTTGAATACGGTTTTTTCTAAAAGGAGAGTAGCGTATGCGGTCGGCCGAAGGATCA
AATTCCCGCCTGCCGATAAAATTTACAATCCTCCTGAGGTCAGGTTTTTTTCAAAAAAAG
CAGAATAATTTTTCAGCATCTTGAGCTGGACATAAAAGGTTCTTTTTTAAGCTCCTTTAC
AGAATAGCTCCAGTTCCTACCAGGAAAGAGAAGGGCAAGGGTATCAAAAAGTTCAAGGTT
TTCTTCCATTTCGGAGATGAACTCCTGCATCCTGTGATAAAGCCCTTCCATTATTCCTTC
AAGAAAAGCCTGACATCCGTCCTGCTGTATGAAATTGAGGACAGAGTCATAAAGTTCAGG
CTGCCGGAGAGCAATGTCAGGACCCTGAAAATTCCGGGATGAAAAGTCGTCTGAATAACT
TTCCCCAAGAAGAAAGGTTTGTTTAAGAATTTTTTCAAACTCTCTGAGGATGGCTTCCGT
TTCAGCATCGAGTTCTTTTAACAAGCCCGTTTCCGAATTTCGGCTTTGGGTTGCTGAATA
ACGTTTCATAAGGTCATAGATTAGTGGAAGAAGAAGCTAAAGGCATGCGACTCCGGCCCC
TTTGCTTCTTTTTGCAATTTTCTGGAGGTCGGGCCATGGTCTTGAGTTTCTCAGAGTGAG
AAAGATAGGGTAAAATGCTCCGAAAAGTCCTATGAACCTTTCAGCATCTTTTATTTCGTA
TGGTTGTCCAAAGAGAATCTCAAGGGCAATCACTTCAGCTATTCTCTCACGCAAGTGACG
GGGAATTATCCGGGATAAGCAACAGTGCTTCTCAATTCTCCTTCAAGCGGGAAGCTACCG
GTCTCTGGACAGAAAAAGAATCATGTCAGAGCCGGTTTCTTGAAAAAAAGTAAGACCAGT
GGGATGTGTTATCCTGATTGCTCAAAAACCGGCTGAATTTTTCGTATCAACACCTCATAT
TTACTTTTTGAGCCTGAGCCTTATTTATCTGAGCTTAAACCTTGACCTGAGTCCCTTTAT
GAAACCAACGGCTGCATTACTGCTGCTGCCAGAACCAGAGCACCTGGCTTCTTGCTTCCA
GTTTGTGGCATGAAGGTCAATATGGAGGTCAAAAGATGAATTTTTCAAGGATCTGGACTC
TATAGGTCTGTCTTCTTTATTCTGCAAGCCCAAAATATTCCGAATTTCGTCTATGAGTGC
TTCAGTATATGACAACTGTGTGTTTTCTGTATCATACAGGAGCAGAGCTTCGTTTCTGTC
AGCAGTTGAAAGCCAGATGTTTGCATCCATAAGGTCTCTGAGAAGATCTTTTTCGTCTTC
AAGCCGCTGTTTTACTCTATTTACCCTGCTAGCCAGAGATTCGAATCCTTTTTCAAAAAC
CTCTCTCTGGACTTGAGACAGGGTATTTTTCTTTCCTGAACTTGCATGAAGATAATCAAT
TTCCTTTACCAGGTTATCATAAGGATAGATCCTCGAATTTCCTTCCTGCCTGAGAGTATA
GCTGTGGTTCTGGCAGGCAGTGTGATGAAGTTCCAGATTTTCCCTCAACTGAACCTCTTC
CCCACAGCTGTCACAGACTACTCTGATCGGAAGTTCATTTTCAGGGCAATACTGAGTGCT
GTCTTCAGGTCTTCAGCATCCAGGCGCAGTTTTTCCGTATTCGTACCGCCGGAGACAACG
AGCTTAAATACAGTTTTTTGGATAACTTCCCGCTCTTCGGGAAGATTCCAGAAGCATGTG
CTGGAGCAAAAGAAAGAGTATATAAGCGCAGACTATCGTGATTTTGTAGAACTTATTGAC
CTTATGAGTAATATAAAGAAAAACTTGACCTTGATAAGGTTCCTCATTACACTATTCTTC
AAAAGTTTGTATCCAGAATTCCGTCCTCATTGTTTAACCTAATTTTATCAAAAACTCTAA
AACTATTTTATTCACATGGAGAAAATGCTTCTATTACAGCAATTGATGCAACTGGGTTTA
CGAGTTCTTATGCAAGTCATTATTACTCACGAAGAACAGGAAGCTCCTAAGGAGCTTCCT
GAAAACTTCAATAGCAGTAGATACAGATAAAAAGGTGATATTAGGATGGAAAATCAGTCA
AAAAACAGATCATGATGTCAAACATGCAAAAGCTCTGATAAGACAATCAAATAAGTCAAG
AAAATCTGAATGTTACGTCCTAGATAAGGAGTATGATTCTGAAAAAATTCATGTTCTAAT
TAGAGAAGAAATTAAAGCAGATTCAATTATACCTGTAAGAAAAAGAAGAGGAAGAAAGTA
AGAGGAAAATACAGAAGAAAGCTATATTTGAACTTTGGTAAAATCAAATATAATAAAAGG
AACATAGCGGAAACAACGTTCTCTGTTGTCAAAAGGAAGTTTGGAGAAGTACTGAGAGCA
AGAAAGTTCTATAATCAAGTCAAAGAACTAAAAATTAAACTGATAGTGTACAATATAAAT
AAAAAAGCAGTGAAAATAGTTTGCATTAAATTAAGGATTTCTACAGAGCCAGAGAATTTA
TATTTTAAAGCTTAATTTCTTCCAACCGGCTTAAAGGTACTAGTTTTCCTCTTGCCTCGT
TTTCAAAACTTCTAAGTACCAGTTCCGTTTCTTCTGCGGTGAGCAAGCTGTCTATATCCA
CCATATGCTCCTTAATTTCCCCAAGTTGTTTTTTGATAAAATTGAGTTCTTCAAACATCT
TTTTCTCGATTTTTCTCCATTCATGAAATCACAGCCTGTACTTATCCAGATTTGTATTCG
TTTAACTTAAGATTTGCCTTAGAATTCATTGACTTATTACTTGTTTGATTATTAGACTAA
TGTCGAGTCAATCATCAAGGATTCAATGATCCCGAATAATTGCAATCGATTTTATACAAC
ATTTTGTGTTTGACTCGATGCTAGTCCATACTGGTCACATTGGGATTTACTTTTTCAATA
AAGAAAGCTATGTAATAACCTACATTCCGCAGATGTACACACATGTATAATTAATTTGCC
GATTTGCCTTGTTATCTCATCAAGTACGATGTTCAGTTTTTAATCTATTGCCGTATTGAG
AAAATAAATGGCATTTTTGTGTACATCTACGGAAAGTGGGTAATAAAGTATAAAGATGAA
ATAACAAAATATAAAGATCAAATAACAAAATATAAAGCAAAACCTGCCTGTGGCTATATC
TGGTTAATTGACCTGAGCTGGTTTTGTTGTGAATCTTCGGTTTTGAGGGTTATTGAATGT
TACTTCTGGATACGGGTCTCTTCAAAAATGAATTATCGGCCGAGTTACACTTTGAGATGA
TATCCTGATAGAAATAGCCGAAGATGTACACCCGCATTTTCTACAGTAATAAAACACATT
TGAACCAATTACCTGCTTTTTAAGAGGTGTACCGCATCGGACACACTTTGCAGAGGATTC
AAACATTTTGGTCTCACTCCATGATTATTAATGGCTCAAGTCTTGCAGTTTCCTTTCTTG
TCCAGTACTACATACAGGACAATATTGAAATTTTCGAAGAGATCATCTTCAAGTTTAGAA
TGGCACTCCGGGCAATATTTTAAAAAGGCATTAAAATTTCTCCCACTTATATTATTAATA
AAGTTTAAGTCAATCTATTATTCAGATACTTCTTTCAATTATTCTAGCCTGGTTTTTCCA
GTTCACTTCATTATATTCCAAATTCCTTTCCGAATATCTTTTTAGATTTTATTATTATCT
TCTGAACTCTTCTCGCTTTTCTAAATAAATTCCTCTTTTTTAACTTTTTACTGCCTATTC
GGTTTCTTTTCAGCTATGAATCATTTTTTTAGTTATTTTTTTCACTTTTCATTACATTAA
CCGCTATTTTTTCGCTTTTAATTGTACGAACAGCTATTTTTTATAATTTAACTTATTAAT
ATCTATTTTTTGGTTTTTCATACCTTTCTGGTTATTTTTTGGCTTTTTACTGCCGTTTCA
GTTCTTTTTCAGTCTCCAGGACTTTAAGAGTGATTTTCATAACCGAATCGGGATTAAGTG
AAATGGAATCTATTCCTTCTTTTACCAGGAACTCCGCAATTTCAGGAAAATCACTTGGAG
CCTGTCCACAAATCCGCTATGTCTTCCATTACGTTTTGCTCCTGGACAGCCATTGCCATA
ATCTTAGTAACCTCGGGGTCCCGCTCATCGAATTCAGCGGCAAGAAGTTCGGAATCCCTG
TCAACGCCAAGGGTCAACTGAGTCAGGTCATTTGAACTCTATTGAGAAACCGTCGAAGAA
TTTACTGAATTCATCGATAAGCAGAACATTGTTCAGAATCTCGCACATAACATAGACCTG
AAGCCCGTTTTCTCCCCTTTTAAGCCCGTTTTTTTCCATTTCGTCAATAACTTTCCGCGC
TTCTTCAATCGTTCTGCAGAAGGAATCATAAGAATAAGGTTTGTAAGCCCCATTTCGTCC
CTGACCTTTTCATAGCCCTGCACTCAAGAGCATATCCTTCCCTGTAACGCTCATCAAAAT
AGCGGGAAGCTCCCCTGAACCCTATCATGGGGTTGTTTTCCTCCATTTCAAAGTAACTGC
CCCCAAGTAGACTTGCGTACTCATTGGTCTTGAAGTCACTCATACGAACTACAACCGGCT
TGGGATAGAAAGCCGCAGCAATGGTGCCGACTCCTGGGCAAGCTGCTCGACAAAATAATC
TTCTCTTCTGTAGCCTCGGGTAAGCTGCTCGATTTCCCGAAGAGCCTTAAGGTTTTTGAC
CTTTTCAGGTGCACAAGAGCCATCGGGTGAACCTTAATATAGCTCGTAATGATAAACTCC
AGCCTTGCAAGTCCTATTCCGTCGTTTGGGATCATGGAAAAGCCAAAAGCCTCTTCAGGG
TTTCCGAGGTTCATCATAATCTCGGTTTTCGGGCGTTTCATATCTTTCAGGATCAGGGTA
TCTTTATGAAAAGGAAGAATCCCATCGTATACAAGCTCGTTCTCGCCTTCGGCACAGCTA
ACCGTAATTTCCCTGCCTGTTTCAAGCACTTCGGTTGCATTGCCTGCTCCTACAACTGCA
GGAATTCCCAGCTCCCGGCTGACAATCGCTGCATGGCAGGTCCTTCCTCCTTTGTTCGTG
ACAATCGCAGCCGCGGTTTTCATTACAGGCTCCCAGTCTGGAGTTGTGGTATCCGCGATC
AGGATTTCTCCCGGTTTAAAAGAAGGCAGGTCTGAGATATCAGGAATTGCATGGGCTTTT
CCGGATGCAATTTTGTCGCCTACGCTCCTGCCTCTTGCAAGAATTTCGGACCTTTTTCAA
GCACATAGGTTTCCAGGATATCTTTACGCCGCTGGGACTGAACCGTTTCAGGTCTTGCCT
GCACTATGAAAAGTTCACCTGTTATGCCGTCCTTTGCCCATTCAATGTCCATGGGTCTCG
ATTCCCCGTACTTCTCGGAATAATGATCTTCTATAGCAATAGCATACCCGGAAAGTTTGA
GAACTTCTTCGTCACTGAGACAGAAGCGCAGCCTATCAGCTTCAGGAACCTCGATATTCC
TGGTGAGCACTTTTGAATCGCCGCGCCCGTAGATCATCTTGATCTCCTTGCTCCCTACTT
TTTCTTGACAATCGGCTTAAAACCCTGCCTGAAGGTCGGCTTGAAAACATAAAATTCATC
GGGGTTAACCTGTCCCTGAACAATATTTTCTCCAAGCCCGTATGCACCTGTGATAAAAAC
CACATCCCTAAAACCGGTCTCCGTATCCAGGGTAAAAATAACCCCGCTGGAAGCAAGATC
CGATCTGACCATTTTCATGATTCCTATGGAAAGAGCAACCTTGAAATGATCAAATTTGTT
GGTTACGCGGTAGGAAATAGCTCTGTCTGTGAAAAGAGATGCAAAACAGCGTATGCACGC
ATCTCTAAGCCCTGGATACCCCCGAATATTCAGGTAAGTCTCTTGCTGGCCCGCAAAGAA
GCTGTGAGGCAAATCTTCAGCCGTTGCCGAACTTCGCACGGCTACGTCTGTATCTTCCCG
TATTGTTCGCAGAGGCGGTCATATGCGGTCTTGATCTCCTCCCATAGATCATCCGGAATT
CCTGCCCCAAGAATCAGGTCTCTTGCAGCTTTTCCTCTTCTTGCAAGGTCTGCAATGTTC
GAGGTATCGAGCCCTTCCATCATGCTTTTAAGTTTCTCCAGAATTCCTCCGGCTTCAAGA
GTATGCCAGTAAGCCTCAGCAGTAACTGAAAAACCATTTGGGATCTTTTACTCCCTTTGA
AGTAAGCTCCTGTACATTTCCCAAGTGAAGCGTTCTTCCCGCCGACAATCGAGACATCAT
CAATCGTGGTTTCTTCAAACCAGCGAATATACTTCACTTTTGTTATCAGACATCTCCCAG
AAAACCCCCTTTTAAAATTATTTACTGTAATCTAAAATATATGGCAATACATTTAAAGCT
TCAATGTAGAGTTTGGAAAGTTCCTCTCTATATGGACGGAGAGCTCTTTAGTAAATCTAG
CCCTCAATATAATTGTGCTCCGATAAAAAAATGAGTTTCCCGCTATGTAAAAACCGGGAA
AAAGCTTACCTACAGATAAAAGCAAGGAGCTTAAATTTTAGTAAATAGGTAGCAACAAAT
AATTCTTCCTTTAGATAAATATTTATAGAATAACATTTTCAATAAAAATATTCACCCAAC
ATAATTTCCTATTGAATTTAAATTACTGATTTTATTCTTTAATTTGAGTATTGGTTCTGG
CTCTCTCAGTACTCTATTTTATTCTTCAATTTGAGTATTGGTTCTCTTAGTACTCTATTT
TATTTTCGGACTCTTCCCACGCCTTAAAAGCCTTCAGAGGCCTCTTTCCTTAGGAGCTGA
CGGAATTCTATAGCAATACGTAACT
>contig_13
TAATTCCTTTCGCATAAGACCCTGCCTTCACACTCTAATCTAACCACATCTCCCCTATCA
AAATTTCCCTCAACTTCCACAACTCCCGCGGGAAGAAGACTGTTTTCCGAGAGACTGCGT
CTTTTGCCCCTGCATCTACACGGATAGTGCCTGAAGCCCTTGCAAGAATGATCCAGCGGG
CACGGTTCTTCTGGATATGCCTTTCAGCCAGGAAAAGGTACCTATCTCTTCCCCAGACAA
AACCTTCAGAAGCACGTCCTTAATTTCGCTGTTTGCAATCAAGACATAGCAGCCTGCCAT
GCTACAGATCTTTGCAGCTTTTATCTTGGTCCTCATTCCTCCTACGCCCTTGAAGCTTGT
AGGGTCACCCCATAACTTTCAATTTCAGGCGTGATTTTTCCATAGAGAGAGATGAGTCTG
GCATCATCGTGTATCTTTGGGTTTTATCAAAAAGGCCGTCGATATCCGAAAGAATAATCA
GGAGGTCAGCATCGATTTTGCTTGCAACCATTGCAGAAAGCTTGTCATTGTCTCCAAAGA
TTGCTTCAATCTCGTTTGTACAGGTACAATCGTTTTCATTTATTATGGGAACTACCCATA
TTCCAGAAGGGGTAGAGATACTGTTTCTTAGGTTAAGGTAGGATACCCGGTCAGAATAGA
ATTCATAAGTAAGAAGGATCTGAGCAACTTTTATCCCATGTTTCGAAAAAGCTTCGCTCC
AGTACTGCATAAGGATGCTCTGTCCTACCGCTGCCGCTGCCTGCCTGATAGGAATTTCAC
GAGGTTTTGGAGAAATGCCCAGCTCATAGAGTCCTACACCTATTGCCCCCGAACTTACCA
CAATTACCTCTTTTCCGCGCTTTCGAAGTTCGGAGACCTGAGCTGCAATATTTTCTATAA
AGGTAGGATCAATACTACAGTTTTCTTTTGTACTGTCACAGTTCTGTTTTGTAAGTGAGG
AAGTACCGATTTTGATAACGATTTTATTAACATCATTGAGGAATTCATTTCTATCTGTCA
ATAACAAGGCCTCGTAAAATATTTTGGAATACAGCTGAAATTAGTAACAGCTGCAATCCG
ATTTCCATCGCTTGCACTCAATTTGAGCTGGTATTCAATTCAGGTATATAAACATATCAT
AAGTCTTCGGCATTCTTCAACAGGGTTTCAATTTACATTCTCAAACTTAAGGTCAAGTTT
TCTGTGCGTATAGGGTTTTGCATTTTCTCCTGCGTAGTCTGCAACAACCTGCCCTTTCCC
AAGCAAGATATATTTGTAGATCAGAAGACCTTCCATGCCTACAGGACCACGGGAATGGAT
TTTGTTTGTGCTTATTCCGACCTCCAGCTCCTTTCCCATAACGATAGCCGTCCGCAAAAC
GGGTTGAGGCATTTACCATAACACTCGAAGAATCAACAAGCGCTGTGAACGCCTTTCTTC
TTGAAGCATTCTCAGTTATTATTCCATCAGTGTGATGGGAACCGAAAGTGTTTATGTGGT
CGATAGCTTCTTTATAGTATTAACGAGTTTTATCGAAAGAATGAGATCATTGTACTCAAG
ACTCCAGTCCTCTTCCGTAGCTCGTGAGAGAGGAGAAAGCCCTCTTTTTCAAGCAGAGTA
TAACTATCCTCGTCACAGCGTAATTCAACCCCTGCACCAAGGTACATTCTGCCATTTTCG
GCAGAAAGAATCTGCAATTTTACGGTTTATCAGAAGGGTTTCAATGGCGTTGCATACTGC
AGGATACTGTACTTTCGCATCGAAGCAGACCTTCCAGGCTGCATCGAGATCCGCATATTC
GTCCACATAGATATGGCAGATCCCACTGGTATGCCCCAGTACAGGGATTTTCGTATTTTT
CTGAATAAACTTGACAAATTCATTTGAACCCTGGGGATAAGGAGGTCTACATAGGCATCA
AGGCTCAAAAGGTCCATTATCTCTTCTCTGGTTTCCATAAGCTGGAAAGCCCCTGCTGGC
ATGCCGTCTGTGGATTCTATGGCTTTTACAAGAATCTGGAAAATCGTGCGGTTTGACTCT
CTGGCTTCACTCCCGCCTTTGAAGATGGTCGCGTTCCCGCTCTTAAGGCAAAGGGACATA
ACCTGAGGCACCACGTCAGGTCGAGATTCAAAGATGACACCTATAAGGCCAATAGGACAG
CTCACCTGGTAGAGAATAAGGTCTTTGTCCAGCTCAAGAGTAGAGAGATGTCTCCTACAG
GATCTTTGAGCTTAATTACATCTCTGATTCCTGCAATCATTCCATCAATCTTTGAGTCAC
TTACTTTAAGCCTGTCTACAAGAGCCTGAGTAAGCTTCCTTTCTTTTCAGTTCCGCCGCA
GCTTCAAGATCTTTTGCATTTGCATCCAGAATAGCTGTCCTTTCCTTGTCCAGAGCCTGA
GCCATGGCCTCAAGCGCAAGGTTTTTTACTTCCGTACTTACACTGGAAAGTTCAATCGAT
GCCTTTTTTGCCTTTATTACCTTGGATTTAATATCTTCAGCCATATAATCACCTTCTAAT
ATAATGATTTCTGTATGCCTTAGTTTAAGGAATTGGGCAGCCAAACCTGTTATTGTATCA
TTTAATTTACAGAAGATTCGGCATTACTCGATAACGGATAGAAGTAAGATCTTACTAAAG
ATCTTACTATTGGATTATACAGGTAATGATCTTATCATTGAATTACAGATAATGATCATA
TCATTGAATTACAGATAATCATCTTATCATTGAATTACAGGTAATCATCTTATCATTGAA
TTACAGATAATCATCTTATCATTGAATTACAGATAATCATCTTATCATTGAATTACAGAT
AATCATCTTATCATTGAATTACAGATAATCATCTTATCATTGAATTACAGATAATCATCT
TATCATTGAATTACAGATAATCATCTTATCATTGAATTACAAATGATGAGACTCACTATT
GAAAGCACTGAACTTAAATTGAATATCAGAAATAAATTAAAGATCATTTTTTCTTTAAAT
CAAGGGTATATCCATAATTCTAAAGATGTATTAATTCTTCCGCTGCATTTATGAAGTAAA
CACGACGAAAAGAAAGAGAACATAGTTGTGCAATACCTTTTGATACCTTATTATACGCTA
GCTATTTCGGTATATGATATAGAGAAGTCCTAGATAAAAGATGGCATTTTATCAAATAAC
ATTTTATTTTTGATAGTTTAGTTTTAATATATATTTTTAATATTTTATATAATATTTAAC
TTGTGAGATCTAATTCGGATTTAAATTCTGGAAATTTTATCTGATGACTTGATATCAGGA
GCGCAAGTTTGTTAAAATATTCATATTTTAAATTTACCTGAAATAAGTCTCTACCTTATT
AAAAATTTATTTTAGACTCCATAAAATTGGCAATTAACCTTGAGCAGTGTAATATAATAG
ATACAGTGTAATATAATAGATAAAATTACTATAGTTTTAATTATATCAAAGTTGAAAATT
AATAGTATATTCTTATGAAATTTGTTTTCATAATATATATATATAAAAAGGGCAGAATTC
AGATAAAAACATCTGTAAAAGAGAAGATTAAAGAAGCTTTCTTACTTAAGAAATAAAACT
TTCTCATTGAGAGATATTATTTCAAAACGAATATATATACGATGAATATAAGTATAGAAT
ACACGACTTCATTATCTGGAAGCGTATACTACATCTGAAAAAGAAATTGCAAGGTACCCT
TATAATTTTTGAAGATCTCTTAGCTAAGAGAAATGAAATTTTACAGCCTGGGACCAGACC
ATATATAGCGTCGGAAAAGCGATAAAAAGATCATCAGAGGCCAGAATGTCCGAAAATATG
GCTGTTCAGCATCTTTCATACACAAAGTTTATTATAGGGGTAAATCCATATCAAAATGGG
GATAACTTCAGTATATTGGTGGTGTGTAAAAAATGAAATCATTCGCGCTAGTCCGAGCAG
ACGACTCGGATAAAGTAAAAATAGCCTTACATGATCTAGAAAGATACGGACATATTCAAT
TTTCAGCTACTCCAAAATGCATAGAACCAAACTATGCTGATGAACTTCTTGTTAGTGTAA
TGGGCGTATCCCTCAAGTCAAAATGCAACTCTGCAGCACTGGTGGAGTTGAATAATCATG
CAGGGGCGGCAATTAGTAGACTGAAGAAAATTCATCCTCCTGCTCATATAATCATCATCA
GTCCAAGACACAAAATGTTTGAAGAGCTGGCTGGTAATTTTCCGAAGTATCCGGAATTCG
ATAGAACATTTAACCATCAGAAGGCTCCACAGAGTATGGAGATAATTCAAGAGAAAGCAG
AACCTAATAAAGAATAAGCCAAGTCCGTCAATTGTTAATGTTAACTTTAATATTTGGTTT
TAATGATAACTTTAGTGTTTGTTTTTAATAGTGGCTAGAATATTAATTTTAATATTAATT
TATGAACTTGACCTTTAAATTTCATTTTTAATATTTAGACTTATTGGAAATCCTACTTTG
AACAGGAGCCAGTTTTCAATCTCAGCTTGGAAACATAAGTGTACAGGCTTTCTACATCTT
TAATTTCCTTCTGAGAGATGAGTCGGAGTTTGTTTCGGATCTCAAGTTCGGGTTTCAAAC
CGAAACTCTGAAAGTATTCTGAAAGTTTTATAGCCAGGATGTCACCTCGTCTGTCCCAAT
CAGTTAGTATAACTACTTCACTACCAAGCCGAGAAATTTTCTCAGAGAAATTAAAAAGAG
ATTGATGGGTTGCAAGTTCAAAATTGCCTTCAATTCCAAGTCTTTTCAGTGAAAGAACGT
CTCTTTTTCCTTCAACAATAATAATTGCTCCCTTCCAGAATATTCAGAGAGTTCCGAGAG
CAACTCTTCAATTCTTTCAAGCCTTTTTCTGTAAATTTCAAGATCAGACACGTTTTCTGC
AACCTTTTTAGTAATTAAAACTTTAAGAGAACTGCAGTTTACTCATAGGCATTTCACTTA
TCAGGAGATAAGGAGGTTACTCTTGAAGTTCGGTTATTTTTAAATGTAGTTTTTAAATTT
TGGGGTTATTTATTAAATGCGCTCCAAAAACTGAAACTGCCTGTTGATATGAAACTCCTT
TTAACAATAAAGACTTCTTACTGCTTGTTGCCCCACTGTTTATACTAATATTAGAACTGT
TAATTGCGAAGAGTTCAGCAAGGCATTCTATCAGTTGCTCGTTTGCCTTTCCCTTCTGGG
CATTTTTGGTTAGTTTTACTTCAATTCGCTTGCGCCACTCATTATAACCACTTGGAACCG
AAATCGACCTGGAGCCTGGAGTAACCTCTATATCAACAATTACACCGGAACCCAGATCTG
TTATTGCCTCTTCGAAGGACATATCTTTTACCTTTCTGGAGGGATTATATAAATCAATAA
CGGGATGATCCGTTAAAGTAAAGAAACTAAAGAAATAATAGGAAACAATAACAACATAAG
ATTAAAAGTTTAAACAAATGAAATTTTAAACAAGTAAAAGCTTAAACAAATAAAATTTCA
AGCAAATAAGATTTTAAACAAAGAATGGCTCAAATAAGTAAAATTTAAAGTAAATAACGT
TTAGGTTCATTGTTTAAAGAACGTCTGGAAAGAGTTTTTAAAAGACGGAGAAAATAGTGC
TGTAGCCCTTGCGCACTAACTCCGAAAGCTCATCCTCTGGTTTTCCGCAGTCACTTTCAG
TTACCCTCGTGCAGGGCAGTGTCACACTATCAATGTACCGCATTGGGGTTGTCTATACAC
TCACAGTCAGGATTTTCCATTACCTCGTGCAAGGACCTATACAATGCGACGAAGTCATAT
TATATACATAGTAATATATAAAAATGTCGGCAAACTCAGGGTTTACTACATTGTATATAT
ATTAAGAAGATATTTATATTAAAAACCGATTTACCTTAAGAGAACCGATTTCGATTATAA
GAGCAGTATAAGAACCTGACAATGTGGAGAAACAACTTGAAAGAATGCAGAATTAACTGC
AAACTGCAGATGATAGATATCATAAAAAATGCAGATAATAAACATAATAACAAATAATAA
AAAATAATAAAAAATAATAAAAAATAATAAAAAATAATAGAAAATAATAAAAAATAATAA
AAAATAATAGAAAATAATAAAAAATAATAGAAAATAATAGAAAATAATAAAAAATAATAA
AAACCAAGAAAAGTAGTGAGTGATATTCCTAACGGGAGTACATACTCAAAAAAATTATAT
TTTGAGAAAATTAAATTTTGAAGATTGATATATTCTGAAAAATAAGAATGTAAAAAATCT
GAAGAAAGACTTATATATTATGTATATGTTTGCTTTTCCACAAATTGAACATAGTGCTTA
ATGAGTAGCTGAGGTGCGTATATATGTACGGCACTGAACGGATAATTCCGGGACAATTAT
TGCAGGCCCTGAACTGGAACCTATTGAGGGGTATATCTGCGTAAAGAGAGGAATAATTAC
GGAGATTGGGGAAGAGCATACACTCTCTAAGAACATAATTGCTCCCTGTTTTGTCAATGC
ACATACTCATCTTGGAGACTCGGTATTCAAAGACCCTCCTCTGGGAAAAGTTTCTGGATT
TAGGACTCAAAGAGACCTGGATGCTCTTGTAAAACCTCCTGACGGGTTAAAACACAGGAT
ATTAAGAGACACGCCATACACAACCCTGATAGAGGGTATGAGAAGGTCCTTGCTGGACAT
GATAGAAACCGGAACCTGTGCTTTTGCGGATTTCAGAGAAGGAGGTGTTGTAGGGGTTGC
AGCCCTGAATAAAGCTCTCGAAGGACTTAAACTCCATTCCATGATACTGGGCAGACCTAC
AGAACCTGAACAGCCACTTCAGGTTGTACTGGCAGAAGTAAGAAGAATTCTTTTACATTC
TACCGGACTTGGAATGAGTGGGGCAAATGACCTTGATCTCGAACTATTGGAGAATATTGC
TACCTGCACACGGCAGCGTAGAAAATTCTTTGCGATCCATGCCGGAGAAAAAGATACGAG
CGACATAGAAAAAGCACTGTCACTTGAGCCAGATCTTCTGATTCATATGACAAATGCCAC
AAAAAAAGATCTTGAAAACGTGGCTGATGCGAAGATTCCGGTTGTTGTCTGTCCGAGGTC
TAACCTAATAACAGGAGCAGGAATTGCACCTGTTGCCGAGATGCTGGAAGCGGGGATAAA
AGTAGCTGCAGGAACGGATAATGTAATGTTAAATTCTGTAAATATGTTTGCTGAAATGGA
ATTTATGTCTAAAATTTATTCCATTGATGACAGGCAAGTATTTAAAATTTGCACACTTAA
TGGTTCCTTTGTAATGGGATCTGATTCTACGGGTTCGATACAAAAGGGGAATAAAGCTAA
TCTCATGATCCTGAATGGAAATTCCAATAATCTTGCAGGGATAAAGAACCCTATAAGTGG
AATCACAAGGCGGGCAAGACCCGATGACATACTATCAGTACTTCATTCGTAAAGCAAATG
GAGAACAGACATGATGAGCGAATTTTACCGGAATATAGTGATTGCAACAGACGGATCCGA
GAACAGCCTTAAGGCTATTTCTTACGGTATTGAGATTGCAAAACTCAGCGGGGCCACGGT
TCACGCTCTCTACGTAATAGATATAACTCTTTTTCTTCGATACCTATGGATGCAGGATGG
GAAGCAATATATGATACCCTGAGAGGAGAAGGAGAAAGCGATATCCATGGTACAGGAACG
CGGAAAAGTCTCAGGAGTTGAGGTAAGAGAAGTTCTGTTGGAAGGTCACCCAAGTAATGA
AATTATAAATTTTGCAGAAAACAATAACGCTGACCTGATAGTTGTTGGCACCCTCGGAAA
AACCGGACTAGACAGGTTTCTGATGGGAAGTGTTGCAGAGAAAGTAGTAAGAGGCTCAAA
AGTCCCGGTCCTGGTTGTCCGGAGTGAAAAACAAGATTAAGACTTTCTGCTAACTGAAGC
CTTTGAGAAAATAAACAGAGGAGAAAGAAAACCAGGATTCAGAGTATACAAAGGTGTAGA
TTACATGCCAAAAAACATCTTCATTGAAGATATCATGGTAAGGATGTAGCAAGTGCAACC
CTTCCAGGTTCAAGGGATGAGGTTCTTAAAATTCTTAAGAACAAGCACATTTCAGGAGTT
CCAGTACTTAAAGACTCCAAAGTTGTGGGAGTTGTAACAAGAACAAACCTTTTACAAAAC
CCCGAAGAAGAACAACTGGCTCTTCTTATGACACGTGATCCGATAACCATATCCTCCGGA
TCGGATCTGCAGACTGCAGCACGCTTACTTTTGAGCACCACATAAGAAGGCTTCCGGTGG
TCGATGACGGGAAACTTGTAGGGCTTATTACTGTGGCAGATATTATAGGCACAATTGCAG
ACATGAACATCGATATTCCGATAAAGGACTACGTGGAAAAGAAAGTCGTTGCGATCTACA
GTGAAACCCCTCTGCCCGTTGCTGCCAGAATTATGGAACTCGCAGGTGTTAAGGCTGTCC
CGGTACTTGATTCAAACCTGGAGCTCACAGGAATAATCTCAGATCGTGATGTTATTGCTG
CCAGCGTAATTGAAGACAGTGTAGAGATGTCAGATATGTCTGCAGGCCAGGACGATGACG
CCTGACCTGGGAATCGATGCGAGACACCATGAGTATTTACTACAGTGTCTCAAGGATTAA
GGTTCCCAACCTGATAGGAAGCGATATAATGATAGGGAACCAATCACAGCTACATATATT
ACATCTGTCAGCGACTGTGCACGTAAAATGAAACGAAACAGGATTGATCAGGTTCCGATT
ATCAATTCAAACCGAAACTTCAGGGACTTTTGAGAGACCACGACCTCCTGAAGCCTCTAA
TAGAAATAGAATAAGTTAAGATTAAATCTCGCTTCTAAGAACCGTTAAACGTTTTTAACG
TGAAGCGAAGAAGAATTAAGGTTATTTAAGAAAAAATAATATTATTTAAGAAAAGTAATA
TTATTTAAGAAAAGCAATATTATTTAAGAAAAGATAATATTATTTAAGAAAAGATAATAT
TATTTAAGAAAAGTAATATTATTTAAGAAAATAAGGCTATTAATGCCTATTCAAAATTTT
TTCCAGTAAGGAGGCATTCTCCCTAGAGACTCCTCCGAAAACTGCTTTATTCAGGAGCTA
GAAAAATGGACAAACCTTTTGTTTTTATAAATTCTGCTATGTCAGCCGACGGCAAACTTT
CAACAAAGGAACGGAAACAGGTCCGAATCTCCGGGAAACTTGATTTTGAACGGGTCGACG
AACTCCGAGCCCAGGCAGACGCAGTTATGGTAGGTATAGGAACTGTCCTTTCGGACGATC
CAAGCTTAACCGTAAAGTCTCCAGAGAGAAAGGCAGCCCGGAAAGCCGCAGGAAAAAACG
AAAATCCAGTAAGGATCATTGTGGACAGTTCAGCAAGGACTCCGCTTGATGCTGATATTT
TCAAAAAAGGAGACGGGCTCAGGATAATTGCCGTTTCAACTTCTGCACCTGCCGAAAAGA
TAGAAAAACTGGAAGAAAAGCTCTCGTCATTAAAACAGGAACCTTTAAAGTTGACCTTTA
CCGAGCTTGCAGCAAAATTAAAAGAAATGGGAATAAACACCCTCATGGTTGAGGAGGAGC
GACCCTAAACTGGGTATGCTCTCTGCTGGCCTTGTTGATGAAGTCTATACTTTCGTTGGA
AACCTTATAATAGGAGGAAAAACAGCCCCGACTTTTACGGATGGGGAAGGATTTTCAGAA
GCCGAAATCCCTGAGTTAGAATTGCTTTCAACCGAAAAATAGAAAAGGGATACTTCTCAG
TTGGAAAGTAAAAGGCAAGGAAAAATAAAATCAAATTGCCAATATATACCGTATTGTTAA
CTGGTACCGAGCTTAAGTACCGGGCTTAAGGTTACATTTTTCAAACTCGCCGTTATAATA
TACAAAGACCTCAAGTTCACACTTGCCTTTAAGAAAATCCCGTATTTTGCGGTCATATAC
GCTTTGAACGTGTTTCAGGCCGTTTTTGGAAGTGAGCCTTCACAGCTTCAAAAACCCGAC
TATCTGTCTCAGGTAAGCCTCTTCATAAGCCCTTGTCTCCTGTGCAATTGCTCCACATTC
GAATCCTCAAGTTCGGAATAATAGCTTCCATGCTCGTTTAAGCCGCTTATCTGGCGCCAG
TCCACTTTGCCCGAGTCATCAGCTTCCCTGTGAAGCATGTATGGATAGACCCTGCAGATT
GAAGGACGCCTGTCATAAATTTTGCAGCGCTTATTCTCAAGGAAGATACAGGAACCATCA
GGTTTTGTTTTTCAAGGCGTAGCCTGAGACATAAAACCTACCCTTCTGGTCGCAAAACTC
AGGATATGGAGCAGGAGTAACTGAATCCGGATTTATCTGCCTTATAACAGCCAGGTCTGC
ATCGAGCAGGAAAACGTGATCGTTAAACTCTTTTGTGCAGCAGCGTGCACAGAGTTCACA
TCTGAACCCCAGCTCTTTAATAATGCCTACAAATTCAGGGTCAGGAAATTCCTCTACGCC
TGCAAGTTCTTCCCTTGCCTCTGTAAGCCTTGTTTCAATGTTATTCATTTTTACGCTAAT
CACCTTTTTAAGAAAAGAATCCTGCAAATCTACTTTATTTTACTTCCATGTCCGTAACAT
TTAATTACTAGCATTTCTTTTTATCATAGACCCAAGGCTTGATGACATTTATAATTTCGC
ACTTTCAGGCTTCAAGGAATATTAGATATTCTTCAATCATCAGTGAGAATTATCGATTTA
ACACTTAACACTATAACCAGGGAACACCTGTTTAAATACCTGTTTATTGAGACTCTGCCG
AGGAGAAAAAAATCCGCGGCAACCGGCAGTGTCCAGCAATAAGCGAATACCTGGATATAT
TACGTGATAAATTACAAATAAATTCAGAGAAAATTAAGATTAAACTTAACGAGGAATGAT
AATGGGCAAAACCGGCAGCATTGATTGGGTAAAAGTAAAAGGCAGAAAAGGCAGAGTAAT
TAAGGTCCAGAAGTCACAGGCTCAAAAAGCACACCCAGGACCTGCACAGCGCTTCAGTTC
TTCAGGTCATAAGAGGCGCTTCATCAGAAGATCTGCAAAAGCTCTTGTAAAGTAATCTTA
AGGGCTTTTAAATTTACTTTTTTGAATTTACTTTTTGAATTTACTTTTTGAATTTACTTT
TTGAATTTACTTTTTGAATTTACTTTTGAATTTACTTTTTGAATTTACTTTTTGAATTTA
CTTTTGAATTTACTTTTTGAACCTTAATTTGACAGATTCTACTAATCAATACAGTATTTT
CTTACACAAAACACGTTGTATCGACACATTACATTTTGGTAAACTGAAAAATGTCAAAAA
ATCATAAGATGCGGGATAAAACTTTGAGTAGTATGAAGAAAGCAGAAGCATGAAACCCGT
TCAGACATTATATAATATACGCTTCTGTCAAATTTGGGTTTTGAATTTACTTTTGAATTT
ACTTTTTGAATTTACTTTTTGAATTTACTTTTTGAATTTACTATTTTGACTGAACCTTGT
AGGATTTTGTAGATAGATCTTTAAAAATATTTATTTTATAAGATAATATATTTTTAGAAT
AATACATTCCAGAGAACATTTTTCTACCCAGTTTTCTGCATTAAACTCACAAATTCAGGG
TCAGATATGCAATACTTACCTCTGCGAGGCAGAGTGCAACGTTAAGAAAGATATTCAGGA
AAAAGGAGAAATTTTGCCCTTCTTCAAGCAATTTGAAAGTTTCATATGCGAAGGTAGAAA
ACGTGGTAAAGGAACCTAAAATTCCTATATTTACGAGATAGACCATAGATTGGGGCTCAG
AAGAAAAAGTGAGAAAGGCAAGTACAATGGTCCCTAAGAGGTTCACGGTAAGTGTGCCTG
CAGGGATGCTCTTAATCCTAGGGACCTGACTTGAAACCGTATATCTAAGGCATGCCCCAA
TAAAACCACCTGCACCTATTAAAAAGAGTTTTTCCATGCCTGGAAGGGAGAACATCTCTT
TATACCTCCCTTACCTGAAAGGGCTTTTATTGTACTCCTGCCCATGAACACGCCAACCAG
GGCAAGAAACAGGTTAACACTGATATTTTCCAGAGCAGGAAAAAGGGCATGGTAAAAGAC
TGGACTGCAAACGTCGAAAATGTTGTGAATGCTCCCATAAATCCGGTCCCAAAAGCAAGC
TTTCCTTTTGGACCTATAAATCCAATATACTCAGTGTCGTACATTATCAGGCCGAGCATA
AAACTTCCTAGTACGTTTACCGAAAGGACACCAAAAATGCGATTCCATGAGCTCACAGAG
TGAAAATCGGCATATTGCTCCAAGGAACCCGCCAGCTCCTATGAGAAAAATCTTATTCAG
GTCTTTATGCGTGGAAGACATTATTTTACACTCAGGAATCACTTAAAAATTTAGATTTCA
GCTCATAACGTTTTAGCCCGAACATATTAACTTTTGAACATTGTAACTTCTAAATATTTT
AGCTCTCAACGTTTTAGCTCTGGTTTTCTTCGTTTGATTAGCCCTTGAAGTATAAAACTT
TATCTCAGAAAGGAGGGAAAATTCCTTCCGGGCTTCAAGGGAAAAAGGAAGGATGATTCG
TTCATTATATTTGAGCCTGCTTATATAAACTAGGCGAAATAAAATGTGAACTGCTTTTCC
ATTAATCCAATTTGAAGAGAATACAACAAACAGGGTAAAGAAGGGAAAAAGGGTGTTTTT
GAGAGAACACAGAAATATCATTCTATTAAGAAGACATCCACCTCTTCTCCTTCATCATAC
CCTTCAATGTTTTCTGGCACCAGCAAATACCCGTCAGCCTTTGCAACGGAACTCAGTGCC
CCGGCTCCAGCTCCGGTAAGAGGGCGCACCTTATCTCCTTCAAATACAACACGGATGAAA
CTAACGTAACCTATTTTTGAACTGACTTTTGCAGCCAGCCGCCTTTTAAGAATAGTCTCG
GGGATCTCCGGAATTGCTGCCAGTTTCCTGATTCCAGGACGGACAAAGAAATTGAGAGCA
ACAAGCCCGGCAACCGGATAACCGGGCAGGCAAACGATAGGAACATTATTTATAACCCCA
AGGGCTGCAGGTTTACCAGGACTTACTCCTATGCCGTGCACGAGCAGTTCTCCAAGAGCT
GACACAACCTCAGGCCCATGATCTCTTATTCCTACTGATGTTCCGCCAGAAAGAAGAATC
ATATCGGCATCCATGTTTGCTTCTATGGCCATTTTTAGCCTGTCCGGGTTATCAGGCACT
ATATCGAGATATCGGGGGATTCCACCCCATTTCTTCACATAAAGGGCCGACATCAGCCCA
TTAGTCTCAAGCACCATGCCCGGAGGAGGGTACAGCCATGCCCTTTTTACGACTTACGAG
CTCGTCCCCTGTCGGAATAACCGCAACAACAGGCTTTTTGAAAACCTTTACTCTGTCAAG
TCCAAGCGATGCAAGCACAGCAGCATCACATGGACGAAGAAGATGCCCTTCCTCAAAAAC
AACATCTTTTTCTTTTATGTCCTCTCCAATCTGCCCCACATTCCGATTCGGGTAGACCTG
AGCCCTGACCTCAACAAGGTTTCCTGCGGCGATGGTATCTTCAACCATTACGACAGCATC
AGCTCCTTCAGGCACTGCAGTCCCAGTATGGACCCAGGTTAAACTTCCTTCCTCTACCTG
ATCAGAAAGCTGCAGCATTACCGGATTTGTAGGGGAAGCCCCATAGTGTCGGAAGCCCTT
ACCGCGTATCCGTCCATAGCTGCACGTCGGTAGTGTGGCACATTTCTTTCAGAGATCACG
GCTTCTGCCAGTACCCTGTCTGTGCAGGTTTCGAGTGAGATTTCTTCTGTTTTCTTTGTA
GTAGAAATACGCTCAAGAAAAAGTCTCAAAGCTTCATCAATCGAGGTTCGTTCTTTGAAT
ATCTTGCCCATGATCGTCCTTCCTGAAAAAATCAGCCCCCCGATACCGGAGGCAGGACTG
CAAGCTCATCGGCATCCGAAAGAAGAGTATCAAGCCCATCGAGATGCCGGGCATTGTTTC
CATTTATAAGGACATTAATTGAACCACACATAACTGGAGCTTCGCTTGCTCCTTTGGGTT
CCTCAAAAATAAGGTTTTTCAACTCGGATATTTTTCAGTAAGGGATAAAAGGACATCAAT
AACCTTTTCTCCCGATAGCTGCAGTTCCGATGTACCTACTTTTTCACGCAAATTTGCAAA
TAACTTGACTTTAACTTCAGCCATGAGAGAGACTATTTCATCCTATCCCTTAAATATATC
TATGCTCGTAAAGAAGCAGCTATGCTGGAGGATTGGGAAAATTATGCAGCAAGGTCAGGA
TTACAACACTGAGAACTCGCCAGAAATTTCTGAAAAAAATACAGAATACTCGGATTTCTG
ATCATCCTTTTGCTCTATTGATAAGATTGTTTGACCTGGGAGATCGAGTGTTCCATCACG
ATGAAAGCGTACATGCCAGTTTTACCCTTAAACTTCTTGAAACCGAACAATACAGATATG
ATCCGGCCTATCACGGCCCTTTTCTATTTCATTCTACTGCTGTTGTCTTTCACTCTCTGG
GAATAAACGACACAACAGCACGCTTGATCCTGTCTTCTTCGGAGTAGCGGCAACTCTTCT
GCTATTTTTACTTAAGAAGGAACTTGGAGAAAGAGGTGTACTCTGGTCGGCTTTCTTGCT
CTCTTTTCTCCAAGTATGGTGTACTTTTCAAGGTTCTTCAGAAATGACCCAATCATTGTT
TTCTGTACTCTTGCCACTGTTATAGGGGGAATTCGCTACCTTGAAAACCTTCACAGCCCA
AAGAGATACCCTTATCTTATCCTTGCCGCTACCTCTCTTGCAATCGCCGTATCTTCAAAA
GAGAATGCCTATCTTATTATTTTCATGTTCGGAGCCTATGCAGGATTTATTCTTTGTACA
GGTTTTATTCCTACTGGAAAAAGAAAAGCTAAGCCTTAAAAGAACTCTTGTTCTTAAAAT
TTCATCTATTTTCCCATTCGTACCAGAAGTTCTGATTTCAGGTACTCTCTTTATTTTTAT
CGTAATGTTATTCTACACAAGCCTTTTCAGAACCCCGAAACCCTCTTTTCAATTGTGGAA
AGGGCTTTTTCCCACTGGATGGAGATGCACAGAATTGAACGCATAGGAGGTCCTTTTTAT
TTTTATATTCCTATCCTCCTTGTATACGAAAGCCCGATTCTGATTTTTGGGACTGCAGGT
ATTGTTCATTTCCTTAAAAAGAAAGGAGAAAATACTTCCTTTTTCATGTTTCTTTCCTAC
TGGGCAGTTACGAGTTTGCTGCTCTATTCCTATCTTCAGGAAAAAGTCCCCTGGCTTGTT
GTGCACATTGTCCTGCCTGTTGGGATTTTAGCAGGGGCTTATCTGGGAGACTTTTTCTCC
GGGACACCTAGCCGAAGACAGAAGAATTTACTTGAAACAGAAAACATGAATTCCGGAACA
GAAAACATGAATTTCGAAACAGACAAAAAACCCGCTTTCGGACAAAACGTTCCAGAGCTC
ATACCTTTGTTGTGGGGATTCTGGCACTTACGTTAATAATATCCCTGATTCAGTGCATAT
CTGTAAATTTTTACCGGAGTATGGAACCTGATGAGCTGATGACGTATTCACAGGCATCTT
CAGATATCCAGCAAGTTATGAAGAAAATCGAAGTCTTCAATCAGGGGCCAGAAACTCTAA
GGATATCTGTAGTGGACCCTGATAATCTTTACTGGCCGCTGCCGTGGTACTTAAGGATTA
TGAAAAACAGCATATTATACAAAACCTCCAGCTAAGGCAAAATACGATGCAATAATCGTG
CCTGCAGAGTATCAAATGTATAAAGAAATCCAAGAAGAAGGATACGCCTCATATAATTTT
ACCCTGCGCCCGGAAAGGAGTTTACCCTTTATTATAATAAAGAACTTGAAAATAGTATAT
GAGATCCTAAAAATGATTCTTCGCTGTTTTGTATGTGTTAAAAATAATTACGCAGTTGCA
CCGTCGCTCGGTCAAAATGAAAAACATCGAGTATGAATATGATTTTCAACAACAAACGTT
CCTAAACGCACATGATATTCTTCGAATAACAGGCACAAAGAAATGAAAGTACTCTACTTT
ACCCTTTTTAACTATTGATCTCGTCATTACCCTGGGTAGTAATTTTGTCCTAACTATGAT
TTTTCAAACCATTGCTAAACTGATCAGTGAATTGCCATACAAGGCTTAAATTTGATAAGA
AGCAGAAAATCAAAAGGAGTGTTGAGATCCAGTTTAGTCCCATACTTTCATGCTAAATAT
TAGACGTGTCACTCTTACATATAGGAAGTGGGTATAAGTTACCCACTCGAAAAAGCGAAG
AACCAAAAAATAATTATCTGTACCAATAATTAAATTAATTGCTGAGATTAAAATCCAAAG
TATGTAACTCGATGGTATGTATGGGTATTCATAGAGATAATCTGGATATTTCTGCGGAAA
TATGGTTTGAACTATTAACGGACAGCAGTGTTTTCAAAGATAATGATATAGCTCTTATGA
AAGCTCTCTATAACTGCAAGGGTTGCCGTGAAACAGCTTCAAAACTTGCCTTAATTCTTG
GAGTTTCAAGGTACTCTGTTTTGAATCTTCAAATAGGTCGGTTAGGAAAAAGAATAATAA
ATAAATTACCAACTGTAAAATTTCCGACAAACAAGGATGGAAATATTCGCTACTGGCTCA
TTCCTTTTTGGTCTGAGGATGCTGAAAGAAAGGTCAATATTATTGGGAACTACGTCCAGA
GCTAAAAAGAGCTATCGAAAAATTCTTGAACGAAGACAAAATTAATATTCCTCGTTTAAT
AGTTCCTACAAACAGTGAACCTGAAATACAAATTGCCCAAGAAATAGCCGATAAAGATAT
TAGTAACTTGTATGAAGGAGTAAAAAACAAATTACAGTAAATGCTTATGAAAGAAATCCA
AAAGCAAGGCAGCTATGTCTCCAGAAATATGGTTTTAAATGCTGTGTATGTGGATTTGAT
TTTGAAAGAAGTTTATGGTGAAATAGGAATTGGATATATTGAAGTTCATCACCTGACACC
TTTAAATGAGATAAATAAAGAATACAAAGTAGATCCCGATAACGATTTGAGACCTGTATG
TCCTAATTGTCACTCTATGTTACATAAAGCAAATATTTCAATTGAACAATTGAGAGATAC
ATTAAGAAAGTAGTCGAATTTTTAACTAATATACAATCCCATCTTCAGAGCTTTCATTTC
CTTAACTTCTTCCTGAGAAGTATTTTATAAGTTCCATTGAAATCAGCGTAGTAGAAGCAA
GAGAAAGTATCACTCCCCATTCAAAGAGAGAAAGTGGAACGGTTCGAAAAGCTGTCTGGA
AAAAGGGAACATAAATTACTACGAGTTGCAGGATTACTGTTGTCAGGACTGCATAAACCA
GAGGTTTGTTTGTAAAAAGCCCCAGGGAAAAGATAGAGTATCGGTCAGACCGCCAGTTAA
AGGCGTTAAACATCTCTGAGAAAACTACCAGCGTAAAGATAAGGGTCTGGAGTTTCTCAA
TAGAGAAATTTCTGTCAAGAGCCCAGTTTAAAACGAGAAGAGCCTGAAGCGCAATCAACC
CTCCAATTCCCAGACTGGCTGAGATTTCACGACTGGTGATAAGCCCTTCCTCAACGTTTC
TTGGCTTCTGTCTCATAATACCATTATCAGGAGGCTCAACTGATAGAGCCATAGGAGGAA
GCCCATCCGTAATCAGGTTAATCCAGAGGATCTGAACCGCAATAAGAGGCAGGATTTGCC
ATCCCAGGATAGCAATGAGAACTATAAGAACCTCACCGATATGGGCTGAGAGCCCATAAG
TGATGAAGTTTCTAATATTTTTGAATATATTTCGTCCTTCCTCAACCGCTGCAACAATCG
ACGCAAAATTATCATCCGTAAGGATCATGCTTGAGGCTTCTTTGCTGACATCCGTGCCAG
TAATTCCCATAGCTATTCCCATATCTGCAGCTTTAAGGGCAGGAGCATCGTTTACCCCAT
CCCCGGTCATTGCTACGACATAACCCTTTTTCTTAAGGGCGTCTATTACTCTCAACTTAT
GAGCAGGATAGACCCTGGCATAAACCGAAACCCTCTCGACCTCGTCTTCGAACTCGACAT
CTCCAAGGCTGTTAAGCTCCGAGCCTGTAAGAGTAAGATCGTTTTCCTTTAAAATCCCCA
GTTCCTTTGCAATTGCAGACGCCGTAATCTTATGGTCTCCTGTTATCATTACGGTTTTAA
TGCCTGCATCTTCACATTTCTGGATTGCAACCTTTACTTCTCTCTTGGAGGATCTCTCAT
GCCCATTAAACCTGAAAAGACCATATCTTCTTCAATTCTCTCTGAAGAGAGCTCTTCTAA
AGAAGCCTTTTCAATATAAAGTTCCTCGTCCAGAGGGCGGAATGAAAGAGCTATAACCCT
GAGGGCCTGATCAGCCATTTCCTTAACTTTTTCTTCAATCAACTGCTTCATTTTGGGAGA
TAAGGATTTTATTTCGCCGTCAAGAAAAATCTTCTGTACATGAGCCGATAATCACCTCAG
GGCTCCCTTTGAGAAAGCAGCAAGTCCTTTTACAGGGAAGCTGCCAGAATCGACTTCCAG
TTTATTGAAGGTAGTCATTCTTTTTCTTTCAGAGGAAAAGGGTATTTCTCCAAGGCGAGG
ATATGTTTGATCAAGCTCAACTTTATGGAACCCTGACTTTGCAGCAACAACCACAAGAGC
TGCCTCCGTAGGGTCTCCTTTGATCTCCCATTTATCACTTTCCTTAAAAAGACCAGCATC
GTTACAGAGAACAGCTCCCAGCAAGAGAATCTGAAGATGGGGATCATCTGTGGAAACTTT
TTCATCTCCGTTAAAGAACTCTCCTTCTGGAGAATATCCTGCTCCAGTAACCTTCAAAAC
CTGCTCATTGACGCAAATTTTTTCAACCGTCATTTTGTTCTGCTGTAAGCGTGCCTGTCT
TATCCGAACAAATAACATTTGTGGCTCCAAGCGTTTCTACGGATGGCAGTTTTCTTACAT
AGGGCATGCCTTTTGACTATCGCCTTACCCCAAGCCCAAGCCCCACTGTAACAACTGCAG
GGAGAGCTTCAGGGATAGCAGCAACCGCAAGAGCAACACCCCATAAAAACATATCAAGGA
GAGGGAAACCATAAAAAACCCCAAGCATTGCAACAAAAGCTACAATTACAAGAGTCGCAG
TACCAATCCATCTGCCGAACTTGTCAAGGCTTTCCCTGTAAAGGCGTCCTGACCTCTCTA
TTGTCCCCAGAAGCCCGGCAAGCTCCCCAAAAGCCGTATTCATTCCGGTTGCAGTAACAA
TCGCGCTGCCTCTTCCGTAAGCAACCGCAGTTCCTGTGTAGACCATGTTTGTCCTGTCAG
CTTCAGGAGTTTCGGAAGGCAGGGCTTCGATATTTTTCTGAACTGGCACGGATTCTCCTG
TAAGAGAGGACTCGCCAGTCTTGAGATTGAACCCTTTGATAATCCTGGCATCGGCTGGAA
TGCGGTCTCCGGTCTGAATAAGGATAAGATCCCCAGGAACGAGATTTTTGAGGGAGTTTT
ATTTTTCAACCCCGTCCCTTATAACAGTCGCTTCCGGCGAGGTAAGGGACCTTAAAAGCT
CAATTGCTTTTTCGGCTCGATATTCCTGCACGAAGCTGAGAATTCCTGCAAGAAATACCG
TAAAAATAATGACTATTGCATCGATGAACTCCCAAGAAGAGCCGAAACAATAGAGGCCGT
TATCAAAATAAAGATCAAGATACTTTTAAACTGTGAGATAAAGAGCTGCAGGACCGAAAC
TTTTTCTTTTTTCTTTTAAGTTCATTTTCGCCATACTCCTTAAGCCTTTTTTCGGCTTCC
TCAGAACTCAAACCTGCTTCTGAAACCCCAAACTCTTCAAAAACTGAGCTTATTTCCTGG
TCGTAATACACCTTTACCCCTCAAGCCTCCGGATTATCTGGAGAGTTCTCAACTATAGTC
CCTAACATAAGTATTTGCACTTACTTTCTAACCACGGAAAACGCGGAAAGCATGGAAGAA
TTGGACCCATATTTACTTTTCTGTGTTTTCCGTGATTTTTGTACTTAAACTTTCACTCAG
ATTGGTAAAGAAATTTTGGTCCTCGACTATAATCCTCGTATAATATATCTGCTTATCTAA
TATAAGTTTCAAAGTATATATAGTGGTAAAGCCCATTGATAGGGTAAGGGGTTTTTAAAG
AACTTCAGTTATTACAGATTTTGTGGAAAAAGAGATATAAAACTTTAGCTTTTTTTACAG
TAAGATTGGGGTTTTGAAATCTGTTTGATTTCTTAAGAGGCATTAAGATTCTGTTTAAAA
GTAACAGATGAGGGAAAAGTTGGGTATGAAAATCACAATAATAGGAAGTGGGCTCGCGGG
GCTATCAGCCGGGTACAAGCTCTGCAAGTCGAATGAGGTTGTTATTTTTGAAAAAGATGC
GGAAATCGGGGGGATGACTGCAAGTTATTAGTGTGGATTTTGCTGGAAAGAAGTACTTTA
TAGAGAAATATTATCACCATATATTCAGGAGTGATTCGGAACTTCTTGACCTGATAAGAG
AACTGGGGCTTGAAGGTCAAATGCTGTGGCTTAAAGGAAAAGCGCCTATTTTGTAGATGG
TAAAAACTATCCCATGAATACCCCTGCTGAAATTCTAAGGTTTAAACCTCTTTCTTTACA
GATCTGGTAAAACTTGGGCTGCTGGTGCTCAGAATAAAGCTAATAAATGATACGACTTCC
TACGACAGAATAAAGGCAAAAACCTGGATTCTTGACACTACAGGACAATCCGTATACGAA
AACTTTTTTGCTCCTCTAATGAAAAGCAAATTCGGTGAAAATGACGAAAACATTTCTGCA
GCCTGGCTTATAGGGCGTGTGAAAATAAGGTCAGATAGGGGAAAAGAAGGGAAAAACTGG
GGTACCTGAGAGGAGGATTTAATTCTCTGATAGAAGTTCTGGCAAAGGAAATCACTGCAA
AAGGAGGCAGGATTTTACAGAATAAAGCAGTAAAGGAAATCGTAATCAAAGACAATACAG
TGCAGGGAGTGATTGCAGACGGGGATTTCATACCTTGCGATGCTGTGATTTCAACTGTTG
AACCCAGAGTACTGGATATCATTACAAAAAGCAAACTTGGAACTATTCACGAGACCCTGC
AGGGTATTCGTTATCAGGGAACTGCATGTGCCCTCATAGGACTTGACAAAGGGCTTATGA
AAGATGGGAATTACTGGTTGAACATAAAAGCTGACGTGCCTTTTGGCGCCGTAATTGAGC
ACACCAATTTTATGCCTTTTGAGGACTATGGAGAACACCTCGTTTATGTAACTTCCTATT
TTCAGGATGAAAACGACTCTCTCTGGCTGAAAAAGGAAGAAGAAGTTCTGGATTCTTATA
TAAAAGGCCTGGAAAATATGTTTCGATTTCTCAAGAACCGATATCCACTGGGCGAAACTC
TTCCGAAGAATGGATACTGCACCTGTATATGAAAAGGGTACCTTGAAAAGGTTCTGCCGT
TTGCGCCAGGCCCAACCGGACTTTACCTGGCAGGAATGTTCTCATCAACCAATTATCCGG
AAAGAAGCATGAACGGCTCTGTAAAAGCCGGGTTTGAAGCTGCAAAATTCTTCACGAAAA
AAAGAAGAGAATTGAGAGGTTTGCTGGCTTGACTTAGAAAGCCGCCTCCTATATTTTTCA
TTTCCGATATTTTCATTTCCGATATTTTCATTTCCGATATTTTCATTTCCGATATTTTCA
TTTCCGATATTTTCATTTCCGTATATTCATTTTCGGTATTTTTATTAAAATTTTCGTGCA
TCTGAAGAAGTTCCCGGACTTAATATAGTCTTTTAGGACTAACTATTATATAGGCTAAGG
GATGATAATATACTGTCTGTATCTGTATGCAGAAAGAAGTTCTGCATGATTACCTGTCCT
TCTGGATTTATCATTCACGGGGATTTAAGCAATGATGAATTCGGAAAAGACAGTAAAACT
CTAAAAATCTGGACTTCTGCCGTTAGTCGGCATTTGGGGGCGTGCTGGTCAAATCCGCAT
TTGTGGAGATGGCACCGGAGAATAGACTTGTTTTCCCTTGAGCTTTGCTCTCAAAAAGAG
ATCCCGGATGCTGTAAAAAGCTGCCCTGGCTTCCGGGAAGGGGTATTGGCAGCGCGAAAA
TAAGAGGAGTGGTAAAAGATGTTATTCATGGACGTTAGTACCTGGGACCCTTCGGAACCG
CGATAAGATCCTTGGAGCATTTTAAGAAACTGGAGATTCCAGAAGGAATCGATATCATTA
ACTCAGTGGGTTGACCTTTCCGGAAACCGTTATTACATCCTTTACGAAGCCGAAAGTGCC
GAAGCTTACGGAGCTTTCAACCTGCCCTGGTCGGATGTCTGCGTAATTGACAGCGTGCCG
GTTATGGAAGCTTCCGAATTTATGCAGCTTCTGCCCAAATACCAGAAAAAATAAATTTTA
TGATTAAGTAAATTTTAGAACTTATTGATACGATTTTACAGAAAAAGGTCCGATGAGCTT
CACGTTAACTGGCTCATCGAAAAATCTCTATTTTATCAGCCTTGAAAGTCATAGCTTTCT
TGAAGCCTTTTTACTGATTACATTAAGTTTTTAGCATACTGGTTTAGATTTTAGCATTAC
TGTATTGGAGTTTTAGCATTACTGTATTGGAGTTTTAGCATTATTGTTTTTAGCATTATT
GTTTTTAGCATTACTGTTTTAGATTTTTAGCATTACTGTTTTCAGATCAAGATATTCAGA
AAGAGCATCAGGACCGTTTTCTCTTCCAACTCCCGCTCCTCCTGGTACCCCGAAAGGAAC
TTCAGGAGCAACCTTAAGGTGCTGATTAAGCCAGATAATTCCTGCATTCAACTGTTCACA
TCCTGCACGAGCTCTATCAAGGTTTTTTGTCCAGATAGAGGCACCAAGCCCATAGCAGGT
ATTATTGGCTTCTTCAATTGCTTCATCAAGATCTTTCACTCGGACTACAGGTAGGACCGG
ACCGAATACTTCTTCATTCAGAAGCCTGGATTCTCTGGCCACATCTGTAGTCAAGTGTGG
GCTCGAAAAATATCCTTTACTACAGGAGCTTCCCTCTGGAACTCTGCCTCCTGTAACTAT
TCTGCCTTCATCCTTTTCTTCGACGTCTGCAACAAGCCCTTTTATATATTCCCATTGCCT
GCGGTATGTTAAGAGGTCCCATGTCGATGTTTTCCTGCAGCCCGTTTCCAACCCTTAAAT
TTCGGATGCCCGCTTCAAGCTTTTTTATAAACCCTTCAGCTACGGATTCGAAAACAAAAA
GCCTCTTTACAGCAGTACAGGCCTGTCCGCAATTGCAGAATCTTCCCCGAGAGCCCCTGC
GACTGCAGCCTCCAGGTTAGCATCATCACAGACCAGCATTGGATCACTGCCTCCAAGCTC
AAGGGTTACTCTTTCATCCCGCCGGCTGCAAGCTCTGCTACACGTTTCCCGGTTTTCACT
TCTCCGGTAAAGGAGATTTTTTAACCTTCGAGCTCCTAATCCAGGCTTTCTCCCACAACC
TCACCAGGGCCTGTAACGATATTGAGCACACCTGGCGGAAGCCCTGCCTCGCTGAGGATA
GAAGCCAGGACAAGGCTAGTAAGAGGGGTATTGCTTGCAGGTTTCAGGACAAGCGTATTT
CCTGAAATCAGGGCAGGACCTATTTTCCATGCCATAATAAGAGCAGGCATATTCCAGGGA
ATTATAGCTGTACAGACTCCAGAGGCTTCTTTACAGTAAAAGCGTATCCATTTTGAGGAA
TTGGAACAAAATCTCCGTGAAAACTGCTTGCAAGCCTGCAATAATACTCAAGGACATGTG
CAAAACCTTCAATCTCGTTTTTAGCTTCGGCAAGAGGTTTACCCTGTTCTCGGGTAAGTA
GAACAGCAAGTTCATCCTTTCTCTGCCTTTACAATTCCTGCAGCTGTGTAAAGAATCCTG
GCTCTTTGCTGCGGAGATGTGGAAGCCCAGCCATTAAAAGCTGACGATGCCGATTCAACG
GCTATTGCCGCATCATCTTCCGTGCTTTTTGGAACCCGGTCAACAAGTTTCACCTGTTCC
CCGGGTTTATGATATCAAAAAATTCGCCGTTGCACACGTCCACAGCTTTTCCATTAATCT
GCATTTTCATATATATCAGTACTTACAAAGACCTATTTTAAGATAACAAGAGGTACAGCT
TGGAGCAGGTCTAAAGATTAGATAATTCTTTGCTATAACAGATAGTCAACGACAATAGAA
CAAATCCACTAACTTCTTATCACGCTTATTCATCGATCGGACTATCAAAAATAAGGGGCT
TGAATTCCGACTCATGAAATTTAAGTGAGGCCTTACGAATCAACCGCCTGAGAAGTTCTC
TTTCTTCAGGTGTGAAATCTGAAAGGAGTGCATCGACAAAAAAAACCAATTTTTCCAGAA
TCACCTTTCTTACTTCCTTTCCTTTTTCAGTCAGGTAAACCCTGTAAGCCCGAAGGTCAT
TTTCATCTCTTTGTCTGTACACATAACCTTCTTTTTCCAGGTTTTTGATAGCTCTTGTAC
TTGTTGCTTTGCTAACTTTAAGGGTTTTTGCAATGGTTTCGAGAGAGGCCATCCTTGCGG
TATAAAACCATTAAAAAATCAAATTGTCCGCTTCCTATCTTGTAGACTTCGAGTTCTTTT
GCCATACATGCTAGATGGCTTCGGTAGATGATGGCGATTGAACCGAGGATTTCTCTTGGA
TCTACCATGATTTTATCCTCCATTTTATAACACCTGGAAGTTCGCTTTGGAATAAGTTAG
TTAAGAAGTAATAACAGATAAAACTAATTTGAAATTACAATCGTAGATTTTTAGATTTAG
ATCTTTTTTCAGATACTATTTAGAAATGCCTAACACCTTTGCTGCGCATAGCTTTTTCCC
ATATAATAGATAATACAATATCAGGCACACCGCCGCAAAAACTGCCATGAACATGTATAT
TCCTCTATAACCGGTAAAAGGAATAATAAATCCAACCATCAAAGGCCCAATTCCTATTCC
TATATCTGAAAACGCAAAATAGGTTGAATTCGCCAACCCCATACGATGTTGCGGAGTTAT
TTTTACAGAAATCGCTTGAGTACTGGACTGTATAGCTCCAAATCCAAGCCCTATCAAAGC
TGCGGCTAACAAAAGTGTATAACCGTGATGAGTTTGGCTAAACAGTATCATTCCAGCCGT
AAATATCAGAATTGCCGGGTACATGATTGTATTTTCACCTTTGGAGTCAAACAGTCGGCC
AATAATCGGCCTCGAAACTAAAATTACTGCGGCATATACTATGAAAAAGAAGCTGGCTTC
ATCTACGAGATGAATTTCCTTGGAGTACACTTCAAGGAAGGACACAACACTCGAATAACA
GCTGAAAATAAACATACAAACGACTGAAATTGGAATTACCCTGGGTTCAAAGAAGTTGTT
AAATTTGAATCCCTTCATTTTCTCCATCTGTTCTTTTGTTAATTCCATTTTATGTAAGGA
TGATAAAAACGGCAAAATGACAAGGCTGATTGATGAGGCAATTGCACAGGTAGCAAAAAT
CATGACGAAACTGCCGTACTGGCTAATGAACATACCTAAAAAGGGGCCGATAGCGGTTGC
GAGTATCTGACTTAATCCGAAATAGGCAATCCCTTCACCCTTCCTCTCCATAGGAATAAT
ATTTGCAACGATTGTAGCCGTTGCTGTAGTAGTAATGCCAAATCCCATGCCATGAAGAAA
GCGGACAGTAAACAGAAGAAAAATATTATTAACCCTAAAATATAATAGCGTCATAATTAA
GCTTAAAATAACCCCCACGTAAAGGATCTTCTTATGACCGATTTGTCCGATCCATTTTCC
GACAAACAGACGTGCGATAAGTCCGCCAATTATGAATATACTGGCAGAAAAGCCCGCTTC
ACCTGGGGATGAATTAAATTTACTCATCGCATATCCAGACATGACTATCATTAATAAGTA
AAAACTTAAAGCAGCTATAAAATTTTCAACAAAAATGACTATAAAATCTTTAGTCCATAA
TCTTGATTTTTTTGAATTCATATCTTACCTCTTTTTTCTTTTAAAGATCCCATAAGATTA
GTTGAATGTGCCACTTTTTGTGTATTTTAAGAAGCCATACTTGCATTCGGAAAGCCAGCA
TGTAGGTTTAACGTATCTGTTTGTTGGCCGATCAGACCAAAGGCTGTTTCGATTTAGCCT
TCTTTTTCATATGTTGAATTGTTCTCTGTTAGTACTAGGTTCAAATTAGTTTCTCTATGA
AACTAATTGAAATCTTATACATTTTTGTCTTATATACAAGTTACTCATGAAATTAAATTA
AGATATAAATTAGCAAGTTTGAAAAGTGGCAATACATAGAATACAAAGGAAATACAGAGG
AATTCGTAAACAATACAGGATTGCTACAAGCAGCTAAAGAGAACTCAATCATGTAAAACA
TAAAAAATATAAAATCTGGAGAAAAAGAAAAATTTTTTTCATACGATAAAAATATAAACC
TATTTACAAAATACATATTATCGACACTTCTGTAAGGTAAATAAAGTTGGGAAAACAGGA
ATACCGACTGCGAAAGTATTTGGAATATTTCAATACCTCTCGGAACCAAGACCTTTAGTG
ACCTTGCCGAGCTAATAAAAAGCTCAGGTTTTGAATGCAGATTTTATGCATAAAAAGTAC
ACTTCAAGAGAGTGGGGCTTTAGAAAGTGTACATTAAGCAATCGATTTTAAAGGGAAGAG
AGCGGTGTTAGAGTATCTTCACGTAATTTTCTGGTTTATTTTTATTGAAATACTGGGCCT
GGTTTCCATTCCTCTTGCAGGAATAGCTGGAAATCGGCTTGCTGACAGAGGTTATTCTGC
AGCAAGGACTCTGGGAATAGTGCTCGTCACATATCTTGCCTGGCTTTTCCTTTTTATGTG
GTTTTAACAGACGCACGATCCTTATCTCGGTACTTCTACTTTGCCTTATATCAGGAGATT
GTCTATCGAAAACAAAGGACCTTTACCTGAAAAGAAAATCCTGTTGTCAAATGAGCTCGT
ATTCGCTGCAAGCTTCTTTTTCTGCTTATACGTATGTATCTCCTAAGATCTACAGGCATG
AAAAATTTATGGATTTTGCTTTTTGAACGCAGTTATGAGAACTTCTTCTTTCCCCGGCAG
ATCCCTGGTTTGCAGGTGGTTCCCTTGATTTTTATTACTATTTTGGATATCTTGCAGTAG
GAGCTCCTGGAAAATTATTTTCTGTCGAACCGTCAATGCTTTTCAATCTGGCTATTGCAC
TTCACTTTCGCTCTTTCTTTCAATCTCCTTTTTTGGATTTGGATATAACCTCACTCATGG
AAAAATCGGGTATGGGTTTCTTACTGCCTTATTCGTGATCCTGCTAGAAACTTGCAGGAG
TTAAAGAATTGTATATCCATGTATCTTATCAAAGAAACGACTATAGTGGGATACTACTGG
AGCAGTTCGAGAGTTATCCCATATACAATAAATGAATTTCCTTACTTCAGTTTCATACAC
GGAGACCTGCATTCTCATATGATTGCAATTCCTTTCCAGCTTCTGGTACTTTGCTTTCTC
CTGAACATATATCTCAGGAAAGACAGCAACCGGGTCTTTGAAAGTATACTGGAACTTCTG
ATTTTTTCAGTATCCCTTGGTTTTTTATTTCTTTCTAATTCCTGGGATTTCCCGATATAT
TTCAGCCTGACATTTGCAGTTGTTTTTGCTTTTACTACGGGTATTATATCCGCAGTAAAA
GCTTATATATCCAAAATAAAAGCCTATCTAGATCCGTTACCGGTTTTCTGGAAACAGTTC
TTTCAGTTTTCGCTCTCAGCCTTCTTCCGTATTTGCCCTTTTATCTGTCATTTAAACCGC
AAGCTGCAAGTGGATTTGACTTTGTTCCTCCAGAACTTCGTACAACAATTGGAGAATTCC
TTATCCTGTTCAGCCTTTTCCTTTTTTTGACCCTTTCTTTTCTCATAACCCGCTTGGAAT
CCAGAAGAAAAATACAATATTTTCTTCTGTGGATAGGAATATCAGCATTTCTTGCCAAGG
AATTGTCTATTCCCCTGCTTGTAATCCTTCTCCCCTTACTTGCCCTTTCACTTTATTCTT
TCCAAAAAGACCTTACTGAAAGGAGCAGTGCAGGATTCGTTTCTCTTCTTATAGCAGTAG
CTGTATTTTTAGCTCTTTTCTGTGAGATAATCTTCCTTGATGACCCCATTTCTGGAATTT
TGCCCGCATGAATACGGTTTTCAAGTTTTACATACACTTATGGACATTTCTAGCTATTGC
TGCTTCTTATTCCTTCTATCAGCTTTATTTCCGCTACAGAGCCTTTCCCAAGAATAACCT
TCCTACTAACAGGGTTTATGGAAAAAAAGTATGGACAGTTTCACTTATGCTTCTGGTTCT
TTCATGCAGCGTCTTTCCTGTAGTAGCTACCTTTACGAGAATAGAAGATATGAATGCGAA
ACCTGCCCTTGACGGCATGGAATACATGAAAGAGCTGGATCGTGGAGATTATGACGCTAT
AAAATGGATTCAGGAAAACCTCAGTGGAACTCCGATAATCCTTGAAGCTTCCTCAGATGA
CAGCAGTTATAGTTATATTTCGCGTGTCTCGGCAAATACCGGGCTTCCTACGGTTATTGG
GTGGGCAAGGCATGAGCAGTTCTGGGGAAGAGACGATACAGAAATCAGGGCAAGGTTTGA
AGACGTAAATACCATTTACAGTACCAGCAGTAAAAAAAGCTCTTGAGCTCATGAATAAAT
ATAACATAAACTATGTTTATATCGGTCAACTTGAACGGCAGATGTATGATATAAAAAACG
GATAAGTTCCAGGACGAAACTTATTTTTGAACCTGTTTACCAGGGTTCAGTCCGAATTTA
TAAAGCAAAGGAATTCTGAGTTTTCGGTTTTTAGGGGGAACCTTAAACTCAGAGTTATGA
GTCACGCCTACAATTATTGCAACAAAAACTCATTGTACCTTATTGAGTAGTTGCATTATT
TATCCTCGTGACTATATATAAAAATCTATTTATATAAATCGTAGATTCGCTCCCAATAAT
GGAATGAAAATAGTGGGGTCTTATCCATTACCAGCGTATCGGTGGTTTTACCAGCTTATA
ATGAGGCAGCAAATATCGATAAGGCTGTCTTAGTTACAGCAGAAACACTTTTAAAATAAC
AGACCGTTTTGAGATCATCATAGCTGAAGACGGCAGCAAGGACGGGACGGACCGGATAGC
TTCCAGGCTCGCGGAACAGTATGCTTATGTTGTCCACCTGCATTCGGAGAAACGACAGGG
CCGGGGAAAAGCTCTTAACCGGGCTTTTAAGGCAGCTTCAGGAGAAGTCCTCTGCTATAT
TGACGTGGACCTTGCTACAGATATGAAATATCTGGAAAAACTGATCAGAGCTGTGAGCAC
GGATGGCTATGATTTTGCTACAGGCTCAAGAATGATGCCCGATAGCGATGCAAAAAGGCC
TTTTAAGCGAGAGTTTGCAAGCAGGGGATATAATTTTCTGGTGAGGCTTTTTTGCATTCA
AAACTCTATGACCACCAGTGTGGTTTTAAGACTTTCAAGAGAGAAGCTCTCTTTGAACTT
CTCGATGAGACCAAGAATGAACACTGGTTCTGGGATACCGAAATACTTGTCAGAGCCCAA
CACAAAGAATATAGAGTAATGGAACTTCCGGTTTACTGGAGACATGGAGGGTCAAGCAAG
GTTAATCTGGCAAAAGATGTCAAAGGAATGGGGTCCGAAATATTCCGTCTCTGGAGAGAA
CTCTCATCCCCGCTCGAAGTTTCAGGAAAAGGAAAATTCTTTTAACAGCTGCCCTTGCAA
TTCTGATCCTTGCGTTTGTTGCAACCTTCTTGGGTGCATCGGATATTCTGGAAAATGTGA
AGCAAGCATCCTTCAGGACTCTGGTTTCAGCTGCTCTGGTGTACTGTGTTTCCTGGCCTT
TAAGAGGAGTTCGTTTCCAACAGATCCTTAACAGGCTTGGAAATCAATACGAGCTTGGGT
TTCTTACAGGCAGCATTTTTATCAGCCAATCCGCAAATGTAATTCTTCCAGCACGGATAG
GAGACCTGAGCAGAATGTATATCCTGAAAAAGCAAGGACCTTGCCTTTACAACTAGCTTC
TCCTCGATAACCGTAGAAAGAGTCTTTGATATAGTTGCAATAACTTCCATAGCAATACTT
GCTTCTTCAGGTGCTACGTCCCGTTTTGAACTTGAACCCTGGATGGAATCCTGATAAAGC
TGTCCAGACTTGCAGTAGTGCTTTTTTCTTGATTCTCTTTATTGTTTCTTTCCGAGAAGG
CAACGCAAGAAAAAGACTGGAAATTAGAAATTCCCAAAACGGGCTCTCTGGAAAGATAAA
GATTTTTGCCTCTACTTTTACACCAGATAAGCATCGTTGCCGTACGTCCGAGATCGTTTC
TAGCAGTGACAGCCTCTTCTCTTCTGATATGGGGAATAGATATATTCACCTGTTTCCTTG
TCCTCAAATCATTTCCGACAGTAGGAGAAAGTGTCTCGTCCACATATATGATATCACTGA
TTTTCCTGGCTGTAGCCCTGGGAAATATTGCAAAAATAATTCCGATAACGCCTGGAGCTA
TAGGAACATATGAAGTTGCCCTGACTGCAGTTTTCGGACTTGGTGGAATCAAACCGGAAA
TAGGATTTACGGTTGCCGTGCTTGATCATATTATAAAAAATTCAATTACTTTAATAGGAG
GGAGGTCTCAGCCCTCTCCGAACTCGGACTCAGGTGGAGAGAAGTGCTTTGTACTGATAA
GGATGTTTTGAAAGGAGTGAACTACAACCTGGGTAAAGACCAACTTGCTTCTCGAGTCAC
AGATGATCACCGGCATCTCCAACGAGCTTTAGTTTGACCCTCACTGGCCCTATTGAGCTC
CGTCCATTCATCCCTAATGGCTTTACATGGAAACAACCTGATACAGTATATTTATAATAG
AACAAAAAGAGTAAACAAATAATGTAAATCAGATATGAGTATTTAAATCGAAGAACCTAA
GAAAAATCTGAGTTATTTAAACCGGAGAATCTAAGAAATAACTGAAGCACTAAACACAAA
AAATTAAAATAATAACCACATGCTTTATTCGAACTAATGGTCAAGTGGAAGAAATGTCTG
AAAAAAAATAATTGAAGTAAAGGATGCATATTGTCTTCCGGAAGATGTGCTTGATGCTGT
ACATGCGGCAATGAATGAGGATGTGGGAGAAATCGTTAGCCTGTTTAAGGTACTTTCAGA
TCCCACTCGCCTCAGAATTCTCAAAGCCCTTGAAGTCCAGAGCCTCTGTGTTTGTGTCCT
TGTGGACTGTACGGACCAGCAGCATTCAGCTCTTTCCTATCATCTTAAGCTGTTAAAAGA
AGCAGGACTGGTTGAACTCGCAGAAGAGAACGGAGTTTTCAGATTTATGAACTCACAGAG
TTCGAAACCTGCTCCTGAAACATATTGAAAAGCACTTTGAAAAAGCTTAAACATAGAAAT
CAAGAGGAATTTAGTATCCTCTTTGAAATCTTTTCCATATAGAAATCATTTCCATCGAGC
CTATCCTGAAACTCAAATTTGATTTTTGAATTTGTGATTTTTGAATTTCGTATATGGAAC
AGTCAGTTGAATACCTAATCATTAAACTGATCCTGAAACTCATAGTGATTTAGAATAAAT
AGGTTTTGGGATAAGCTCATCTAGAAATCTTTCCATATAGAAATCTTTTCTTATCTCCAT
CCTTACTTTCTCATAGCTGTTTGAGGGACACTCGGCCTGGGAAAAGATCAGATTTTATCG
GTTGATGCTACAGTTGTGAGCTTTGAGAACTTTTACTCCCTTGAGGGAGCCATTATAGCT
TCAGCAAGCTCCTTAATCTCTTCACTTTCCCCATCGAGAACAATCACTTCAAAACAGTTG
TCATGATCAAGGTGTATATGCACTGAAGATTTTATCAGGTGAGAATAGTTGTGTTGAATA
TCTGCAATAGCATTTGAGAGCCCCTTTTAGTATGGTCATAAATAACCGAAATGGTTCCGA
CACGGTAACCCTTAATGTCACCCATCCATTCATAATAAGAAATGTAACTCTGATGGCATC
TTTATGCCTTCAGAACGAGAAGAATAACCTCTTTTTCGATAATCTCATCAAATTTACCCA
GAAGGGTATCAGGAAGGGAAACTCTATCCGCATAAGTTCTGTTTCCATAATATCACCAAA
TAATCTTGGACTTGTTTACGATATAATACTTTAGTATATTATATGTAGCACTATATATGT
TTTTTTCACATAGGTACTAATATGAAAAGAGTTGATAACAAATATTCATCTTTACAAATA
TAAATCCTGGTAATGGTTTACATCTGCCACTAAAAAATATATAAGTTTTTTTATTTTAGG
AAGAAGTAACTATCCAGTCTCGAGAAAACAATATCACCAAACACTGTTATTAAGACAAGG
AAAGGGCAAATTTATTCGAAATCAGCTTCATTTAGCGTATTGACCATTCATTGTAACTTT
ATCTGGAACTCATCAATCATATAACCATTTTTTATTTGTCAAGTAAAACCGATATCAATA
AAAGAATTTTGGTTTTACTGAATAATATATAGGAAATGACATAAAAATATAATGTGTTGT
GTAGAAAAAAGTCTTAAATAGAGTATTTTTCAACAGAACTTCTTAAGAAAATTGTGATTA
AGATTGTTCTCTAGGCACGAATACATCTACCAGATAAGCGCACTTTTCCGTCATCAACAA
TTTCATTATCTACGTGTTATTTCAGTATTCCATGTGTTATTTCACTATTCCACGTGTTAT
TTCGAAGCATTTTCTATGTCATTTTAGCATTCTCTGTATTTGTTTCAGCATTATATGCGT
CATTTCAGCATTACTTCTATACCTTGCTCTCTTTCTTGTTCTCTTTTTACTGCCTGTCTA
CAAGCCTTTTAGGGCCTCGCCTTTTTATCCTGCTCAGTTCGAGCCCCATAGGACCTGTGA
AATTGAATACTATTTTAAAAGTGCCTTCGGCATAAGCTCTGGAGTTGTGAGGTTTATATC
TGAGAAAAGTACGGAAGAAAGTTTTTTATAAAGATTCCGATCGCACACCTCAGATTTTTG
CTATTCCATACTAACTTGAGTACGGTTTTCCTCGTCTTCTGTACCATAAAGAAAGCCTCA
TATTCTCCGGTCAGGTAGTCCATGTTTTTTACTGCTGCTGAAAACGCCCTTTTCCACATC
TACGCGGTTAAAGGAGTTACTTCTACTCCACGCGGTTTCAGCTTCCCGCTGAGGGGTCAG
AATTTTCATATGCGTCCTTCCGCAGGACACTGTTTGCGCGTAAGCACCACAGTCGTGTCT
TCGGTATCATAGTTTAAAAGAAGAGTTCCTGCTTTGCCCAACAGGCAGCAGTGTGCTTTT
CAGGATAACTTTCCGCATTCTCCGTCAGGTACATAATTTTCGAGATGGGGGATCGTAAAT
ATCAACATGGACAAGATCTTTCAGGCACATGTACCTGGACACCATCACACTCACCGCACA
TCGTGCCTTCCGTGCTTCCATAGGTGTTATAACAGATGTTCCCAGATTTCGAAAGATAAC
CTTGACTCGTCAGCAAAGGCTTCTCCTCCTACAACCAGTTTATTTACACTGACTCGAGGG
TCAATGCCTTTTACCTGTAACCTTCTGGCAAGGCTCAGGAGTTTGAATACGCTGCCCACT
ATGCCTGTAGGCCTGTGTTTGCCTGATAACTCGCAGGGGAAATGCACTTGCCCTCAGGAA
TAATGCTCATACTATGCTGCCTGGCCGCAAGGGTCATGGTGTTTGCCCCCACATTCGTCC
CGTAAGAAGCAGAGACAACAACCCTGTCTCCAGGACCGTGCCCTGTGACCTTGAAAATAC
GAGCGTATTTTTTCCGAATACCTTTCCCAATCCTCCCATGTAAGGAAAACTTTCTGGGTT
TCCGCTGGTTCCGCTAGTCTCATGAACTGTGAAAACATCCTTCCAGCCCACACTCCTGAA
CATGAATTCGCTCGTTTCTGGAGGCTGGTTTTCGCGGATAATGCTCTCCGAGATTATTGG
AAGGTCCAGAAGATCATCATGGTTTTGACTCAGCCGGGTTCACACCCTGCTTTTCAAACC
ATTTTGTAAAAGGGAGAATTTTCTGCCGCATATTTTACCGTGTATCGTACCTGCTCTCTC
TACGAGAGAGCATCTAGCTCTCCCCTGTCCATGGTCTCGATTTCAGGGGTTGAAATAAGG
TTTTGAGTTGTCCATAGAAAGCGCCCTCAACTGGAATAATAGGATATAGAAAGCCTGTTA
TTTATTGACTTCGTGATGAAACGTTTTCTGGAGGCATTTAAATTAATAGTCTCTTTAAAC
TTTAAAATAGTAAGGTGGGACAGATAAGATCCGGTCTCTTCCCTTCCGCCTTTTTTCTCT
TAGATCAGCGTTTTATGGATGCGTTTTATGGATACGTTTTATTTCACCTTATTTTTCGTA
GATCTTTTCTATTTTTGTCATACTTTGTTTACCTTCTATGGTAAACACACTTTCCTTTTT
CATATCTTCAATTTCCCTGACAGCTACATTTACACTCATAGACTGAAGACATCATCTTAT
CTGGTTACAACGGTTTCGACTTTTCCTACGGCAACAAGTCTCACTCAGACAGAGCTGCAG
CCTTGTCACTCTAACAGAAAAGCATGGTCTGGCATGTGTGTATTCATTACAATAGACATA
CCAAGTGAAGCCAGTTTCTGGACAGTTTCCAGCACAAGGACCTGGTTACAAATCAAGGCG
GTGAGAAGTTGGCTCGTCCAGCAAAAGCAGAGCAGGCTTCTGGACAAGAGCCCTGACAAT
AAGCACCATTTGACCTGTCCTCCACTGAGGTTAGCAACCGGCCTTTCTGCAAGATCGAAA
TTCCCACCATTGCTAAAGACTTTGCAAGTTTAATATCCTCTGCGCTGTGGGATGGAACAG
CGAGTGTGGAGCACGGCCCATGACTACAAAATCCAGCACAGTAAATGGAAAACCACTTCA
TTCTGCTGAGGTATGCACCTATATGCTGCAATTCTTCTACTCTAAGAGAAGCTGTAACTT
TTCCCTGAATAAAGACAGACCCCACAGCTGGTTTGAGGATTTCTGCAATACATTTGATAA
GTGTAGATTTTCCTGCTCCGTTTGGACCCAGAATACACATGATTTCTGCCCTTTTTCAGC
GAAAAAGATACATTTTCAAATACTGATTGTTTCATAAGAGAAAGCAAGGACTTTACTTCC
AGCATCAGTTCCATCCCATACGCCCCTTCTTGATAAGATATGCAAACACCGGAGCTCCTA
CTAGGAAGTTAGGATTCCCAGGGAATTTCTGTAGCTACAATAGTCCTTGAAAGGTCATCC
ACGACCAGCATAAACGATGCTCCAATAATCATACTCATAGGCAAGAGGCGGCTATAATTG
GGACTAACAATCATTCTTGAGATATGAGGCACAACAAGTCCGACCCACCCAATGACACCG
CTGATACTGACTGCTGCTGAGGTTACAAGAGTCGCACAAACAACGATAACCAGGCGCGTT
TTTTCCACATCCGTCCCAAGAGCTTTAGCTTCTTCGTCTCCCAAGGACAAAATGTTGATA
CGCCACCTGAAAAGAAACAATACTAGAGTCCCAATAAATATAGGCAATAATATGTAGAGC
AGATCACCGTATTTCGACACTGGCAAGGCTTCCCATAGTGCCAGAATACTATTTCAGGAA
GTTGATCATAAGGATCTGCGCATACTTTGCCAGCGACGTAAGAGCTGCAAAAATAGAGCT
CACAATAATTCCCGAAAGCACGAATACTGAAAGTTCCAGCACCTTTGCTGACTTTACCCA
TACTTATAGCAATAAACATCGCAAGGAGTCCGAAAGCAAAAGCCGTCAACTGTATCATCA
GATAATTATTCCAGAGCAATATTGCAAGGCATGCTCCAAAACCTGCCCCTGAACCTACTC
CAAGGATATAAGGAGACACAAGTGGATTACGAAAGATTCCTGGAAAGAAGCTCCAGCTAT
GGAAAGAGCTGCGCCTACCAGTAAAGCTGCAAAAGTATCCTCGGTAGCCTTACATTGAAT
AGTACCGTGTGTTGAGTGGAGACTGAAAATTAGGAGTACCAAAAAAAGAGATGAAAAAAC
CTTCATACTCTCATCCACAACTGCCGACAGTGGGGTCTGGTATCTTCCAATGAAAAGGAG
ATTATGAGTAATGCGATAGGTAACAGGTGACACCAGAGTAGTGCGATTAAACTTGTAATC
AGGCATGAGTATACCTCATAACATGCCTGGACCAGATGCCAGAGGTAGGTCTGTGAAATG
ACCTGTTAGGCTTTGCTTCCTCAAAAGGCATACCATAAAACCTTAGATAAAACTCATCTG
CTTCCTTTTCAGGTCAATTACTGAGCTTTCCGGGTTCAGTTTATCTGCTATGGTACATGA
GTCCCAGTATCCAGCGAGGGTTCCCGAAATCCCAGGAAGGGGAATTTCATAGACATGGTG
CTCTTTACTGCATCTGCAGATATGCCGTATTGATGGCACAGGCCATAAAATTCATCTAGA
GGACGAGAAAGGAAACCTGAAATAAAAATTGTCTCAGGATTCTGCTCATTTATAAAAGAG
GGAGAAACATTTACACCCGGTTTGCCTTCTTTTTGAATCTGTTTATTGATACTGACTCCC
CCAGAAAATGCCACAAGGTTATTTTCCATTCTCCCAGCGTTCAGGGCAAAAAGAGGAGAA
CCCATACAATAATACACCTTATGATTACTATGTTTCGCTGCAAGAGACTGGACAAGTTCC
AAGCGTTCACGAATAAAAGAAATAAGCGCTTCTCCTTTTTCCGACTCATTTGCTTTTTCA
GCACAAGCCTGACAAATTCAAGATAGGAGTATGGCTGTTGTATCATATGATGTATTTGAC
TCAGGGTTTCAGGATTGGAAACCTTTACCCAGATTTCAATCACACCTGTGGTTGTCCAGT
ATTCCCAGGCATGCAAGTACTGCATGGACCATACTGAAAGCCCGGCTTATCCTGTAACCA
CCCATGAAACCTTCCTCGTTGAAGCTTTCAGTTGCAGTCGTTCCTTTAACCGGGATATTT
TTACCACAAGTGCAGGTGTAATTTATCCAAGATTTTAGAGGTTTGGAACCCATGGGCCCG
TAAAACTCCTTTCTGCAAGAAGGCTACCGCATTCAGGACAGTATGTATTTAATGATTCCG
TACCTGAGAATTGAAAAGATAGACATAGTCTACATGCTCACGCAGAGCGGCGCACAGGTT
CTCAGCCTCTCCTATAGAGGGTTCAAGCTCAATCGGAGCATCCTCAAAAGGAATGAATCT
CATGACCTGAACCGGAATTGTAGGAGAAATATTAGACAATGCTTTTGCAACATTTATCAC
GTCGTCTTCATTTCCCCTTACGTATACGACCGAAGTTTCCAATATGCACACCCATATCAA
AAGCCTGGATATTTGCGGAAAACAGGTGCAGAGGACGGAACTCCACAGTTTATATAACTC
TTATCAGAATAGCCTTTAATTCCAATATTCATGAAATCTGCATGCTTTCCAAGCTCCTCC
AGTGTCTCACCTGTGAAATAACAGTTGGTAGAACAGCCTGCAAGTAAACCTTTTTCTTTT
GCCTGTACCACAAGGTCCTTGAAAAGATAATAGTTTGCAGCAGGCTCCATTGAGTGTAGA
AACTACACCCAGACATCCCTGCTGCACTGCCTTTTCCACCACCTGAGACGGGCAACCACA
GGAAGGTCAAGCGATTTCCCTGAAGCTAACAGGCGAGCTACGCAGCCTGAACACTGGAAG
TTGCATCCAGTACTGAAAACCTGAAGGAATTTACCTGAGGGATAATAGTGAAGTAAGGGA
ATGGTTTCTATAGAAACAGGATATGCTCCAAGATATCCGAGATCAGGGTCCCGGATAATA
GTATCACCAGTGCATGAGTAGTTCCCGCACCTTCCCCTGCTCCATTCATCGATATCACAC
CTGAATTCACACACATTGCACTTCATTTTTTAACCTTCCTTGCTTAATACCATCCAGAAT
CCCGAATCATTCTGGATTACATGACAGGGAATCTCGGTCTGCCTTCCAGCTCCTTTATAG
CCCGAAGGTTTTCAGGACTGAGACGTTCTTTTGAACTGGCACGCCAATCCGGATCTATTT
CGACCATCTTATCAGAAATCTGCGCTTTCAACTCTTTTGTGCCGAAGCCACCTCCTACCC
ATGCCTGCCCACCAGGAGCAAGGACGCGAGAGATCTCATTAAAGGCAACAGGCAGGTCAT
TCCAGAAAAATACGGAACCCCGACTTACTATGAGGTCTGCACAATTATTTTTTAAAGGTA
GCAGGTGTACATCAGACTGCACAAGAGCAACTTTCCTGAAATGCAATGGCGTAAGGCTTT
GCTTCGTGAAAGCTCTGCACATCTTAGTTGAAATATCAATACCATATACCTGCATGTCCG
TGATTTCCGCAACAGTATTCAAGGGATGCTATACCGCATCCCAGGTCAAGGCATATACCT
TTCTCTATCCCGCTTTGCTTGACGATATTAGCAGCTATTACAGGGTAGATAGGGGCAAAG
ATGTTCTCTGCAATATAGGGAAATCCGGAGATTTGTCCTGCTCGCTCACGTCTTAGCCTC
TGATGAAGGGTTAAGTAGCGCATTCAGCTCTTTGTCTGTGAGATTATAGTGGAAGAATTC
CGAGTAGAACTCACGAGTCAGATTGGAGAGGTCCATATTTGCAAAACGGTCCGGATACAG
CATTTTTGCAGTCCAGGCAGTTCCGGAGGATAAGGTGAGGGCCCTGTGGCCTGTCAATCC
AGCAGAAAGGATTCTGAGGAGCAAGGTATACTTTCTTATTTTTCACAGCATCTATACTTG
CCCAGAGAGAATCAGAGTAAACTGTCGAATAGAACTGTGGATTTGAGGTGATAATTATCT
CAGGTTCCAGTTCATAACCTGCTCAATTGAAACCTGAGTCATGCCACTTCTGGCGTAAGC
TGACAATCTGCAACATTAATACCACCGCAAATATCAATGACCTGAGAGTGCTGAGAACCT
GAAGGATCAGTCATTAGCCCCTTTGGACCTTCGGCATAATAAACACGTACTTTATGGTCT
TCAGGAATATCTTTTATAGTGTTATTTATCTCTACTAAGGACTGAACTGGTGAAATCAAT
CAGTTTTTGCGCTTGGTCTTCACAATTAAGAAGTTTACCTACATATTGTATGAGTAGGAT
CAGATTTGTTGACGAAGATAATAGAATCATTAACAGCCACTACAGGAATATTTCCAAAAC
TTTCCTGTCTGCGCTCTATAGCTTCATGGATTTCCCCATCAGTGGTGTACCCTTCAATTA
CAATGTCAGGATGCATTTTGATTATAGTTTCATAGTTTCCTGTCTGTGTTCCGAACCAGC
CCCTATTACAGGCAGACTCTGAGTAATTTTCAACCATGTAAAGTTGAGTAAAATTATTTT
TAAAATTCCACCCTGCAAGTTTCTTCTGGAGAAAGCATATACACGAGGATGGTGGATGGC
GGAGAAGTAGCTACAACTGAAGAGATTTCCGCCGGCACAGTTGAACTGCCTGCCCAACAT
GTCGGTGATCTGTATCGTGCTTGAGTTCTGAACAGCTCGTCTGATTCGCATTTTCTGCAC
ATCCACAGGACGCAACAGCCAGAACCAGAATAGAGTAGTAGTATTGTACTTATTTTTCAC
GCATAGAAATACCTGACAGACTTTTATAGTTTAAGCGTTATGTTTGCATGAACATAATGT
TATAAATATATATTCTAACAAAGAGAAACTAGAAAAACGCTCTTGAGCACACTTTTTATA
AAGTTTTTTAGTTTTCATGATCGACTGATAGTTTTCAGTATATTTGCTATATCAGTTGAT
TGCTCTCAGGGGACATTTATAGGAAAGCAGTATCTTATTTCTTATTACTTTCCATATATA
AATTTGCTTTTAGCGATTTAGATTAGTCAGCCCAATTTTCATAGAAAAGTTGAGCACATT
CACAATCGTTATTGTTACCGATTTTCGATCTGACACGAATTTATTGGATGAAAGTACGGA
AGAAACACACATTTACTACTTATTTTCGTATCTTCCGTGCTTTCCGTGGCTTTCAAAAAA
TTCATTTTTGATATACTTTAGAATCAATGAACTGAACTCATTATAAGATGGAAAAGAAAA
TGGAGGAATTATAGTGTTATGCTTCATTTTACATGTCATAGATAGTATTTAGAGCAGCAG
GACTTCTCGGATAGGTTTTAAGTGAACCAATAAAAAATTAGTAAGTTATTTATAATAAAT
CGCATATGAGTAATTTGGTAGTAAATAGGAGTTAAACGCAGGGTATAGTGCATTCCAATA
GCTACATATTATGAACCTCTAAGCTAAAGACTTAGGGAATTTCCTGAGTCATCCCCCCAA
CCAACATTCTGGAATGATCTGCAAAAGGCCCGACAGAAAGTGACTGATGCCCCTGTCAAT
GGCAAAGCAATAGAGATCTCTGGAGGAGTATATAAATAGAGGGAGTGCAAAGTTGAATTT
TCTGTAGCGGGTGTAAGTATAGATGGGAATTACAGTGCAATACTGAACACCCAGCTAGCT
GTCCGAAGTGAGGTTCCGAAATCGTTTATCGAGTCGGAGGCGACGGAAGAGAGAAAAGGT
TCATTAAGAACGATTACTGCTATCCCAAAAGCGAGGGGAAAACAGCAGCGTTAAACGTTA
AAGCAGGAAGTGTGAAAAATGACAAAAATTGCTATACCATCGATGAATGACAGTGGATTG
GAATCTGGATGTTTGTTATCATTATGGCTCATGCGAATATTTTACTATCGTGGATGTAAA
AAATAAAAATATTGAAAGTGTTAAAACAATAAGCAACCTGTCTCCTGAGATCGAGCATAA
ATTGCGCTGCTCCATCAAAAATTTTGGAATCAAATAATGTCAATGCTGTGCTCGTCGCGG
TATTGGCGGAAGGCCATTAATGTCATTGGCGGAAAAAAACATCAAAGTATTTGCAGGAAT
AACGGGTAAGGTTTCCAACGCAGTTGAGGACTATAATAATGGCTTGTTGCAAGAATTATC
TATGAACGGCACCTGTAATTGTTCTCATCACTAAAGGACTTAATTCACAATGTTTGAGAG
CTTGAATCAGGGCTATCTAACGAGGTGAAACCGTAAGCCGACAAGAAACCAATTACTTAA
TAGACCTTATTCTGACAACTCTATTTTTTGTTGTTGCAGGTACAGGTTTAGTTATGCATT
TTTTAATACCTTCAGGAATTCCAAGAGGGCAGTATGTAGTATATATGGGATTAACGAAAG
CTACCTGTATTTGGATACACAGCAAAAGCAGGAATCTTGATAGTTATTCTTATAGTTGTC
CATCTTATCCTGCATGGTCAATGGATCATATGTACCACAAAGAAATTTTTCAGAAAAGGA
AAGAAAAACACTATTTGTGAGACCAATACAGTGACCGATAAAGTCTGATAAGAAAACTTT
TTAAAGATAATATAAAAATTGGAGTTGAGAACATGGATGTAAAAGAGATCAATAAATATG
GACAAGAACTTGTAGACTGTCTGAAACTGAAGACTTCTCCTGTTGCAGTAAAGCTGATCC
TAAAGGAGGAGAAATTCCTGAAGGAATGAAAGAAGTGGATGAAGCTATGAGGCACTGCCA
GTTGGTTGACAGAGTTAGAAGAACAGGCGAGGAGTTCTATACCCTTATCGATGACCAGAT
GTGTAAAGGTGGCGCTGGTGCAATGGGCCTTGGTGAAATGCCTCAAAGGTCGCAAGTGGA
GAATTTTATTTTAATAAACTCAAACAGTTTAGCACCCAGGGCGCTGCAAGGCGTACCCTT
GAAAGAGTTCCCAAGCTTCCACCGCACTCAACCGAAGCTATCCTGTACTCTCCTCTGGAA
AAAGCCACTTTTACTCCAGATGTTGTTGTCGTTATCAGTAATCCTAAACAAATAATGCTA
CTTACACAGGCTGCAATGTACAAAACCGGAGGCAGGATCGAAGCGAGTTTTGCAGGAAAG
CAGAGCCTGTGCTCCGACGAGGTTGTGAATGTATACAAAGAAGGCAAAATCGGAGTCACA
GTCGGTTGCAGCGGCAGCAGGACATACTCCAAAATCGCAGACGAAGAAATGATTATGGAA
TTCCCATTGAACTTCTGGCTGATGTAACTGCTGGTCTTAAGGAAATCTGCCCGAAATAAA
TTTTGAAAAGGGTATCTTTAGGCTGTGTAGAGTTATTCTGAAATAATGAACTCCACAACC
TGAGACGAATAACCTAATACATTTTGTTTGTTTCATCATCTTGAAGTGGACCTGGATAGG
TTTTCCACAAAACCTATCTATAGTCACGCGGCTAAATAATGCAACTGCTCAAATGAGATA
CAATGAGATTTTTGTTGCAACAATTACAGGCGTGACTATAATCTTCAAGTAAGCATTAAT
TCATGCCAGTCCTTTCATGAAACTATGTTTTAATAATAATAATAATAATAATATTAGAAT
AATATCAAAACAAGATTTTCCATAAGTGTTTACCTGCAGGAAATCAATAGTTTGAAGGAA
ATCAATAGTTTGAAGGAAATCAATAGTTTGAAGGAAATCAATAGTTTGATTTTCGTTCTG
ATTAATAAAATAAATAAGATTCTGTTTTTGAGAGATTCAGTAAGTAAAAATGTATATAGC
CATGATGTTATAAAAGAAAAATAGGTTAATTAATCTTTAAGCAACTTTCCTGGGTACACA
TATCAGTTTTAGAATATGTAAGAAGACAATTTACTTTATTTTTAACCTGAGCTAAAACAA
AGCCTTTTTGGAGTTATTAACTCTCAAAAGGTACAAGGTATTACACCATCTGCTCTTTTT
TGCCCCTTTAACAGCTCACAATGCCTCATAATAGCAAACTGGTTCTCGGTTTCCAGAAGG
GATATTTGAAACTTTTTTGCAATTTCTTCCTTTCTTGCTCCACCGCTGGAGACGATAAAT
TCATAGATGGCTTTTGTAATTCAGTCAGACCCTCTGTACCTTCAAGCCCGGCTTCCTTCC
GGAAGAATTTCTTGGAATAAGCTGCCCAGGGATCACAGACCTGAATTTTGTGGTGAGCTT
CTATAAAACAATCTTCACAGAAAACCTTGCCTTCCTCTTCTATGCAATCTTCTTTTCCAG
TTCACATCCACAAATGTGGCATTTTACAGGATTAGTTATCTCGTCTGGTCAATATTTCAC
CTCAGTTCTTTAAACATTCAATTCATCCAGAATTTTAAGAACCACCACAGATCCATACGC
TACTGCAGGCCCACCAGCCATTACTATGGCAGTACTGACAGCCTCAAGGATCTCCTCACG
AGTTGCTCCCAAACGTACAGCTTCAGGAACATGCTTCCATAGACAGTATTCACAACGCAG
AGATACTGCAACTGCAACCATCATGAGTTCTTTTGTTCTGGCACTTAATGCTCCATCCTT
AATAACTTCAGAATGGAGCCCAGAGAGTGCATCCATTACTTTTGGAAGTTGTTCAGCCAT
AACTTTTGTCTTTTCATTCATGTCAATTCTTTCTGTCAAGATTTCACTTCCTCAACAGAG
ATATTTTTATAGTAAGTTAATTTTATAATAAGTTAAGAATCAAAAGGCACAATACAGATT
TCATCTCCTATCTTCCGCCATTTCACAAGCTCACAGTGCCTTAATATTGCAAGCTGGTTC
CTAGCTTCCTGGGGTGTAAGCCAAAAAGTTTAGAGATTTTTTTCAGGCGTAACCCCTCCT
TCTACCTGTATAAATTTATAAAGTTCTTTTTGAATGTCTGTTAGACCTTCTGTGCCTTCC
AGACCATGATTTTTTCTAAAGAGTTTTTTAGAACGTACAGCCATAGGATCTGCAAACTTG
ATTCTCTGGTGCTCTTCCAGATAGCTAGATCCTCACATATTGACTTTCCATTTTCTAGAA
TATACTCATTACCAGGAATTTCCTTCCCGCACACAGGACATGTTACAAAGTAGGAAATAC
TTTGATCGAGTTCCCGATTGCCAGATTTATTCGTTTTTACCAAGCCGTGAAACTCCAGAT
AACTAACAATTTCGTATACTCGTTGACCTGGATAATCCATATCTTGCTTTTGCTTTTTTA
TAACGTCTCGAACATGGAACCCGCAATCTATATGGGCTTCTTTTATGCATTCAATAATCC
AGGTTTCTTCTTCGTCAAGTACAAGTTTCATCGAATTCTCCCGCCAGACAACAAAAACAC
GGGGGTTTCAGACATTACAGAAGGTTTTAGACTTTCCCTTTTTACTAAGGCAAATCTTTG
AATTTTATTTTTCTTATAAAATATGTCTCTCTATATTAATAGAGATAATAGAATATTAAG
TTATCGGTATCTATATATAGTTGATTTCTTTTCTTAAAAGAGAATAACAGAATAGGAGAA
TAAAACTCAAGTTTAAAGCAGAAAGCATATATACAAAAACATCTTAGTGTAAGTTACACT
TTGATGTAATTAATATCATGATGTAATTAGTATCTTAGTGTAATTAATATCTTAGTGTAA
TTAACACCTAGATATTGTCTGAATATAAATCGAACTGCTATAAAACTAAAATCTCCAATC
CCTAAAAAGAATCAAACGTGTTGTTATGCCCAGAAACACATACTTCCGTCATACACCTTC
ATTTATACTGCTCTTCCTGGCACAGAAATCCGCCTATGGAGCCCTTTTATTCAAGAGACT
TGACAAAGAAATGCCTTTCAATCTGATAGATACTCCTGCGCTCTATAGGGCACTTAACGA
TCTGGAAAGAGAGGAGCAGTTGAAGCATACTGGGACACTTCAGAACCAGGCCCAGCAGAA
AAATGGTATAAGATAACCCAAAAAGGAATCGAAAAGTTGGGGTGAACTCAAGCAGGATAT
TGAAAGGAGAAAAAGAGACCTGGATTTTTTCCTGGAAACTTACGAAAAGTTACAAAACTG
AAGCCCTGGAATCTCCTGTAAATACAGAATGGAGGGGTTCTCCTGAACAGTACATACTTT
TATGCTTTAGCATTTATTTTCCTTACTGCTTTCATCTTGAAGGATAAGAAAAGAACAAAA
ATCGCTCTGAAAGCCTGGAAATCTTTTTTCAGGTATTCTCCCGAAATCCTTTCAGTTATG
ATGTTTGCAGGAATTACCCTAGCAATCTTAAGTCCAGATATTATATCAAAGCTTATAGGC
TCCAATTCAGGCTTCTTCGGGGTAGTTCTCTCGCTAACAGCAGGATCCATTACAATGATT
CCGGGTTTTGTTGCTTTCCGCTTGGGGCTACCCTTCTTGATGCCGGAGCAGGATACGCAC
AGATTGCAGCCTTTGTTTCTTCCCTTATGGCAGTAGGAGTTGTAACCCTGCTCTCGGAGA
TCAAGTATTTCAGCAAACGTATGGCAATTCTGAGAATGCATCTGCACTGGTAATATCTTT
AGTCTTCACAATGGTGATCTGGAAGTTGATGTAATAATGAACACTGACATCAATGCTGAC
AGTATGAACACCGGTCTCGAAAACCCGAATATGAAATCCATACGTTCCAGCATGAACTCA
GGGAGGCTAACTGCCAGATCAGAAAATAGGAGTATAAAAACGAGAGCATTTGCCGTAGTA
AAAAAATTCAGGTTTGTAATAGTCTTTGCTTTTGTTATAATAGCCTTATACTTTACAGAC
AAAACTGAAGGCATAAAGGCCTTCAATATATCCTTATCAAATATGAAGGAAATGCTCGGC
CTGATTCCTCCTATTTTCGTCCTCATGGGCTTGCTGGATGCCTGGGTTCCTAAAGAGACT
TTTATTAGGTATATGGGGAAGCTTGGGACTTAAAGGAGTGCTTACAGCTCTATTTCTGGG
TTCTGCTGCTGCTGGTCCCCTTTATATTGCCTTTCCCATTGCAATGCTCCTTATAAAGAA
AAAGGCAAAACTGGCGGTATGTTTTGTTTTTCCTGGGAGTATGGTCCACTGCAAAACTTC
CCCTTTTATTGTATGAGATTTCATATATGGGAGCCAGGTTCACGGCAATTCGGATAGCAG
TATGCGTTCCACTATTTCTTCTCTTTCTCTTATAATCGAAAAAACATTCTCAGCAGAAGA
AAAAGAATCTCTTGGTAGGAAAGCTGAATCCGAATTTTCCTGAAAGATTCTAATTCAAAC
CCTGCAATCGCACCTCTTTCTTTAAGGAGCCGGACCTGTTCTTCATAAGAATCCACAAAC
TCGTCCTGAACAGCTTTTCCTGTCGCAAGGGCAGGGTCAAGAGGAGTGTGGTGTTTGTAA
CCTCGTCTTGTCATTTCCTCGACCAGAGCTTCATGCCTCAGGTAGAGCGCTTTGAGCTTT
CCCCTCCAGCGCATGGTCTCTGGATGGTGTGCATAGGCTTTCTTGTTATTGGTAATTATA
GACCAGAGAGCATGTAACTCACGGTGTTCCCCTAGAAGATGCTGCCTGCACATCTTCTCA
GGAGGTATGTCCCAGATTCTCATAAGATGAATTCCTGGCACATCTAAGAAAGGTTTATCG
GAGAAGAAGAGTTTACTTAACACGAAAATTAATACCTATGTTCTATGTCTGATTCTTTAT
TCTTATACATATTTACATACTATTTGAGAAAACATAGTCCATGAGACAGGGCACACTCTG
GTTTTCTGGAATTTTTCTACTAGTTGTTATATACTTTTTATCCGCTCCTGCGCTTGCCCA
CGTGCCAGTATTCGGAGGGGAGGAAAAGTCCTGAAACAGCAATCCATATTGAAGACCCTT
CGAAATCAAGGGTGCTTTATGGAGAGCTTGTTTCTGGAGATCTTCGGTATTACAGTTTTA
ATGTAGAAAAAGGAGAAAGAATTGTACTCGGACTCACTATTCCCGTTGAAGATGGAAATA
AGGGTTTTATCCCAAGCCTGATTCTTATCGGGCCGGGACTTACGGAAGAAGGAAAAGTAC
CCGAAAAATTGAAAATGCCAGAAGGGTATGGGGCAAAAGTGCTTTCCTACAGCTTGCCCG
AGAGCCCTGTATACGAAGGGTTTACCTCAAGTGCCTTTTACTCACTTGTTAAGCTCGATA
TCAAAGCTCCGGAAAGTGGAACATATTGCGTTGCAGTAGGTGCAATACAGGAAGCAGGTT
CGAGAAAAGGAGAAGATACAATAGATGGAGCAAGTTCGAGAAAGGAGAAGACACAATAGA
TGAAAAAAGTCTGCAGGAAAGAGAAATCTCAAGAGAAGGAAATTATGGGTTAATTCTAGG
ATACAAAGAAACTTTTACCTTGAAGGAATGGATATCCATACCCTTGAACCAGATAAAGAT
TTACCGCTGGGAGGGCCAGGGACTGTTTTTGATTTTTACTCCACTTGTGCTAATTCTTGC
AGTCGGGCTTCTAGCAATTTTCTTAAAAGAGAAACTGTAGCCGGGTTCAGTACTGCATGC
ATCTCAGGAATACTTGCGGGCCTCTTCTTTCTTGGCACAGGAATGTCATACATATTCCAG
ATGATGATCTCACTGAGTAAAAGTTCATTTTCCTCAGAAGTAGTTATTACTTTCATTTTA
ATTTTTGTCAGTGTAGGCATTGGAGTTATTGCAATAGCCTTAAGCCTCAAAGATGAAAGT
TACGGCACTGGGTCCGCAGAGAAAACGGCTTTACTTCTCTGTCCTGGGAATAGCTGGGCT
TTTGTTCTGGGCAGGATTGTTTATAGGACCTTTTCTGGCATTTGAAGCTGCATTGTTGCC
CTGGAGGCATAAAGGATAAGGTTTAAACTCGAGAAAAGAATGATTATTTAATAAGTCTAG
CCCAAAAGCCACTTTACTCTTAAAATCAGTAAAAATGAAGATAAAAAATAAGAATAAAAT
TTTTGAAAGGAATAAAAATAACCCCTTATCTTAATAACATATCCAGCCTTCTGAAAAACA
TCGCTGGTTAAGGTCTCTTTCACAGTATTACACCGCAAAGGAGCTTTTTCAATTTTTTAA
TTTAGTGGTGTACCGGAGCCTCACGAGCTTGATACGTATCAGCTCTTGTAGCGAAATAAA
TCGTATAAAGTGCCGCAAGCCCGACAATTATGTACACAATTCTCGAAAGTGTACTTCCTG
CCCCGAAGATATAATCTACAAGGTTAAAGTCGAAGAGACCTACAAGCCCCCAGTTTAATC
CGCCCACTATAACAAGTATAAGTGCGAGCAAATCTACTGGATTTCTTACTGCCATAGATA
CCACTCCCTTTTTGCGTTATTTCCTATATTATATAGCCAGGAGAAATATAAAAACTCCCA
TATTAAAATCCGATGTACTTGTATTTATATGTGACTAATATAAAAATTAGAGTTTTTAAA
TAAAAAAGATAGAAGAGAAGGAATTTAATTTAATGTAATTTAATTTAATATAATTTAATT
TAATGTAATTTAAGTTAAGTTAAGTTAATTAAAACCTTGTCCTCAAGCCCAGGTTAAAGA
ATCAACTCCTTCATGAAAGTCACACTGGCAAGTATCAGAGTGCACCAAATAAACCAGATA
CTAAATATATAGAGATTACATAAAAAATTAAGTTTATGAATATTTTACCAGCCTTGTAGT
CAGAAATAGCTTGATACTCGTTTTCATATAGCTCAACGTATAACCTGTACTTTATTGATT
TTCGATTCCAATTATCAATTAATATGCAAAATGCTCCTACTAACAGAATAAAAAAGCTAT
CTTTTGTTGCTAAATTAACAACAGCTGGATAACTTTTTATTATTAAGAAAGTAAGGATAA
TGCCGTCAAAACCTATGAAATACTTATAATAATTATCCAGAGAAAAGTAATGCTGATTCA
TGCTTGTACACCGTATAAATTCATTTAATAAAATAAAAACATCAGGATAAATATTAACTT
AATGCTTTAATGCCAATTATGTTTACCTCCTGATTGGGAGGTTTGAAGGCCAGCCTATAT
AAAGAAACAGATTCATTTTAAGCTCTGCTTCTGGAAGCAGGCGAAGCAGTTCAATCATAG
AGGAAAAATGTAACTCTAAGTTCCAGTAAGCTTGTATACCTATCGATAAAAATTAAAATC
TCAACATACAACGTAAACAAAAAAGTGGCATAAGTTATTTAGATAAAATTGAGGATTTCT
ACAAAGCTGAATATTTTTCAATATATGATTTAACGTCGAACTTTCTATTACTACCCTCAT
AACTCATGTATCTTATTTTTCCAAAAATTTCCTTTCCTTCCAGGCGCGGTCATGAACTCC
CCCGATACTCCAGGCAATTCCTGCATATCCATTCGGGTCTCGTCCGTCCAATTCGTATTT
ATCATTTAGGTAGATTGCAGTCTCGAGGGCTTTTTCGGGCGATTCACTCCATTCGAGAAT
CTTCTTTGCCCAGTACATCCGCATATAGCTGTGCATTTTCCCTCTACTAAGAAGTTCTAT
CTGGCTGGCGTTCCAGAGAGGATCGTATGTCCTTCCTGTTTCCAGTTCTTCCAATGTAAA
GACATGACTTTTTTGATCATGCCTGTGAGAATTAAGGGTTTTCTTTGCCCATTCAGGAAA
GCCATCAAAACTATCATAAAAAGGATTATAATAGCAGAAATTATCGGCAAGCTCTTTACG
CACAAGGAGCTCATCGAGAAATACTCTTTTTGATTTCAAGTCAGCTTTTGCTTTTTCTAC
TTTGAGAGCTACCCTTTGAGCCGAGATCTGTCCAAAATGCAGATAAGGAAGAGATTGGAT
AAGGCATCTTTAGTTGGGTCATTTCGCAGGGTGGAGTAAGAGTCAAGTTTATTGGTGAGA
AATTCAGCCATAACTTTTCGTGCAGCTGTTTCTCCAGCTTCGAAAAGCGCGATATCAGGT
AAGAAACCGGCTTTTTCTTTAAGAAACTCCCCTGGAAGACGAGTTTCAAATCCACTTTTT
GAACTTCTGAAAACGTTTCAGATTTTCCGGATATCATGACGATTTCAGGAAATTCGAGAT
TTGCTTCAAGCTCAGGATACTCCGTAAGGAATTCAGGAAGGAGCTTTAAGAGCTTAGGAC
GGAAAGTATGGGCAGCATATTCCTGCTTTTTAGAAGCTTCCCAGCAGGGAACTACGTTAT
GAGCATCCACCTCAAAGAAGGGTACCTTAATGCCTGATGCGACTTTTTTTGTCCATGTCC
TCTTAATCCTAAGTGGACTAAAATCAGTAACAAGAGTTCCAATCTCATGTTTCTCAATAA
AATATGGAATTTCTTCTTCAGGGTCTCCTCGAAGGAAAAAGAATGGAATTTTTTCCTTGC
AAGGGTAGCTTCAACTTCCTGCAGCCCTCTGAGCATAAACTCATATTGTCTTCTTATAGC
TTCCAGAAATCCATCTACCAGACAAAAGACCACAAAAAAGGCACATCGGCTTCCAACGCT
ATTTTTCGGGCAAAAAGAAGAGCCCAGTTGTCCTCAACCCTCTGGTCACGGCTCATCCAA
TAAGCAACCGGTCCTTTGCCTGGTTTCCCGGATAGAATAGTCCGAATACGTTTAGGGTTC
ATTAATGGTTTTTGGGATCCAGAATATATAGAGCTAACATAAGGAATAAAAAGAAAGATC
GTGTTAGACAAAGATCCTCAATCAATTTAAACAGGAGTTTTAGAAAAAATATAAAGTGGT
GATTACAATATTTTAAAAATTTTTAAAACTCAAAAACCTGCCCATCGTATCCAAGAGGTA
AAAATAAGGATTCGATATGATGAGGACGAAATAAATGACTGAGATGGATCAAAGCTATTT
TTTTTGCATTGAGCTGCTCTGCAAGTGCCATAGCCTCTTCTGAGTTCATGTGTTTTTTGA
TATGGATATTAGGTGGCACTATAGCATCTGCAATAAGAAGATCCGGATTTTTCAGAAGTT
CCAGGCTGGCTTCGGGAATTTCTGAGTTTGTATCTCCTGTAATCACTACTTTTTATCGCC
TTCACGGATTATAACCCCTGTAGGAACTTCTACAGGAGGGTGGTTGACCTTAAAAAGAGT
GAATTGCAGCCCGATTAGCTCGAAGGGCTCATAGAGCTTCACATAATGATACCTGGGTTT
CAGGAAGTAAACGAACCGATTTATGTATTCAATATTTTCCTGAACCCCATAAACATCAAC
CTTATTTTGAACTCTGTAGAACTCTCCAAATCCGGAGTAATGGTCATAATGTCCATGCGT
CCAGATTACCCCATCTACACAAGACAGGTTTTGTTTGAGAAATTGTTGCCTTAGATCAGG
GCTGGTGTCAATGAGGATCTTGCCCTTATCGGACTCTACAAGGATAGAAAAACGAAGACG
CTGACTTTTCCACCTTTTCGGGCGTCTTCGCAGGCAGGGCAATTACATCCAATTTTAGGA
GTCCCGACAGCATCGCCGGTCCCAAGAAGTGTTAGCCTCATTTTTACTTCTTCCTATCGT
ACTCTTCGGACTTGAGGCCAGCCCTCTCATTGAAAGAGTCTACAGCGTCCAGCAGATCCT
GCTGGGTAAGTATTTACGCTCTTCGAGAAGAGCACCCAGGACAGCTTCCTTATAACGACA
CGCAGGTCCGAACCTGAATAACCTTCTGTCAATTCCGCAATTACCCCTGTGTCATAATCC
CCTTCGATGTGCCGGGTTACGATATTCAGTATATCTTTACGCATCTCAAGGTCAGGGAGG
GAAAATGAACAATCTCGTCAAAGCGTCTCCAGGCTGCACTATCGAGCATGCGGGGGTGGT
TGGTCGCGGCAATAAGAAGAACTCCATGATCCACAAGGCTGATCTCATCTATGGCCTTAA
GAAGGGTATTTACTGCTCGCTTAATGGCAGCATTCTCGTCAGACGTTCTTGCTTTTGCTA
CGAAATCGAGCTCATCTATGAAAAGAATGCAGGGATTCAATTTCTTTGCAAGCAAAAAGA
CTCTGTCAATATTCTTTGCAGTCTCACCAAGATACTGATCTGTTATCATGGAGAGTTTGA
CCTCAACAAACGGGATTGAGAGCCGTTCTGAAAGTGCACGGGCAACCGAGGTCTTTCCGG
TTCCAGGAGGACCGACAAACAGGAGTTTTCCGATATCATGCAAGCCGATCTCCCGCAGGT
ATTCCCTGTACTCGATGGCTTTTGTGATCTTTTCAACTTCGTTCTTCTGTTCCCCGGTGA
GCACAAGGTCTCTGACTTTTTGTTTTACATCCTCAGGAGCGATAATAACCGCGAGTTTCA
GCATATCTTCGCTTTTGTCCTCTTTCCGAATCTCCGCTATCTTGGACTCTATCCATTCCC
TATCGGATTCCTTAGGACTTATTTTCGTCTTTGCAAGCGCATAATTTGCAGCCTCATCCT
TTCTTATTTTTCAAAGTAATAAGCCAGGACAGGGTTATTTTCAATCCTTTCTCAGGAACC
TTCCTGCTTTTCAAACCATTCTGCAGCAAGTTCGAAAGCGCTCAGACGAAGTTCAAAGTG
AGACTTGTCAGTATTTATGAAGGGGACGTTCCTTACGATTTTTTCGATATCCTTAAGCCC
ATACAATTTTTCAATACGAATAAATGTGGCTGTGATGGGTTTGGGAACTGTTTTTTCTGT
GCTACTCCAGTAGTTTTTTCGGATGTTTTTGGAAGATCATTTACATCCAGTTCTGGATAG
CGATTATAGATCTCTGCAGTTAGCAGTAGTTCTACGATATCTAATATAGTGCCTGACATG
TTTTTACCTGTTGCATGCTTGGACTAATCCACTATCAAGTGTTGGGCACTCAAATGCGGT
AAGTTCTTAAATTCGTCTTTAATTTGTTAAACCAAGTAATTGGTTTTCTTCGATGATAAA
ATTTACGAAGCAGCCGGCAGTAAAAGGAAAAAAACCGGCTGGAGATGATAACTTTATCTA
GCAGAACACATTATCATCTATTCTATCTCTTTCGGAGTCAAGCATATTTTCGGAAAAAGC
ATTTGCAATCCCGAAAAATGTCTCACTTTCAGAGAGTAATTGTGAATTCTGGAAATAGCT
AATTGTCTCCGCGTAGATTTTCGCATCTTAGAGACAATTCAATCTATATAGCTTGTTTCT
GGGATATCACGGAATTATCAAAACTTCTGCATTATCAGAACTAGTATATTAAAACTATCA
TTCCTAAGATATCTCTATCTAAGGAAATCCAGAATTATCCCTAGAGGACCATTGCATGAC
AAGAGAACAACTCTATTCAGGGAAAGCAAAAACTATCTATAAGACGGATGATCCTGACAC
CCTTATTACCGAATTCCGAAACAGTCTGACTGCATTTAACGGAGAAAAGAAAGGGGAAAT
GGAAAAAAAGGGTATTATAATGCTCAGATCTCAAAAAAATTTTTGAGATGCTCGAGACCG
AGGGGATAAAGACTCATTTTGTCGAAATGCTTTCTGACATCGATATGCTTGTGAAGAAAG
TCGAGATTATAAAAATCGAGGTCATTGTCAGGAATATTGCCGCAGGTTCGATTACAAAAA
GATATCCCATTAAAGAAGGCACGGTTTTCAAGACTCCTGTACTTGTTTTTGACTTCAAAA
ACGATGAGTATGGAGATCCCATGCTAAATGACGATATTGCTCTTGCACTTGGGTTAGCAA
CACCGGAAGAGCTCGCCACACTCAGGAAATTCGCTCTGAAAATTAACGAACTGCTTGTGC
CCTATCTGGACAAAAAAGGCATTTTACTTCGGATTTCAAACTAGAATTCGGAAGGAGGAA
CGGAGAAATCATCCTTGCAGATGAGATTTCCTGCGATACCTGCCGGTTCTGGGACAAGAA
GACCGGTCAGTCAATGGACAAAGATGTCTTTAGATTTGACAAAGGCGATATTTCTAAAGC
TTACGAAGAAGTTGCACGGCGCATAGTGCCCGAAATATTTGAATAAACGTGAAAAAAGGT
CAGAAACCTGAATAAGCCGGATAAAAGGCTTTAAAGTTTTCCTGCCTGCTTATTTTTGTT
TTTAAAATATAGTCAGTGATCTATCCTTATTTAAAAAAGAAATCCAGAGTCGTTTGAAAA
CGGAAATCTGAAAGCATCTTTGCCTGCTGCATCCATTCGGATTTTGGTGTGCTTATCCTA
CCCGCAAGGTCCGAAACTGCAGCTTCGAGAGAATCGAATTTTTTTGGAGGGTTCCGAAGA
GCTTTTCTCATGCCCTCTCTAACGACCCAAACTCCAAGGGAGCCCAGTAATCTGGAGTTA
TCTCCCGAAGTACAAATACCGAGGCTTGCCTTTTGATTTCTGTCAGATATTCAAGCACAG
GCAGCCGTGAGGCATAATAGCCTCCAGCCAGGGAGAATAACCTTTTTTCCATCGTAACTC
TCCGCTGTCTTCCTCAATCCAGCTTGATTCTCCAGACCAGACTGCTTTTGGGAGCCAGAT
TTCTATAAGTTCGAAGGCATAAGCCTGTGGAAGGATAAGGACTTCAAAATGGTTCCCGAA
ATGAGTCCCGCTAAAAGCTGGATCCCTGAGACCCAGGGAAAGTCCTTTATGCGGTCTGCA
AGTTCCTTTCCTGCCATATCATCCACGGCTGTAATTGACCAGCGTGTTGGCACGATTTTT
CGTTCTTTTCCGAGCAGGCCAATTGAGAACAGGCGAGTAATATGTTCAGCCGGAATATCC
CTTTATAGAGTTCAAGCACCGCATCTTTTGCCAGGGCGTCAGTGTCGTAGACAAGGTAAT
CCACTTTTTCGGAACATTCGGATTTTCTGCAAGTTCAAAGTTTTTGACAAGCCCTGACGG
CCCCATAGGCGTCAGTACGGCATCGAATTTGAGTTCCTGTTTAGGGGCTTTAAAAAACCA
GGCTTCGGTATCCACTGGCTTTCTGGAGAGGGCAAGTTCCTGCGCTTTTACAAGAAGAGG
GTTTTCTTTGCTGCGGGCATCCTTTACATGGAAATTTGTGTTTGCCCTGACCATGCGGGA
ACGCATGGAGATAATGTCTTGAATTTGCATGTTTGCCCAGGCTGAGGGTATCTTCAAAAA
CTGAGGCTTCGCTCTCATTTGCCAGAGGGGGAATAAGCGGGCCTGCAGAGACCCTGGGGT
AACCAAAACTTCCGACAAAAACAGCAGGAGGAGATGCTCCAAAAACCGAATCTCCAGAGA
TTACAGGAGCGATGGACTGAAAAGACTTGAATTTTTCAAGGATTGGACAACGGAGACGCC
CACAAAGTCCCTTTCCTTTACATTTAATACACAGTGTTCCATTCACTTTAAATCCGTATC
CTCGCAGATGATACAGGCTTTAGCTTCAGGAGCGTTCTTGTATAGCCAGCCGGATTTCTG
AACAAACCTGCAAACGTTGCACATGCCATCTACCTTTTCCTGAGAGGATAGGTCTTTATT
TAGAAGCACTAATGCAAATTTCCGAATTTCGTTCTGAGTCTCCTCGGAAAAATCAACTTC
AGCCCCACGTTTTTCACTCACGTACTGGGATACCGCAGCCCTTGAAAGCTCCAGGATGTC
CGCTACATCCTGCTGCGTGCACCCATGCTCAAAGATCATTGTTCTGGAAAGTTCTGCCCT
AATTGCGGGCAAGACTTTCTGTACCATAATTTCACATGTTGTTTTCATGGGAGACCAACA
CCACATAAATCAGGTAAATTTTGAGAGATTCTCTTAACCAGGATTACATCCATAAATTTA
TCAATTAGTTAGATATCCATATACTTTTGCTTTTTGAGTAGAAGTATCTCTTAATTTACC
CAAAACGCATGCTATTTAAATACTGACAAAAATATAGTAATTCCAGACCTGAAAAGTTAT
TGCTAAATAATATTATTGCTATTTCTCAGACCCGGTTTATTCCTGAACCTCGTCAGGATT
TAGTTTTTGATTTGTTCAGCAGAGAAACCCTTTTCCATGAGGACTTCTTTCATGCGGGCC
AGGTGATTACCCTGAAGTTCCACAGTATTTCCCTTTACCGTACCGCCGCATGCAAACTTT
GATTTAAGATAAGTGGACAGTTCATGAAGATCTATTTCACTTGCGTCGAAACCTTCTACA
ACGGTAACTTCTTTGCCGTATCTTCTTCTATTTACTTTCACAGTAATTCTCTGTTGCTCT
TTTGCAACTTCTTCGCAAATGCAAAGTTCTTTTGGAAGCCCACATACTGGGCACATTCCG
CTGCTCATTTGTTGGTATATCCTCCGAATTTGTAATCATTGTATATGTAACTTACATCTA
AAAATAACTAGATAGATATAAAGTACTTATCAATGAAGGTATTAAAGCCTAATGGTATTT
TACAGGCACTTTATATTGAATTTCAGTTACTAGCCCGAAACTCTTGACAATATAAAAAGC
CAATCAGAGCTTTAGTATTGTTTAATTTTTTTATATATTAATATATTCATTTGTAATGTT
AGTTTTATAATGTTTACTTATAGAGTAAATTTAACAACATGATCATTGGTGAATAATACA
GATCATTACAAACTGCAAGTGAAAAAGCTGGGTATCTGAAAGGAATTCAAAATATTAACG
CTTTGGGAAAGGATCTACGCCGAAAAATCAAAGAGCTGAGAAGCTAAAAAAGCTTAAAAT
ACCTGATTTTGCCGGAAAAAGCCTTTCATACCAGCGACAAGTTAGATATATCTTGAATTT
CATCTCTTTCTATAACCTGCTATCACATATATATGCACTTCTATTATATAAATATAGCAG
TATAAAAGTATTATACTAATAAATCAGGGGCACCTGATGAACGAATTGAACGATTTAATA
GGTTTTGTAAACGGAAACAGTATAAGGCAAAAGTGCTCTCCTTACTTTCCTCAAAGGAGA
AATGGAAGGAAAAAGAGTATCAAAAACCCTGAGAGTTGCACATCCCACCATTGCAAAAAC
TCTCGATGAACTTGAACAGAAGGAATTAATTACAAAAAAGGAAGAAATGTACTCCCTTAC
CGAATCTGGAATAAAAGTGGAAAAAATGATCCAGCAAATATAATTTTAACATATTTCTTT
CATCCACTTTATTTTAAATCTTTTTATCCTTAGCTTATTCCAAAATCGATTTCATACTCA
ATAAAACCGATTTTATTCTCAATCAGTAAAAATTTCAAGATCATTTTTCAGAAAGAAGCC
TCAATTGATCGATCATAATATGCAACTCAGAAAAATAACCTTGAACCCTGTATCAATGAT
CATCATCTTCTTTTCATCCAGTATGATATTCGTGAAAAAATGCAAGAGTAGAAAGCTTGC
TATAAGATTTAATAGTCACAGAAATCCAGAAAGAATGAAAAAACTCTATCCTGTAATTCA
ACTTTCTTGGTTCAGTTCAACATCTTTATTGTAATTCAATACTCTTATGCGTAACCGTTG
ACTCGTTTGATCACGTCGTTTCAAGAGGCTTTTCGGTCAAGCCTTTTTAAAAAAGGGTTG
TACCACAACCGTTACGATGTTGATCTCGTCGTTGCTATGATTTTTCGATAAAACCTTTTC
CTAAAAGGTTTTCGGTCAAGCTTTTATTAAAAGGCTTGCTGTCAAGCAGTTTTTGAAAAG
ACTTGAGTTAGAAATATTTATTTAATTCTTATCCCTTTATTGCGGCATAAACTGTTAACG
CTAATACTGAAACTCTTGAATTTAAGGGAATAATCAATTCTATTAAGAAAAAACCAGAGC
TTCGGCATCCAAAAAAGGACTAAGTATCAGAGGCAAGGCAATGTTACCTGAAGAAGACCT
TAAGATTATTAAAAGAACTGGGGCGAGAGCCCACCCTGGTAGAACAGGGCTGCTTTTTAA
ACTTATGGAGCGAACACTGTTCCTACCGCTCAAGTGCTCCTCTCCTGAAAACTTTTACCA
GTAAGGGCGAAAACGTAATTATTGGCCCTGGGGACGATGCTGCAATTATAAAATTTGATG
ATGGCTATGTACTTGCCATAGGTATGGAAAGCCATAACCACCCTTCATATGTCGACCCCT
ACAACGGAGCTGCTACAGGTATAGGAGGCATCGTAAGAGATATAATCTCCATGGGAGCCC
GACCAATAGCCTCTTATGGACCCACTTTATTTCGGGCCTCTGGACACTCCAAAAATATGT
TTCTCTTTGAACAGATAATTAAAGGAATTGCAGGGTATGGAAACTGCATAGGAGTGCCAG
TGGTCAATGGTGAGACTTTCTTTGACCGAAAATACAGTGGAAACCCTCTCTGTAAATGTT
GTTGCAGTAGGGCTCTGCCGGGAAGATGAGGTCATAACTGCCCGCTCCCAGAAAGCCGGA
AACAAACTTGTGCTCGCAGGCTCCAGCACAGGAAAAGACGGACTTGGAGGAGCTTCCTTT
GCATCCAGGGACCTTTCCGAATCAGCCGAAGCCGAAGACTGCCCAAGCGTCCAGGTGGGA
GATCCGTATACTGAAAAGCTCGTAATCGAAATGACACTGGAAGCCATGGAAAAGGGTTAT
ATAAAATCCTGCAAAGACCTGGGAGCCGCCGGTCTTGGAGGAGCAAGCGCGGAACTGGCT
GCAAAGGGAGGACTTGGAGCCTATATTATTGCAGATGCCGTGACCCAGCGCGAACCCAAT
ATGAATGCTTATGAAATCCTGCTTGCAGAATCTCAGGAGCGCATGGTCTTTGAAGTAGCT
CCTGAAGACGTTGATGCTCGTACTTGCTCTGGTATGCAAAGCACGACCTTAATGGGGCCG
TAGTTGGATGCTAACTGGAAAACCAAACTACACGGTTGAGTTCAAAGGGGAAGTCGTTGT
AGATATTCCAATTGATTTCTGACAGGTGGAGCTCCGACCTGTGAGAAATCCTCCAGTAGC
TCCTGTTCCTCAGGTTGAAGAAAGTAAAGCCCCGGAAACTCCGGAGAGGACCTTAAGGCA
GCCTTCCTGAAAGTTATCTCTTCCTACAATATTGCCTCAAAAGAATGGATCTACAGGCAG
TACGACCATGAAGTCAGTTAAGAACAATTGTCAAACCCGGAGAAGACGCTGGCGTGCTCA
AAATAACTGATAAAAAAGGACTCGTACTTTCCTGCGGCTGCCAGCCAAGAGCTACCCTTC
TTGACCCCTATAACGGAGGAAAGAATATAGTAATTGAAAACGTCATGAACCTTGCAGTAA
AAGGGGCTGAAGGGCTTTGCGATTGTAAACTGCCTGAATTTTGGGAACCCGGATCGTCCG
GAAATCTCACTGGCAACTCGAAAACTCCGTACTTGGGCTTGGAGATGGGGCAAGGGAGCT
CTCAATTCCAGTCGTGGGAGGAAATGTTTCCCCGTATAACGAAAGCGATGAGTTTAAGAC
CGCAATTATCCCAACCCCTTCAATAGGAATAATAAGGGAAAGTCAACCTTGAGACTCTCT
TCCTGTCAAGCTTCTTTGCAAAATCCGGAGACACCATCATCCTGGCAGGAGAGACATCCG
CAGATATGAAGGAGGTTCCGAATACTATGCTCTGTTTAGAGGCCCAGAATGCCGGAAAAG
TTCCTTCTGTCCCGAAAAATGCTCCTGAGATAATAAAAGCCGTAATCAAAGCTGCAAGGA
GCGGAAAACTCAGCTCGGCACACGACCTGTCCACTTGGAGGAATTGCCGCAGGACTTGCG
AAGATGTGCAAGAACTACGGTGCAAAAGTAGACCTGAGTGAAGTTTCAGAATTAAAAGCT
GAGGAACTATTATTTTCAGAAGCTCCAGCAAAGCTTTTACTTGCTACAGGCGAACCAGGA
GGCTGTGCCGAAATCCTCAAAGATGTGCCTCATATGATAATCGGCAAAGTCGAAGGCAAT
TCCTTGAAGTAAAAGGAAAAGACTTCGAGATTTCCCTCCTCTCAAAGAAATCTCCGATCG
CACACAGCAGCCTGACAAGGTTTATGATGAGATAAAGTCCCCATTTCTTCACCCGAGTTC
CGTCACCCGAGTTCCGTCACCCGAGTCCCGTCTCGGGAGGACGGTTGTCCTTTTCGCTTC
GCTCAAGAGGGCTGAGAAATATTGTAAATAAGTTTCACGTAAATAAGTTTCACTCAGTGA
AATAACTTACAAAGCTGCGGTTTTTTCGCTCCATGCCTTGTTTTTTGGAAGCTTATGAGA
CTTTCTTTGCTTCCAAGAGATTTTCTTTTGCTTCCAATTTAGATGGAATCCCATTCTATC
TTACCTTTTAATTTGTTTTTTAATTTAAGTTGTTCTTTTTTACTCTTGAGTTATTATCAG
TATTTTCTGATTCCTTGCAAGTTCAGGTTTGGGCATAAAAAATAGTTTTGAGTTAACCAA
AACAATAGTTTTTAGTAGGTTTCCGCACTAGAATACTGTGTTATGAAAGGCTGTATGCAT
CTGTATGGGAGTGCATCTGCCTTACAGTCCTAAGTGGTACTGGCCTGTAGAGGGATTTTT
CGGGTGCCTGAAATGGACCGGCATTTTGACCGGAATAGTATTTTTTCAAAATTTTTAAAA
ACAAGCCGACAGTTTTACGTCTTAATGATCTGATTATGGAGTCCATAGAAAGAGGAGGAA
AATATTCCTTTGATCTATCCGGACCATTCCTTGGACAGTGTAGATGGGACCCCGAACTTC
TCGAATCATTCCGTGAATTTGGGGAAAATGGAGGCGTAGAATTCTGCAGGAGCTGCAGTT
ATCACTCCCTGAGTTCGCTATATCCCGATCTTTCCTGGTTTAAGGAAGAAGTGCTCATGT
AGTAGGAAATGCTTCGGGAATTACTGGATATTACCCTTAAAACCTTCGTAAACACAGAGC
TTCTGTACACCGAAAGAGTAGAGAAGATTCTTACCGACCTGGGCTATAACTGTCTTATCG
CCGAGGGGTCCAGGAACCTCATGAACGGATATGACCCTGTACATGTCTTTGAGAACCATC
TTCCGACTTTGTTGAGGCATATAAACCTTAGCGAAGACCTTGAACTGCGCTTTTCGGAAA
AACTGGCAAGGCTATCCTCTTATTCCGGAAAAGTTTGCAGACTGGATTGCCAGCATGGAA
GGTGATATCCTGACTCTTTATTTTAATTATACAAGCCTCTGCTTTCACTACAGAAACAAA
AGTATGATAGACGATTTTATCAGGATGCTTCCAGAAGCCTTAAGTCCAGAGGCATTGACA
TGCTCACACCTTCTGAGGCTGTCAGGAGATTTGAACCCTTAAAACTTCCTACTCCTGGGA
ACAGAACAGACAATCCGATATGGAATAAATAATGCATTAGGTAACCATGCTCAGCAGCTT
TACCTGCGAGAACTGGTAAGAATTGAAGAGGAACTCTCAGGGCTTAAAGAAAATAAAAAC
TATCGAGAACTTAAACATATATTCGGTTATCTTCAGCAGAGTGAAATCTTTTTTCTATGA
ATTCTGAGAATCTCAGGAAGGATATGAAAGAGCTGTCAATTACTTTTCCATCCTGTCCGA
TTTCAGGAGAGCTGTGCTGGAGGAGGGAGCATGACATCGGTTTGCATGTATTTCCAGGCA
CATCAGCCTTTCAGACTGCGCAGGTTCTGGCCTGATGACAGATCAGGTTTTTTCCGCTAT
TTTGACGAGAGAAGCAACAGGGAGATCTTTGAAAGAGTAGCTCGGAAATGCTACATTCCT
GCAAACAGGCTCCTACTGGACGCTCTTGATGAACATAAAGGAGAATTCAGGTTTCTCTTT
CGGTTACCGGAACCCTGCTCGAACAATGTGAACTCTGGGGAAAAGATGCCCTTGAAGGCT
TTCGGCAGATGGCAGAAAAACCAGAGCAGTGGAATTTCTGGACGAAACCTTTTATCATTC
CTCATCAAGTCTTTTTGAAGACAAAACCGAATTTATTGAGGAGATAAAAGAACATAGAGA
AATTATGTTTGACCTTCTGGGAGTTAAACCTCAGGTATTCCGGAATACCGAACTGCTTTA
CAATAACACTATAGCAAAGCTTGTTTCGGATCTTAGTACAGAGCGATCCTTACCGAAGGA
GCGGATCATATGCTTGAGGGAAGGTCACCCAACGTACTTTACAGGGCAAAAGGTTCGGGA
CTTCCTATTATCTTCAGGAATTACAAGTTGAGTGACGATATAGGATACAGGTTTTCTGCA
AGGTGGTGGGAAGGATATCCCCTGACTGCAAAGAAATGGGCCTCATGGCTTCAGGGAATA
ATGAAAATTGTGTTAATATCTTTATGGACTATGAGACCTTTGGAGAGCATCAGTGGAAAG
AAACCGGGATATTTTCCTTCCTGAAAGAACTTCCCGGGGAAGTACTCAAGACTCAACTGG
ACTTCAGCACCCCTATTGAGCTTGTCGAAAAATATTCACCTGTAGCTGATATCGATGTTG
GGGACTTTTCCACAATTTCTGGGCTGATATGGAACGCGATACAAGCGCATGGCTTGGGAA
CGACATGCAAAGGCGCTGCTTTGAAGAAATAAAGCTGCTTGAGCCCTTTGTGAGGAAGAC
GGAGGACCCTGAAATCCTGCATATATGGAAGCATCTGCTGACTTCGGACCATTATTACTA
TATGTGTACCAAATGGCTCGGAGATGGGGATGTACATTCATATTTCAGTGTTCACTCCAC
GCCTTTCGATGCAGCGGTTAATTTCATGGCTGTACTTATGGATTTCAAAGCACAGGTATT
CAGAAAACTTCGCACAATAGCTTAACTAAAGAACACATACTAATTCATGGGAGTCAGGTC
ACATGGTAAGAGACTTATTCATGTTTGCAGAGTTTCAATGAGAACTCGCAGATTGTATGG
TTTAAGATAATCTACCTCGAAAGAACCTGATCTCTGTCTTTAATAAGTGACTTTCTCGAA
AAAGAGAACGCCTTCATTATGTTTGGTCATCTAGATAATATTACACAGAAAACCGGAGAA
TATTCAGTATTTACCGAACTTGACAAAGATGTTGATCCAGAAAGTTTCTGCCCAAAAAAT
AAAGGAACTTGAAGTTGTAAATGAAGTTGAATATGGGATTTCAGAATACGGGATGGTTTA
TTCCGTGGACTTCCCAAATGTTATAGGAGTCAGGGAGTTATGGCAAGGGCACTTACCATT
GTTGATATCATTAAAACTCCTCAACCAGAGTGCGCCGCATGCAGAAGGGCTTCTCACTCT
TTCAGGACTTAAGGGTGGGACTCACGCAGCAAAGTATTTCAAGAGTATTCTGGACCTTAA
TGACAGTAATTTTGCAAGCATGCTTGCAGAACTCTTCAAAGGCGTGGGCTGGGGAATTCT
GGAAATCGAATGTGATCCCAAAACTTATGAAGGAAAAATCATTGTGAAAGACTCATTTAT
AGCTGATGTTTACGGAGGGTCGGAACAGCCAGTTTGTGCCTATATGAGCGGTTATTTTGC
AGGTTACCTGACCGAATATTTCGGGAAAAACATAAGTGTGAGAGAGGTAAGCTGTAAAGC
TACAGGAAAGGAAGTCTGCGAACACATAATCTTCGCCGGCGCCGTCGGGCGGTACAAGCC
AGGAATACCAGATGAGAGGGGTGACGCGGTGATAAAGCAACCCAATGTTATTCTCGGAAA
TGACGATCTGCTTGTAACAATGGGAAAAAAGGGAGATCATAGGTTTTTTTACCCCCGTCG
AGACCATGCTCAGCATGTCGAAGAATCCGTCGCCTGTATCCATACAGGAGAAAGGCTTTC
TGGACTAATGATAACGAATGGCACGGCATCCAGAATTATATAGAGGACACAAATATTGTG
TCAACAAAACTTTATCATGATTCGGGAATCCGTATTTCCATTCTTGACTTTAGTGCATCC
TGATGTGCCTGTCCTTATCCGCAGGTTTAAGGTCCAGTCCCAGAAAAAGCTTTCAGGAAA
AGTCTTTTATTACTCGAATTTTAACGTAGGGGAAACCTCGCAAGAAAAACCTCGGGTTTT
TGCGATACCGATATTCATTTGCTCGTACAGTACTGGCAAAACTATCATATAGGGATATAT
TCCCAGCCAGAGTTTAATGAGTGGCAAATCGGAAAGGCAATGGATACTATATGGTGGACG
AATTCCAAATATGATATGGAAGACGGAAAACTTCAGGGGAATAAAGAAGACATAGGAAAC
ATTAATAACGCGGCTGGCTGGGATCTTGAACTGAGGCTGACGGAGCAAACGAGTTTGTGA
TCCTTATAGGCGCTGCTTCTTCCCGACGCATCCTGTATAAGAGAATGCAGGAGCTCTCAA
AACTGCCTCTTTGAATACATTTTTGAAAAGGACGCGGAACACTGGGTTATGTGGCTTTCC
AGAAAGCAGGTAATCAAAATTCCAGGCTCGAAGAATACGAGAACCTGCGTCAAGATCTGT
TCAATGCCTATAACCGAGCTCTTTTGATGCTTTACCTCCTTAATGACCGCGAATATGGGT
CTTTGTAGCTGCTCCGGAGTTTGACTCAAACTTTGAGAAATGCGGAGGATATGGATTCTG
CTGGAACAGAGATGCTGCAGAAATCGTGCTCGCACTAAAGCACTCAGGCTATCCAGGTTA
CTGTAGACATGTTTTTCAAATGGTGCATCCAGACTCAGCTCTCCGATGGTTCCTGGTTTC
AACGCTACTGGCTAAATGGGATATAGCTCCCTCCTGGGGCAACTTTGACTACTCAACTCA
GATTGACGAAACCGGTCCACACTCTATGCTATGGATGTTTATTACGGAATTCTCGAAGGC
CTGAAAAAAAGCTGGAGTTTCTTGAAGAGGTATGGGTCTCGGTACTCAGGGCTGCCGAAT
ACCTGATGAAGCGGACCAAGTCAGGAATTCACGAAAGATGCATGGATCTCTGGGAGACTT
ACTACGGAATTTTTACATATACAAATGCTTCAATTTATGCCGGGCTCATGCGGTGCTTCC
CATCTGGCTGAAGAAAATGGAGAAGCTGGCATGGCAAGGCGCTGGAAAAAGAGAGCAGAA
TTCGTCAAACAGGCCACAATTGACCGTTTCTGGCTTCAGGAAGGCTACTTTGCAAAAGGA
GTAATTAACGAGAAACTGGACAAAACGATTGATGCAAGTATTCTAGGCACCTATGTCCCT
TTTGGAATGCTTCTCTGCAAAAGACCCCTGGAAAAGGATATGATTCAGTTCATGATAGAG
AACATTCAAAAGAAACTCTCAGTACCTATAAATCTCGGTTACGGCATCAAAAGGTATGAA
AATGACAGTTACATAAATGGAAACCCATGGGTAGTAACTACACTCTGGCTTTCGGAAGCA
ATGTTTACCTTTGCCCTTGAACTCTCCTATGAAAAAGAAAGCTCTGCTCCCACGCATGAG
AATTCATATGAAAAAGAAGAAAAACCTGAAGAAAAGTGAAAAGACTGACCAGTGAAGGAA
TTGGCTACCTCAAATGGGCTCTTGCCGGAGCAACCAATACAGGCCTTCTCCCGGAGCAGG
TGGATAAGTCTACAGGCAGCCCTGCCTGGGCAATCCCTCTTGGATGGAGTGGATCTCTGA
TACTTAATAATATTCTGCTTCTGGACAAAATCTGCAGGAGAAAAGCCGGAAATCGACAAG
AAAGTTAAGATGCAAAAAGTCTGAGAAAAGAGAAACACAGTGAATTACGCAGTTTTTCAC
CTATCGGAATAAATATTTAAGGAATTGAAGGAGGAAAAAGCTCCTAAAAGCAAGAAAAGC
AATGAAAAACTACCTCCTTACATCCTTCATCCACGATATCCATTCATCCACGCTTCTCCG
CGTTGATAGCAGTTTTGGGATCAATTTTTAGATTACCAGAATTTCTGCCGAAATATAGAC
TTTTTTAGTTTAAGTTTAGACTTCCTTTCTAATTTCTGTTGCCCCACCGAGGTATGGCCT
GAGAACCTCAGGGATTTCCACACTTCCGTCCTCACGCTGATAGTTTTCGAGTATCGCAAC
GACCGTCCTCCCTACAGCAAGACCTGAGCCATTAAGAGTATGGACGAACTGAGGGCCATC
AGGAGTCCTGAAGCGGATATTAGCCCTTCTGGCCTGGAAGTTCTCGAAATTGGAGCACGA
AGAGATTTCCCTGTATTTTTCCTGTGTAGGTACCCACACCTCGAGGTCATAAGTCTTTGC
TGCTGAGAATCCGATGTCTCCAGTACAAAGATTTACCACACGATATGGCAATTTCAAAAG
TTTAAGGATCTCTTCCGCATCATTGGTAAGCTTTTCCATTTCTTCATATGAGGTTTCCGG
CTTTACGAACTTGACAAGTTCAACCTTATTGAACTGGTGTTGACGGATAATGCCTCTGGT
GTCCTGACCGTGTTTTCCGGCCTCGCGCCTGAAACAGGCAGTATACGCTGTAAGGAAGAC
AGGCAGTTTTTCAATATAATCGTCCATAAAGAGATTGGTTACAGGGACTTCTGCTGTAGG
TGCAAGATAGTAACCATCAGTACACAGATACATATCATCCTTAAATTTAGGCAACTGACC
TGTACCAGTCATAGCTTTTTCATTGATAAGTACAGGTGGAAAAACTTCAGTATAACCCTG
TCTTTCATGTACATCCAGCATAAAGTTTATGAGCGCTCTTTCGAGTTTTGCGCCCATTCC
TTTATAGACTGTAAAACCCTGACCTGCAATCTTGGCTCCTTTCTCAAAGTCGAGTATATC
CAGTGCTTCTCCGATATCCCAATGGGGCTTTGGAGTAAACGTGAACTTTCTTGGCTCGCC
AACGACCCTTACAACTGGATTATCATTCTCGTCCTTACCTACCGGAGTTGTCGAAGATGG
GATATTGGGGATTTGGAGCATTATTTCATGTATTTTTGACTTGTAATCACGTATTATATC
ATCGATTTCTTTTATACGGCTATTAATGCCTTGCATTTCCTCTATCTTGGATAAAGTATC
TTTATTTTCTTTCTTTAGCTTCGCTATCTCACGGGTGACCACATTGCGCTTATGTTTTAG
CTCATCACCTTCGGTGAGACATTTTCTCCACGCTATATCATACTCAAGAAGGCTATCTAT
AAGCTCAGTGCTCATATTCCTATTAATGAGAGCGTGTCTAACTATATCGGGACTATTACG
TACAAGTTTAAGATCCAGCATATTAAGCCCGAGATATCCTGCATGTGAGAGAATATATAT
TTTGTGATTTTTCAGGTGTAAAGCTGTTATGAAAATCAGCAAAGTTGAAAAAGAAGAGAA
AGAACAGGAAAATATTAAGATAAAAAATAAAATTAAAAAATCCGGAATTTTAACTGCTTG
CAATTAAAACCACATTATTTATTAATACCTGCTCTGTTAGGATTTCAGGCAAGAAGTCTT
CCATATGGACTTTCTTCAAAGTAACTGACAGACTGTTTGGCTGTCTCATTAGATCCTTTG
GAATCCGAACCCAAAAGTAGCCTTGAAATACTTGCCTTGTTCATATATTCAACTTTTGGT
TCCCCTGAAATTCCTCCAAGTTCCGCAGCCTTGTCAATTGCATCATAAATATTTCCAAAG
CCATCCACAAGCCCAAGTTCCTTTGCCCTGACTCCGGTGTATATGCGACCATCAGCAAGA
GATTTTACGTTACTTCTGGACATGTTGCGCCCTTCAGAAACCTCAGCTACGAAATTTTCG
TAGCTATCCATAACTACAGAATCAGCATACTCTTTTTCCTGATCAGTAAGTCCTCTCCAG
GTACTTCCCATGTCTTTCATTTCTCCAGATTTTGCAACATAGTAATCTACACCTGTTTCT
TGATTAGAGAAGAATTATTCTGGAAGACCCAGATCACTCCAATAGATCCGGTATTTGTAG
AGGGGTTTGCAATAATGTAATCAGTCGGCGCAGAGATATAATATGCAGCACTGGCTGCAA
GGTCCCCCATGGATACAACAACAGGAATTCCTTTTGCCTGGGCTTTCTTAATTTCTTCTA
CAATTTCTTGAGCTGCTGCTGGAGATCCTCCAGGACTGTCAATTCTAAGCACAATTGCCT
TGACTCCATCATCTGCGGCAGCACTGCGAATATCTCCTGCAATCGCTTCTGAAGTAGCAT
AACCAAGCCCTTCAGCAACGTTTCCGGAAAAGATAGTGCCCTGGATATAGATAACAGCTA
CCTTCTCCGAACTTCCCAAGTTTCCACCAACACCAAAATTGGAGGAGATTAACGCAAGAC
TCACCAGTATGATAGCAACGAGAGCCAGTACGACCAGCAGGTAGGGCATCCATCTATGCT
TTTTTCTGTGGATACGGATTGGGATTCATGCTTAAACTCTTGTTTTTAATTTCTTTATTT
TCAGAGACCTCAATGTGGGTCCCATGATCAGCCATTTTTCCGGACCATCAGGGGCAGAGC
TGTCAAAGGAGTTATCACTAGTACCGTAAATTCCATTATCAGGAACAGAGCAACCTCTTC
CATTGTGAGGACTGCTTTGTAAGTTGTCATCTCGGATAGATCTTCTGAGTTCGTATCTTC
AGGGTTTATGTTTTTATCGCTCATATCTGATGGAGACCGTATATATAGAACCGTATATTT
TTAGATTTGCCGCTTTAGTTGCGGTCTTGAGCATTATTTATATTTTTAATCAAGAGAGTA
AATAGTATTGTAACAGGCGGTGCAAAGGATACTTACAAAAGCCCGCAGACAATAGAATTT
ACAAACAGCTCATTTATCGGAGCTATTATTAATCTATCTCTACATTCCACCTTCTTTATA
TATGATTATTAACTATTCCTCAAATAGATTACCTTGTAAAACACAATAGTGAAATATATT
TTAGAATTGCAACAAACATTTTCTAAAAGGTTTGATCAAAAAGCGTGAGCGAAATATATT
TCAGAGTTGCAATCGTCGAGAGAATATATTCATAAAATATATGGAGATAAGAATGCAGAA
TCATCCAGTAAACCATGTACTTGTCACCTGTGGCCTGCCTTATGCTAACGGCAAGGCTCA
TATCAGGCATCTCCGGACCTATGTGCCCGCAGATATTTATGCCCGTTCCATGCGAAAGAA
GGGAGGGACGTTACTTTTGTCTGCGGCTCGGATACTCGCAGCACCCCCATTGTCGTAAAT
GCCGAAGAAACTAGGGATTACTCCTAAAGAGCTTATAGAAGTTTATCACAAACATTTTGA
TGAGACTTTCAAGCAGCTTGGAGTTTACTTTGATGCCTTTGGGACTACTGGCGATCCTGA
GAATCATAAACGGACCACGGATATTGTCTAACAGGCTGATTGAAAAAGGCTATGTATACC
CGAAAACTATCAATTGCCTGTTGCCCCAAATGCAATCGTTTTCTCCTGACCGCTATGTAG
AAGGTTCCCGCCTCACTGCGGCGAAATTGCAAGAGGAGATGAATGCGATCAGGGATGTGG
AAAACACCTTGAGCCCGGAGAACTTCTCAAACCCCGTCTCGCACTATTTGCGGAGGGCCT
GCCGAGTACAGACAGCAGGAACACTTTTTCAAGCTTTCGAATTCAGCGATTACCTCATGG
ACTATCTCTCAAATGACCTTGGCGGAACCATCAATGCCAGAAACTATGCACTTGGCTGGG
CAAAGCAGGGACTTTACAGACTGGTGCATCACCGGAACCTGGAATGGGGAGTAAAATTCC
CTGGGCACGATGACTTCGTAGTCTACGTTTGGGTAGATGCTCCTATAGGATATATCGCTT
TTACCGAGGAATGGGCTGCAAAGCCGGAGATTCCTGGGAAAATTCTGAAAAACGACGGGG
AAATTGTCCACTTTATAGGAGGGACATTACCTATCATCACTGTATCTTCTGGCCGGCTAT
GCTTAAAGGCGCGGATTATTCGGTGCCGACTGCTGTCGTAGCTTCAGGCATGGTCAAAAT
TGAAGGTAAAAGTTTTCCAAGAGCCGGGGCAATGTGGTCTGCGTAGGAGAAGATTACCTT
GACCACGGTTTCCATCCTGACCTGCTGAGATATTATCTGGCAAGTTATACATCCCAACAC
AAAGGAGCTGAACTTTTCCTGGCGCGTGCTTCAGGAAAAATCA
>contig_14
AGTTACGTATTGCTATCCCGTTTTTAAAAAATAAGTGTAACCGAAAGAAACATATCAGGA
TGAAACACGCGTTAATTCAGGATGCTGATGGGTGAGTTTCAATTTCAAATGATAAATTCA
TTCGAACTATCATATTTCGAGAATTTTCAGTTTAACTTTCAGTTGAATTTTGTACTAAAG
AATTTCTTATTATATATTTGTATTACTCTTATGATATTTAACATGAGCTAAATTATCCGG
GATTAAAACTGGATCATGGTGTGTAATTACAGGTTATGAGCACTCACTTGAAAAAATTAT
GGAAGAATATACACCCTTCAGAGGAAGAATCATATTTTTTTGATTTTATTTCAGTCAAAT
ATATCAAGTGAGCTTGCTGTGGAACGGAAAACTTCCCACATAACCTTTGAAAAATTATCG
ATTTCATGTAAAGAGGTAAAAATTTAAGAACGACTTCCAATGCAAAATCAATAGCCATCA
GGCAAGAAAATTCCCAACTGATGACCAATGGAAGAGGATACAATTTGTTCTGTTAATTCA
CTTTTTTCTATCCGCGCTATTGTCCCGTTCTCAAGATATGCTATCCTATGGCAGACATGA
CGCAGAACTTCAATGTCATGGGATACGAACAGATAAGAAACTCCAGTTTCATCCTGTATC
TTCTGCATAAGCCTCAGTATCTGGGCCTGTACCGAGACATCCAGCATTGGAGGTTGGTTC
ATCTGCAACTATCAGCTCCGGTTTAACGGATAGAATTCTTGCAAGCACTATGCGCTGTAT
CTCTCCGCCGCTAAGCTGGGAAGGGTAACGATGAAGGTGCTCCATGTGAAGGCCTACAAG
CTCTACGAGTTCACCAATTTTTCTGAAAGCTCATTTTTTCTCATACTTGAGTGAATTCTC
AGCGGCTCTGCTATGCTTCAAATCCTTCATCTTAGGGTTCAATGATGTTTCAGGATGCTG
AAATATCATTTGTATTTTCGGGAGTATAGTTGATATGGTTTTCCTGTCTGAAATGTCCTT
ACCTTTGAATATGATATTACTCTGAACTAGGTTTTTCAAGACCTGTGATACATTTACCGA
CTGTGGTTTTCCCTGAACCGCTTTTGCCAAACAGCCTAAGAGTTTCTCCTTTTGAAATAG
AGAAGTTAATGTCCTTGATTATTTCATTAGAATCAAATGACTTGGACAGAGATTTCACAC
TCAGTACATGTGACATCTGACCATGCCTCCATCAAATTTTCTTAGAAGGGGATGCTCACT
AACACATGAAGCAGAATTAAATCTACATCGCTGGCTAAAGAAACATCCTGTCGGCAGGAA
TATTCTGCTTGGCTCTGCCCTGGGAGAGGTACAAGTCCATTGCGAGGAAGGGCACTGATA
AGTCCCTGTGTGTATGGGTGTGAAGGAGAATCAATAATCTTTTTACCCTATTCACCTCAA
CTATCTCTCCTGAATACATAACTGCTATCCGATCACATATCCGGAGAGCAAAATCAAGGT
CATAGGCATTATCAGCATTGTTCTTTCGTGATCTGCCTTGATATGCATGAACAATTCACA
GATCTTATCCATAGAATCTGGATCCAGTCCTTTTGTTGGTTCATCAGCTATAGAGCAGCT
CAGGATCTGAACAAAGAGCAATTGCAGCCAGAAGCCTTTGCTTCATGCCACCTGAAAGCT
GGTATGGATACGAATTATACACTTTAGTTAAATCTTTAAAAAATAATCGGCTCATTATTG
AGATGACTTTTTTTCGTTTCTCCGGCAAAGTAATATTTTTGTTATCAAAAACCTCAATAA
CCTGTTTCCATATTTTCAGAACAGGATTCAGGGATTTTGCAGGATTTTGGGGTATCAGTG
AAATTTCCCTGTCCTTTATTTTTTTCATTTCCTTTATGTCCATTTTTAGCAGATCCGTAC
CATGGAAATAGATACTCCCATTCACATGGGCATTGTTTGCAAGTAAACGCAGCACAGATT
GCCCTATAACAGACTTGCCAGAACCTGTTTCAATAATCCCAATGCATTCTCCTCTTCTAA
TATTCAGTGAAACCTTGTTCACGGCTTTCACATATCCTTCATTGGTTTCAAAAAACATCA
AGGTCACGAATTTCAAGAATATTTCCCGATATGTTCAATAAATATCACCACCTCTGTCCT
GAGGATCGAGAATGTCTCGCATTCCATCACCGATTATGCTGAAAATAACCACAAAAGTTG
TTATTGCCATTCCAGGGAAAATTGTCTGGAAAGGCGCTGTCCTCATATAGGCTTTTCCTG
CACTCAGCATGGCACTCATTCTGAATATCGGCAGGAAGCCCGATACCCAAAAACTCAGGG
CAGATATGGAAAGAATGACATGTCCAATGTCAATTGTCGCAAGGACAAGGATAGGAGCTA
TAGAATTGGGAACAATATGCCTTAATAGTACCCCGATATCTCCTATACCTATCATCTTTG
CTGAAAGAACATATTCGTTCTTTTTAACCGAAATCACCTGTCCCCGCATCAGCCGGCGTA
ACCTGCCCACTGGACGATTGAAAGCGCAATTGCGATATTTACGACACCAGTGCCAAGCAT
ACTCATTACTGTCAGGACAAAGATTTATCCCCGGAAATGCAAGGAATAGGTCTATAAGTC
TCGAGATCACATCATCCGCATAGCCTTCACAGTAACCTGCCATGCATCCCAGAAAAACGC
CGGACACAAGAGATATCAAAACAACACCAAATGATATCAATAGGGATGTATGAGCTCCAA
TCATTATTCTGCTCAACATATCACGTCCGAGATAGTCGGAAGCCAAGTAAGTGTTCTGAT
GAAGGACCAAGATTTTTGTTATTAAGATTTACCTCGTTGGGATCAGATGGGACGATACAT
GGAGCAATTAGGGCGATTGACATTAGAGTAAAAGAAGGACGAGGGGCAATCAGCATGTCC
TTTCTCCTGAAGATCATCTGTATGTGGTCTTCACTTATGATGCTGTCAGGAATTTTTATA
TTTTTCATTATAACCACGTTTTTAATCATATTTTATTCTTGTATCCAGATACGTATAGAA
GATATCCACCAGGAAATTTATCATAAGAAACATTGCCACTATACACATTACACAACCCTG
CACGACAGGGATGTCACGAGCAGATATCGAATTGACAAGGAGACTGCCTATTCCAGGCCA
TGTAAATACCTGTTCTATAACAATGGAACCGCCAAGCAGGTGCCCCATCTGAAAGCCAAG
AACTGTTATCACTGGTAGCAGAGCATTTTTCATAGCATGCCTTAAGACTATAGTTCTTGT
GGAAAGTCCCTTAGCTACGGCAAATTTTATGTAATCCTGACCAAGTGTCTCAAGCATGCT
TGTTCTTGTAATCCTCATCACCGATGCTATCGAATGTGATGAGAGCGCAAGGGCTGGCAG
GAAAAGATTCTCCAGACTACCATAACCCGTTGCAGGTATCAGTTTGAGCTTGACTGAGAA
AAGCAGGATAAGAAGAAGGCCGATCCAGAATCCCGGCATTGAAACTCCGAAAAGGCTGAC
AAACCTGAGAATATGGTCTGACAACTTATTCTGTTTCAGGGCAGAATACACTCCCAGGCT
TATACCTAAAACAACAGTTATCAACATACTTGATGTCGCCAGCAGGATTGTTGCCGGCAG
ACGTAGTTTCAGAAGATATATCACAGGTTTATGATATACATAGGAAGTACCGATGTCACC
GTTTAACAGAAAATTTTTCAACCATTCGAAAAACTGAATGTATAGAGGGTCATTGAGGTT
ATATTTTTCTGAAAATTGCACCAATTGCTCTTCTGTGGCTGTTTGTTCCAGGCCTATAAA
AGTATGTTTGAGAATTATCTCTGTAGTTTCTCCAGGTATCATATGCATCAAGAAAAATGT
CAGTGCACACGCCACAAAAAGTGTGATCAGCATGGATGCAAATCGTTTTAGTAAATATTT
GTGCATGTACCTCCTGAAAAAAAGAAGACCGGAATTACCGGTCATTTCAAAATAGAGTTT
ATTTCTCAATATACATCCCGGCGTTAATGCGATAGTCGTGAGCTGTTGGGTCAAAAATGC
AACCCTTGACCGTATCTTTCTTAACAATATCACAACCATAATAAGCCACAAGGATCATTG
GCTGTTCTTCGTATACTATTTTTTCAACCTCGTTGAATTTCGCATATCTCTCTTCCTGAT
TGGTGATGCCTTTTGTTTCTTCTATGAGTTTATCGACTTCAGGATTTGAGTATCCGGGCT
TATTGTCTGTACCGTTTGTGCTATACCAGTTGGTAAGGATAAATTCAGGATCAGGTACCA
TTGCGATGGCGAATGGTGCAAGACTCAGATCCCAGTTTCCTTCTTTTTGCCTCTCAAGAA
TATCACCGTATTCCAGCACTTCAGGTGTCACTTTTATGCCGATTTTACTTAGCTGTGCTG
CAATAGCCTCTGCCATTGGAGGAAGTCCGGGCCTTGTTGAAAATGTCATGAGAGTAAGTT
CCAGCTTCTGACCATCTTTATCTCTTATCCCATCTCCATCAGTGTCAATCCAGCCTGCTT
CAGTCAGAAGTGAATCTGCTTTTTTATAGTCCTGCTTGTAGGGTTCAAGGTCTTTGTTAG
TCCAGACCATGTTAGGAAGGAAAGGTCCGGCTGCAGGTTCGCCTACATTATAGAGTACAT
TTTTTACAATGCTATCTCTGTCAATTGCATAAGAGATCGCCTGCCTGACTCTGGTATCGT
TTAACTTGTCCTTTGCAAGATTTACGTCTATCTTATAAACTCTGGGTTCCACGTGTTTTT
CTACATTAATACCCTCAAGAGCATCAATCCTGTCGGTTTCACTGTATGGTACATCTACTG
TAAAATCGATATCTCCGCTTTCTATTGCTATTGCTCTTGTGTTAGGATCTGGCATACCTT
TGATTACCATTCTATCAAGGCCTACTTTTCCTCCCCACCAATTCTTATTCTTAACAACTG
TAAATACATTGGTCTGCTCGTCAAATGACTCAAACATATATGGACCGGTGCTTATAAGTT
TTATCAGGTCCCCGTTTTCATCTACCGAATTCCTGTTTATTATTGCAGTACAGGGATAGT
GAAGTACAGCTGGAAGCATCGTATTGAGGTCAGCTGTTTTTATGAGCAGAGTATAGTTAT
CTTTTACTTCTATAGATTTTATATTCAACATTGATGCAACATTGACATTCCTGCTAATGG
CTCTATCCAACGAGAATTTTACATCTTCTGCAGTCATGTTGGTTCCATCATGGAACTTGA
CATCCTTCCTTAGCTTGAATTCCCATGTATTATTGTCAAGCTGCTGCCATGATGTTGCAA
GACCTGGTGCCAGTGAAAAATCCTCATTTGTTGTCACAAGAGTTTCCACAACCAGAGCTT
TTTCACATATTACCTTCATGTCTTCAGCTGGATCAATAGATTCTATGTCCCACATTTCCC
CAATTGTCAGTTCCTTAACGTCACTTTCGTTACTTACATCGGCTTTACCTGAATCGAGAC
AACCAGAAATTGCCATTGCGACTACCATAAGCATAGCCATAAGCAAAAATGAGTCTGCTT
TCTTTCTGTACATAGTTCTACCTCTTTTAAAATTATTTTTTACCGTAGAGCATGTAATAA
TCGTAATTGTACCCGATTCGTTTCCAGAAAGACATGTATTGCTTCTGTATTTTCCTGATG
TGAGATATATCATAGGCATCGATTTTTGAAAATCCGGCATTCTTAAGATATTGCCTAGAC
TCTTTCAGTGAAGTGCCGTTGGCATTGGAAGCGATGCTGTCAGTTCTTTAGAATAGTGGC
CTTCCCATGGATTTGCTTGTTCAAAAATAAGAATTCCAAGACTGCTTATAAAACGTCTGA
CTCGAGTGTTTAGAGAACCGTCGTCCCAGATCCCATCGATAATTATGGCATAACCTCCAT
CTCTAAGGACTCTGTTCCAGTTCTTTATAGCTGTTTTCGGGTTGGGGAGAGTCCACAGAA
GGTGACGAGTTATTACCACGTCGAAGTTTTTTCATCAAAAGGAGGATTTTCGGCATCGCC
TTTAAGAAATTTAATGGATAGCCCCTGGGACATGGATTTTAGGCGTCCTTTTTCCATCAT
TTTCTCGGAAAGATCAAGACCTGTGACGTTATGTCCCATCTCTGCAAAAAGAATGCTTAG
CTCACCTGTTCCACAACCTACATCCAGAACATCAAGTTTTCCTTCTGGAATGATCTTTTG
AACATTGTCTTCCAAGCATCAGCTTCCTCAAGACTTTTACTTTGTGCCCATGCTGTGTGT
CATAGGTAGCTGAAGATTCATCCCATTTGCTTGTAATGAGTTCTTTGATTTGTTTGTTTT
CAAGAGTCATGGGGCGTTATAATAATAAAAAAATATAAATAATTCACTTTATTGATAATG
TTTATTAGTAGGATTAGTAATGTTTATTAGTAGGATTAGTAATGTTTATTAGTAGTAATA
CAAAGAGTCTAGTAGTATAAATTAATAACTAATACATTTATTGTGTGACTTCATTATGTG
ACGGCCTTGAATGAAGTTCTATGAATTATTTAATTAACAATATAAATATATTAGAGATCA
TTTTGCAATTTATGTTTTATTAACCTCCAAATTTCCTCATAGGCTACATTCAACATTGAG
AAGTCTTGTTGCCAGGTTAAAAAAGTTCATATCAACGTAATAAGCAAGATTTAAGAAAAA
CAGGGAAGTCAAAATAGAATCCTATAATTGAAGATAAAAACATAAAGATAAGATTTATGA
GGATGATTTATTTTAACAAAGAACAAAATTTTAACAAATTATATTTTTAGTCTAAAATAA
TTTCACTTTGAAACTTTTTTCGTTTTTTATTTTCACAACTCAAACAATTTCACTTTTATT
CAGAATTTTACCTCAACCGGTAATCTATTCCGGAATACACTTTGTGATGATTCTAATTGT
TCAAGTTTCAAAGCTCCATGAGGTCTCTTGTTACAACCACTGTATGAATTCTTCGAAAAA
TTTGGATCTTTCTCCAAACCTTTCGTATGTATAGAACTATTTCTCTATTTTCCGTTTGTC
TGAGGATGTCTTACCATTGTAAATATTGGTTTAATTCCAGGTTATTCAATGCGCCTTAGG
AGTTAAACTTACTATTCCATGAACCATCTTTATTGATCCTGTGAACTCTGAATTCACTCC
ATGATAAATTTCCTTAAAAGACATATGTCCCAGTACTCACTGACAAGTTCATCAATTACT
TTAATGGTGTTCTCCATGTTACAATGAACATATTCTCCACCTGCAATTCATTTTTGATGA
CTCATCAAGAATGGCACAGACCTGCAAGCCTAATCTGGGGTTTTCATGCCAATCGATGCG
TGCAGCAGACATGCTGTGTTCACGTTCGTATCTGTACCATTTTCACCTCTTATTTCTTTT
ATCGGTTCACACTGACAAGGTTCATGCTGAGTAGATATTTATGGATTCTGTTATGAGATA
TCCTGGATTATATTTGCCTTCCACGAGAATCTCAAAGTAATATACTCCAAACTTGTAATC
TGAATAAGTTTGATCAATCAATTCCTTTTCATCAGAGAATAATGGCTTCTTTGGTATTCC
AAGATAATTGCTAACCTGAAGAAGCTTACCAGCTTCAATGTATTCTTTATAGATCTGCTG
AATTCGATGAGCTGAGGTTCAGAGGATCTCAGCTATCGTATAGGAGGATTCCCCTTTCAA
CTTTAGAGTAACAATCCAACGGATCTTTTTCCTGTCAAGTTTCACAAAAGATAAGGGATT
CCAAATAACATAGTTAACACGAAATCATTTCGGGATAAAACATGTTTCTGCAATCCTTTT
TCTGAGATATGTTCTTTTAGCTATTTTTATCTGAGATTTTTAGGAGAAATTTATTCCGAG
ATCTTTAAATCCGTTAAGTTTTGCAAGGTTGATCAGCAATGGTGTAAGCGATTCCATAGT
ATTTGCCTGCTTAAGAGGGCCTCCATCCAGGGGTTTCATGCATCCCATATGATCTGTAAG
CTTAATGACCAGCTTCTTTGCTTCGGCATCATCACTACATACCAGCGCATGGTATACAGA
TTTGCACTTAACAATATCCCTCAATTTTCTTGCCGGGATGTTGTGGAAAGCTGCAACAAC
TTTTGTAGAAGCCGGACATTTTTCTGAATTGCAAGAGCGGCTGAACCTTCCTCTGAGGTT
CATATACAAAAAGGTCTCCTTCCTTTTCCATCGGGACTACAGGAGTAATAAGAATCTTGT
CTTCAAGAGCCTCACGAATCTCATGCAGCAAAGGCAAAACGTGGCCAAAACGAATAGTAA
GAATTATTACTTCGGCTGCTTGCGCAGCTTCATGGTTACTGTTTCCTGTGATAGTTATCT
TAGAAGTGTCAAACCCGCAGTTTTCAAGTTCGGAAATGGCTTTTTTGCGGCTTCATTGGC
AGCTTCCTTGGATCTGGATCCTATAATTACTTCGTTCTTTACGCCTTCAGCCATAAGGTT
TTGAAGGGCCAGCCTGAGCACCATACCTTCTCCTATATTGCCAGTTCCTCCTAAGACAGC
TATTTTTAACTTTTCAGAACTCAATTTGAAAAAACCTCCAGTTTGCTATATTTTCTATAA
AATATGTTAGAAAGTAATTGCACCTTCTGTCTTTGTTAATTAAATTAAGATCGCTAATTA
AATTAGAATATTATGTATAGCGACTCCAGATTTCTATAATTACTTTCATTAATCTGAATA
TTTATCTAGGACTATAAAACTAAACTCTTTTATTAATTTCGCTTTTCTCATTAAATATTT
CTTTTAATAATTCAACACTCTAAACACACTATGAACAGACATCACAAAGATTTAGGAATA
TACATCGTTTATATTTTGCTTGAATTTTCATTCAAGCAGTAAAACCCCAACACATATAGT
TTTTTCAGGTATGCAGAACTCAAGTACAAGTCCTGCCTTTTCCATTGCCTTCTGGAGATT
TATTCCTACAGCCTCAGGTGCAAAACGCCTCAATTCCGGCTTTATGCATTTTTCAAGATT
ACAGATTTCGCATTCGTTGCATGAGCCAGGCCTCAGAAGATGCGCAAAAGTAAAGCCTTC
CTTGAAAGCTTCATGTTCAAGCTTTAACATTTTATGGAAGGAGTCTTTACGAATGTCTTC
CCAGACCTCATGGATATCCGAAACCTGTGAAGTATCGCGTTCTTCGATAAGTAGAAGCGC
ACTATTGTATTCTCCTATGATTTTTCTAAACTCATCAACCGATATAACATTAGGTGGACA
GCTCAGTCTCCTTCCATAACCTCTGCAACCGTAAGCACACTTCAGAGCAATCCTGTTTTC
AACCGGAATATCTTCTGCATCCACAAGGTAAGCCTTGAGACCCAACCCTGAAGCCTTTTC
AACAAGATCTTCAAATTTTCCTAACATGATAACCCCTTTAAAAAAACCTTTTGTTTTTTC
TGTCTTCTTTCTTCTTAATTTGTTATCTTTCCAATTATTTTTTACTTTGAGAAATGAATT
GAGATCTTACTATCCATAACGTTAACTAGCTCTAAAATTAACTAGCTCTAAAATTAACTA
GCTTTAAAGTTAACTAGCATTAAAGTTAACTAGCCCTAAAATTAACTAGCTCCAAAATTA
ACTAGCTCTAAAATTAACTAGCTCTAAAATTAACTAGCATTAAAGTTAACTAGCCCTAAA
GTTATTTTTTATCTTTTAAGAAATCACTGAGAGAAATATAGTTTTGTTATGAAAAACAAG
AATTATTATATTTACTATCTATATTTGCTCATAAATCCTTGCCATATTCACTACTGAATT
GATATCTCTTAATTGATAACAGATAATTAGTAAAGGAATCTACATGATTAAAAAAGTACC
TTTAACTGAATTGAAAAAACGGATGAGAAATTTTAGAAAACGGATGGATATCTCAAATCC
TCAATGGGAGATAGCTGTTATCTTCAGCAAAATCAATCTTTATTATTTTACGGGTACGAT
GCAAGATGGAATGCTGATTATCCCTAAGCACGGAGAAGAAACTTTCTGGGTACGCCGCAG
CTACGAAAGAGCCCTGGATGAATCCTTATTTCCAAATATAAAACCTATGAACAGTTTCCG
TGATGCCACAAAGAGTATAAGTAGGCTTCCGAACACGGTATACCTTGAAACCGAAGTTGT
TCCTCTAGCTTTGTACCAGAGATTTCAAAAATACTTCCTTTTAAGAATGCCAAATCTGCT
GACTCTCAAATTTGCGCTGTCAGAGCAGTAAAAAGCGAATATGAACTCTCGATAACAAGA
GAAGCTGGTAGAATTCATCAGCATGTGCTGGAAGATCTTGTACCTGAAATGCTGCAGGAA
GGAATGAGTGAAGTGGACCTGTCAACCGAAATATATTCAGTTATGGTTGAAGAAGGACAT
CACGGATTATGCCGTTTTGGAATGTTCGATACCGAGATGATCCTGGAAATGTCTGTTTTG
GTGAAAGTTCAATTTATCCTTCTTACTTTAACGGACCTGGAGGAATCTACGGGATGTGTC
CTGCAGTTCCCCTGATTGGAAGCCGTGAGAGAAAGCTGAAAAAAGGAGATCTGGTATTCA
TTGATATTGGATGTGGGATTGAAGGTTATAACACGGATAAAACGACCACATACATGTTTG
GTTCTTCGCTTCCACAATATGCCATAGATGCCCATAATAAATGTGTGGAGATACAGAACG
AAGCTGCTTCAATGTTAAAACCAGGTGCTATTCCCTCGAAAATCTACAATACCATAATGA
ATAAGCTCGATTCGGAATTTCTTCAGAACTTTATGGGTTTTGGCAACCGCAAAGTTAAAT
TCATAGGCCATGCGGTTGGATTACTAATCGACGAAACGCCTGTGATTGCTGAAGGATTTG
ATGAGCCCTCCAGGAAGGAATGGTATTTGCTCTCGAACCTAAAAAAGGAATTGAAAATAT
AGGAATGGTAGGGATTGAAAATACTTTCATAGTAACTGCTAAAGGCGGAGAGTGTATTAC
AGGAGATAATCCGGGATTGATTCAAGTATTTTAATTGCGAATCAAACATCCAGGGAATCA
AGCATCTAGAAGGTTTCTTACTAACAGGTGATTATATTTCCAGATGCCTGAAAACGGCAT
TTTTCTTTCCGAAAAATACTTTCCTTAACCTGGAAGCATTTTTCAATCCATAGGTTAGAA
AGTGCCACCCACCAGCTTGCCTGACGGCGCTTGCGGAAGCTTATCCCGAAGAGGCAATAG
TCCAACAGTTCGTTGGACAATTACCTCGGGAACTGGCTAAACAAGGCTGATATGTCCATT
TTTCCTGATTTGATCGATAACTGCAAAATCAAATTTCATTTTTATGAACTCTGCCTGCCT
TTACAATACCAAAAAACCTCTCTCCCCATTCAATGGCCTTCGAGTCAGAACTGAATAATC
CTGTACTGATGTCGTATTCAACGTTTCCGTTTTTGTACAGGCTCAGAGAAAGGTGTTTAT
CCGTAACAATGAGCCCCACTTTGATATCTTGATCCATGACAATTAATTTGAAGTTTTCAT
AATCTTTCAGTGCTTCTACTTTTTCCAAGTAAGGTGATTGATTCAATTCTTCTGCAACAT
GAAGAGAAATTATAAGCTCAACAGGGATTCCTTCTTTCACTCTTTCAAAGATTGAATCAG
CATATCCGCTGGTCACTACGGACGATATGCCATATATATGATCTGCTTCTTTAATTATTT
TTAACTGGTTGTTATAGACATTAAGGATCTTCATACCTTTATCTTTGAGGACTTCAGACT
CGTAAAGACATCCGATTTCTTTTAACAGAGGACCGGGAATTCCTTCAAGGTAATGTCTCA
ACCAGAAATGCTTAAATTTATTAATTGTCCAAAATGTTATAAAAGAGTCAGCTACTTCTA
AAGCTACAACTTTTCCTGCTGGCGTCAGGAAATACTCACGTCCTTTCATTTCTATTAGAC
GATCTGCTTCGAGTTTCCTGAGCTTTGGAATTATAACCTGAGAAGTGCTTCCGGTAATTT
CACGCAGCTGAGAAAGCTTTCTGCTGCCTTCATTTAATGACAGAAGTATCTCTGTTAGAA
GTCTTGACCTGTATATTGCCTGAATGCCATCGCTCATCTCTTTATAAATTTCGAAGCTGT
TCATTTCCTGTCGCCACATCTACAGATTTTTTCCCTACTTTCTTATTAAATTGTTTTGAC
ATAATATATCCTTTTCTTTTGTTGAGGCATGTTTGTTGCTACCTTTTTATTAATTTTATA
ACAAAGTGAAGGGAAGAATATGCAGATTATTTGCTAAAAGTAGATCGAATTTCAAACGTC
GATTAAAGCTCTGAAATCTCGTCATTTTCGATGAGAAAGAGGTGCGACTTAATGAATGTT
AATCAGGCTGATGAAATATTCATCGACGTAACAAATGTATAGAGAAAATTAAGAGAAATT
TTTGAATGTGAAGTTCAAACAAACCTTCCAGAGCATATTTGAACTTCACATGCCCTGAGG
CAAGGAAATGATAGCTTAAGAATATTTAAGGCTTGCTTGATCCTGCCTCCTGGGTAAAAA
TACACGAGGTAAAGGCATGAGAACAAGAAATGACTCAGGAATAGGTATGCTAATTTTAGC
AATACTGCTGGTTGGTATGATGTTAGTACCAACTGTTAATGCACAGGAAGAAAACAGTCA
TAGTGTAACTGCAGAGGAAGCCTTTAAGCATGCAAATACGCGCATGATAAGGTTTATAGC
AACCGATACAGAAAAAATTTGGAAGCTGGAAAGGGGCATCTATTGATCCCAAACCACTGG
AGCTTTATGATATAAATGGTCAAAAATTGTATTATCAATTTTCAGTATATGAAAATAATA
AAACAATAGGTAAAATCGATGTTGGTGCCAATAAAACACTGGGGCAGCCAATCCAAGTCA
TCGAATTTAACCCGATACCGTTTAACATGACTGAAGTTATGGAAAAGTCAATCGAAACTG
CTAAAAGCAATTACCCAACTGGAGAAATCAAATCAACTAAGATGGTTGTATATAGCTATC
CCAAAATAGGGGCAATGACCGTAGTAAAAGACAAGACTACAGGAGACGAACATCGGATAT
TTGTGGATGCATATACCCTTGATGTGGTACCAGATGAGCCTACAACTGAAACAAAACTTG
GAGTCTGCTCAATCTATGAACAAAAGTCAAAGAATGAAATAGACGAGAATTTGAAAAAGT
GGCAAAAAAGTGATGAGCTTACTAAATCTATAGAACATGCAGCAACTATTAAGGGAATTA
ATATTAATATGCCAGTCACTGAAGAAGATATCAAAAAACTTAGTGACGACACAACAATAG
TGGGAAGAAGTACAAGTTATTATCTCGATACTACTTTATATGGGCAAGAAAATGATCATT
ACTGTGCTCCAGCATGTGGCCAAATGATTGCTGATTATTATGATGTATTTCATACCCAAG
ATTATATATATCAAAAGATGGGCCCAGGTTATACTACTGGCGGGAATGTCATTAATAATA
ATCAGTTAAATTACTATAAACCATCCAATGGATTAAATAAACCTAATTCAGCATATGTTA
CAGTCTTTACGTTTAGTCAAGCGGTTTCTGAAATTAATAATAATAGACCCTTCGTAAGTA
TAAGAGATAGTCACTCTAGAGTTTGTAGTGGATACTTAAGTAATTACCCGGAATATTTAT
TGGCAATCGACGATCCATTACCTGAGGATTATGGTTATTCTTATATGGAAACGTTTGGTT
CAGAAGATTACCGTGTATATGTGAGGAGTTAAAAACTCCTCGTTTTTTTAGAAGGTGGTA
ATTTGAGTAAAATCAGTAAAGTAATTGCTGTTTTTAGCAGTGTTCTAGCTCTTATAATAC
TCGGGGGTTGTTTACAAGTGCACCAGTTGACACAAAGGCACCAGTTGATACGAAAATGTC
AGTTCAAGAAAAACAAGTAGCTGGCTTTTTTATTGAATTTGAAGAGGGACTACTGAGCCT
GAAGTTAAAGCCATTCTTGAAAACTGCAACATGACTATAAACACCATAGATTACAATTCT
GATATTATGCCAAGTAGGTACTACATGATATTAGATAGAGATAAAACAATAAATATAGAG
GAATTGGTAGATGATATAAACTTGACTGGCCCTGTAAGAAAAGGAAGTAATTATATATTA
ACGGTAACGGAACAAGCTATTCAGGATAAAAATTTCCTCGCAATACTGGAAAAAAACAAT
CTTCCAATGAAAAAATCCGTATATTGTTATATTGGTTTAGAAGATGAATCTAAGAATGGT
GGTATTCCAGAGAAAGATGCATTCCAAATTGCAAATGAGCTTGAAAGAAATGAAAAGGTG
CTGACCGCATCTCCAGATACGAAGGTATATCATTTATTAATTGAATTTGAAGATGGAACC
ACCGAGCCTGAAGTTAAAGCCATTCTTGAAAAATACAACATGACTATGAACACCATAGAA
TATAATTCTGACCTTCAGCCAGAAAGGTACTACCTAAAGGTAGACGCAGATAAAAGAATG
GGCGTAAGAGATGAATTGAGAAAAGATGAAAATTGGACTGATCATATATATTTTAACCAT
GATATCAAAAAGGAAATAGTTATATAATTACGGTAACTGAACAAGCTATTCAGGATGAAA
ATTTCCTTGCAATACTGGAGAAAGATAATCTTCAAGTGAAAAACTCCGTCCTATGTTGTA
TTACTCTTGGGGATGGAGCTAAGAATTGGATTTGGGAGAGCGATGAAAGAAAAATAGAAA
ACGAGCTTAAAATGAATGAGAAGGTATTGACTGTAGTATTTTCCGGCAGTACCTAATAAG
AGCCTATCCGAAAAATGTTATAAACTAATGCTTCTATTCTGATATATAGAAGACACATTT
TAATACTACTGGAATAAACCTTTAACAAACGAACATGGTTTTAAAAATTAAAGCCTCGGT
TTTGTGTATTTAAGGTTAAGCGTATATTTTGGCATCAATAGAAATTTATGTGCCTAAAAA
ACCTGAATTCAAGTTGTAATACTTTATGATCTCAATTTTTTAATAGTATATTAGTAGCTG
GTTGATATTCTGTCGTTTGAATAATTAAGTCTTGTATAAAGCTAATGTTTAATCGATTAA
TAGAAAACTGACATTGAGATAAAGCTGTTCAAGGCTCATATTTTGAGCCATTTCAGCAAC
TCCGACTCCACAGCCGGATTCACAAAATATTTTGTAAACTTGCCTTCTACTTCGGAGGAA
ATAATATCATCTTCCCTTAATTTTTTATATGCCAGTGAGTAGTGCTTTTGTCTAAGTTCA
GCTTTTCTGAAATTTCCTGATTTGTAATCTCGGGATTTTCCAGAATATTAAAGAGTATTT
GTTTTCTTGTACTGCCTTTGAGATGTGAGATTATTGTTTTATCGTTGTTTGTGAAAACAT
TGGAATTTTGAAAGACTCTTGTGAACTTTCCTTCCCTCGTTAAAGTTAACTCCTCTTCGG
CTTTGAGTGTTTTGATCTGATATCTTATAGATCCCAGGCTAATTTTCAGGTTTCTTGAAA
TTTCGGATGGCGTACACCCAGGCTCATTCAGCACATAATTAATAATTCTCTTTTGTTGAC
ATTTTTACTTAGGCTCCTTATCTGACCAAGAATTATGGGAGCCAGTTTGAAAAAGGAAAA
GAAAACAGTCAAATACCCGATTATGTAAGCGATTTTGATTGACAAAGGAAATTCCCAGAA
TGAGTACGTCACGTCAGCACCGCTCATGTCAACAGCATCGCCCAATTTTTCAAGTTCTTC
ATCGGGTGGGCAGGAACCAACGGTATATCCTCCGGTGTCTGCACTGGTTATACCTACTGC
GGCACTCAGAACCAGAATAAAAAGTAACATTACCTTCCACATAGCTGGTCTATAATTTGA
GTAATTTCGTTATCAAATTCAGATTGTATAATCTTCTGTTCCAGTCACCCTGTATCTTTG
TCAACGATTCTAATTTCAGTATCAGGTGAAAGTACTACGGCATAGTTGCTTGAGATTTTC
GCTTTTCCCACATTTTCAGCTGCTGTCGCTTTAGTGGCAGATAAAAAAGCAGGATTACCA
ATATAATAAATAACATCTTTCTTGACATTTTCAACTCCTCTGTTAACACCTATCAAAAGA
GCTTACTTAAATTTTATGGTAAAATTGTCCAATTATCTAGCAAATAACTCTATAAATCTT
AAAAAAATTAAATTTAGATTTAATTTATACTTTCAGTTGGATGATTTGGTCACAAATGAA
TTATAAGAGTAAGTTCCTAGAAAAATATGAACATTAGAAATAATGTTTGGTGGAGCTCAA
ATTCTTCTGGAAGGTTTATTCGAACTCCGCATTGCCTGGAGGCATGATTAGTGTTAGCTT
TGCGGATATTTCAGGCTTGCTTGATCCTGTCTCTGGAGTAAAGAAAAGAAGTGCATAATA
TGTGTGAAAAGCAAAAAAGTGAACTCTTAGAGCCAGAAGTTGTTTTATCAGATACACTTA
TAAATAGTTGCACTAGAGAATATCTAGATGGTACTGGAGACATATATATAAAGTTTACTT
CCAAATTATACCAACGTTCTAATGGAAGTCGATACATAAATGTATCATGGTTTGTAAGTG
GCTGTCAAACAACTTCTAAAGAATTTCCATTTCCTGCCCTTGTGAGATGAAAATAACAAT
TTGGATAAGTGAACCAATTAATTTGCCTGCAATTGTTCACCAGGTTCCAAACTCATGTAC
AGCTTCTGGGGCAGAGACGATCGATGTACCAGGCAATGGGAATTACAGGACAAACGTGAA
ATTGGAAGCAAAATGTTACGCATACCTGCCTGTAAAGACTTTAATCGCAATTAGAGAGGC
TCCTGCAATTGTTTTATTTAAACTCAATTTTTGAAAGTTGATGTGTTGAAAAGGCAGCGT
TGAGAATCTATTGTGAATTTACACTCCTTCAGATTGGTATTTGGGATTATCTAAGCTATA
ATATATCAATTTCAGGTTAAAAGGTTAGATTCAAAACCTGGATGGGTGTAAATCTAAATT
TATACCTATTATTTAAAAATAAGCTGTGTGGGATTTCCTAGAAGATATAATTAATACAAA
ATGTCTCTAAATTGGGGTAAATAAATGAAGATTAGTTTCAAAAGACATTTACTGCCCACC
TTGTTCCTGATAATCCTCTCAATTTTTATTTCAGGTTGCGCAGAAGAGTCCAGTGCCGAA
GAAGTTTCATCTAACACTCAACCCAGTGCTGAAGAAATTGTGTCTAACATGCAGATGGAA
ATAGACAGTCTCGAAGACTATTCTTTTACTATGTATGTAAGTTCAACTTCAAGGTGGCAG
AACCCAGAAGTGCATGAAATTATATGGAAAAAACCCGATCTAATGAAAACGAGTATTTTA
AACCCGAATAAAGATACGAAAGTAATTATGGCATCTGATGGAGATTTCCAATGGATCTAT
AATTCTGAATCCAAGACTGTTTTCAAAACGGAGATTTCTGATGATTTTAATGATTTGAAA
CTCTTCGAACCTAATGTTTACGCTGAATTTGTAAATGGGATTATTCTTAATGGGAAGCTA
CCTTCCCTCCTCAGGGCCGAGAACATCGATGGGAAAAACGTATATGTACTTGAGCTTACC
CCTTCCGAGAAAAACGAATCGCTCCAATGGAAATCAAAAATCTGGGTTGACGGAGAAAAC
TGGATGCTCATCAGGTGTGAACTATATGACAATGAAGGAAATCCTTATATTGAGATAGAA
ATCCGGGATGTGAAATTGAACACTGGAATTCCAGACTCTGAATTTGAATTTAAAGTTCCA
GATGGCGCCCAGGTAAAAGTACTTGGACTTGAAGACTTCAAAAGTGAACCTCAAAAAATG
ACACTTGAAGAGGCAAAAGAGCTTATTGATTTTAAAATACTCACTCCTGAATATCTCCCG
GAAGGATACGAATTTAATTATTCAATGGTCTCTTCCAGTATGGATACACCTTATCTAACT
TTTGTACATAGTGGTTTCAGCGTTTTTGCAGGGCAGCATTACGAAAAAATCACTCTCGTA
TATACAAAAGGAGATAATGAAATACGTATCATCGAAGACATTTCTGAAAAAGGTTTACCT
GAAACTCAGAATTTTGTAAGTGAAGGAGAAAATATTCTGGTCAATAACATGAAAGGTATG
ATCTCTCCAATATTTGGTGGAAATATGAAAGCTCTGACCTGGCAAGATGAGGAGCTTGAA
GTCACTATCATCTCCTCTCTCGATAAGGCAGAACTACTTAATATAACAGAATCTTTTCCT
GAAGCTTAATGAGCTTTCAAAAAAAATGAATAAATGTAAGGCTACAAACTTAGCCTTCCA
GTTTTTCTTAAGTTTATTTCCTGAAAACGTATTTTTCTGCCAAGGTATGGATGACTATAT
TAGCTGCTCAAATTTCCAACTTATTTTAATGAGAAGTCGAAGTGAAGAACTGTAAATTCA
AAGATTTAACAGTTTTTAAAGCGGAAAACAACGCTAACAGCAGGCTATGATTGCATATAT
TCTTTCTGCGCAAAACTTATACTAAGTTAATTAAAAGTAATTTATAGAGCTCGAATTTTT
TAGAATGACCATTTGAACTCCACATTGCCCGGAGGCAGGAACATACTGGTTTTAATGGTA
CAGGCTGTCTCAAATGCAGGCCCCACAGCCTGAGCAAAGGCCTTCATCCCAGACTTTTGA
CTTAAGGTCAAGGTAACTTTTGCTGATTGGTTTCTGTTCTGCCATTTTTAATCACTCCCA
GACGTATTTGCTTGCGAAAGGCCGGCTGCTTGCAGTTCCAATCTGTGTATAGTTTGTGTC
CAGGAACTCTGCGGGGTCATACCCGAACTGCTCGCAGAAGTTCTTTATAACTGGAGCAAT
GCATTCAAGATCGCTTTCGGTAAACTTGAATTTCTTGGCTCCTACTCCGAGTAAGAAATA
GTCAACTCTCCACGGATAATTATTTCCCCGCCGTGGATTCCGCTTCCGATACCTCTGTCT
GTCATGGCTTTGTCCTTGCCGATACCGAATACGAGCACGAGGCAACCGGCCATGTATTCT
CCAAGGAAGGAATGAGTGAAGTAGACCTGTCAACCGAACTATATTCAGTTATGGTTGAAG
AAGGCCGTCACGGATTGTGCCGTTTTGGGATGTTTGATATTGAGATGGTCATGGGAAATG
TCTGTTTTGGTGAAATCTCGAGATATCCATCTTACTTTAACGGACCTGGTGGAATGTATG
GGATGAGTCCTGCGGTTCCACTGATTGGAAGACGTGACAAAAAACTGAAAAAAGGAGATC
TGGTATTCATCGATATCGGATGTGGGGTTGAAGGATATAACACGGATAAAACGACCACAT
ACATGTTTGGATCTTCACTTCCACAATATGCCATAGATGCCCATAATAAATGTGTGGAAA
TACAGAACGAAGCTGCTTCAATGTTAAAAACAGGTGCGATTCCCTCGAAAATCTACAACA
ACATAATGAACAATCTAGATTCGGAGTTTCTACAGAATTTTATGGGCTTTGGAAAACGTA
AAGTAAGATTCCTCGGACACGGAGTCGGACTGCTAATCGATGAGCTGCCTGTAACTGCAG
AAGGCTTTGACGAACCCCTTCAGGAAGGAATGGTATTCCTCTCAAACCTAAAAAAGGAAT
AGAAAACATTGGAATGGTAGGAATTGAAAATACATTTATAGTAGCCGATAAAGGTGGAGA
AAATAAAACTGTTCGAAGTTTATATTTTGAGCCATTTCAGCAACTCCGGCTCCACAGATG
GGTTCACAAAATATTTTTGTAAACTTCTGCCTTCTACTTCGGAGGAAATAATATTATCCT
CCCTCAATTTTTTTATATGCCAGTGAGTAGTGCTTTTGTCTAAATTCAGCTTTTCTGAGA
TTTCCTGATTTGTAATCTCAGGATTTTCCAGAATATTAAGGAGTATTTGTTTTCTTGTAC
TGCCTTTAAGATGTGAGATTATTGTTTTATCGTTGTTTGTGAAAACATTGGAATTTTGAA
ATACTCTTGTGAACTTTCCTTCCTTCGTTAAAGTTAACTCCTCTTCGGCTTTGAGTGTTT
TAATCTGATATCTTATAGATCCCAGACTAATTTTCAGGTTTCTTGAAATTTCAGACGGTG
TACACCCTGGCTTCCCTCAGCACATAACAAATAATTTTCTTTTGAGTAACATTTTTACTT
AGACTCCTTATATGACCAAGAATTATGGGAGCCAGTTTGAATAAGGAAATGAAAGCAGCC
AGGTATCCCAAGATATAAGCTACCTTGAATGACAAGGAAATTCCCAGAAGGTAAGAGTCC
TGTCCGCCCCGCTCATGTCAACGGTATCACCCAATTTTTTGAGCTCCTCTTCGGGTGGAC
AGGGACCAATGGAATATCCTCCGGTATCTGCACTCAGTTACACCTACTGCGGCACTCAGA
ACCAGAATAAAAAGTAACGTTACCTTCCACATAGCTGGTCTATAATTTGAGTGATTTCGT
TATCAAATTCAGATCGTATAACCTTCTTTTCCGGCCACTCTATACCCGTATACTTGATAT
TTCCAGGTTCCCGCTTCAATTCCATTTGCATTTTTAATATACAGGCGAGTCCTACCGTTA
ACTGCTCCATCAGCGTTATCATAATAAGAACCTAGCAACGAGCCGCTAGGGGTATATATC
CTGAGCCGTAGTGAATCAGTTGAATCTCCCCAGTTAAGATCCACAACGAGAAGATTTAGA
CCACTGCTAACTTTTTTCTCATGTAGGTTTATCTCTCCTTGAATAATGGTATCATAAACG
GTCAGAATACCTATATCTTTGTCAACGATTCCAATTTCAGTACCAGGTGAGGATACTACA
GTATAGTCGCTCGGGGTTTCCGCTTTTTCACATTTTCAGCCGCTGTCGCTGTGGTGGCAG
ATAAAAAAGCAGAGTTATCAATATAATGAATAATATTTTTCTTGACATTTTTAACTCTCC
AGTTAATACGTGTCAAAAGAGTTTACTTAAATTTATGGTAAAATCATCCAATAATCTAGC
AAATAGCTCTATAAATTTTAAAAGAAAATTAAATTTATGTTTGAGCATGTTTTCAGTTGG
ATGATTTGGTCACAAATTAGTTATAAAAGTACATTTTTAAATTGACCATAGTACATTTTT
AAATTGGCCATATATCTTGCTGGGTTTTTAAACTCAGCATTTTTAGAATGTGAGAGGATG
AAAACCGGGAAGTTATTAGTTTATAGGGATACTCGATTGGGCTTGTATTATTCGGATTTT
TGAATTTTAGGGCTTGATCCAACATACGTAGGAATTATAAGTGCGGTTATTGTAGGGACA
TTGATTGGTAAAAATATAGGCAAGGGCTCGGGGAAGTATGCTTTTTTTACAATATTTACG
TATAATCTGATTGACTGGATTTTAGTATTTTTTGTTTACCTCCGATGGAAAGCTTGCGTT
ACAATATGGGGTATGGCTTGTCTGCTCTCATCGGCTTTTGTGCTCATTATGATTTTTCTA
TTCAATAATCGGGTTCTTTTGGAGCATTTGTTACTTCCAGCCTGAAAAAGGAATAAACAG
GATGAAGGATTATGAATTTTTATGAAGTACAGGTTATTGGGGAAGATGAAACATTTAGGG
GTTCAAAAAGTAGATATGTATGGCTTTTTGGTGGAATTTCCATCTTTCTTGTTTCCTGGC
ATTGCACTATAGTACTTATATAACCTTTTTATTTTCAAATTCAGAAGGTGTCCCATATAC
TTTAATTTCACATCTGGTGGTGTTGTCTGTCGGACCTTTTATGACTTTGATAGCATCTTT
TGATATAGTAAGCAGTGAAACTGAAACCGGGTCGGTGAGATATATTATCTCCAAAGTCCA
CAGATCATCTTTTATCTTTAGGAAAGTTTTTCTTTCTTTTTCTGGTATTTATCATCATTT
CCACTGGAATTGCACTTATAAACCTGATATACCAGTATTCTGCAGTTAATTCTTTTCAGT
TAGAAAACGTCGTTTTGTTCTGGATTTCTTCAAGCCTTTATCTTGGGTGCTTCATAAGTA
TTTTTTTATTCATCTCAACACTGTCCGCAAACAACAAAATTTCATTTACAATGTCTGTAG
TTTTTCTTGGAATTTTGATATTTTTTATTTCACAGGGAAATGAAAGTTATCTAAAATATA
TTACTCCTTTTTTTACGGGATTAAAAATATGGAGTTCATGAAAAGGCTTCCCGGTTGAAG
CTGGATATCTTACGGTTTTTGAAAGCCTGTTTTCAATGTTCCTGTACATACTGGTTTTTT
TGTCCATGAGTTCTGGTAGCTATTAAAAGGAGGATTTCTAATTACTGTGGCTATTTCTAC
CAAAAACCTGTCCAAAAAAATACGGCTCTCGCTTTGTCCTAGAAAGTCTTTCCCTGAATG
TAGAAAAAGAGCATTTATGGCTTTTTGGGCCAGAATGGTGCCGGAAAAACAACTACAATA
AAATTACTTTCAGGGCTTTCAATACCTACGCAAGGACAAATTTTTGTTGATGGTATGGAC
ATGTCTTCCGAATCAGAAAAGTTAAACAGGTTCTGGGCCTGGTCCCACAGGATCTCGGGC
TTTTATGATGAACGGACAGCCTTAAGCCATATGATATATTACGGGAGATTAAAAGGCCTG
AGTAAAAAAGAAAGCCTGGAACAATCAAGGGTTTTACTGGATCAGGTTGGGCTTGGAAAT
GAGATGTTCAAAAAAGTAGGCTATTTTTCCCATGGCATGAAAACGCGGCTGGGAATTGCA
CAGGCTCTTTTGAATAGCCCAAAAGTACTGATTCTTGATGAGCCTACTAATGGTCTCGAC
CTCTGTTGGAATCCGGCAAATCCGACAAATTCTTTTTGAATGCAATAACAATGGGATTAC
GATATTTCTTTCATCTCATAATCTTCTGGAAATACAGGAGATTTGTACCTATGTCGGAAT
TCTGGATAAAGGCAAGCTTATCGCCGAAAGTACAATTGAAAAGATCCGCCATATTGAGTC
AAGTGGAGTAATTACAGTTGGAGTTTACAATCTATCTTCTGAAATAGTTCATTTAATTGA
GAGTCTGGAGTTTGTCATAAAAACTGAACTGAAATCCGAACATACCCTTGAAATTTTCGT
AAATTCCAATAAAGATGTCAAGCCGGAAATTAACAGATTAATTGTTGAAAGTGGAGGTCA
GGTTTTTAAACTTATAGAAAATTCTCTCTCGTTGGAAGATGCGTTCTTTGAAGCTACCGG
AATAAAATTTTAATTTTGGGTAGACAGTCCATCTTCATTTTTGCTTATATATCTTCAGCC
TCTTGATGCTGGTTCAGATAGGATTTCTACAGAGCCGAATGAAGGCTAATTAATATTTGG
AATGGGGAATTATGATAAAGAAATAGGGTCCTTCCAAATCAGTATTAAAACTAAGGGCAT
ACAATGCTTATTTTAGCATGAAAGTACGGAATAAAACTGGCTTCCAATGCTCCTTTTGAT
TTTCTGCTCCTTATCAAATTTAGGCCTTCAACAACAATTCACTGATCAGTTTAGCGATGG
TTTGAAAAAACATAGTTAGGACAACCTTACTACCCAGGTAATGACGAGATAGATAGGCAA
AAAAGGGTGAGGTGAAAAGTACTTTCATTTCTTTGTGCCTGTTATTCGAAGAATATCATG
TGCGTTTAGATGATAGGTATGCATTTAGAGTTTCTCCAATTAAGGTACACTCTAAAAATC
AATTTTTTAGAGAAATAATCGTATCCTCTTCAAATTTAATGTATTTTCGACCACATAAAA
AATATAATAGTTGTTCCATTTTCCCTTATCATATTTTGGAGTAAAAATGGAACTTGAAGC
TTTAAAACAATCGCTGTCTTCATTGGATATCAATCCTGATGAAATTAAAGATGAAAGATA
TTGCCAATTCTTTTCACATTTTGTTTGCTATCATTGAAAAGCAGAATGAAGAGATTGAAT
TCCTCAAGACAGAGAACCAGAAACTTCGAGATGAAATCAACTTACTCAAAGGTGAACAAA
TCAAACCTAAGATTCTTGGTTCTAAAAGAATGAAGACCTTTCTTCTGAAAAAGAAAGACG
AAATAGAGACCATCTATAGGGAAAAGAACCTAAATCTAAACTGGACAAAGTAGAGGTTCA
TCGAACTGAAATCTGTAAAGTTGACAGATCTATTTTACCTGACGATGCGTATCCTAAAGG
TTATAGGGATGTAATAGTTCAAGATATATCCATAAACCCTTTGAACACCAACTACAGGAT
AGAGATATTTTATTCTCCTTCGGAACATAAAACGTATTCAGGTGAACTTCCAGGTAGTAT
AAAGGGTGAATTTGGTCTTGGAATCAAATCTCTGATAATCACTCATAACCATGTTGCTAA
TGTTTCAGAGCCCAAAATACATGAGTTTCTAGAAAATATTGGTGTTCATATATCTAAAGC
CACTATTTCTCGAATCTTGACAAAAGATATTGATATATTTCATCAGGAGAAAGCTGATAT
TTTTCTGGAAGGTCTTAAGGCTACGCCTTATCAGCAGATTGATGATACAGGTGCAAGAGT
CAATGGTGTCAATTATTATACTGAGATTCTTTGTAATCCTCCCACTTTCCACAGTAAATT
TTCGTAAATTCATATTTACCCGCCTATCGGTTTTCAATTAAACATGGATTTATTGGACTT
TTACACAGTAAGCAAAAAGCCCTATGTAGTGTATTTAGAGACCAGAAAATGATATCAATC
AATTTTCACAACTTTCTGCAAATAGTCTAAATTAATCATATCTCTTGCAAAAACGCTATC
AGAAAAATTGGTGATTTTCAAAAAAATACTGTGGAATGTGGGATGAACCTCTCCAGGAAG
GAATGATATTTGCTCTCGAACCCAAAAAGGAATTGAAAATATAGGAATGGTAGGAATTGA
AAAATACTTTATAGTAACTTCTAAAGGTGGATAGTTTATTACAGGAGAAAATCCGGGACT
TATTCCTGTGTTTTGAATAATTATAGTCACCATTTTAAATAATGCGACATTTTGTGTGTG
AATGTATGTTTCTCCCAAAACTCATCTAGTTCTTCCTTCAATACTTTCACATTCTTGAAT
GATTTTATTGACGTTAAGTCTTCTCTTGTCATTTTCCAACAATACTCTGTTGGGTTCCTA
TCTGGAGTAGCTGGAGGGAAAAGCAATATTTGCAACCAATATTTGTTTTTTTGAAAGAAT
TCCCTTGCCTTTTTTGATTTATGCCACGGCGCTCTGTCCATTAGAAGAAATATATTTCTT
CCTATAAGTCTTGTATAAAGCTAATGTTTAATCGATGAATAGAAAACTGACATTGAAATA
AAACTGTTCGAAGTTTATATTTTGAGCCATTTCAACAACTCCGGCTCCACAGACGGGTTC
ACAAAATATTTTGTAAACTTGCCTTTTACTTCAGAGAAAATGATATCGTCTTCCCTTAAT
TTTTTTATATGCCAGTGAGTAGTGCTTTTGTCTAAATTCAGTTTTTCTGAGATTTCCTGA
TTTGTAATTTCAGGATTTTCCAGAATATTAAGGAGTATTTGTTTTCTTGTACTGCCTTTA
AGATGTGATATAATTATTTTATCGTTTTTTGTAGAAAGTGTTGGAATTTTGAAAGGCTCT
TGTGAACTTTCCTTCCCTCGTTAAGATCAATTTATCTTCAGCTTTGAGTGTTTTGATCTG
ATATCTTATAGATCCCAGGCTAATTTCCAGGTTTCTTGAAATTTCGGATGGAGTAAACCC
AGGCTCATTCAGCACATAATTAATAATTCTCTTTTTGTTGACATTTTTACTTAGGCTCCT
TATCTGACCAAGAATTATGGAGCCAATTTGAAAAAGGAAAAGAAAACAGTCAAATACCCG
ATTATGTAAGCGATTTTGATTGACAAAGGAAATTCCCAGAATGAGTACGTCACGTCAGCA
CCGCTCATGTCAACAGCATCGCCCAATTTTTCAAGTTCTTCATCGGGTAGGCAGGGACCA
ACGGTATATCCTCCGGTGTCTGCACTGGTTATACCTAGGTACTCAGAACCAGAATAAAAA
GTAAGCTCTTTTTCAACATAGCAGCGCATAAATTGAGTAATTATGTTTGAAAATTCAGAT
TGTATAATCTTCTGTTCCAGTTACCCTGTACCCATATACTTCATACTTCCAAGTTCCCGG
TTCAATTCCATTTGAATTTTGAATATTCAGGAGAATTCTCCCGTCAATAGCTCCATCAGC
GTTATCATAATAAGAACCCAGCACCGAGCCACTAGGAGTATATATTTTAAGCCGAAGAGA
GTCTGTCGAATCTCCCCAATTAAGATCTACAGCCAGAAGGGTAAGACCACTACCTACGTA
TTTTCCATGAAGATTTGTTTCTCCCTGACTGACGGAATCATAAACTGTCATAATACCTAT
ATCTGTGTCAACGATACCAATTTAAGTATCATATGAAGATGCTACGATATAGCTGCTTGA
GGTTTTTACGTTTTCCACATTTTCAGCTGCTGTTGCTGTAGTGGCAGATAAAAAAAGCAG
GGTTGCCAATAATATAATAAATAATATCTTTCTTGACATTTTCAACTCTCCTGTTAACAC
TTATTAAAAGAGTTTACTTAAATTTTATGGTAAAATGTCCAATTATTTAGCAAATAACTC
TATAAATCTTAAAAAATTCAAATTTAGATATAATTATGCTTTCAGTTGGATGATTTGGTC
ACAAATTAATTATAAGAGTAAGTTCCTAGAAAAATATGGACATTTAAAAGATGTTCAGTG
GAGCTCAAATTCTCTCTGGAAGGTTTATTCGAACTCCACATTGCCCGAGGCATGAGTTAG
TGTTAGCTTTGCAATTATTTAAGGCTTGCTTGATCCTGTCTCTGGAGTAAAGAACAGAAG
TGATCATATAATGAAGGAAAAGCTTAAGATAAGTGCAATATTTGCAGCAATACTTCTTGT
GAGTATTGCTTTTGTTCCAGCTGTAAGTGCACAGACTGACATTTCTCAAAATAAAGAGTA
TGCTGATGCAGTAGACATTTCGAACAAAAAATCAATTTCTAATGAAGACCTCAAAAAAGT
ATCAGAAAACGTGAATGTATTGAAAAAACCGATAACGAAAAGATAGTATCTTTCAAGAAA
CAAGATGGATCAATTGGATACGCTATTTCATGGAAAGATGAAGAGAATCCTAACAGAGTA
AATTTTGCTTTTGTAAATCAGAATGAATTAGTATCCAAAAGCTCGTATCTGCTTCAAGTC
TCAATGATAGTTCGGCAGTTGCAGCAGCAATTTCTGCGGCTAGGACAAGTTTTGGCATGG
AAGTTATATTGAACAGTATGGTGACACCTTAACAGGGGAGTGCACATCTACTTCAGCGAA
AGAGATGCAAATTGGGTTGCAGATGTGGGAACAGGTGCAGCTGGAGCAATAGGTGCTATC
ATAGGTTCATTTTTTACACCTGCTGCTTCAATAATACTTAGTGCTCTACTCGCTGTAGCA
GTGCAAACTGTTTATTGGCAGGAACAGAATTCCGATGGCAGCTTAGATGTAAGAATACCT
TACGCAAATATAGCCTCAATGCTATTAACAGGTACGATTTATGTGAAAATTGGTAGTCAT
TGGTATTGGATTTAATTGAGTGTTGGCTGATTAAAAATCAGCCATTTTTTAATTAGGTGA
TAACATGGAAAGACAACGTATATTAGGGATTTTAATTTCAATTTTTATGGTTATTGGCAT
GATCGTACTTAGTGAAGTTGTGGCTAAAAATGTAATAAATGACTATATGTCAATCAAAAT
CTCACTTATGGTATCTTTTCTTATTGGGGTTCTTTTCTACTGGGCTGTTGTTAAATTGGG
AATTAATTAGAGAGGACTTGCTAAATCTCTGTTTTTTACCGGTTGCCATAATAAGCCAAT
ATGGAATCCGTAAAGATTTTGTAACTTATTAACCTGAATTTGACAATATCTACTTAAAAT
AAGCGCAATATTTGCGGCAATACTTCTTGTGAGTATTACTTTTGTTCCGGCTGTAAACAT
CTCTTTTGAAAAAACAAATGAACAAAAGATGCCAGAAAAAGTGATTTGATGGAAACTTGC
TGATTAGATTAGTTTACCGACTGTTTTGGAAAATCATATAATTAGGACAATTTAAAGCTA
GAATGAGAATAAAGTTAATAGCCAAAAAAAGGTAAGGTGAAAAGTACTTTTATTTCTTTG
CGCCTTTCAGTCAATGAATTTAACATTTTCTTTGATGATCCTGAAAACAAAATAATAGAC
TACCCGATAAAAGAAATTCCGTTTCCTAGTTCTGCGCTGGCAGTTACTATACACGTTATA
GCATCTATAGCCCTGCCAAAAAAAAGTACGTGGAAAATTACAGAAGTGCAAAAGTCAAAA
TAGCAAAAATAGAATGAAAATGAAGCTTTAGGCTTCATCTCTTAAGTTTTCTGTAGTTTA
TTCTGGTTTTCTTTTAAGCTTTTTCTTAGCAAGTTTTTCAATTATCCCGGTATCGATTTT
TCCACCTATACTCAGTTTCTTGTTAGCAACTGCGCTTTCAAGAATATGCTGTCCTACAAT
AGTACGGACAACAAGAGTAGTGTAGCCGTCAGGGCTTCCAACTGAGCCGGCTGAAATATC
AGCTTTGAGAGCGGTAAAGTCCGTACAGACACTGCAGCCTGGGCGAGTAGTATCCTCAAG
TTCGGTAAGGGAATTACATACTGCGTACCGTCATCGAGGGTGATTTCGAGCTTGCCCTTA
ACGTCAATGCGGCAAACCTTCATGGGTTCGAGAGCGTACTCGCTTTTTAGCTTGCCTGCA
ATAAGTTTTTCGTAGTCGAAACTTTCCGTGCAGAAAAGTCCCATGACAAAGCGAATGGAT
TTTTTGTATGGGCCCACAAGTTGATTGTCGGTTTCAAGCATTTTGCGAACTGCTTGAACT
ACGCAGGGGACTCCAACAACTGCAATGTTCCTGTACTTCCTGTTTACAACCGCTTCCTTA
AGGAATAAACAAGAGGAACCCACCAGTTGTAACGGCTTCCTGCCTGACCGACAAGGGCTT
CACTTTTGGTTATTACCATTGAGTGAGGCTTGAGGGTCCAGGGATCTTCCGTAACCGTAA
CTACAGCATCTACAAGGCCTATATCCAGGGCGTTTGCAAGAATTGCTGTTACTGCTCCTC
CACTCTGCTTTTTCGGAATATCAAACTCAGCTCTTCCAGCAGTAATTTCAAGGTAATCTC
CAAGAAGGCTTGAAGGCTGTTCTTCGAGTCTCGGACAAACCTCGTAACAGGCTCCGCAGG
GAACATCGTCAACAGCAGCTTTACAGTAGTTATTGCTCTTCGGATGTGTGGAATCCTCGC
CTATTTCGAAGTATAGAGCATCAGCAGGGCAGACTGCAATGCAGGCCCCGCAGCCTGAGC
AAAGGCCTTCGTCCCAGACTTTCGACTTAAGGTCAAGGTAACTTTTGCTAATTGGTTTCT
GTTCTGCCATTTCTGATCACTCCCATACATATTTACTTGCGAAAGGACGGCTGCTTGCAG
GTCCGATCCTTGTGTAGTTGGTGTCCAGGAAATCTGCGGGATCATATCCGAACTGCTCGC
AGAAATTCTTTATAGTCGGGGCAATGCGTTCAAGATCGCTTTCGGTAAACTTGAATTTCT
TGGCTCCTACTCCAAGTAAGAAATCGTCAACCTCTCCGCGGATAATAATTTCTCCGCCGT
GGATTCCGCTTCCTATACCCCTGTCTGTCATGGCTTTATCCTCGCCGATACCAAGCACGA
GCACCAGACCACCTGCCATATACTCACCGAGGAAGGAGTGGGCTGTGCCACCTACAACAA
GTATAGGTCTGGCTTCCACATCATACTGTTTCATGTGGATGCCACCACGGTAGCCAATAT
TATTCTTTATAAAGACTTTTCCTCCTCGCATGCTGTGGGCAACTGCATCTCCTGCACTTC
CGTGAATCACAAGCATTCCTTTATCCATTGTATTGCCAGGAGCATGTTCGGCATCTCCAT
GTACGATACAGGTCAGTCCACTCATGAAAATTCCCAGATCTCCTCCGGGAACCCCATTGA
CTATGATGCGAACATTACCTCTTAGTCCATCTCCTATAAAGCGCTGTCCAAGCACGTTGT
CTAGTATAATTTCCTCTGCTCCGTCCTTAATCGCAGCCCTGATTTTCTGGTTTAAAAGGG
TGTAGTGCATACCTTTGCATCAATTTTTACCGTCTTCATTTCAATCAGGCTCCAGCTGGC
AGTACATCCAGGATTTTAAGCATTCCTTCATCCAGCATATATCCACGCAGGCGGTCTCTA
TTGCCGCGCAGGCTTTCTATACTATTGATCCCTGCAGCTCCCATAAGTTCGCTCAGTTCC
ATAGTCCAGCCTCTAATAAGGTTTGAAACCTGAACTGCTCCTCTTTCAGGATCAAGCCTG
CTCACAAGCTCTGGACGCTGGGTAGCAATACCCCAGGGACAAAGGTTTCTATAACAATTG
CCACAGACTCTGCAGCCCAGAGCAACAAGAGCAGCAGTCCCGATATTAACAGCATCTGCT
CCGAGAGCAATTGACTTTGCAAGATCTGCACTGCTCCTTATTCCACCACTTGCAATAATT
GATATCTCGTTTCTTACGCCCTGTTCCTGAGTTTCTGATCAACGCTTGCGATTGCAACTT
CAATCGGAATTCCAACATTGTCCCTGAACACCTTGGGAGCTGCTCCAGTTCCACCACGGA
ACCCATCGATTACTACCGCATCTGCAGAAGAGCGGGCAATACCAGCAGCAATTGGAGCCA
CATTATGAACGGCTGCAATCTTAACGAAGACCGGTTTCTTCCATTCGGTTGCTTCTTTCA
AGCTTCTAATAAGCTGAACAAGGTCTTCAATACTGTAAATATCATGGTGAGGAGCTGGGC
TAATAGCATCACTGCCAACAGGGATCATACGGGTCCTTGAGACTTCCTCATTTACTTTTT
CTCCAGGCAGGTGTCCACCTATACCCGGTTTTGCTCCTGACCAATCTTGATCTCAATGGC
AGCGCCTCTTTCAAGGTAATCGATATTTACACCGAAACGGCCTGAAGCGACCTGGACAAT
CATGTGGTCCTGGTAAGGGTAGAGGTCTCTGTGCAGCCCTCCTCTCCTGTTCCCATATAG
GTTCCGAGCTCTGTTACGGCTTTTGCCATACTGAGTTGGGCATTGAGGCTAATAGCTCCA
AAACTCATATGTCCGATCATAATAGGAGTATTAAGTTTAAGATTTGGAGCAAGCTTTGTT
TCGAGCTCTACGTCACCACTTTCGGTCTTTCTGAAGTTGAGTTTGGATGGCTTCTTTCCA
ATGTAAGTCCTGAGTTCCATTGGTTCTCTCAGGGGATCAATGCTCGGGTTTGTAACCTGG
CAGGCATCAAGGAGAAGACGGTCATAGATAACTGGCAAATCTCTAGCGTTTCCCATTCCT
GAAAGGATAATCTTTCCACTACGAGCCTGTTTAATGATATCCTCTCTGACTTCTCTTGTC
CAGAGCGGATGGCTGCGGTAATCTATAGGTTTCTCTGTAAGCGTGATTGCATCCCTTGGG
CACATGGCAACACAGCGAAGGCAGCCTGTACATTTTCTGGATTCGATCAGGATTTTGTCG
CCTTCTCTTCTGTACACGCCATATGAACAGTTTTCAATACAGCGCCCGCAGTCCATGCAT
TGGTCGCGGTCAATACTGACCTTAAATTTTGAGGGCACACTTCCGAGAGTCATTCAATAA
ACCTCCCTATAATTGGTTCTCCTGCCCTGGGAGTGTATACATTCTTAACTTCAGGTCAAG
TACTCTTATTGCAGCTTCTTCGCTGGATATGTAGAGCCGGTTTCATTCTCACCAACTACG
AGAGGGCGCAATTTAATTCTGTCAGTAAAACCAACAATGCCATCCTCTGTTCCAACTACG
ATTGCAAAGGGTCCATTCATAAGGGCAGACCCGTATGTAAGAGCGAACTGCTTTGTTCAA
CTCTGCTTCTTTCGCAGGCATCCGGTCAATATCGTCCCAGAAAGGCGGGGCAAGAGCCTT
GACAATCATCTCATAAGAAAGCCCATGCTGTCTTCCAAGCAGGTCAAACAGATAAGCTAC
AACCTCGGTATCAGTAAACAGGGAGCACTTGTATCCATATCCTTCGACATAACGCTGGTT
TGTGCCATATGAAGTAATTTCTCCGTTATGTACTACTGACCAGTTAAGAAGGTTGAAAGG
ATGGGCGCCTCCCCACCAGCCTGGAGAGTTTGTAGGATAACGGTTGTGTCCAAGCCAGAT
ATATCCCTTGTAATCTTGAATTCTGTAAAAGTTTGCCACATCTTCAGGCCAGCCGGAAGC
TTTGAAGACTCCCATATTTTTCCCGGAAGAAAAGATTGTAGCTCCTTTTACATTGGAATT
[truncated: 4,091,875 more chars]
