# Supplementary material for: A unified and simple medium for growing model methanogens
Source: Front Microbiol. 2023 Jan 10;13:1046260. doi: 10.3389/fmicb.2022.1046260 (PMC9871610; doi:10.3389/fmicb.2022.1046260)
Supplement: Supplementary file 3 [file Data_Sheet_3.FASTA]

>contig_1
TTATACTTCGTTCAGTTACGTATTGCTAAACAATTATTGAATTTGGAATTATTAGTGATG
TTGGAATAGAAGTGCAGAGTTAATGAAATAGAGGTGTAAAAAAATGAAGCTTTAACAACT
GCACAACGAGAAAAAATTAGAGAAATAAAAGAAAAATACAAAAAAGAAGGATTAAAAAAG
AAATTAAAGGCCGTAGACGGTGTTTGGAGGCCAACAGTAATTCGGGGAATCATTCAAGGG
ACGAATATCTTAGAATGCGTTCGAGACGCTTGACAACTACCACCGCAATAGATACATTTT
TTCAGATGACAATGAGTTGAAAGATCTCAATGGCCGACTAGTTGGCTTGGATGGCCGTAT
AGCTCTTTTGGAGGTGTGGACCCTGGATGACTCTCATGGCCTGGATCCCAATTGGGGCCC
AGGTGGGGGTGATCTCATTGTGGGAACGACCTAACCCGGTGATATAAACGTGCTATAGCC
GTTCACCGTGGTAAGGTGACAAGAACTTGATGTTCCTATAGATATTTCCACATCCACTAA
AAGAAACCAGCAGCAGATTCCAGCCATTGATGATGAAGCTGGAAAATTAATCGAAGACTG
CAAAACCTTTCTGGACAGTGAAGGAAGAAAAACCCATCCATATACCTGAACGTGCAAATT
ACGCTGAGAAAATCATCAGGAGGAGCAGGTAAACACAATACATTACTGGACCAGGTTCAC
TATACCAGCGGGATCTAACGCTGAATGTATAACACTGACAAGTGACGGTAAATCTTAACC
CTTCAGAGGAAGAAGTTGCAGAGTGTGCTAAGAAAATCCTGAAGAAAGCAAAAACCGGCC
CCTTTTAACTAAAGTTCAGGTGTTACTTGCTGAGTTGTGAAATCTAAAAAAGAAGAGGTG
TAAAAAATGGGAAAAGAACCGCGTTGGAAGTCCTGAAGAAAAAATTCTTCAACGAATGTG
TTGACAAAGGAATGACAGATGCCCAAATTAGCAGTGAATTCATATTAAAACCAAATTTGA
AAAGGCTAAAGGGTTTCACATGCAGCACTCCTGATGCTATGGGCCGCCGCCGCGGATTCT
TAGCAATGGAACGCTCACCGTGGAAGGTAAACCTTTGAATCATAGAAGGTCCTGGTCACC
AGAGGACGATGACCTTCTCAGAACCTACAAAAGACAGGGGAATCAGTAAGGAAGAAATGG
CTGAAATTTTCAACCGAACAGAACGGGCCATAGATACTAGGATTCGGTACTTAGAAAACA
AAGACACCACTCCTTCTCATTGGTTGCATCAGCTGAAAGGATTCTTTAATCATATTTTCC
GGAGATTTGTGCCATAATAGGGGTTGATTATTGTTTTTCAACCGATCGAATATGCCACGG
ATCCAGACCTGGCAGGCATCTATGTTATATTTGATGATGGTGTCCTTTTACAGCTAGCTG
TAAAGGGCACACATCAATTTGTATGAAGTCAGTTATTATTTAGGTGGGTGGTTCTGCCAA
CCATGCCCCAGTTTCCATTATAGAAGTACCTGTAGCCATGTGGATCGGGCCAAAAGGTTT
TACGAGAAAATGATGTGTTCTGATGGGTATTATAATAAATGACTTGGAATATGTTGCGTT
TACTACCAAAAAATTCGCAATCCAATTGATTATCAGTTACAAAAAAGAAGAATTTAAAGG
AATTATCTTAGAGATGTGCTAATTTGGGGTAATGCGGGATTCTAATGGAGATCCTTAATG
GTTTATCATGCTCTATTTTGGCAAAAAACTTATATACAGTGGAACCAGATCGAATATAAA
CATTTTTATGGGTTAGTTCGTGGAGTGTGGTTACGTATGGTTATTACTAACAAAGAATAT
GAGTTTGCTTTTAATAACTGTCCTGATGCCATATTATTAACATTATCAGATGGGACAGTT
TTATCAGCGAATCCGTCAGCTTGTGAACTTTTGGTTACACTGAGGGATGAATGGTGTGAT
TCGAAGAGATCAGATCTTGTGGATGCAACTGATTCTCGGACATCTGTTTATCTTGAAGCA
AGAAAAAAGAGGGAAATGTAGAGGGTGAATTGATTTTCATCAAGAAAAATGGTGAAAAGT
TCACAGGGCATATAAAAAGTGCTCTTAAACAACCAGAAAAAGCTTAGGAAAAGCTTGTGT
TATTATTAAAGATATAACTGAATTAAAACGTGCGGAAGAATCTTTAAAGAAAAATAAAGA
AAAATATTACGACCTATTTTATAATGCACGTGTGGGAATATTTCGTTGTAGAATAAATAA
AATGGAATTACTTGATGTTAACAAGAAAATAACTGAACTGTCAGGTTATACCAAAGAAGA
ACTATTGAATGATGTCTCAATTGTCAAATTTCCTTATCCTGAAGAAATTGAGAATATTAT
GAGGAAATTAGAAGAAGAAGGTTTCATTGAGAATCATGAAGTCCATATCTTGGATAAAAT
GGGGAATATTAGAACAGCTTTGGTTTCATTCAAACTATATCCCGAAGAAGATTTTTGAGG
GAACTGTAGTTGATATTACTAAAAGGAAAGAACTAGAACTAAAATTGCAAAAATCATTAG
AAGAAAAAGAAATTTTACTAAAAGAGACACATCACCGAGTTAAAAACAACTTAGCTATTG
TTTCAAGTATGATTAATCTGCAGTCCTCTTATTTTGACGACCCTGAAGCATTAAATGCTT
TTAAAAATATCCAAGATCGTACCAATTCCATGTCCATGATTCATGAGAGGTTATACAAGT
CTAAGGATTTAAAAAACATAAATTTTGGAGAATATTTAACCAGATTATGTAACAATCTCT
ACAAAACTTACACACATTCAACCAATATATCTTTAAAACTCAATATTGAAAATTTATCAG
TGAAAAATGATGTTGCAGTCCCCTTAGGACTAATTGTCAATGAATTATTCACAAATTCCC
TAAAATACGCATTTCCAGATGAAAATGGAAATTTACAGGTAGATTTTAGAGGAAATAATG
AAATGTATATGTTAAGTATAAAAGATGATGGTATTGGTTTACCTGAAGACTTTGGAATAG
AAAAAACAAATTCACTAGGCTTAACACTGGTAAAAATTTTAACAGAACAGATAAATGGTA
CTTTGGAAATTGAGTCTGAAAATGGAACAAAATGGTTGATAAAAATTCAATTTCCTAATT
TATAGCTTGATCTACAATAATTTTAAAATATCATCATCTGTGAATAGTTTATTCGTCAAA
TAGAAGATTATAAATATTTTAAATTACAATTATTAATTATTAAAGCTCTGATATTTATAA
TAGGGATGAATTATGATGATGACATCGGATCAAGTTAAAAGGGAATCTAGAAATATTAAA
TATTTGCTAGGTAAGTATAAAACCAAGCAACCTGGAGAGGTTAACCCTCGAACTATTGAT
CTAAAAAAGGAATGGAGAGAAAATCAGAAAATACGAGTAGCACTTAAACAGATGGAAGAT
TTGAATGTTACTGGTGAGCTCCAGAATCAGGCTATCTGGATCATCACCCATGGACCACGT
ACTAAGGATCTTTGTGCACGATGCAAGTATGAAACTGTTACCTGGCTATCATCTTTTATT
TGAAATTCAGCAATACTAAGAAAAGGCCATTATCACATTACAAGTTAGCCGGGACCTGGG
TTTGACAGAAGAAATTTATGCTAACATTGTTACTAAATTAGGTAGGTTTTTCAGGAGAAA
ATGGCCCTCACTGGTAGAATCAAACGATATGATAATTCTTAATTATAACTCTTATTTTTA
ATTTTAAACCTTTCTTCTTCCTTCGGTCATGTTTGCCATGTTATTATAGTGATAACGGCA
AACTATTGGAAGAGATTGTATAAACTGGTAAAATTTGCAGAGGATCCTGAATGGTTGCAG
CTGGTCCGTGATGGCTACTGTCCTGAATGTTTAGATCAGTTTAACCTAAGTCACGAAAAC
TTTTCAAAAGGAATTAAAAGGAATGCAGCCAGAGCCACCTTATTCTTTATGAAATCCATT
GTATCTTGCTTATTATCGTGTTGAAAAGAAAAAAGAAAAAAGAAAGTCACAGGTTACCCT
AAGTGTAGAGGTCAGGCTGTTACTTATGATAAGAAACATGATGAGATTTTCTGTGATGAT
TGTGGCACTGGTGTTATCGGGGCCTCACAGTGGATCCCTCCAGCTAGATGGGTGAATTAT
CCCATGGGTAACCGGTACGATTACGCTGATATTGATGCCACTTATACACCCTACGAAACA
GACCGCTGTGATTATGGAGATTACATTGAATAACTTTTTTTATGTTCATCATTTATTTGA
TGAAAAAAGTGCTTTCCTAGGCGATTTGGTACACACCTCTAAGGGGGATTGGTGGGGCCT
TGGCATAGTGAATGAGAAAAAACGAATAAATAAAAGTTAAAAAAACAAGGACTTTTAAAA
TAAACAATAATACCCCCCTCTTATAGGTATTTAATCTAATTTTTCTCTTTCACGTCAAAA
AAGGCCCTATTATCCCCCACTTTTCCAAACATATTGGGTGGTTTTTTATGAATAAAGACT
TTTGAGGCTTCATAATCATCCTTTTAGGGATACTTTTCTTTTTCTTATTCATGGCATACA
ATCTCACGATTTACTAGATTGTTCAGTTACCATAGCCTACAACTGCAATGCAGCTGCACA
CGACAGCTAATAACACTGAACATTGCACTAATCTTAGACACTGATTTTCATTATTTAATG
AACAAAAAGAACTAAAAAAGGAGATGGAATAATGGCAGAAGAGGAAACTAAACCAGAAGA
AACCAAAACTGAAGGATTAGAAAACAACAAGAGAAATGCAGTATTACAGGAAATTTCTCT
TTGGGTTTTGATATTCATTATTATTACCTTGGAGATGCAATATCGAGAGACCAGTCAATA
ACTCCACTTGGATTAGTTCTGATACTTGCAGCTGGCTATGGCGACTTTACATTAAAGTTA
AATTCCCTCAATTTCAGTTAAACTAAAAAACCTATAGGGGCTTCTGTAGATGGGAGAGGA
AGGCAGGAAGGACCAACTAAAAATATATGATAACATCACTGGAAAACCATGCCCTGGCCA
TAAATGCCAATATGAGGGTAGATGGAAAAATTATTTTTGATTTTAAAGAAAAAGTCATAG
ATTTCATGGGACGCAAAGAAGAAATCAATGGAAACCTGAAAACAGAAGACCAAAAACTCG
ATGACAGATTAAAAGTATAGAAAATAAAGTGTGGGCTATTCTTCTATTGTTAGCAGGTGT
GATTTTAAAAGTTGTATTCGGAGCATAATCACATTGTTCGTAAACACCGAATTGTTCCAG
AAACAATTATCCTTTATCCACAAACAATTAAAACAAAATTACGATTAATTAAATTAGACA
TCTTCTTGGTAATTGTCAAATACTGCTAAAGATTTTTTATTTAACATACAGTTTCAGCCC
TTCATCTCACCTATTCTTGAACATTTTTGAATAGTTTCTGAACATTTCCGAAATAGTGGT
TTCCATGGCCAGACCTAACAAAGTCAAGACATCCAAGTACCGGGAAAAGATTGACAACTG
GATCATTGAAGGTAAAGGTGACACTGAAATCATTGAGTTACTCAAACAGCAGGATCCACC
TGAGAAGATAGAGTCGGACCACTCTGTACAATTACAGGAAAAATGATTTCAATATAAACA
AGGAAGCTACCAGGGAATATCATGAAAAGAAGAGTAAAGAGCGGTTGAATGGTGCTGTTG
CTCAGACGGTTAGCGATCTGGAATTTCTTGACAATATCATCACGGTGGCTAATGATACGG
GTTTGAAGTGGATCCTGAGAAGAATATTTCCGAGTTGGATATTAAAAAGCTTGGAATTCA
GGCGGTTCGTGCTAAGCAGGAAGTGTTTAAGGCTGGTTCTGAAGATGAGAAGGAATTCAT
CATTACTATTGTAGGGGTGGATTCTGATGAAGAAGATAACGTGGAGGTTGAGCCGGAAGC
AGAAGAAGAACATCAACCGGACTGATCGTAAGTTATTGATTGAGGGTAGTGCTGGTTCTG
GTAAAACTATTTATGCTGTTCATAAGGTTTTAAAATATGGTCTTGAGCATAAGAATGCTC
GTATTGGTGTTTTTCGTGATACTCTTCCTGCATTGAAGGCTACTAGTTGGCTTGAACTCC
AGGAAGCATTGGAAAATTATGGTATTCCTTTTTATGAGAATAAAAATGAGGGTATCATAC
AGGTTACCTACTGGATCCACGATTCTTTTTAAACCCTTGGATGATCTTAAGAAGATTCGA
GTCTGTATGATTTTGTTTAGGTGGAACAGGCTGGGAAATATCTTTTGCCGTGTTTGCAGA
ACTTGAAAAACGTATCCGTGGAATAGTCAGTAAGAAAAAGTTTTGGACAGTTCTTGCATT
AACGATCACTCCTGAAGGAAGGTACAGATCATTGGATTTATAATTATTTTCACCGCCAAA
AAGAGGCACTATTCTTCATTTTCATTATACTGAGAACCATTTCTTCAGAAGAGTACGTTA
AAGGTATGAGGTTAAAGAGATAGATATTGAGCTTTATTATGAAAGTACACTCTGGGTAAG
TGGGGTAAGTTATCGAATATTGTTTTGAAAAGTGGGATGAACAGTCCCAGTCCAGTGGTG
TTGAGAAATGGACTGCTGGTGTTGATTTCGGTTATAATAATCCTTCCTGTTTCTTATTAA
TTGGCTGGTATGATGAGTGAACCTTATATTGTCCGTGAAGTTTACAAAAGGCGTTTAACT
AATCCGAGGTTTATTGATGAGATTATTGCAGTTTTAAATGATGAGGGACTGACACCTGGA
AAATTAGATAAAGTTTATTGTGATGCTGCTGAACCTGATCGGATTCAAAATTTTGCCAGC
GAGGTTTGATGCTGTTCCGGGAGTTAAAGATGTTGCTGCACGACTGGAAACTAATCACAG
TGTACAAATCACATAAGCCCTGGTTGTGTTGAAACTACAAGAGAAATTAAAAATTACAAG
TATCAGAAGGATAAGGATGGGAATATTTTAGATAAACCTGTTGATTTTAAGAACCATGCC
ATGGATGCAATGGGCTATGATGTTTACGGTGTTCTTGGACCTTTAATAAATACAAAAACA
GGGAATTGAAGAAGAAGACGCATCACGTCTACTAAAAAAGTGGTGGGATTATATGGGATT
ATTAGACAGAATCAACTACAAAAATTTCCTTTTACGGAATGCGGAACCCAACGCAATAGA
AGAAACCGGAATAGACACTGATGACACTACCACCACTGATACAGATGCAATAGACCTTAT
CGACACGGTACCTTTCAAAGTCAAAAGAACAATAAAAAACTGCCGTTTTGCAGCAAACGA
CCCTATTGTGAAGGGTATCATCAATGATAACATCACTAAAACAATATCTAACTTTGTAAT
AGAAGGAGATAACCAGGACGCAGTGAACCATATCATTGAACGTTGCAAAAGCACAGACTG
GGATATTAACCAGGTCATGAGGGATTTACTCTGGGCGGGTCAGGTGGATGGTGAGGTATT
CACGAATAAGATTATTATTGAAAATAGAATCCACCTCGAATCCTGGCCTTTGATGCTGAA
AGCTATCGAATCAAAAGATATACGATGAATACGGTAAAGTAACCAGATTCAAACAACTAA
CACAAAGAAACAAAGAAACAAATAAAGGATGGCTAGCTAAAAAGTTCGAGGAACTGGAAG
AAAAATTAGAAGAATGGACTGTACCATTCCAGCCAGGAGAGATCATTAATGCCAAATACA
TGGAGTTAAAAGGTGAGGGCAGATCTATTGTGATGGACATCTTGGACCCAGTATACTACC
GGAGGAGTACTATCAGATCTGATGCCTAAAACTGTTTTCAAAAATTCCAATATTTTAATT
GTGACTATGGGGAACAAGGATGCCCCAGGTAAACGTTTAACTAAAAAGTCCGGGAGGCGG
TTGTGGAGGCCGCTACTGATTACCATAAAAAGGAGTAGTGGTTCTCCTTTCGGGCTTGAA
GCTGAAATGATTGGTACAAGTCAGCTTCCAGATATTCCAAAATATAAACAGGATTTTAAG
AATGAAATTTTCGATGGACTTTCAACACCACATGCACTATTTGATACAGAAGGAAGTAAC
CGGGCCACAGCGAAGTATTAATGGATAGTGAAACCAGTGGAAGAGTTGTATTCCTTGAAT
ACAACAGGAGATAGTTGAAAAAATATATTGAAAATGAATTATTCACACCTGAACTAGAAC
TAGCAGGTAAAAAAGAAATGTCTGGATTAACTTCCATCCCAAGGACAAAGATGAAATCAG
GATACCTAGAAACTGACGAAAATAAAGGTAAAGAACCATCAGAAGAGGAAACAGACGAAG
GGGTGAATGATGATGGTGACTGAAGTACCTGAATGAGGAGCTCCTTGGATGGGATAATGA
AACATTCCAACCAGATGATCCAGATGTTGAAGATATGGACATGGACGAACAGTTAATGTT
TATCGCTTTATTTGTTATTTTTGCTAAACTTTACACAGATTTTGAGCATAAAACAGTTGA
TTATGTCCTTGAAAAATTCCCTGATGCAGTCACCAAAGCAGGGAAGAAACTAGCAGAAAC
CAGTAAAACCGAACTGACTAAAATAGTCGAAGAACACCGTGTTTCCATACTGAAAGAATT
CAACATACACGAAAAAGTAATCCCCAAGGTCAAACGAGCTTGGACGCTAAACCAACCTTA
AATACTCTTAGTTTAAGTGCTAAAGCAACTATCAATCAGTTAAAAGATGACGTGGCCACC
AAAGGCCGCATCATTCAAAACAGGATGGAGTTGAACCAAAGATTTCAATCTTAAAGCTAA
TTTTAACAGGGCCATAAGGCGTACTAAAATTTTGTTAAATTTAATGCACAGTTTGCTAAG
CAAAAAGTCAGAGAGCAGCTCAGAAGATGAGATATGGCAGAAATATGTTATATTATTGGG
TTGTTGCTGGACGACGTACTTGTGAAAATGCTATGCCAAAGGCCCGGCTACTACCAAGAC
CCATGGACAAATGGGAATATGACCACCAAATGGCCATTGTGAACTGGTTCCTGAGAAGAT
AACGCTACTAAGGAATACCAATCCTATTTAGAAGAATCTCAAAAATACGCTGACATTAGT
CTTATTTGATAAATGGGGTGAAATAGTGCAGGAAGAAATAGATGAAGAATTTGTAGAAAC
AATCGAAAATGCGAAAAAGGCCTTGGCTAAAGCAGGAATAAAGATATACTGCTGGTAGTA
TCCTATGAAGATGGCAATTGATATAGCCCTATTCGCTGGAGATGTAAAAAAGTTACATCA
ATCGGTAGATTTTGAAGTGAACTTCAATGAGTTTTGTCGAGAAGGATATATGGATCCAGA
TCATCTTGATTGGGCTAACGTGGGAAAAAACGAATTACACTCCATGTCAAGCCAAGAATG
GGGCCACAGCTGAAGTTCAGTTGGAACAATCTTAATTTTTAAAATTATATTTTCTATTTT
TTGTCCTTGTAGTTCAGTAGGTAGAACGCTAGACTGTTAATCTAGATGCCGTGGGTTCAA
GTCCTACCAGGGACGCTTATTTTTAACTTATTTTTCGGAGGCGTGGTACTTATTCTAATA
CCCATATTTGAACCAGGCCTAGGTGATTATAGAGACCATGGCCTGGACAAACCCGTTAAA
TTCACAGAGGAATTTTTAAAAATGGCAACCACTACTGGCAGCTTAGACGTGACTGACGAG
CATACTACAAAAGTCATAGAGCATGGTAGATACCTTCGTCTACTGAGATGGCAGCCTACA
AGTCAAGCCACCAGAGGCCTTGACCTGAAAGGTAAAGGAATCAGCCCAGTCTTTGATGAT
CTTAACTTGGTGGAATATGATGAATACCACCTACCAATAACTGGTTACCTCAAGGAAGTA
GGTTTAACAGCCACCCCAGGAGTCATATTCTTTATAATAGTATTCAAAAACCGAGGAGGA
CGATAATTTGGGTGATAAAAGTGAAGTTTTGGAAAAAGCTTTAGAAAAACAGCAGGAACA
ACAGGAAGAGTTGGAATTCTCAAATCAAAGCTTAAAAGTGCTAATAAAACTGTTGAGGAA
AAACAAAAACTTGAAAAGGACTTAAAAGATTTAGAAAAAGAAAAAAAGGACAATGAAGAA
AATTAAAGATTTAGAAGATAAAGCTAAAATATGATAAATTAGAAGGAAAAAAAGAAGAAG
GAAAAATTGATAAAAGAACTAGCGGGTGATGATGAAGGTTGAAAAAAGAACTTGAAGACA
TGTCCCTGGAGAAGCTGGAATTTTCAAGAGCATAAAATCATCACTCAAAAACCCAAGGGA
GTGGCCGCTGGTGGAGCTCAGGGCATGATGATGGGGAACCAAAGAAGGAAAAAGATGAAC
CTGGAAATTTCTGGGATATTCGTAAAAGAAAAAACGATGGTAAACTATTTGGAGAATTTC
ATGACTAAAATTGGAACATTTTCGAAGAAAGCGAAGTAAAAACCTACGAAGTAGAAGAAG
GACCCATGACCTACCGTAAAGGGATAAACCCAAATAATGGTCTTCTAACGAACAGATTAC
TTTTGAAAAACAGGTTGATGAAGAAAACTTCCTGGTCAAGGAACTGGAGAAGAAGTATGA
AACTTGCAGAAGCGGGAGGAATAGCTACTCACTTCAATCCTTATGACCCCAGAAGTTAAC
GGTTCATTACCTAAAGCGAATGCTGCAGTAGGAACATATCCTAAAGATATGTTGGGCTGC
TAAACTGACATCTAGAGAATTACAGTTGCCATTAGCCCTGATAATGTGGAAATTAAGGCA
GGAGATAAACTTGAGATTAAAGACCCTAAAACTGGCCTTGACAAATCTGCTGCAACTACC
AATGTGGTTACCAGCTTTGATAAACATACCTGCCAACACTGGCGGATATGTAACTGTGGA
CTGTGATGGTCCTATCAGAGTTAAGGCCGCTAAGGATAAAAAAGGAGGATTGGTATAAAA
TGGCAACATTAAAAGAAATGTACGCTGACTTTGAAAACGGTACTTACCTAGCTTAGAGAT
TAAAAACTTCCATGGTTGAAGGATACCGGTTCGCTGGAATATTTCCCCTCATGAAAGTTG
ATAACGAACAGGTAACTTATCGTTGAAAGCACACCGATTGATAAATTCATGACTCAAACT
GGTAAATCTAAAAAAGTAGCTAAAGGTGCAAGTGCACGTAAAATCAGGTGAAGTCATCAC
TCCTGAAGGATTTAAACTTGCAGCAATAATGAAATTGAATATTCTATCCTGAATAAGGAC
ATGGAACATCCTAATTTCAACCTCATGGATGAAATCAGTGCCATGGGTTACGTCTTAGCT
ACTGACGTGGATCAAGCAGTTTACAGTACTGCCAAAAACAACGCTAAAGTTGTAACTGAT
TCTAAGATCGTGAAGGGATGGGGTAATAATGCTACTGAGTTTAAATCATTACTCCGTGAT
GTGATGAGGTTCCAAGCCAGTATCAGGCCAAAACCTTACGAAATTGACTTGATAGCTTAC
GGTGCTGAAGCTGATGTGGAACTTAAAGCAGGGGCTGCTCAATCAGTGTCTAACTACAAA
CTGCCTCAGAATGGTTTTGAAATCAAAAGTGTTCTGGACGTGGCTAATGCCAAAACTTCT
GGGGTGGCTGGGCATTTGAAGATGGAGAGGCATTCGGTTTTGATAGTAAAATGCCTGCCT
TGGATGTTATCATGATGAAATATCATAACCCCAAAATTAAGTCCATGCCAAATGTTCCTG
GTCTTGAAGACTTACTTCCACCTGTCAGTATGCTGATGTTTGATAATGCCGACAAAGAAC
ACAGACCCATGACTACCATCAAAGTAGCCTGTACTGCTGGAGCATACCCCAGGGCTAAGG
GAGAAAGGATGATCCGGTTCCCTGACTTTGTATCATAAGGGGTTTGATCTTTGGCAGACC
CTGCAACCCGGATGGAGGATTATTATAAAATCCTCCACCACCTCAGGAATTCAAGGTTGA
CAGACAATACCCTTTACTCTTTTGAATCATCAGACAACGTAAAATCCCATCCAGTAAATG
TCAATTAGTTGCCGGATCTGTTCATATAAACCTGTTAAGATTTACTGGCATGGCCGGATG
ATGTGATTGTCATCCCTACATTACAGCGTGATTATTTTTCGATAGATTCAGTTGAAATCA
AACTAACCCGGTAGTGAGTTGGATCCTTCAAAGAGTAGTCTAGGTTTTCATGATACCATG
GGTGCTGAAGTCACTCTTTTAACTCTTCAGGGATCGGGTGATATTATCAGTGCTGGGCAG
TCTGGAGCAGTTACTTTAAAGTCAATGATCAAGGGATGGATCCCAAAAGTCAGTTATTGT
CTGGTATTAAGTCGCTAAGTATCCACTTAGATACAACTTTAGATTCACTTGACATCATCG
ACATCATATTTAGGAATAACAGTCCTGTTTGACACTTGAAAGTCTGGATCTTGGTTTAAT
TGATGGTGAGAATTATGTTAGAGATGGCCTCCAGACAGATACCTTACCAGAATCACTACT
CAAGTACAAACACATTGCAGCTGCAGCCATGACTTGGCTCACCCGGTGGGAGCATGAAGG
CCAGGTAATGGGTGATGGAACACAGAAAAGTAAAAACTATGCGGACTGTCTCTTGGGAAT
AGTAGACAGGGCCATAGACACGTATAAAAACACTCCTGCCGATGATAACATCGATGATGG
TATTAACGAGGATTTGATTGGATTCAGCCTAATCTAAATATTTGTGGGGGCTATTTTTTG
AGTAAATTACAGAAATCCTTGAAGATCTAACCGGATTCATCATTAAATCCGGAAGTACAC
CCGGATCTTTATGATGATTCTACCATGGATCCGAACACACCCTTACCTGCCCTGAGCTAC
AAGGTCGGGGAAATGAAACAAGAAAAACCATCCGGCTGTGATGAATACGTTAAAGAACTA
GAAATACGCCGACACACCGCTACACTAGATAAAAATAAGCTTCTAATGGAACTATGGGAT
TTCGAAGAAGAAATAATAACCCTAATCAGACAGTGGGGGTGTCAATGGTGAGCTTTCAAC
ACGGCATAGCATAGAACTGAGTATCATAAAACTTATCCAATTGGTGCTTGGTTTATAAGC
GCCATGAGGATAATAAAGAGGTTTTTTTCAGTAATCTGCTCAGGTAGCATTCAAACTTAG
ATATACTTTATAGAAGGAGGGATTTTGTTTAAGAGTCTTCAATATACAGGGCCAGATGGA
CATAAGACCCTGGAACTAGTAGCTTTTGAAATAATGGAAAAAGACGAAGAACTAAAGAAA
AATCAGATAATTGAAGTACCTGATGATAATAAAAGGCTGGTTTCATGTCTGATGCATCAG
GATATTTTAAACGGGTGGAAAAAGAATGAATCTAAACCCGTAAAAACCTAAACAGAAGAG
GAGGACTGACTAAATGGAGTTATAGCACCTAACCTAGCATATCACTACTGGTCTCGGGAT
CAAACCCGCCGGTAAAACAGCCCTGAACAACCACTAATAATGATCCTGGAACCGAGTTCG
AACCTGAAAAGAATCGAACACGAAGAAGATAAGCGCCACACAGGTGGATCCAGTCTAACC
ATGGGAATGTACCGTAAAAAAGCAGCCAGTAGCCCAGGTTACGAAGATAAAGCACGATAC
CAGCAAGGATGGAAGATTACTGGCATTATTCTCTTTGACATGTGACAGGCCCGGACCCTG
CAATGCCGGAGCCACTACGCCAAAAGTACGTCGTTTGCAGTTGATGTTGTAAACCCATCC
GATCCACTACCTGTACACATTGTATAATGGTTATGCTAAGACTGCAAATGATGCGCTACG
TCTATGATAATTGTATGCTCAATGAACTAGAGGTTAAATTCAAAAACGATGAACCCATGA
GCATAGCCCCTAAGTCTGTCAGTGACTATCCCCAATTCAAAACAACCCAACCCTGCCAGA
GTAGTACCTACTAAAAAGGTCAAAATAGAAGCAGGCCAGATCAGTGTTCTGTGCTATGCA
CCTGCAGGTGTAACATTAACCGAAGCTGAACAGAAGCACTGGTATGCCTTCCCATGTGTA
ATGGGAAGGCGATGTAAAAGTCATCTTTCTACGCTGAGAAGTTGAACCATGCGGCGGGGA
TGATTTCATTGCATCGAAACTAAAACACATGGGAATAAGAGAATCTGAGTGGTAGCTTCA
CCGCTACACCCTGGACAAGGAACAGACCAAAATGGATCTCAGACCGAACAGCGAATCTGG
AACCACTGATGGGACTACAAAGCATCATCAGAACCACTCAGGAAATCCGATCCTCAGAAG
TCCATCGGAGCTCAAACTCGAAACTGTTACATCAACTGACATATTCCATAAAACAGCCAT
CCTAATACCAGATGTGACTACTAAATGTGACAGCTCACAGTCTGGTGGTGGCGCAATCAA
TCCGAAACTGAGTTCAAAATCAATGATGAAAGCCTAGCTAGTTTACATGACTGTTGAAAT
AATTTCTGAACTCATGGCTTCCTTACAGGAACATATATAAAAAAGGGGTGTGTTTTTAGA
TGTTTACTCGTTGCTAAAATAGAATTTTGTGAAAGAACGGAACTCAAAGATGCAGTAACA
AAACATTAGTCACTTCTTCAAAAAGACATAGAAAAACTCCAGGGAAGAAATGAAACCAGT
CTTCCAGGACAACATAAACCTGAAGAACAATTAGAGATACCAGGCACAATGTGGAGCCAA
TAAAAGGATCTACAGTTAATTGAATCAACGAAAACACTGATGCAGAAATCGAAAAGCCAT
CAAACTTCTTGACGATATTGACACCCTTTCCAAGGAAAAAGCGTTACCCTGGAGAAACAG
TTACGCGTGGAGATGGAGATGAACGTAAAGAGTCAGATGAGGCAACTGGAAGAAAAACTG
GAAAATACGTATGCAGAACTCGCATGCTTACTCATAGACCCCACTCACCGGGAAGAATTC
AAAGAAAAATACGACAGCATAGACCTCATTAAAGTACAGAACCTGAAGATGTTCTATAAT
ATGTGCCCAATCCGGCTTCCTCAGACACAGATGAATAGAAAGTCGTGAAGTTATAAAAAC
CAATATGGACCGAACCGAAAACTTTCGACAAAAACAACTCAAAAAATCTGAACCATTAAG
TTTGATCCTGAAGAGGTGATGCTGGATAACTATTTCTTAATAGTGAGGCGGATACCCGAG
CATCAGCCTCTCTGCAGACGCATACTGGAACCTCGACACCTACACCACTTCACACCCTTC
TAAACGTGAAAAATCATGGACAAGAGGAAGAAGAATACAACAAACAAAAGAGCAAAACCA
AGCCAGAGAAAAATTCAGAGAAATGGAAGAACTAATGGATGAAATACAAGTAGAGGATAA
AGACATGTTCGGGTGGATGATTCCCAGTTCAATCATGGGCCAAAAGTGGAACTGAAACTA
AAAACAAGTTCTTCGATGCACTAATCGACGCGGGCCTACTAATCAAAACCAAACCACACC
TACGTACCCCTTGACAAAGGATACCTAGAAGAATCCTACGAACAAATCATCACACCTAAC
CAATCTTTTTAAAATGGAATTCGGATACTCAGTCCGAAACAACCCATGGAGCAGAGGATA
CGACTACAGCTGGATCAACACGAAAAACAATTCAACACCCTAAACGTGGAACCTGGAAAT
ACCTAGAAAAAGATATAACATCGCAGAAACAGAAGTATACAACATCATAGAAGAAGAATT
TTACAGAATAATAGAATAAAAAAATGAGGGGGATTAAGTTATGGAAATTAATAAAAAAAT
TAAAACTGTACCAAGAAGCAGTTAATAAAATAGAAAAAATAGAAGATGACATCTACAGAA
GAAATGTAACATGTACAACTTATGACAGCATAAATGAATTAATAGATTGCTTGACTGATA
TAATTCAGATGAAAAGATAATAGTATTAATACGCATTAACAAAAGCCTTAAAAAAGATTT
AGATATAAATCAAGACTTTAGAAATTTTAAAAAGATGTTCCTGAACTTAATCAAGTATTT
AAAGAAAAACTCAACACAATTAATGAATTAATAAATTTAATGAAGTGGACTATCCACTAT
GCACGGGAATTACAATCTTATAGTTCATTTAAATTAGATTTGAAGTGTGTCAAGGGAAAT
CAAAAGAATTCATGGAATATTTAGAAACCATACCAAGAATAAGGTGAAAAAGAGAAAAAA
TATGATTATTTCTTGTCCTTTGGTGGATATGGATCATTACCATAACTTTCACACCTGTTG
AATACGTCCATTCTTCTTGTGAGGTTATAACTTCTGTCTTCTCCCGCTGACCCTGATCTT
TAGCAGCTTTACCAGCTTCAGCTTTAGTGTCAAAATGTTTTGAGGCTCGTTTAGCATTGT
CCTTTTAGTATTCCACCCACCTTTTTTATCACTACAACATGTGTGGCTTTCTTCTTACCT
GGCATAAATTATCACCTCCTTTATCCTTTTTGTAATGTTATAGTTCAACCTTCCTTAAAT
TTTAGAGCACAACAAACTAAGGTGATTGTTATATGACATGCATCGCAGGAGTTACTAACA
CTTCATAAGAAAATTGTAATGGCCGCAGACAGCGGTAACAATGATGGATTTGGAGCATAC
ACAATACTCAAAACAGAAAAAATCTTCAAACACCAAACGGAATGATAATGAGATGGTAGG
AAGCAGCAGAATAGGACAAATGCTAAACCATGACTTTGACCCTCCACCGACAAACACAAA
GATCGCTCATATACCTACTTAGAAATTTATTCGCATTAAAGAAAAACTCCAAGAAGAAAG
CAGTGAGACGATCATAAAGATGAAATGCGACTCATCCTTACTAATCGGTTACAAAGGCCG
ATTATTCAAGTTGGGTGAAGATTATGACATTATAGAATCTAATGACAATTACGATGCCAT
TGGTAGTGGACGATACGATGCAGAGGAGCACTATACGCACCTAAAACAGACTAAAACCCT
GAGTTGTGAAAAAATGGTAAAAACAGCCATATCAACGCTATAAATGCAGATGTGAATATT
AAACCACCAATAATAATTGAATATACTAAATAAAAATTATTTATACCTACAAAAATTCGC
TTGAATCTATGACCTCACCTATTGCGCATGCATTGACAAGATTATCAGAATGTCAATCAA
AACCAAATTGAAATAGGCCCTCATGCAAAGATAGGATGGAAGATAGAAACATCAATGAAA
ATTTAATATATGACTATTTAGTGAAAAAAGATGTTTCTGGAATTCTTCAACAGAAGAAAA
AACAGATTTAAATTATTTTACAAACAGGATGATTCCAGAATTATCACGATCTGATCATTA
TCATTGACTTTGAAAATTCAAAAGAAAAAGATATAGAAGTTGTAACTACACTATGAACAG
TCAGTGAAAGTTAGAGAACAGTGAAAAAATGAGTGACGTGGATTTTGAAATGATAATGTA
ACTATGGTCTCAGGCAGATGCATTGTTTTAAGGTTAAAAGCCTTATTCTTATAAGGAATC
TGTAGAATTAGCAGATAATGTTATGCTTGATTTCAGTGAAGATAACATTCCAGTAGCTCT
AGAAATATTGGATGCCTCAAATACTTCCATGTCAAACCATTCTCTTTAAGGAATTTCAAC
TTTGAAATGACAATCGATGTAAAGAAGATACAATACATCTTGAAGCCGTTTTCATGTTCC
TAATGCATCAAAAGAAGAAAACCGACCAGTTGACTTACTAACTCTTAATGATATGAGAAA
TTCCATCCATGACAGACCAATTATGCAGTGGTCTGATCACTTATTTTATAAAGTTACTGA
AAAATATTTACCTCCAAATTATACTTTACCTTCCACATTCACCTGCCAAAGGTCCTGCAG
TTGAAATATTGTAAATAAAAAAAGAAAAATAGTATTGATAATAAAAATCATCCATCTACA
TGTTTTAACCCACACTGGGTATTGTTTCATTATTCTTCAATTAGCTTTACAAGGACTTTA
TCAGATTTACTATAATAATTATAAACTAACCAAAGTAGGTTTGCTAGGAGGAAAGTCCAA
CAAAAGAATATAAGTATTAAAATGTGAGAAAGAAGACTTACATATTATTGCCTTAAGTAA
TTGTGCTGTTTTTTCACCCCTACTTTTGAACTTTATATCCCATAGTTATGTATTCGTCAA
TTGCTTCTTCAAATTCCCTTTCACTTCTTGTTTTTCGTATTCTAGTATCTACCATGTGTA
TTTCTCCATGAATTTAAAATATAGCATTATCTATTTAAAGATCATTAAATAGTTTTCCTT
TAAATTTTTTGTCTTTGTCCACATTCGCTGCAAAAATTAGCCCCGCTTCTATAGGAGAAC
CACAATTAGAACAGGAGTTAGGATCCATTTCAGAAGGTTTAGATTCAACATGTTTAGATG
GGGCATTTAATGGAATAGGAGCATCATTCCAGCCATCATCCAAACCAGGGATGTAGAATC
AATATACTTTTTAACCATGTTCAGAACATTTTTACTAACAGTACGATCAAATCTAACCTT
TAATCGAGGATTTTCAAACAAATCTAAAATCAGATATTTCCATACTCCCATTCCAGGAGT
AACTTTAACTTCTGCAATATTTTCCCATGGAACCCGCAGATCTTTCGTCATCATGCCTTT
GGAATAAAATGCCATTTTGTACTATACGCATAGTTGCAGGGATACTTACGTTCTTACTTT
TAGATCCCGATGTCATTGCTAAACCAACTAGTCCAAATGCCGCCGTGGCTGCCCCTTTAG
TTAACATCCCATGACTTTTGATCTCTGTTTCAGTCAACTCAATAGTACAACTCTACTCCT
GGTGCAAATTCAATATCTTTCCATAATTGTGATTCTGTTTTTAAAGAAATCATTAAACCT
GTTTCCATCTTTTATCCTTTTTTCTTCAAGTTTTTTTGCTTTACTTTTTTCGCAACCCTA
ACACTTATACTCCTCCTCTTCAAGTTTTTAAGTTTTAACATGCGTATTAGGTCATATTCG
TGAGCTATGTAATATTCTATTGCCGTGATGATTGTTTTAGAGACAGATTTCCTCTATGTT
TTGCTAATAATTCAATATCCTCTTTAAATTCAGAGGGTATTCTCACGCTTGTTGGTATAT
TTTTCCCCATTTTATCATCTTCTATTTGATTCTTATAATTATTATTTTGTAGTCATTCTA
TTTAAATTTTGTATATAAAAACCCCATTTTGTAGTTTTATTAAGTATTATGTAGTCACTT
TAATGGAGTTTTTTATCGTAGCTTTCGGTGGACGAGAAATTAAATCATTCCTAACTCTGG
ATATTACCAATTTTACTCAGGGGTTAAGCGGTGCTAAATCAAAAGCAGCATCCTTACAAT
CTGAATTAAATGGCCTCCAGAAAGGAGCAAGTGGATCCAATTCTGAGGTTTCAAAGCTAA
AGCAGAATAGTGATGGTCTGAATCAGACCATGAACAACCTCAGCCAAACCACCAGCAAAA
CCGGCAAAGAACTAGAAAACACAGCAAAATCAACCAGTAACGCTGGGAACAATGCAACTG
CAGCACAATCCAAAATGAGTGGCCTTAACAGTGCAATGAACCTACTAAAGGCTACAGCAG
GAATGCTAGCCATCACATTAGGTATGGACCTAGCCATGCAAATAATGAATGTTGCCAACA
GCGCAGTCAATGCCCAAGGACAAATCGCAGGAATGGCCAGAGGCATGGGCTGGGACTCCT
CACAACTAACCGCGTACACACCAACGAGATGGCCAGACTCAAACAATCTACCGCAAAACA
GATATGAACCAGGTCGGCATGGAAGTTGCCAAATGGCCCGTATCTACAAACTAAACGCAA
GTGAAGCTAAGGATCTAATAGAAACCAGTGCGGTATTTTCTAGTGCAATGGCCATGGAAG
GAAGATCGGCCCGGACTCTGCCCCTAGCCTCAAAGATTTAATAGACCAGGGCCAAGGATG
GGAACGCCGACTAAGTGAGATTGGAGTTACAGCTGATGCACTTAAAGCCACTGGGCTGTG
GAGTGGTGATAAAGAAGATAAAAAGGAATCATAGCGGCACTCAATCAGGTCCTGGAACAG
CGTAGTTTAACCCAGATGGCAAAAGAAATCAATAGTCTTGATGATGCTGTCCAAGTCTTA
ACTATTGCTGGTGGCCAGCTCCTCGGAGCTTTCCTGATACCTGCTGCTCCATTGATTTAT
GCTATCACTATGGCTATTAGCTGACCTGGCTTATGGTGCTAAAAATGTAATTGGATGGTT
ATCTAGTAGTTGGGCTGCGTTACCTGGATGGGTTCAGTTAGGAATTATAATAGGCATAGC
AAGCATTGCCTTAACAACATTTGGATTAATTTTAGTTGGATCATTAATTCCTGCTTTAAC
TGTAAAAATAGCTAAAATTGTTACAGCGACCGCATCACTATTTGGTTATGATATTGCTCA
AAAAATGGCTACTGCAAGCAGCGCTGGATTTGGCCGTACTATTTTATTTTCGTTGCAATC
ACTAGTCGCATTTATCGCTGGAGAATCATTAGCAACAGTGTCTACTTGGAGTTTAACTAC
TGCTCTGTGGATGATGACTAAAGCATTGGTTACTAACCCTATTGTTTTGGCTACGGCTGC
ATTAATTGTCTTGGCTGTTGTGATTTACAAGGTTGGAGAATACTTCAAATGGTGGAAAGA
CATTCCCACAATGATTGAGGCCATTAAATCAGGTGTCATGAGGTTATGGGCTGCATTCAC
AAATAATCCTCATGTCGTGGCTACTATTAATGGGATTAAAAGAAGCTTGGGAAGGTTTAG
TTAGTTTTATAGTTCCATTGTGGAACAATTTATTTCCTTCAGACAATGGAAGCTTTGACA
TAATAAGGTCGATCATTGATTTATTTGGATTATTAGGTGATGCTTTACAGCCAGTAGGAG
CAATTTTCTTTTGGTTAGGTAGCACTGTAGTGAACGTCTTATCCTGGATCCGCAATCACA
GTTGTCCGGCTTTGGGATTTCTTCAGAACAATCCTCTGGGCCAGGTTCTGGCTTTATTGA
CATATTTTGTGAATCCCCTGCTGTTCATAGTTTTGAACTTCAATAAACTGGTTTGGGTGG
TAACTCAGGCAGGCAATGCTAATTAAAGCCTTTTTCGGAGCATTCTTTGATAGTGAAGGG
CGTTTTGTTGGTTTGATTCAAGGTTTCAGAATGCTTTTGGAATGCTTTGGAACTGGTTAC
TGAGTATTGATTGGGGAGCTGTTGCTACTGGATTTGTTACCGCTATCTACAACAGTAGTT
AAAGGATTGGGCCAATACATCTGGAATGCCTTATTTGGTGGTGCTTGAAAATGTAAGTTT
AGAAGGGATTCTGTACGGAATTCTTAGCCAAATTATCATTTTCTTCGCTAATTATAATCC
AGTAACTATGATGATCAGGTTGCTCTTGGGTGACACGGTGGCAAACCAATTTGTGATAGG
CATAAGGAGCATCCTCTTCCCTGCCTTAAATGCTCTGATGAACTTTATAGGAATATTAAG
AGGAGTTGCAGGGTACCTTTGGGGTGTTTTATCACCCTATTGGATCGGCTCTGTCTTGGA
TTGGTGGATTGATTTTGAATGGGGCCTGGCAGGTACTAATTGGGTACTGGAATACTCTGG
TTAGTGTTGGTCAATTTTTATACAGTATTTTCACTTCCTTAACTGGTGCTTGGGATGCTC
TGGTAGGTGCTTTCTTCAAGGATGGTGAATGGCAGGTATTATTCCTGGTCTTCAGAATCT
TGGAGGTATGATCTGGAATGCTATTGTAAATATTGACTGGATAGGTTTAGAGGTGTTCTT
TTGGAACAGTCTCATGGGAATCTTCAGTGCATGGTGGAGATATCATTGGTCAATTCATGT
CATGGCTCGTTAATGTTGATTGGATTGGTCTTTTCATGGCTATTGGGGAGTGGTTAATCC
AATTCAACCCGATAGGTGTGTTAATAGGTTACATCTTTGGAGGTGATGGTGGTGGTGGCT
TACTGGAAGCTATTACTTCTTTGGGCTTCTGGTATTGACTGGTATGGTATCCTCATGGCC
ATGTTCCAGTTCATAGCTCAATATAACCCTTTGACCATGATTGTAACCCTTCTCTTTGGT
GATGCAGCTGGTCAGACCTTCAGCACCATGCTCATGAACATTTTCATATTCGCAGCCCAG
GGCCTGATGATTGGAATCCAGGTAATCATGGGTGTGATTAACATCCTGGCCAGTTTCATA
GGATCCACCTGGTCCACTATTCAATCCACAACCCAATGGTTGGAATAATGTGTTCATGAC
CATCTGGAATATCATGAACCAGATCGCGGGGAGCAGTATCTCCCTATGTGGGTATGATAC
TGTCTGCCTGGAATCAGATGAAAAATGGTATGCTATCAGCTGCAGTTGCTATCAGGGATG
GAGTATGAGGTCCTATATCAACATTATATGATAAATTGAAAGAGTTTTGGAGTTTCATAA
CTGGAGGTGGTTCTAGAGGTTCCGGAGGAGGGGGTGGTGGTTTTGGAGGTACAACCTGGC
CCGGTGCTGCTGGAGGAGCCAGACATAAGTGTGTTGAATTACAGTGGAGGACTTTCAAAT
GATGGTCTCTTTGCTGGTATCGCACCTATGGTTTTCAGGTCAACCCAGAATAGAATGTAT
GGTGCAGGTCCTGCCCCTGAAAATGATGATACTTGCTATTATGATGGTAACTGTTATGCT
GGTGGATGGGATTTCAGTGACAACTGGATTGACAGGATCCTCTCAACCGTTTATGGTTGG
AAGATGAACATTGGAGGAGTTAGTCTTTCACTTTCAACACTCAAAAATGGAGGAAGCTTA
TCAGCTTTCGCAGCCCTTGCCAGTTCAATCATTGGAAGAACAGCATATCAATTCTACTAT
GGGGATCAGAAAAGTAATGCTCAGGCTTTAAGAGATCGTCGATTCAATTGTTTTGATGGC
GCTCAGATTATCACAGCCCCAGCCCGAGGCAATGGGATTATCAGCATACATGGCCCATGG
AACCTGGGGATCCACAGGCATACTACACGTATGGGCCATGGTAAACGGAATACCATTCGA
TACCACAGCCTTCCAAAACCGTGGAACCTGGTCACCTCCACCAGGTAGTGGTGCTGGTGG
CTTTGGGATTGCAAACCCTGTTAAAGAGTACTGCATTTCGTGTTCAACATCACCGGCCCT
ATCTATGACAAAGATGGTCTGATCAAGAAATTAAAAACGTGGTGCATGAGGAGTTAAACG
GAGTAGTTGACGAATTATTCGACTAAAAAAGGGTGTAATATGCATGAATACTTGTATAAT
CGGACCTGTAGTTTTCGATGAGGATTCTACTATGAAAAAAACAATGATTACGGAGTCATG
GATGGTAAGGAAAAGTTCACTAGCTGCCGGCCCCATCTGGAAAATTAACCAACTCCGTGG
CCTGATAACACGAGGAGGTACTGAAGAATCTGGAGGCATAACTATCAGGAGCACTAAACA
GAAAGATTGGGGTCACCAATGGCGGATAATCACAACAGCTAGCCGTCCTGAAGAGTATGA
TAATGTTCGATTAAACCATAAAGGCTGGTACCTCATCCACTAATGTGGATATTGATAATA
TCAACCAGTTTGAAGCTAAAGCAACACTTAACAGTTGAATTAATTAACAATGCCCTGGAT
GTATTCAGCAAAGTGGATTATACTACAAGCCCTACGCTGGAACACCATTAAAGCATGGTT
ATGATTTAACCGAAGAATTAGTATTGTTAGAAGATGATTTTCCAGGTACAACCCTTGATA
CATCAAATGGTCTGCCACTATGTGGAACATGACAGGTGGAAGTCACACAGTATCTGGAGG
CAAACTAGGGATGGAGTGGAGTGATTACTTCTATAATTCCAGGAGATACCGGCGTGGGGT
GCCAGAAGTATCCAATCAAACAGTCATTTGATGCTCCATTCTATGTTGAATTTGATTTAG
AAGTTCGAGATACTAGTTCAACAGACAGATTTGATGCACATAATGATCATCACTGTTGTT
TAAGAACTGGACAATGGTTAGACTGGGAAGGCTGGCCCGATACATTTTAATTATCCAGGA
TTGTGGGAGTAACAGTAGAGACATTCGATTTGCTAAACCATGGACAGATCCAGTAATTAA
AAACAATGTGTCTTCATCCTATAAACTTCACAAATGGAAGATTTTAGTAGAGGAAAATGG
ATTAATCACTGCCTGGCTATGGAGATTCAACTAATTCTGAGATGGGATTTCTATTGGAAA
GGTCCATGTAGTCTTAGCACTATGAAAAGACTCACTATCGGATTCAACACCACAGCCACG
AGTCTACAAATCATACCGTATACACTGACAAAAGTGAAAGTTTACAAAACACAGGCCAGG
TTCTTGAAAGTGTTGCTAAAATTCCTGTAACTGGAAGAAATGCTTCAACAGAGTCTGGGG
GTCGTGGTTCTTCATATTTGCATAAAAATGGAGAATCAGACAATTCATTCCAAAACAGTG
CGAGTGACCCCATGGCAATTTTCAATGGTTCACCAAGGTTATATTCAAATAATAATCCTC
AAAACGAGATAGAATGAAATACATAACATAGAAGAAAGTTTGAAAGTAGACAAATGCAAG
TTTTACAATGATTTAATTCAAATAATTCCCACATCCACAGGTATTGAATACACAGAATAA
ACGGTGTTTCTTTTGAAAAATTCTTTAACGTGGACATTGGACCTATTTCATTCATTAAAT
TATTGAACAAAACTCCTGAAGAACTAATACTGGCCATTAATAGGACTAAATGGATTTTAC
GACGTAGTGAACCATTTGTGTACATCAAACATGAATATAATGATTTAACATATCCTAAAT
TCTCATGTTGTTACCATGATGGAGCTTCATTAGAAATAACAGCAGATGATCAATCCATTT
CAATGTCAAACACTCATTACGTTTTGTTCTGGAATAAAGGTAGTGGAACCTGTGCAAACC
CTAACCCTGCATGGAATTTGCGTCACAATGATTTTACAAAAATATCCAACCACAATAAAA
TCAAACAAAATACCTGCAACCAGTTTAACAGGCATCCAGATTTTATGACAACACATTACC
TTCCTCTAACCAGAATCATTATTCCAAATTGGCCTAGGTGGTTGAACCCAGTAAATCAAA
GGATACGAATCATCTAAAGGATGTGTGAATGGAATGAAAGAAGTAAACTTCATACCTTTA
CTTAATGGTGTGGATCCTGTCACCATCCATGAAGATCCATACTTTCGGGCAGAAATTGAA
GCCAAAGATGTGACCGCTATTACTACCTCCCGGGAAGTAACTGTATCCGCACACCTGCAG
ATATGACTCAAAGTGGTTATGATGGATTTCCTATCTTTGGGTTTCCATCATACTCTTCTT
ATCAATCAGGGAGTATTTCAAAAGAGGTATATCTTGAAAAAACTGGCGATTACAGGATTT
TTGTCAAAGTGGTTAAAGCCATCAAACGGGCGGGACAACTACCTCCACAATTGCGTTTAG
AACTTGATGATAAATTGGTGGATGTTAAAAGTGTTGAAACACCTGCTTATCATTTCGCAT
GGATGGATTTTGGCCGCCATAGGCTCAATGCAGGTACGCATAATTTAGAAGCTTCTTTTT
ATGAACGTGATGTTTGGTTTGAATCATTCATAGTCATGCGTGTTAATATTCTATCAACTG
AGGGTTCTAATATTTCCACTTCTCTAGAAGTTCAATCTGTAGAATACACTAAAAATACAA
TTGCTGAGATGAACACGGCTAAACTAAATGTTACATTCAAAGAAGACTTTTTATGCCCTG
AAAACTTGTATTCACGGATGATTTTCGACTTCATGGACGCTGTAACTTTTTATGTGGGTG
AAGATCGAAAGCATGCTAAACCAGACTTTGGAGGCTATGTATTAGGATTCACATTAAATG
ATGATTTGCTAAAAATGGATTTTGTGGGTAGAGAAGCAGATTTCTATCGTGCACCTACTT
TTAAGAATTTCGCGATAGGTTATGGTACATCTGGCCAGGACCTGGCCGTGAATGCTTACA
GATATAATTTCAGTAATTTGATGCAATTCATGGAGTACATATCCACAGGTATTGAATTCC
CATTATTTTACAAATACAAGGGTTCCTATGCATTCTTAAAAGACATGAGCAATATTAATG
ACTTTAATAGTATTGGTGTTTCTGGATTTGATAAAAAACAGGATAAATCCGTAGGTATGC
CCCCACCCGGGCTTATGTTGTATTATGAGGACATAAGTCTGAGTAATTGTTCGAGAAAAC
AGCAGTAAAGATTGCTGAAGCACTGATTTGGGGTAATTCATCCTAACCATTGAAAGTATC
AGAAAACCCTTTATCTTGTATTCGATTACATGGCCAAAGGGAATTCTACTGTTATCCTTT
CAAATTCAACATTGTTATCTCAATGTATCGAGGAATGAAACTCCAGATGATGCATTGGAT
TACACAATAACTGTTAATTCATCTCGTGTTGAAGGCAAAGTTATTGGACATGTTGAATTA
AATTTATCTGGAATTCCAGAGAATTTAAATTTAATTTAAAGGATGCTTTTGATAATTCTG
CCACGTCTGATGAATATTATATCACTCAAATAAGGTTTGTAGACACTATAACCATTTCAA
CACATCCCGGACCAATTAAACAAAGGGTAATGTGGTTTGATAACATTGGATTGATTGGAT
CGGATGTAATGTTACAAACCACCCTTGAATCTGATGCACAGTATCCTATTGAAGTCATTA
GAGATGTTTGTGAATTGGTTGGTTATACTGGATACATTGAGCCGGGTGCTGAACGAAAAG
ATGATGTTTTTATCTTTGAAGAGATTTCAGGATCTACTGGAGTTGTGACAGCAAAACAGG
GATTAAATATTCTGGACGTGACTGGAATCACCTATAAACCCACGATTGGAACTGGAAATA
ACAGTATTTGCAACCGTGCATTCAGAAAGTACTATCCTCCTGATGATGCTGAAAAACGAG
CTGCTGGCACAGGATACGTTAATATAGATAGTATGCTTCGTTATGGGACATGGGTCAATT
ATAAAGACATGACGAATACCACAACCCAGGCCGAAGCTGAAAAAGACGCTAAAGATACAG
TTGATTCCAGGTCTTACTCATATATTGGTTTTACATTGGATATGCTAGGCACAGTTCAAT
TAAACCCTGCTAATTACCTTATAACAGATGTTCCACATGTTCTTCTTTCAGGGAATCATG
AAATCAAATCAATGACCAATAAGCTAAATCTAGAAAAAGGAGAATTCAGGCAGATATAGA
CCTTAACATACCGTCTAAAAGGTTTAAATCAATTGTACTAAGAATGAAACAGGAATTACT
TGGATTAAATAGGCTGAGATCAGAGGCCATGTATTCCAGGAGGGCCTGGGAAACTTGGGT
TTCAGTGGTACAGGTGCTTTTGTCCAAAGGAGGTAACATCTTATGGCTTATATCAAAAAA
CGCAAAACGGGTGTTAATGCAATTGAAGCAGATAAACCTTTTGATAAGTTCTATGCTATC
CCTGACGGCAAAGCTGTTTTTGAAAAACCAGAAGGTTCATCAGTGATCGGTACTTTCCAA
AACAGTTATTTCCCTATTGAATCTACTAATTTTAGGTGGATTTCAGCCCGGTGTAAATTA
AAAACAAAAGCGGATGAAAGTACTAATGAATATTATGTTGTAACTGGATTATATGGTGTC
CGGCCGGATGGAAAGGAAGAACTTATTGGAGAACACGTCAGCAATAGTATATCTACCACT
GAAACTGTGGAAGATATTGTATTCGATGTAGCATCTTCCAGTTCTCATCCAGATTTAACA
TACATTGACTCAACCGGGGCCACTGCAGGAAGATATATCTTAAATTACCTTCTCGATGGA
AAAACTTCAAGGAAATAAAAATAGGAGTTCCATGGAAAGAAGGCTGGAGTTACTGCAGGC
CAATGTGGTTTGCAGGAGTAATGTTGGAGTTAAAACTGCAGTGTGGCCGGCTTTACAAGT
AACAGTTCATTACAGGACCGGATGAAAACAGATTTCTCAGATGTTCGATTTATTCATCCT
GATGGGCAAACATTCCTCTGCTATGATCGATTAAATTATCGTGCTGGTGAATGGGCTACA
TTTAATATATTAATAGATGCTATCCCTGGTGGAAGCACAAACAGAACCCCAATTCTTCTG
TTCTATGGGAATAGTGCTGCAACTGATAAGAGTTCTCCATCAACAGTATATAAAGGTTGG
TTTTGGGATTTTGAAGATGGAGTTATATCTGATTTTGCAGTACTGGGTGGAACACTGAGT
GTGAATACCACTTCGCCAATTTCAGGTGGAAAAAGTATACAGCACACAGGGAATGGTGCA
GATAACAAATCTAACTTCTTCATATGCTCTCATAATTATGGTGACCCTGCTTATGGGGTT
GAATACAATTTTGATTTTAAAATAGTAAGTTATGGTACACATGGAAACCCATACTTCTAT
TTATGTTCACCACAATACTATGATTCTGAGAACTTTTTCTGGATAGATTTTTGTTACGAT
GGTGGGAGATACTTATGTTAGACTTTGTTACAATGCAGGTGTGACTAGATTAGAAATCTC
TCGGACAAAAATTCTGTGCTGGTAAAGTAGCCAACTGGGGTTAAATATAATGTTAATGTG
TTGTTTAGTTATGATGGGGTTAAAAACAGGATAATAGTTAGTATTGACAACAAAGAATAC
ATTACTTATTATGGTGGGCATTTTGCTGGGTATACTAATAATTATTTTGGATTTGGGTCT
AATTTAACTGGTACGGGGTTATGGGACAATATAAAAATAAGATACATCTTCCCTCACCAA
CCCACACCAGTATACTACAATCCTCATTTCTTTGATAACTTTGATGATAATTCAATTTCA
AGTGATTGGGTATTATCTCGTAGTGGGACTAATGCAAATGTTGTAGAAACCGGTGGGGAA
TTAAGAGTAACAAACACTGCAACAGGGAATCGTGCAGCCATTAGAACTGCTAAACGGTTA
AAACCCCTTATTTGGTTCGAGTATATGCTAAACGGACTGAAAATATAGAGTTTTTAACTC
ATTGGGATGGGTCATGGAGTGATGCATTAAATCCTAATAATGGAATTTGGTGGATTTATG
CACGGTGGGTGTCACCACGTAAGTGGGTGGTGCACCAAATGCGTGATGACAGGAATATCT
GCATCATATTCTGCAGACAAAGAGTTAGACACGGCTTATCACAGGTATGATTTTATGTAT
ATGAAAATTACACTAGGGTAACCGTGGATGGAGTGACATTACTTACAATTCCCACCCAAA
TACTGAGGGTTATTTTGCTGTAACGGGTAGAGAACCCAGTAGGGGTTGTTGCAAGTTATA
ATGATTTTTACATCTTCGACGCAGTGAATACTACTTATTCTAATTCATTGATAGCTCCAG
ATGGTACTCCTGGACAAGAGGACATGGAACTTATTTTTCCAAACCTGGTTCATCAGCCCC
AGACATTCCATTAAGGGCATATGTTGATGAATTAGGAACAGGGGAGATGAATACTAATGT
GGTCCTGGGTAAAAGTCAGGGTAAATACCGCATTGGTTATGACAGTATTGACAAATATAT
CGGCTTTAAATTCAAACCCCTTGCTCAAGGAGATAAAATTGCAATATAGAATTTCAAGAC
TTCATTTATGAATATGAGGTGTTAAAATGAGCAATACAGGTATTCCAGTAAATGCTAGCC
TTATATTAGATGCAGTACTTTATAAAGGGACAATCCTAAGGTCATAGATGACCCTAATTA
TCTTGATGGAAGTGCAGTATATTCAAACTATCCGGGAATGGTATTGTTAGATACTAAAAG
TTTAGGTACCGGTGTATTGGCTGAGATATGGTTTTAACTATAATGGGACTTTCAGGTACT
GAAACCTTTGATATTCTTGTACAAATCACTAAAGACGGAGGTTATGATTACGAAATAATG
TTCATGCATGAAGATAGTCAGAATGACTTCGGTACAACTATAATAAATAAATTTGACCTT
AAAAGTAATTATAGAATTATAATTAAATCAATCAGCCGTCTGAGGTTGTATTAGATTATA
TTAAACTCAACTCTGTTTTCCTGGCAGCATGGTTAGCGCAACAAGGAGAGCAATTAATTA
ATTCAGAAGTTATTGAGTTATTGATAGAGGTAAATCTACTATTACAGGAATGGGAGAAGG
TACCAGTAAAGCCTATAAATTTTAATAAATTATTTGCAGAACCCCTGATGTATATGGCAT
AATCTCCTTCTTCCCATCTTTTCCACATCTGCAGAGAATAAACTCCCCAGGATGTACTTG
TTGGTTTAACCATGTGACTGGGCTGATGGAGGGAACTCATACTTTCACTTGGCTAGCACA
GTTCGCGCAAAAGTTCCATACGCTCCTGTCCTACATTGTAACTCTATTTTTTTTTGAATT
TATAAAAAACTACATCTTAGCGAACGCTATGGAGGTATAATATTATGGTGAAAACAATAA
GCGAAACTTTAGGGACGCTTCAAAAGAGTAACAAACTATATACAAAGTAAGAGAAGCACT
CCCCTGACTGTGAATGTTGGTGGAGAAACTGTAAGCAGACCTAGTTTCAACAGGATGATG
GCTGCTGCGATAATTGAAATAAACAATGACCAATCAGAATATCAGAACAGATAGTGTTGA
TGACCCTTCCAATCCTATGGGTGGACTACCTGAAAACAAATTATTAAAAGCTGATTAAGA
TTGATGCAGCACAGCGAACTAAGGACTTCATCGAAGCAAATAAAAAGATGCCAAACTACA
TAAACACGCCCTTGGGCCGAAATGAGTCCTTACAACTTCGCATGGACATGTACAGTAGAG
ATGAATTTCTATGCAGATGAAAATACTTACCCGTTTCATCTTACACCAACAGCCTTGGAG
GAGGGACCAGTCCTTCACAGCCCACCCAACCTAGTGTGCCTGATGACCTGAAACCCTACC
TAGATAAAACGGCTAACTGTCAAGTAATGATCCAGTTATTCAAAATCTGGCTAAACAGTT
CACCACAGCTGAACAGGCGTTTAATTACGTTCGTGATGTTTATGGCTATGATTATTACTA
CAATACCCGGCGGAGCATTGGGAACGTATCGTGATAAAATAGGTAACTGTGTGGACTTAT
CCCATTTGTTAATTGCTATTCTCAGGGCTATGGGAATACCGGCCATGTATCGCCATGTAC
TTGCACAGTTCAAAAGTGGTCAGATTGGCCATGTTTATGTCATGGGCCTATGTAAATGGT
GAGTATGTTGCCTTGGATGCATCGAACAATAACAATGGCTACAACAATATAGTGAGCTGG
AAGCTGGTCCAGGTGTACAATAATTACCGTGAACTACCATTCTAAGGAGAAAAAAGATAA
TTTTTAACCCCTCACACACTCAGTGTGGGGATTTTTTTTTTATTTGTTTAACCTGGTGCA
ATGATCGGATGATCTGGGTCGTGTCGATAAACTACACTTGAAGGCAGTTTTTCGGGTTCT
TTGATATATCATTTGCTTGGATTGTTCTGTTGGTTGAGATTGTTCTGTTGATTTTGTGTA
TTTGATGTTGCTTCTTGAGAATGTGGTGTTGCTTCAGATGTTGAACCGCTTTCTGATGTA
GTATTTTTAATATCTTGACTTTCATCTGTTGAATTTGCGTAGTGTAATTTGGTTAGTTTC
ATTTAAAGTAGTGTTATTTGTATCGGCTCATGGTTGTTGCCCCCACTATTGATATTAATG
CCACTATTGGGATTAGTATGGCCAATATTTTACCCGTTTTATTCAATTTCTTGCCTCCTT
CTTAAAACGTGATAATTGTATATATCTTCATAACTATTAGATATACTCTCCTAATTTATA
GATTAGAAAAGAGTATGATAATTTAGGCAGTACAATAACTAGACTTTACATGTATTTTAA
TAACAATGATAAACTTATATTTCATCATTAGTATATGAGTTACAAGGTGATCTTTTGGTC
TATAAATATGTTGAATGCCCTAATTGCGGATATACGGGGGTTATTAAATGCATTCAAGAT
TGGGGTATTCTGGAGAACAATGTATTTGTCCAGACTGTGAATATCATATAAGTGATTTGA
AAAACCCTTGAAATGTATATTAAAATTAGTTATTAAGGGTCAGAAGGAGCCGAAGCCCCT
CACACTTCCATTGGCGATCCATATTGGCTTACCGAGATATGTCGGCATCGTGACCACCTC
CAAAGGGCGCTAGGTTTATCTAAATGTGCTCGGCGGATATGTACTCTCACTTAGTATCAA
GCAAGGCACGACCATCTCTGACTATGGCATACCCGTGCCCTCCTTAATCCAATTAAAATA
TATAGGGTGATAAGATTTAAATCTTTATTTTAACAGTTACAGATCAAGATCCTGAGATCG
AAACATATATAATAATCTTTTCATTATAATAATAATCAATGTGTTTGGCGGATAAACCAT
CTCTGACAAACGGTTTTATTCTCTTTTCTTTTATTTAAATAATTTTGAATGATTATCTTA
ACTATTAGCTTTTTAACATGTCTTTTTAAATAAATATTATTTATTCTAACATAAGCCCCT
CCTACCTCTTCCTTAAAAGTCATTAAAAACTTTCCATTATATATAGGATCCCTATCCCCC
CGGGTTGTGTTGGAAAGCATTTGAAAAGTAATCACCAAAAATTATATTTTAAAAAAATAG
GAATAATTATTGGTATTTGTTTATTTATCAAAATTAGAAATTTTTATTTGATTTTATTCC
GAAACGGTCTGATTGAGACGGTAAGTCAACATTATAGATTTCAATCTTCAAAAATGATCT
GATTCTTCAATTTCGATAATTATTATTGATTTGTTACAATTTAATTTGTATGATCCCCAC
CACTGCACCAAGGGACAGGTTGGGTGAGAACGTATCCTATGACTCCGGTGAGGATCCACA
CAATTAATATGGATAATATTAATATTTAAATGTTTAATATTTAACATCGTTTAACTCACA
CTAAAAAGAAAAACTTAATCTATTTTACTCCTTTTACCATTCATATAAAATATCATTAAA
TAACATAAATCATAAAAAGGTTAATCATAGTAAAAAAATGTTATGGTGATTTATTGCAGG
TTAAGGATAAAATTCAACTACTAATACCATTCACCCCCTAATAGCAGTGTTTATCGTCCT
GATCCTCCGCCCCTACTCCTTTCTCCCAGTGGGTGGTGACACCGATTTTCACTTGGCTCG
TGCACAGGAAATAATTCAAAACCCATTCTGGGGATTGTTCTGGGACAACATCACCTACTA
TCCTATGGGTAGGTCAGTGTGGCATCAACCATTATTCAATGCAGTTTACGCTGGTTTATG
GTATTTGGCAGGTGTTCGCTTTGCCCACTCATTTTTATGCATATCTCAGGTCTTATTAAC
CGGAGTTGTAATCATGGTTTGCTAACCGTGAATAGCTGGTATTTTTGCAGGATATTTTGC
TGGACTTTTTCCTGGCCATGCCTGCACTTCATCCACATTTAACCGCAGCCATCCCTGTTG
CTTACATTCCTATACTGGCGGTTTTAACTATTTATTACATTCCTCAAGATAAAAAAGGCA
TTTCTAGCATCATTGGTGGGTTTATGGACTCATATGGTTGCTTTGTTCTGTTTTATACCT
TTATACTTGGTTGATAACTATCGTGATAAAACAAACCTTAAAATAATAGCTCTTTTATTA
CTCTTCATGGCTTTTCTGGGCTGTATACTGGGTTTACTTTAAGGATAGGCTGGTCACTGG
GGCATATTCTACAACTCTTAACTCACCTTAAACTGGTACCTCCTCACCCCGGTTCATACG
CATTTTTAATCTTTTGGCCGTATTTGTCCTGGTATTATTGGCCTTTACCTTCTTTATAAT
TCCACTTACCGGCAGTTTAAACTATTCACCACGCAATACATTGTGATTGTGATATTTTTC
AGCTTCTTTGGATTTAACGGAGATTTTTTAAGAGGATTTCAATTTGCAGCCCTTCCCATG
GCTATTTTAGCAGGCTTCGCTGTTGAAAGGGGATATAAAAACCTTTCTAGTAACTGCAAT
CGACTTTTATCATCTTTATTCCTCCTGCTCATGTGTTTTCATTTCCATGATGGGGTGGTG
ATATTTTTCAGCTATTTACCAAACCAGCATGGTAAAGGATGGGATGCCCTTGAAACACCG
TTTGAAGGAGAATATGCTCCTTTAAAGGATTACATTGAAAATAGCACATCTGCTAATCAA
GTGGTTTGGACTGAGAGGGAACTGTCAGAAAAGGTGGCCTGGATGACTGGCCGAAGCGTT
TCCAATGGACTTTATTCCGATAATACTTATGGGTACTAGAGGATTCGTAGATAAGCATCA
AAACATTAATATCTACAAATCGGATGGTTATGTGACCGTCAGGGATTTAAATAACAATAC
TATTGCTCAAATTAAACTGGGAACGTATTAAACAGGGTAGCTATGAATATAAAAGCATTT
ATATCTGAACACCGGATTTAAGTATTGTTCTAGTGGTATATTCGGGTCTGGCATTCATTT
TCCTTACCTTTTTTCACTATAACCTGATGGGTGATGAAATTTCCTATATTTCCATTGCCC
ACCATTACTCCACTGGAAATTGGAATGAGGCTATAAATGCTTACTGAGTCCCCTTTACTC
CTGGTTGATAGCACCGTTCCTTTTAGGAGGTTTTGATCCCTTTCAATCAGCTATCATACC
CCGCGTTCTCTCATTGATTGTTGGATCTCGTAACTATCATTGGTCTAAACCGGCTGGCTA
AAACCTTTAACTTGGATGGAATGGTCAGAAGTGCCCTACTGGTGTCGTGCATTCCAATGG
TTTTATTTTTGCAATAAGATATGCTACTCCTGATTTGTTGGTTAGCTGTATTCTGGTATT
TTATTTCGCAGTGATATTCAATTACCGATACCCTGATGATGTGTCAAATGGATTTTGGTC
TGGATTTTTAGGAGCACTAGGATACTTGGCAAAGAGTTTTGTTTTTCCATTTTTTTTGGT
TCATTTTATCTTATCTAACTTTATATGTTATTTTGAAGGAAAAAAGAGAAAAAGATTTTA
AAAAACCTCTTTTTAGGACTGGTAGTTTTTTTCATAGTCAGTGGTTTATGGATAGGGATG
ATCAGTTCAAAACAGGGGGAAGTGACCATAGGCACGGCTAAGGATCATAATCATGCCATA
GTTGGTCTGACCTATCCTGAACATCCGATCTACAGTTCAGGACTCCTTGAACCACCTAAT
AAAGATGCCGTTAGCATATGGGAAGATCCTGCTTCAATTCAATTAGATGACTGGAATCCA
TTGAGTCAGTTGAATACTTTGTTTTACAACTGAAATCGTTAAAAATAATGTACTTCGCAC
AATTGCCTCTCCTGGAAAGATTTTCTCCTTTAGCAATGTTAATACTAATTTTAAGCATAT
ATTTCGTGGTAAAAAGTGAATCAAGAAGGGTTAAATTTGACCTGGTTAAACTCCTGATGA
CCATTTTAATTTATATTGGAGGATATGTTCTTATATTTGTAGAACCTCGTTATTTATGGC
CGATTTCATATTTACTACTGATAAATGGATTTTACTTGGTGAATTATTTATATGAACGGG
GAAGTTTAAATTTGAGTTTAAGAAATATTTTCCTGATCATGGTAATGCTCTCATTTATGA
TAACGCCCATTATGGAAATAGGTGGATTTGTGGGTAGCGGAGACCAACTTCATCTGTAGG
TGTTACCTTAAGAAATGAGTATAATTTACAGGGAAACATAGCTTCCAATGACCGATGGGC
AGATACTATGAGTTTATCCTATTATTTGGGGTCCCGATATTTTGGAGTAACTAAAAAAGT
AATCAAACCAGTTTAGAACAGAAACTTGAGTTAAATAACATTGATTACTACTTTGTCTGG
GGAGGGGAGATGAGTTAACCTTTAACCATTTCAGGAGATAACTGGTAATAAAATAAAGAA
CTTAAGAATATATTCCAAAATATAGAACTTTTAATATAGAACTAAGGTAAAAGTTGTTTA
AAATGGAAAAAAATATATTAAACTGATCACTGCAATTTTGGTGATATTCGCCATTGGATT
TTTCTTTAGAATTGGATCTGCCCATGTAACCGGCACTCCCATCGATGAAAAATCATTTTC
ACTGGATGAAAACAACTCATCCTACATGTATGAACTTGATTCATATTACAATTACCGTTT
AACAAGTAACTTCCTGGATCATGGATATTTAGGCGACACTATAATCGATGGCCGGGAGTG
GGATACCCATTCCTATTCTCCTGGTGTTCCCCTGGACTACCCTCCCTTGATTGTTTACCT
CACGGCCCTGGTTTTACAAGTTCATTAATTTATTCAGCAGTGTCCCCTTGCTGAGGTGGT
TTGTTTCTGGCTATCTGCATTTGTGGCTCCACCGGCAGGGGTGGTGGCCCTATTTTTTCA
CCCGCAGATTAACCAATGAATCTGGTGCCGTTGTTGCCGGTGTTTTAACAGTTTGTATAG
CACCTTTTTATTTCCTTCGTACACGTTGGCTGGCTGGTTTGATACCGATATCTTCATTAT
TTTATTCCCCACTGGTGGTATGGCTCTTCCTGGGAATCTTCCGCCAATAAAAATCCCACG
AAATAGCATAATTCTCTCTGATGTTAGCCGGATTTTCCATGTCTTCCTTTTTCCACTGCC
TGGAATGGTTGGCAATATTATTTTCTATTCAATGGCTGTTTTCAGTGTTTTATGGATTTT
GGGGTCTTACTTCCAGAAAAACCCATGAAACAATTCATAACAACATTTTTAGCATTTATC
GCAGTCACCCTTATCCTGTTAACATTATTCACCGGATTTTTAAGTCTCCTTAAACTCTTG
CAATGGCCACTGGAGATTTTTGAAATTAACAGGAGTCCAAAGTCCGTGGGGCCCCACGGC
CTGACATCTACCTTTCTGTAGAGTGAGTTATCCCATCCCACCTTTGACGGAGTTGTTTCC
GGTGTGGGGTTGCATTATTCGGGGGATTTTTGAGACGGAAGCATGGATGCTGCAGGTTTT
GTAACTTGAAGACTCTCAAGAAAAAGTACTTGAACTCTGTGGACTGGATTCATCTATCTC
TTCTCCTGGTTTATGGGCATTAACTGGATTTTTAGCCCTATGAAAGGGTCCAGGTTTATC
ATGATCATGATACCTCCCTTAACCATTAGCACTGGATAATGGCAGGTCTATGTGGGTGAA
TTACCCGGGTTTAATCCGGCAAAATAAGTCTCTCTAATATAGTTCTTGCTCTTTCAGGGA
TAAACAATGTACTTAACTCTTTAACTTTGCTGGTAATCTTACTGGTGTTATTCCTGCGGT
GGCCAATGTAATGGACTCACTGGAAATGCCTCCCGGAGCTGATGATAATCTGTGGGATTC
TCTGGAGTGGATTAATCACAATACCTCTAACGACACTGTGGTATTTTCCAACTGGCCAGC
AGGACACATCATAACTTCATTGCCAATCGATCGGTGGCCCTTGACGGTAGAATGGCTTAC
ATTGAAACAGTTCAATACCGTAATCTGGATAGTGCCTATACTTACGAGTTAAATCCCCTA
CCACTGCCCGGGAATACTGGATAGACCGGCCTTCTACACCAGCGATGGAAATTTATCCGC
AGGTATCTTCAGAATGAGTAGCCACCAGTGGAGATTTGGGCTATTTAACCCTTGATGAAT
ACACTCATAATACAAACCGGACTGCAGAAACTAAACAATATTCTGGTGTTGATAAATCAG
TTGCCGGGATCTACTGGTTAACCAGTATAACCTTGATCGTCCCAGGCAGAAACAATTATT
TCCTACACTCATCGAATAGTCCCCGACCTTGTAGTATGGACTTACACCCAAATGGTGAAC
AAAGGTTCTGGTATTCAATTTTGGTAGCTGGACTTTGATAAAAATGGTGGTGGAAATTTC
ACCTACGTTTTTGCAGATATCCATCATGAAGGGGAACCTCGTGTTAAGTGACACTAGGTT
CCAATTTGATAACTACCCACAGAACTGTGACTTATAAGGGCGAGTTACCCTACTGTTTCA
TCCAATCTGATGGTACTGTGGAAAATAAGACTTACATTGACCCCAACAGTAATCTCTGTG
TGGTGATACTATTTGATGAATCAGAAGTGGTAGTAATGGATAAGCGATTTGAAAACTCCA
CCTTTACCAAGTTGGTGCTGGAGAGTGTGAACACCCCCACCTTCAGTTCACTATATAAAA
TAACAGTAGTATTCATGTTTGGCAGGCAGTCTAACAAAATGAAGATTAATACATAATTAT
ATGACTAAAAAATAGTATTAGGCAAGAGGACCTTACATTCGGTTTATGGTGTTGTCTCTT
GCGGTGTCAACCACACTGGTAATGTTTCCGGCAATGGATCCAGAGATATCCAGGACTGTA
TCCTCCGGCAATAATTACTATTATCAGTATAGCACCTATAAGGAGGATCATTTCAGCGCT
TATTTGTCCTCCATTATCAAGAATTTTAGGGGTCCATGATCTCACACTTAACTTAGATGT
TTAATCTAATTTTCTCATTTATAATTAATTAGTAATGTATTATATTCCTCATATTATATA
ACATTACACGTGTATCTTTTAGTGCAAGTTATTCCAAAAATCAAGTGGGCCTTAAAACAT
TAGATGTATTTAATTAGGTAATAAACGCTTACAAAAAACTTTTTCTGTTGGCAGTGAGTA
AGAGTGACAACATATTTATTTATAATTAAAATTGTAATTTTAGAGGAAAAATCATCAGAA
ATTCTAAAAATAAGAAAAGAAAAAAATATGAAAAATCTATTTTGGTTTGTTCATGCTGTT
TCTTACGGTGTTAACATCGGAAGATGCTTGTAGTCGGAGTTAGAAGTGAAGTATGCTCTG
TAGATCAGTAGTGCAGCGATTGCAATAACGATAACTCCACCAAACAGTAATATATATTCA
GCTGCTCCTTGTCCACCTTCGTCTTTTAAAAAGCTCATATTTTTACCTCCAATGAGGGTT
TTCTTATTTATATACACTCTTTTCTGTTGATAGTTGCATATAAATATTTTCTTTGTTCGT
AGAGAACAACATTCATCTTCGATCTATATTACTATATAGATTGATGATGATATTAAATAT
TCACATATAATTATCTTTTATATAGTTTTTGTGCATATTATCACACAATAAAAAAGAGGG
TTTGTAGAACATGCCAAAAATTACAATTTGAGAAATTTAATCCTGGACATATTAGAGGGG
GATGAACTATCCAAAAAGCAGATCTTAGAGATTATTAGATCAAAATCTGGGATAGGAACA
TCGGATAAAACATTCAATGAATCATTAATGGCCCTCCTAAGCGAAGGGACAGATCTACAT
CGCTGATTATGATTTCACCATATACGATGGAGTGAAGCGGATACAGTCCATAAGACCAGA
AGTGTATTGTCTTTGGTGTATCACGCACTGATTTCGTGGAAATTGAAACCATCCTCAAAC
AGATGGAAAGCAATGACCATGAAGAGGTTTACCGGGCTTCCAAAAGCTTTAAAAGAATTT
TCCGCCGGAAAATCGATGAGGTTCAAAAGGATGGAGATACTAAGTTTAGGATCGGTTCTG
ATACCCTATTCAACCACAACTCATCTTCTACATGAACTCCTGGGTGAAGAACCAAAAGAT
CACTTAGGAATAAATTAGCCTGGAGTTTAAGCAACAATAAAGACTCTCTGAACTTTTTAA
GAACATCGTTTCCTTTATACAATCCTAAGATTAATTAAATCCACTCAATTTTAATAGATT
AAACTCTTTTTCTACCAGTGAATTCATAACCTGTGGATTCATTAAAATTACTTCTGGCAA
TGTAAGTTATCCTCCTTCCGATAATTTTATTCCGGTGGTGATTTATTTTCCAGTCGAACA
ATTCACTAGGAAAACATTCCAAATAAAATAGGCAAATATTAAAAAGACCATTAATTAACT
ATTTCTTAAGGTTTGAATTTTTTATAAAATCCCCATGAAAACTTTTCAAGGATATTAAAA
TGAGAGTACTCCTAATACCGTGTGGCATTGGAATGGGCACACTTCCCGTTCAGTGGCTTT
AGCCCAGAAATTGAAAAAATGGGTGATGAAGTTCTCTTTGCCAGTTATGGTTCAGGTTAC
CAGATGCTCAGTGAGTACAGTGACTACCAAGTCATGGAACTTCCTCCCATCAAGTTCTAC
GGGAGTTCGGGTGAACTGGACTTTAAACACACCGCCCGTAAATCCGATTGATGTGCCTTA
CGTTTTTTAAAGAGTATTTATCATGAATCCCGCATAATCAAGGATTTCAACCCGGATGCG
GTGGTCTGTGATTCCCATTATTCAGTTCCCATTACCTGCAAGTGCTGGGAATCTCTGTGT
CCTGGTGAGCAATGACCTGGCACCAGAACTCAAGGAGGATCAGCATAAAGACCGCACCCT
GGAGTACCTGGAAAATGGCCTGCAACGTTTCATAAAGGATGTATCCCGTCTGTGCAGTTC
CATAATCGTCCCGGATGTGATAAATTCCTATGAAATTCCTTCCGCAATACGTGAACGGGT
GCACTTCACCGGCCCCATCCTTAAAAATGAATCCCAAAACCATGGGGAGTAAAGAGGACC
TCCGCCAGAGATTTGGATTTAAAAAGAATGATAAAATAGTAATGGCCACGGTGGGGATCC
GAATTTGGGAACAAACTGTTAAACCTGTTGTACCAGGCCGCACCCCAACTGGACTGTGAC
CAGATGATACCGGTAACTGGACCCACCATTGACCTGAATATCCAATCCTCACCAGGCATA
ATATTCAAAAGATTCCTGGGGGATATAATGGAGTGGATGAAGTTATCGGACTTCCTGGTA
TCTCTGGCTGGACACACCACCTCCATGGAAATAGCTTCCTGGGGATTCCTAGCCTAATGG
TTCCCATTGAAAATCACCCCGAACAACAGAGGAATGCACGGAACATGAGGAAATACGGGT
TGGCCCGGGTGCAGAAGATGGGAACATTGAGTATTGATAGCCTAACGGATAATATCAATT
ATCTCCTGGAGAATCAGGATTTAAAAATAGTGCTCGCAGAACCAGGGATATATTCTCCCG
GTACAATGGAACTGACACTGTGGTGGACATCATACAGAATTGTGTGGTCCCGGTCCTAGA
TGTAACCTCCAACTGGGATGATAAATCTCGGTAATATTATGGAATTTTCGGAAAATATTA
ATAATTGGAAAGTCCCGATTTAAATTAGGTGATTTATTTTTTTAAGACCCAAACTGAAAG
ATTGATAATGATTGGTGTGTGATAAAACTAATAACTTATAAATAATCCCTAACATAATAA
GTTTAGGAGGTATTAGGATGATCAATTTAATTGTCAAGCGTTTTGGGCTTCTCTTGGTTT
GCGGTGGTTTTTATTTAATGTATCTTGGTTTTACTGTTCCACCAAACCCCATAGCTTTCT
TTCTGGGGTTAATTGCATCTGTATTTGGACTTATTTTAAAGTGATATTCTTCGGTAGTAA
GATAGATTTCTCCAAAGGAGCAATGCAAGGCCAAAAAGGTTAAAAAAGCCAAACCCCCAA
GCAAGACGCCAACAAAACCGAAAAAAATGCCTGTTAAAGATAAAAACGCTTCAAAAGCAG
CCCCATCTTCAGGACCAAGGGCTATTAAACCTAAACCCCGTAAGCTAAAGATGAACCTAG
ATTTGGACCTGCACCGGAATCTTCCATCCCCTTGAAAAAGGAACCAGAAACCAGGGGAAA
AGCTATTAAACCTAAAAAAAAGATGGAAGAGCCAGAAAAAACCCAAAAACCAACTACCTT
GCCTCCAGATCTGGCTACCCAACCCAAAACAGCCCCTAAGAAAATAGCTCCAGTTAAGAA
GAAAACAGCTGAAAAGGATGGCACAGTTACACCTCCTAAACCTACCCCGGCAAAAGATGA
GGAAAAACCCCGACATGCACCTAAATCTGTACTGAAACTGCTGACAAGGACCGGCTCAAG
GAACTGCAATCCCGCACCGGAAGGGATGACCAGTTTGTTAAAACCGGCTGGACAAGCTTA
AGGAAAACTACATACAGAATGCTAAGGATATTGAAAGCATCATCGATGAACGGCTTGACT
CCTTTAAGGGAACCATCGACAAATTAAAGACAGATTCAACAGAACCATCCATAATTTGGT
CTTTCGAGGCCCAGGATGTTCAGGAAGCCATGAAAGATACCATAGTTACTGCCCAAAACA
AACTCCTCATGATGTACCCCTGGGTGCGTAACATCGATGTGAGTGTCCTTAAGAAATTCA
TGGACACCGAAAGCCGTATGATCATCCAGGAAGCAAGCCTGGATGATGATGCATCAGTAG
AGCTCATAAAACTCCTCCAGGAAAAGGATGTTCAGATAAGGACCATGCCCCACGTGCACA
CTGTAGCGGTGGTGGCTGATGAGGCCAACGGTCTCATCATATCCACGGATCCCATCTACG
AAAGCTACGAAGTGGGAGTCATCTACAAGGACAAAAAATCCATTAACGAGATTGAAAGAA
TGTTTGAAGATGCCTGGAGCATCTCCCAGGACATCGATCTGGAGCTGAAAGAATGAAAAT
ACAGTGGCTGAGCCACTCTGCATTCTACATTTCCACGGATAACCACAAACTGGTAATTGA
TCCCTTCATGCGTGATAATCCCTCCTGCCCCTGGATCCTGAGGACCTGGAAGTCGATGTG
ATATGCGTCACCCACGGCCATAACGATCACTTTGGAGATACCATTGAACTGGCCCAAAAA
CAAGGCCCTGGTGGTGTGCAACCATGAACACTCCTTTACCTCACCCAACTGGGACTGGAG
ACCACGGGTATGAACATGGGAGGAACCATTGAAGCTGCAGGCATAAAGATCACCATGGTA
AACTCCATCCACTCGGCAGACATGGACTTTTTGGATAATACCCGGCCCGGTGGAAGTTCC
TGTGGCTACATACTGCAACTGGAAAACGGCCGGAAGATCTCACCACGCTGGAGACACTGG
CATTTTTGGGGACATGAAAACAGTTATAAAAGATATTTACCAGCCAGAAATTGCCCTTAT
ACCCATAGGTGACCGTTACACCATGGGAATACGGGAGGCTTCCATTGCTGCCCAGTGGCT
GGAACCGGAAGTCATAATACCCATGCACTACAACACATTTCCACCCATAGAACAGGATGC
CACGCAATTCAAGGAGTTAGTAGAAAAATCCACCGAAACCAAAGTAGCAGTACTTAAACC
CGGTGAAACATACCAAGAGTGATTTAATGGTTGATATCATGCGCATATTCAGAAAAAATT
CTTCACAGACATCTTCAACAAACTAATTGAAAGGAAAAAACTCAAAATTGGATTTTACGG
ACATCCCAATTCCGGTAAAACTACACTGGCCAACAGAATGACCAAAGACTGGCTGGGAAA
ACCTTTGGGTCTGGTTTCAGAAATACCACACGAAACACGGAGGGTGTACCGACAGGAAAG
AGTATCCCTCAATTACGATGGTGTGGAACTGGATTTTGACATTATTGACACCCGGAATCG
CCACGAAAATTGATTACAAAAACTTCTTACAGTACGGACTATCAGAATTGGAAGCAAAGA
AAGGGCTAAAGAAGCAACTAAGGGTATAATAGAGGCCATAAAATGGTTGGATGATGTTAC
TGGTGTGCTGTTGGTGGTGGATTCCACCAAGGACTCCTGACCCAGGCCAACATAACCATA
ATCGGTAACCTGAGGCCCGTAAGATACCCTTTGTAATTGTGGCCAACAAGGTGGACCTAC
CCGAGTCCAAACCAGAAAGAATAACCTCGGTGTTCCCCCAGCACAAGGTGGTTTCCATCT
CCGCCCTGCACGGTGAAAACACCGATAAACTGTACCAGGCCATGGTGGAGAAGTTCAACT
AAAGGTGATATAAATGGATGAAGCTGATACCAACACTCTCAAAATGGATTTCATCTCATC
AGATGCTCTCAGAAACCAGAGCAGCATCGAAAAATCTCCATGATCGTGGAAAAAGTTAAA
AAAGGTGAACTTCTCGTAATTGAGGGCGGCCTGGAACCCGAAGAAGAGGCAGAGCTCATT
GAAACCACCATGCGCGAGATCGATGTGGAAAACTTTGTGGGCATTGATATCTACACCCTG
GAAAAGGATGAAAGCTCATTTTTCGGGCTGTCCAAGAAGAAAACAGTGGGTATCACCATT
ATTGGCCCGGCCAATGTAATGAAGACAGTGAAACGGAAATCCAATTTCTGTCCATGGTGG
CAAGCCTCGGTGGTGGCGATGCATCGCTGTATTAAATGTGGCCATGAATACGAGGACTCA
GAAGACCTTATCCTTAAAGGCTGCCCAAATTGTGGCAGTAAATTCTTTGAATTCCACCAG
AAAGGAAAAGTTAAAGAAATAAAGGAAATTAAAGGAAATTCTATTGAGACCATAATGGTT
AAGGAACACGGGGTCTATGAAGTAAACCTGCAATCCTTGATTTCGGATGAATCAGTCATA
GTCTCTGACGAAGAAGGTAAATACGTTATTGATATTAACTACCTTCTAAAAAAGAAGATT
AGAGAGAAATATAAATAATTTTTTTAAAGTTATTTTTTATTACATACCTTTATTAATATC
ATAGTATTAAATTACAATGATAAAGTTATATTGATGGTGTGTAACAATAGGCTGAGTTAA
CCCATGATCCTTCTGAATATATTCGTCAACTACAACAGTTGTTAATTTCTGATAAGAAAC
GAATTGGTTTTTTATTTGGAGCCGGAACTTCTTTAGCTAGAAAGAAAGATGATCATCCTT
ATATTCCTGCTATTGGTGAATTAACTGAAATTATTGAGCTGAATTAACTCAATATGAAGA
TGCTATTAATCAAATAAAGGATGAGATTGGAGAGGCGAATTATAATATTGAGACTCTTTA
ACAAATCTTGAAAAGAAAAAGACGTTATTTTTGGTGATACAGAAATTAATGGCTTAAATT
TGGATGATATTTCTGATTTAATCACACTTATAAAAACTGAAATTAGAAAAAATGTATCAA
TTCATGAAAAATTAATGGAAAATGAAATATATTTGGAAAATAGTATTCACAGTGATTTCA
CAGAGTGGATAAATCGATACTGATAGGAAGTATGGAATTGAAATATTTACTCTTAATTAT
GATTACCTGTTTGAATTAGGGTTGGAATTAAAAAATGTTCCATATTATGATGGTTTCACT
GGTAGTTTTATGCCTTTTTTAATTCTGATTCGGTTGAAGATTTTGAATTTTGCCTAGACA
GACCAAATTATGGAAAATTCATGGATCATTAGGCTGGCATCATGATAAAAGATCAGGAAG
GTTTTACGTAAAGATTCAAGTGAAAATGACATTCTTATTTATCCTTCAACTCTTAAATAT
AGTGATTCCAAAAAACAGCCTTATATCTCATTTTTGGATAGGTTGAGTAATTTTTAAGGC
GTGATGATTCTATTTTGATTACATGTGGATATTCTTTTGGAGATGAACATATCAACGAAA
GAATTGTCACGGCTTTAAATTCTAATTCATCTTCTCACGTTTTCTCTCTTTATTATGATA
TTATAAATCAAGATGGTAACAAAGATTTCATTTTAAAAAATAACTCAAACTTAGATTAAA
ATGGCCAAAAAAACAGCAAATTATCAATTTACGGTATTAGAAACGCGGTAATTGGATGTC
AATATGGTATTTGGGAATTAAAAACTGAAAGTGAACAAACGGATTTTTTAAACAAGTATT
TTAAGCAGTGGGATGAGTTGGATTCTGATGAAAATGAAATAAAAATGAAAGAAGGAGAAT
TTTTACTTCCCGATTTTTTCTAATTTTGTCTCTTTTTTGAGTTCTTTGATAATTGATAAT
AATTTAGAATAAGTGAAACTCATGATTAATAAATATACTGAAATTGGCGAAATAGTAAGT
GTGAATGGGAATAATATTACAGTTCAACTTGGCTGATAACTTAAAAATCTAATATGCCAG
TTATTGAAGGTGTAGTCTATCGTGTTGGTCAAATAGGTTCATTTTTGAAAATTCCATTAG
GGTATGCTAATTTGTATGGTATTGTTACAAAAATAGGGGCTGCAACAATGCCTGATAATT
ATAATGAACTTTTAGTGGATGGTTACGATAAATTAAGTAATAAACAATGGCTCAACATGG
TCTTAGTTGGGGAACAAATTGGAAACAGATTTGATGAGGTGTATCACAATCTCCTACCAC
TGGTGACAAAATCCATTTAGTTACAATAAAAGATTTGAGCATTGTATATGGTGGTTTTGA
TGAAAATAATTCAATTAATCTGGGAAATATAAGTATTTCTGAAAGCTTAAATGCGAAAAT
AGATTTAAATAAATTAGTTTCGAGACATTGTGCAATCCTTGGTTCAACAGGTAGTGGAAA
TCAAATTTGACTGCGGTTTTATTGAATTCAATAGCAGAAAAAGGTTTTGAAAGTTCTAGA
ATTCTTGTAGTTGACCCTCATGGGGAATACAATTCTGCTTTAAGCGATAAAAGTAATGTT
TACAAAATTAATGCTAATCCTTCAAAAAATGAAAAAGAATTGTATATCCTTTTTGGGCCT
TACCGTTTGAAGAATTAATGAGTATATTTCAGGAATTTAACTGATCCTAATAAAGATTAT
TTTAGATCTAAAATTGTAGAAGCTAAAGCTGCTTCAAATAAGATTAATGATTTGGGAGTT
GAAAAAGAGATAATAACTGCAGATAGTCCAATACCTTTTAGTATTAATCAACTTTGGTTC
AATCTGGATGATTTTGAAAGAAAAACTTTTAAAAAGATCACTCTGAGTGTCTAAAAGAAA
AAGGTGATCCGGAAAATTTGATATCCAGTAAATATCAATCAGCAACTCCCGACAATACTG
AACCATTTTTCAATAATGCTAGAAAAGGTATATTGGGTTTTCTTGATAGCATAAGAATCA
AATTGAAAGATAGCAGGTACAGTTTTTTATTCAAACCAGGAGAGTATAATCCAAATTTAG
AAGGGAAAATTGAGAAAGATTTAAGTGAATTATTGATAGGGTGGATAGGTACTGGAGAAC
CAGTTACAATCCTTGATTTATCTGGAGTACCCAGCGAAATAATGAATTCAATCTCAGGTA
CTTTACTTAAAATAGTTTATGATGGGCTATTTTGGAGCAAAATACTCCAATTGGTGGTAA
AGAACAACCTTTGATGATTGTTCTTGAAGAAGCTCATAATTACTTAAAAGCAGGAGAAAA
TTCTATTTCATCCAAGACTGTTCAGACGATAGCTAAAGAAGGGCGCAAATATGGTGTTGG
TTTAGTAATGGTCACTCAGCGACCTTCTGAATTAGATGAAACTGTTTTAAGTCAGTGTGG
AACTATTATTGCTCTGCGAATGAATAATTCTAAAGATAGGGGCCATATAAAGTCCGCAAT
TCAGGATGAGTTGCAAACTATTATTGATCTTCTTCCAAGTTTAAGAACAGGTGAAGGGAT
CATATCTGGGGAAGCAGTAAAGATCCCATCAAGAGTAAAGTTTTATAAGGCCCATAATAC
TCCTAAAAGTTCAGATCCTTTACCTTCGGATTTATGGCTAAATAAAAAGGAGGATATTAA
TGACAATTATAAAAAACTACTTAATTTATGGAGAAATCAAAGATTTAACGAGGAGATAGA
ATGATACCTGAAATGATACCCGTAATTTCATCGCATGTTGCAGAAATAGGTTATGATGCT
GAAAATCAGATCACTTATGTCAGATTTAATGATCAGAGTTTGTATATCTATAAAGAAGTA
CCAGAAACTGAATTTAATAACTTAGCTAATGCAGATTCAGTTGGATCTTACTTACACTGG
AATTTTAAAAATGTTTACCCCTATGAAAGGATTGAATAGACCTACCATTGATTGGTTATC
TGTATAAAAGATGAAATCTTACAATGGTAATTATAATGATAGAAGAAAACTTGTTTGAGC
CAGATATTGAAATCAATGGTTCTAATAATGAAAAAATTGATGTTTCAGATTATATTGATG
AAGGTATTTCTAAATCTAAAGTTTTTTTCTGGGAAAAATGGGCTTTGAGTCCGGATAATA
ACGACGATGATAGTTTTTTATTTTATGAAGTTAAAGAAGATTTACATATCCGTGAGGTTA
TAAGGAACCTTGAATCGCGGATTATGGATAAGAAAATATTATTTTCTGATATTCGCACAA
AAAATCCGTCTATTAAACGATGGATTGAAGATATTCGTAAAAATTATCCTGACCCTGATG
GTAATATAGTTGAAGATTTAATTAATACTTTTAGGGATTCTCTATTCTCTTCATCTAAAA
CTAGACATAAATATATTGTTGGTGTTCTTTTATTAAAGGATGTTGTTTTACTTGTTCACT
GTGCAAAAGATCCTTCTTTAGCAAAGTTAAAAGACGATGTTTATTCTGTGGATTCTATAT
TACACCCAAAAGCGTCTTGAGGGCTGCTATTATAAAAGATGAGGGTGGTAAGACAACATT
ATCCGTTTTTGAAAAAAATAGGAGATGAAGTAAAGGACATGCACGTTTTTGGGGAATAGA
ACCTGAAGATGTTAATTGGGCATCTTTAAGTAGTATTAATTTAACAATTGATCTGGATAG
TTTTCCATATCCCATCCAGTTGCCAATAGAGACTGAACAATTAAGTAGGATGTTACAAGA
TAATCAAATTACAACTAGAGGGTTAATACGTATAGGAAAAGAGGAAGGAGTAATAACAAA
AGCTCAGCTATTAAGGAAAAATATGGATTTTCCAGATTTTTATGATTATTATATTAATCA
AACAGAAAAACTGGAGGAACACAAAAAGAAATTTAAGGAATTAGTACCAGTAGATAATCA
AAATATTCTAGATGATTTTGTTGATCCTCACTTAAAGTTTAAATATGGTGAAGATCTTGA
AAAAATTTATGAATTAACTCCTGAATGTAATATTAATGTTCATAATAAAGAACATTTAAG
ATATATCATATGTTTTTTCTCAAAAGAATATCCTGGAATAAAACCTTCGACAAAACTGGT
TAACATGTTATATGAGAGCATTTTTTTCAACAGACATATTGAAATTTGTCACGCGGGTGA
AAAAACAACTCTTGATCCTTTAAGAATTGGAACCTTAGAAATTTTCAATGTTATTGATGT
AAGCAGAGAAATTACTGCCTTTAGTAATGATTTTTTAAATATTGTTCAAGATGCAGATGG
CAAAAAAATGAGATTATTACTCCAAAAACAGTTTTTGCGATTTTTGGAGGATACATCTTA
AAAGTAATAAACATTTAAAATATTTATTTGATTTTGTGATGGAATCAATTATTATTGAAG
ATTTGAAATTTGAATTTGGTACTGAAGGAATTTTAGCTAAAGAGACTACTTTAGAATTTA
AATCAGCAGATTCTATTGGTCATAAGCCAGATAAAATACAAAAAACGCTTATTTCGGATA
TAAAAAATATGTCCAAGAAGGATCTTTGACTAGATATTGTATTCTATATGGTGTTGAAGA
TAATGGAGATATAATACCAGTACCTAAGCGTCGATTAAAAGTGATCTTGTAGCTTCTCTT
GAAGAAAGAATTAACAATACTTTTAAAATGAAAGTTTTGTTGTGAAATTGTATCCAATTC
CTTCTAAAAATGATCTTGTTTTAGCTGTTTTTCTCATTCCTTTTGTTAAGGTTTAATAAG
AATTTTAAATAAAATCCACACTTACCGGACGGTAACACTCGGATAACATCTTCCAATGTC
AGGATCTTTTCTGGATCAATTTTTCTTTTAACTGCCCGGGCAATTTCTTCTTTCTTGGTG
AACCCTGGCTTTAGAACCACGTAGTTATCGGTATGTTTAGACACAGATTCCACTGGACCG
GCCATTATACGTTCACCTTCGTGAGTCCACTAAACCCACCGCTATTTTAAGAGGTATTCC
CGGAGGTAATTCCTGCTACCCCTGATTATGAACGCTCCCGGGCCACAAATTCTCCGGACT
GGGGTGTTTTGGAAACCTGGTCAGGGTGGACCCAGTACACATCCTGGGAGGCGTAACCCT
TGGTCCAGGCACTGGAGAATGATGCCGCCAGGATCCTGCTTCCTGGATGGTTGATTCCGG
GATAGATTCTGCTTCACCCTTTTAATAACTACTGATGGTGCTCCGTGTATATCTGAGTGC
AGGTAGATATCCTGGTTGTCAAGGTAACGTTTCACTCACCAGTTCATTGGTACCGGCATC
CCGGCCACCAACAACCAGGAATCCATCTGAGGACAGAAACCAGCGCAGTTTTTCAAACCA
TTTAAGCTCCCGGCGCACCCTTTTCTGGGAACCTGCACCCTCTCCAGGGCCAGTTCCCGT
TTATTCCTCATTCTCTCCACATCTTTTTTGGTGCGCTCGATGGCTATGTTAACCCCCTTG
ATCTTCCGTTTGGCCTTTTTACCCTTGTTGTAATATTTCTCGGTATTTTCCGGTATCTCA
GGTTGGCGTCCACAATCACTTGCTCCCCCTCCAGGTTAAGGGTGAGCACACCCATCTTAT
CCATGGATTCAATGATCTGGGCCTCTTTCATCCCCTCTTTACGTGCCTTCTTCAGGGTGG
AGGCAATTTCCATCCAGGAGTACTTCTCCCGGGCCTGGTGGATAATGTCCAGGAGGTTCT
GAACTTCCGAGTAATGGGAGTAGAGAAGATCTCCTTCTTCTTGGTTTCAACTATGGTCTT
CTGGAAACCTTCCAGAGTTTCTTCCTGTATGCGGAGCCTTTCTCGTATTTTCTACTTGTT
TAGCCCAGACATCCTCCTGTTCTTTCTTGATATCTGCTCCTACCTTTCCACTGTAGAACT
CATCCGCGGCCTGGTTAAAGGTGTCAAGCGTTCTTTCTGGTAATTTGGTAGGTTAAAATA
TCCAGGGGCAGAACATCCTCTTTACCCCTTTTTGGGGGATTTCCCTGATTTTCTTCACTT
TCATTTCCCCTACTTCCCGGACGATCTGGGGCTGGAACTGGAAGGTTTTAGGGGCTGGAA
GAGCTCCACCATGTTCTGGTAAAGGAGTTCAATATCACTTTCACTTACTTCCTTGGCTGG
TAGTTTTTTATCCACACCGGAGCGCAGGATTATTTCTTCGGAGTACATTCCCCCCAGACC
ACTACGAGGCCAGGGTGCGGATAAGATCAGAATCAGAATTCTCAAATAATTCCTTTAAAT
CGTCCAGTTCCACATTCAGAGGATGTATTCCCCTTTCTGCCGGGTAATGGTATTCTTCCT
TGGGGTTATTTTCCGGCCCTAGGCATGACGGTGTTTCAGGGGTAGTATAATCCGGTTCTC
TTCATCCAAAAGTATTATATTACCCTGGGAGAAAAGTTCAACAACCAGAGTGAAGCGATG
TTCCTTCTGGATGTCAATTTCCAGGATACGATCAAAGTTAATGCTGCCGGACCTCCGCAC
TGTGGCATTTTTCAGGTGCTTACGCAGGGGCATGGGAAACGATGGGTGGCACTTTGGGGT
TTTCAGGAGGATACTGAGTGGTATGCACCCTTAAACCGGCCTGAAATGCTACGTCTACCC
GTCCCTTTCAGGGACATGGAACCTTATGATAACGGTATCCTGGTGGGTTGGTATGCTTTC
TGGACTCGGGCATCTTTAGGAGTTCATTGAGTTCATGGAGAAATGGCGTAAAGATCAACG
TTGGACATGGCTTTCATAGAGTACACCTTTACCTATATTATATGGTTGCGAACATAGTTA
AAACGGAGGAAAAATATGGACATTGAAATCAAGCTAGTTAGTATACATACCTGTACTTGC
TATAGTGGCCGGAGCAATATCATACTGTACTGTACATTGGCGCTATAGCTGGATCTGAAA
AATGAATTCGCTTACAGTCTTCGCCGGACTTATAATCCTTTATCCGGGTGGTCAGCTTTG
TGAACGACTCTTTGGAAAGGAAGAAGTTGGTGGGATGAGCGGATGGCTCTGGAACGGTAT
TGTACCCTTCTTCTTTGTGTGGATATTGGTATGGGTCATTCTCTACAATCTGTAAATAAA
ATCCCATTCCTTCTTTTTTATGTTTAATTTATTCCTTTTTTTATGTACGATAGCTTTATT
TATCCACTAATAATCTTCTTTATTTGAATTACTTCAATCTACGGAATTACTTTCTAATCA
CTGGAATTAACCTTCTTCTCCAATGATAATGGGACTCATTGTTCTAGGACACTCCTTTAG
AATGTCAGTAGAATATCCAGATGAATACAAAGATCAGGGCCAGTACAAAGACCAGTGGGG
CCACTACCCGGCTCACGGCCACTATGGAACTGATGGTGGTCACCAGTTCCGTGGCGTGGG
TGGGGCCCAGGGTGTTGATGTTGGATAGTTTCATGGTTTTAGCTACCAACTTCCACGGTT
TCCACATCTTCTAAAGCCTTTTTGGTGCACTCCACCACTTTTTCTATTAATATATCCCGG
TCTTTAGATTCCCAGGGGTTGTGACCACCAAGAAAGGGTGTTAACGAAGTGGGTGTCCGT
GGTCATTACCTCGGCATGGTCCAGTCCCAGTTCTTCCACAGCCTGGAGCAGCTCCTGCCG
AAGCCAATGATCGTATTGTTACCATCTATAAGTATGTAGGCTGTTTTTTGTTGTTCCACC
TCTAGAACCATGACTTTAACTCCACTTTGACCCACACCACTCCTTTTACTTAATTCCGGG
ATGGTATCATGAGCACATCCCATTTTGATCCGCATTCAGTTGGGTTTTCTATTTTTCCAC
CGCGTCCATCAGCTGGAATACTTCAGGGTTACCAGTAGCACCCTTCCCTTTCTCCTTCAA
AGGAGTTATGGCAGTCTACCAGTATCCGTTTTCTGCCTGGGTGTGGGCCTGTGCTGCCTT
GAGTGAGGGCCAGACCAACACCGAAATCAATATCATCAAATCCCAGGGGGCGAGAGGTGA
CCAGGAGCAGTAGGTTATTGCCGAAGTACTGGACTCCCAGCTTGGCATCTTCATGTTCCA
CCCGCATAGATTTACAGCGGTGGAGGAGTATTCCATGTCCTCCAGGGCCCCCAGGACTAC
ATCTTTGATTTTACAGATCTCCTGGGAACTCACCGGGTTAAAAGTCATGGGTGGATGGGC
CGTGGCTGACCATGGTGAATGGTTCCAAGCTTTTGGCCAGTACAGTGGGCATATTTCCCC
CTCAATGTTTCCCACTGGTCAGGGTGGACACAGGGGGATACGAACAATCCTTTAATACCA
TTTTCACCTTTAAAACTAACCACTCCCACCAGGGTATCTATTGGTTCTCCCATATCCTCA
AAGAGTGTTTCCATGGCCCGGGATCCTTCACTGTACTGGGCGATAAAGAGGGATAACAGT
TCCAGACCACCCACTCCCAGGTTCCGTTTAATTGGTGATTCGATTACCAGCATAAAGGAG
TAAATGGCTATCATCAGTATTAATCCGGCGATAATTCCCTTCAGTGCCACGGCCAGGATA
CTGAATGATCCGATGTTGGTGGTTATGCTGGTTAAAATACTATAACCACCACCATGCTCA
GAATCAAAACCGGTTGTATAGCGGATACTAAAATGAATCTAATGGCCCCTATATTGGAAG
TACCCCAAATAATGAATATACGCACTCAAATGCTAGAACACAGCCTAAAATCAGTGCATC
AATGATATAACTGTAAACAGTGAAGGTAGAAACCAGGCTCCCCACAATGTACACTAGGGC
CACCAGTACCATGGTTAACAGGGACACGAACATGGATTGCTTCATCTTCATGTGCCGCCC
TTCCATGGCGTTGATCACCGGTTGAGTGATGGCTCCATCCATGATGGAAGTGAGTCAAAG
ATCAGGAAACCCGCTGATCCTCCGTAGACAATACTATCGAATATTGATGATAAAGGTTCC
AGATAGGCGGCAATGGCACCAGTTAGGAAGCTCAGGAAGGTCATGCATAAAATGGATATT
CTACTAGGGGAAGGTCACGAGATACTTGGAAAGGTCAGTAATGTTATCGACTGCCGACAT
AATACACCTCTTAAGGCCAATAATTGTAAAGGATTTTTTGTAAATTTGAATTATGAGTAT
TTTGACTTACTATATTAGTCTGCTCTCCTTATTTATAGGTTGGTTCTTAATTTTATGGTC
ATCCTATTACTTAACAATTGTTTTTAAATTAGTTATGATGGTAAGGAGTTCTCTAGCTAT
TTAGAATTAACAGAGCTACCTATAATATTAAATCCCTTAAGTTATTAAACATTAACACAA
TATATTAATTGAAATAAAATAAGTATTACTTTATTTTAGGTTCACCTTACTGGTATACAC
TGTTTTTTGGGTTAGTTTAGAAAATTTCGTGGGGATATATGAAAAATGAGGGGTTAAAAT
TATTTTTTTTGAAAAAATATCCTGTAAAATTGTAATGCAAATGAATGCAAATAAATGTAA
TGCAATGTACCCTTTATTTTCATTTACAAATTTTGCCATGATCCATTAATAACACACTAT
GAAGGAAATATAGTCAGTTATTTTCCCTCACTTCTCTTAAACATCTTTCCGAAAAATGCA
TTAATACCCTAAGATTTATAATCTTATATTTAATTGAAAGAGTAAGGTATAGTTAATTGA
ATAGTAAAGGATACTGATCCTTGGTTAGAATCAACTGGAAACTTAAACCCAAGGTCAATT
CCATCCCGGGTGCTTAAACAAAAATACATAAATTTCCTTCCCCTCCTGGAAAGAGTTATT
ATAAAAATCCAAGTTCAGGTGTCATCATGGCTTTAAAGAAAAACCAGAAAACCAATTCGT
TCTGCTGGTGGATATCTCTTTTACAATTACTGCGGAGGATATTACAAACTGAAGGATGAT
GAGACCCTCCGGGATTATGATAAATGTGAATGTGGTAACCCCTGGAATTTTGCAAAACCT
ACCAGGATTTGCAGTTAAAAGTACCAACCTTCACCGCAATAGGAAGTCTTCGATTCATTT
CAAAACAGGTTAGTTGAAGAAGAGAGTCCTTAATAAGCCTAATTCCCAAATAGAAGTGGA
TGGCGATTTTTAGATTTCACATCCCTGTTTCTACCCGGAAGAGGAGGTGTCTGGGATATC
ATTGACCGAAATTCAATGCCACCAGCCAGAAAAATTACCTTAACATCATACTGGAACAGG
AACGTTTGATGACGGCTATCAGAGTAAAAAGGACAGTGTACATAATCCCACCTTTACTGA
TAAAGTCAGCCGGTTCTACCAAGAAACAGATCCCGGCATACTACTGGGAGCAGTTATCGT
TGTGCTCATTATCATCCTGATTCTGGCCGTGATGTGGGGATGAAAAACCCGCATTTTGTG
AATTAAAATGGAAATCTTCCTATTTTATATTTAGAGGATAAGTAATATAATCTTAAACTA
ATTATGGTGTAAAAATGATTGTTCATCTTGAAACACCCTTAAAGGGAAGACACTCAAAAG
TTAAAATTAAAGATTCGGTTTACATTTCCGGAACCATCTACACCGCACGGGACAGTGCTC
ATAAACGCATAATTGAGTCTGGTTCACCTGTGGACCTTGAAGGTGCGGTTATATTCCATG
CCGGACCATAATCAAACAGGAAGATGAAAATTACCATATGGTGGCAGTGGGACCCACCAG
CACCCGTATGAACCCTTACCAGGCAAGTACTGGATCAGGGAGCTCAGGCAGTGATTGGGA
AAGGAGGAATGGATGATGAGACCGCCGAAGCACTAAAACGTAATGGTGCCGTTTTCTGGC
TGCAGTGGGGGGATGCGCTGCATTGTACGTGAGTTCCGTGGTTAAAATAGAGGGTGTGCA
CTGGCTGGATCTGGGTGTACCAGAAGCAGTCTGGGAACTGGAGGTCAAGGACTTCGGACC
ACTCATTGTCACCATGGACTCCACCGGGAGTAACCTCTACCAGGAGGCCCGTAAAGAAGT
AATCCCCGGAATAATTACCTTTACGGGATAAACAAATAAATCTTTTTCTAGATGTTATGA
TCAGTATGAATCTCAGTGATGAAGTAAAGAGAGCAAGCTCCTGGATGGTTTAATTGACAC
CCACATCACACCAGTCCGATGTTAAACCCGGTTATTAACCGATTATGAAGCTGCTCTGGA
GGCCAAAGAGAGGGAATGCGCACCATAGTGCTCAAGTCTCATGTAGAACCCACTGCTGGC
CGAGCCCATCTTACCAGTATGATGACTGGACTGCCAGTAATAGGTGGAGTAACCCTGAAC
CTCAATGTGGGGGCTTGAATCCAGAAACAGTGCGAAGCACAGCATTAATGGGAGTAAAAT
AATATGGCTTCCCACTGTCCATCACCAGGAAATAAAACTGGACACCGATGCACTGGAGGA
GATACTACATCTGGTGAAGGACCACAGTATGGTACTGGCCACCGGACACCTGAGCCCCCG
GAGATATTCCAGGTACTGGACCTGTGCCACAGCCTGCAAGTGGAGAAGGTAATGGTAAAC
CACCCCTCACTAGGGTAGTGGGAGCCTCACTGGATGAACAGAGGAAATGGCCCGCCATGC
ATATTTAGAACACTGCTGGGTGGCCACCATGCCCCGCCATGATAATTTAAGTCCAGAAGT
CATGTTCGAAGCCATCAGGGAAGTGGGGGCCAAACACTGCATCCTGGCTACGGACTTTGG
ACAGGCCCATAACCCCAGTCCAGTGCAGGGCATGCAGATGATGATCGCCAGCATGGTTAA
ACAGGGAATTTCCTGGGAGGATATAAAACTCATGTGCCAGGACAACCCGGAAAAATTGTT
ATTTTAATAATTCGATAGTAACCGATAGTTTGAAAGTATAATGCAGATAAAAGTGGATAA
TGTTTAACAGATGATAGTGATAGCGATTTGATAGTATTTAGCCAAGTAAATAGGTTATTA
TTCTATTAATTTATCTGGAGTTGGTTTATTGACCGTAGAGTATCCAGTAGAATTCACCTT
TAGCTATGAAATACCAGGCAGGGGTTATCTTTTCAGTCTGACCTGGGATGGGGAATGTCT
TTTTAAGGAACTTGACCAGGTCAGGAACAACAGAAGGAAATAAGCCCAGAATTAGACGAA
TGGGATGAATTCTGGCATCGTATGGATGAAATAGGACTATGGAGCTTGGTATGACGAGTA
CATGGTCTCCTGTGATGAAGCCTGCCTGAAGGGAGATGAATGGGAGATAAACCTGGTCCA
CGGGGATATGAAGGTAGAGTCCCACGGTGCCAACAGTTACCCCACCACATTTCACCAGTT
TTTAAAGGCCACGGAGGAGTTAACTGGAATTATCATCGAGTTCATCCAGCAGGACTGAAA
ATATAACAACAGGGTTTTAACACACCGTACTTGGTCATTTTAATCCAGTCATGATACTAA
ATGGCGACGAAAAATAAATCTAATCCCCTGATAAATATCAATCAATAACCATTTCAATCA
AACTATTATCAATCAAACTATTATCAATCAAACTATTATCAATCAAACTATTATCAATCA
AAAATCAATATCAATCAAAATAATTGGCCAATTCACGGAGAAAAATATGCCGAAAATAGA
AATCGATCCGAATTATGTAGCAAGTGTGGAACCTGTGTATCCAACTGCCCGGTGGGTATC
TTCCAGCAGGATGATGAGGAATCTATCCCCCTGGTGGTAGACACTGATAACTGCATACTC
TGCGGTATGTGTGTGGATAACTGCCCGGAAGATGCGGTGAAACACGAAAATTTCTAAATT
TAAGAATTAACTTTTAGATTAATGGTTCTTTTTGTTTAATCACCTTTTGATTACTCTTTT
TGTTTAATTATCTTTATTCCGGTTTCAAATCCTTTTTTATACCTCAGTTCTTTAAATTTA
ACGGTGAACTTGGTTCCTGAGTTAAATCCAGGCTGATGTTTCCATCGATTTGACAGGTTA
AGCTGTTTACCAGTTCCAATCCCAGGGTTTCTGTGTTCCTATAGTCCAGATCAGGAGGGA
AGCCCACACCATCATCGCTCACGGTTAATATGAATTCACGGGCATCATCTTTTCCTGGCT
CCTGTTTGAGAGATACTCTTATTTCCCCCTCCCGGCCCTCAGGGAATGCGTACTTCACAC
TGTTGGTGAAAAGCTCACTCACTATGAGGCCACGGGAACTGCAGTTTCCATGTTCAGGTT
AACATCATCCACATCCACCACTAACCTGATTTTATCGGCATCCCCACTGTAGGAGTAGAA
CAGCTCGTACACCAGTCGGGTGATGTAATCCTCAAATTTAATGTGGGTGAAATCCTTGGA
CTGGTATAGGTTTTCATGGATCATGGCCATGGACTTAACTCGGTTTTGGCTTTCCTTGAG
GATACTGACTGCAAATTGTTCATCTGCCTTAAGGTGCTGGCTTTGCAGGTTCAACAGGCT
GGATATGATCTGCATGTTATTTTTAACCCGGTGGTGTATCTCCTTAATCAGAATGTTCTT
CTCATCCACCATTCTTTCCAGTCCATCCATGGCTTTTTTCTTTCAGTTATATCCTTGGAA
ATTACCAGAATGGAGTTAATCTCACCATCTTTTTTATGGGTACCAGCTGTGATTCCACCC
AGCTATAGTTTCCCTTATAGTCAATCAACTGATACTGAAAAGGTTTAATGGTCTCTCCCT
GTAATGCCAGTAAGAATTTACTCCTCTGAATTTAATATCTTCTTCGTTAGGGAATATCTG
CAACTCCGGGAAGTTTTTACCAATTAATTCCTGGGAAGATATACCTGCAAATTCAGAAGC
AGCACTGTTAACATCTAAAATAGATCCTCTAAACTTACCAGGATGGTGTAGGTTGGATTG
GATTCAAACAGAGTGTGATATTTTTCTTCACTATCCTGGAGGGCTTTTTCGGCCTTTTAC
GTAGGGTGATATCCATTAACATGCCTGAAATAACTTTTCCAGTTAAACTGGCACTTAAAA
GCATGTTAACAGTATCTCCTTCACGGGAAACCATTTCTACTTCATACTGGGCAAAACTAC
CCTCTTTTCTAAGTTTATCAATGATTTCTTTTCTAGCAGAAATGTTTTTATAGAATTCAG
TGATCTGGTGAGATTTGAGTTCCTCCACATCACTGAATTTAAATATTTGGGCCAGGGATT
CATTGGCAAAAAGTATATCCCGAGATATTGGTTTTATAAATTCCCACTAGTGAATTGTCT
ACCAGGTCCCGGTAGTTTTTTTCACTGGATGATAAAGCCCTTTCCGTTAAGAACTGGCGG
AAAAGCACCATTAAAATGATGATTCCCACCACCAGTTCTATCACCGGGATATTGGGTTCC
TCTTGGATTTCATTGGCCCATATTAACAGTAGGAATGATATCAGTGCCAGTAAAAGGGGT
AAATAAGAAGTGAAACTTGATTTTTTTATAAATGAGAGGTAGGGTGGTATTAGCTGGTAT
TTTTCACCGGTGATCTGCAGCAGCGCGGCTAAACCCACCAGCATATAACTCAGTATCCAT
CCGGAATCCAGCAAACCCCGGAAACATAAGTACCCTGCAGTGTTTGCAGATAGTAAATGT
AATCGGTTATAATCAGGGCTATCATACCCAGGCCGATAAGAATTAAAGGGCCGTAGTATT
CTTCTTTAAATTTACTGTATAAGAGCCGTATCAGGGCGAAGAGAAGGACAAAAATCGAAA
ACAATGTATATTACAGATATGAAAATGGTTAAAAACTCTTCCTGGCTGGTGAGGTTAGGG
CTTATTAGGAAAACCCATAAAAGGAGGCCCACGGTTAGGAGGATGATCCCCATTTCTAGA
ATGATTTTATAGCGGTCGCTGGAGCTGAATTTATCACGGGGCATAAAGTAGATTCCCAGT
GCAAAAAGAGGATAGAATGCCAGGTAAAAATGTCGGCTACCGAGGGGAAAGGATTGGTAC
TGAATACCAACTCCAAAATGGCCCAGGTTATATCCCCAGGGCAGTAAAGCTGAAGGCGAC
ACCATCAGTATCCATGCTATTTGCACATGTTGTCCCTGGTTTTTGGAGGCGTATGCAGCG
TAAAATAATCCCGTAATAACCAGTATTTCAATTACAGGGCCGGTAATATCACTAAAAACC
ATTCGAAGATACGAATCACCCTGTAAAAGTAGTGAAACAACTGTAAAACTAATTAAAATA
GCAAAAGCCAGTATGGTTGCATTTTTAAAGGATATTGTCTCTTTCCATTCATTTCAGCAC
CTTTAAACTGGCTAATAGAATTCTCCTTGGTTCATATGGGATGCGGATGTGTCAGGTGGA
GGATTTCTCAAGTATTCCTTATTTTAAACTTTTTTATATTTAATTTCAGTAGATAATACG
ATAATTATCATTGGACTCGGAGACTATTGATCTGTGCTTGGAATATTGTTCGCATTAAGA
TATATGATCATCTTGAAATAAAAAGCTTGAGATTAGGTAACTCCCTCATGAAATGGTAAG
CTGAGGGCAAGATTTGTTTATTAAAGTACCTCCCAATTTTAAATGCCTTCAACTAAGTTC
GTCAACAGTTAAGGGGATATAACTGATTAATTACGGTTGTAATGGATATTCCCCAGTCCA
CTTCAGTAATTGATTTCACATATATTTTGTAGAAACTAGGAAAAGTAATTTTTTAAAAAA
GTTCTCTAAAAAAATAGTTATAAGAAGGGACCAGGATCCCTTCTGCTTTTATTTCACGAT
ATTTATTTAATTTAATTCACACTGGATTCCAGACTGGATGAGTGGGGGAGGACTGTAGTA
AATCATTGGATCCGCCTCTTTCAGCATTAGTCTCCATATCAACGCGCCAGTGCACCGTCT
CCTTCATCGAAAACCATCAAGGGGTTGATTTCGAATTCGTTGATTTCTGGGAAGTCAGTG
ACCAGCTGGGAAATTCTCAGTATAACATCGGCAATGGAATCTACGTCCTTGGGTTTGGCT
CCACGGGCACCTTCAATAGTTCATGGGTTTTGATGTTCTTTATCATATCCTTGGCCTCGC
CTTCATTTACCGGGGCGATGGCGGATTTAACATCTTCCAGCACTTCCACGTAATATACCG
CCCAGTCCAAACATGAGCATGGAACCGAAGGTGGGGTCCTGGATCGTGCAAATGATCACT
TCTGCACCACCGGAGAGCATTTTCTGTAACTGAACACCCTCCAGAACTGCGTCGGGCTCC
TTTTCAGGGATATTCTCCATCATGTCCCGGTAGGCTGCTTTAACATCATCCGCACTGTTA
AGGTTGAGTTTTATTCTCCCACATCAGACTTATGGGAAATCTGGGGGACACGATCTTCAT
AACCAGAAGTATCCCATTTCTTCGGCTGCTTTAACTGTTTCTTCTTCAGTGGTGGTAATG
GCTGTGCCCACCGTGGGTATACCGTAGGCTTTCAGAATATCCAGTGATTCTAAGCCCAGA
GGTGTGTTTGCCTCTTTCCCGGGCATCCTCAATAATGTTTTTAACCAGATTTTTATCAGC
ATCAAATTCCGGGGACTGATTGGATAATCCTGTTCCGGATGACAGTGTAATCATACAGGG
TTTTCATGCTTTTAACTGCTCTTTTAGGGTAGAGGTAGTTAGGGACCTGTTTTTCTGCCA
GGAGTTTTTTCTGCCCCTACGAAGCGGGTTCCTCCAAAGAAACTGCACAGGATTGGTTTT
TCTGTTTTTCTGGGCGTGATCAATGGCCACCTGGGCAATTCCTTCCGGATCGGTAACGGA
CTGTGGTGTTACCAGGTAGAATCACTCCGTCTACATTAGGGTCCTCTAGAACAGTTTCCA
GGGTGAAGGCGTACCTTTCCGGACTGGCATCCCCGAGAACATCCACCGGGTTTTTAACAC
TGGCCGTGGCGGGTAGTCCTTCGTTTAATTTTGCTTTGGTGTCAGTTGTTAGTTCGGCAA
GTTCCAGTCCAGCCTTTATTGCGGCATCGGTGGTCATGATGGCGGGTCCACCGGCATTGG
TGATTATAGCTATCCGGTTACCTTTAGGGAGGGGTGCCAGTGCCAGGGCACTACTGTAAT
CCATCATTTCGTCCAGGGAGTTCACCCGTATAATTCCGCACTGGCCAAAGGCTGCTTCGT
AGGCTGAGTCAGAACCGGCAATGGTACCGGTGTGGGAGGAAACAGCCTCTGATCCCTTGG
AGGTGGTACCGGATTTTATAACCAGGACTGGTTTTTCTGGAAGCCTCTCTACAGGCTTCT
ATAAAGCCCGGACCATCCACTATGCCTTCCAGGTAGGCAGTTATAACTTCGGTGTTTTCA
TCTTCCATGAAGTTCTTCATACAGTCGTTTTCATTGATGACGGCCTTGTTTCCCAGGCTG
ACGATACGGGAGAAACCAATGTTCTTTTTATCAGCGTAATCAAGGATAGCAGCCATGATG
GCTCCGGACTGGGTCATGAATGATATTTTACCCTTGTGGGCAATATCAGAAGAGAATGAT
GCATTCATATCATTGTAGGTGTCCATTACACCCAGACAGTTGGGTCCCACCAGTTTGATG
TTGTATTTTTTACAGATCTCCACCAGCTGGTTTTCCAGTCTGGCTCCTTCCTCATCAACC
TCTTTAAACCCTGCAGAGATTACAACGATGTTTTTATTCCTATCTCTCCACAATCTTCCA
CTGTGGCCGGGATCAGGTGGGATGGTATGACTATAACTGCCAGGTCTACGTGTCCATGTT
CTTTTATGGATTTGTATGCAGGCAATCCCAGTACTGTACCTCCCTTCGGGTTTACTGGTA
CGATTTTTCCTTTATAATAATTTAAAAGGAGGTCATTAAATCGTAACCAATTTTACCCTT
TGTTTCTGATGCACCGATTACTGCAACTGATTTTGCATTAAACATATCAAACATGTTATC
ACCTATTATGTAATATCTCTAAATATCTACTGCCCTATTTATTATATCTGATTGATTCGG
GGTTTTATAATAAAATTACTGTAAGTACAGTGCTTACTTACATAAATAAGCATTTATAAG
TACTTACTTACATAAACAACTGTAATTACAGTACTGACTTACATATCAACCCATATAAAC
CTTTATTTTCATCTAAAAATTAAAACATTTTTATCAAAATGTGGTGGAATCTACCATCAT
TTTAGTAGGCTGATAATTGTACTCCATTTTTTATAAATGAATATTCCATTCACTGAAAAT
TTCCCATGCCACAAAAAAACAAATATTAATAAATACATACTAAAATTATGGTAAGTGTTA
GAATCCTCTTGGTAAAAGATGATTCCACTGAGGCCTAGGATATAAATACAACACTGGAAT
CCTTTGGTTATTCAGTTCACCATCTAGGCCGGGGAAGATGTAGTTGAAAAGGCATCAGAG
TTAAGGCCTGATCTTATTTTGTTAGATGTTGTTTTTAAGGGGGATAGCACCGCTTTTGAT
GCTCTTTTGGAAATATTCAAACTTGATTTTCCTGTTTTGCTGTTAGTGGGAGATTTAACG
GAAGAGAATATTAAAGATTGAATCTTTAGCGCAAGATGCATATCTACTCAAACCATATCG
GGATCGAGAGCTGAAATACGCCATTGAACTGGCTATTACTCGAGAAGAACTTAAAAAAGT
GAAAAAAGGAATCTTAATCATTTAAAAACCCAAGACCCGGGTGTGGCTCACCCCAGCGGG
GTAATGAAAAATATCAAAACGCCCTGGATAACATGATGGAAGGATGCCAGATCATCAGTC
CTGATTGGCGTTATATCTATGTAAACGATGCTGCCCTCCACCATGCCCAACTGGAGGGAA
GCTTTAATTGGTCACACCATGATGGAGGTCTATCCCGGTATTGATGAAACTGAAATGTTC
TGGATGTTAGAAAAAACCATGGAGGAAGGTGAATCAAATCATATGGAAAATTACTTCATT
TACCCCGATGGCACTGTGCCGAATGGTTTGATCTGCGCGTTTTCCCGGTACCCGAAATGT
ATTTTCATTCTATCCATTGATATCACTGACCGTAAGCAGGTAGAGGAAGAATTAATTGCA
AGTAAAGAATTCAACGAAAATATCATCAAATCCATGGGTGATGGATTTTCAATTTTAGAT
AAAAATGGGGTTCATTTAGATGTTAACCCTGCCCTGTGTCAGATGACTGGATTTTCCCGG
GAGGAATTAATTGGAACCGGTCTTCCCTCACCCTTACTGGCCTGAAGAAAAAGCTCACGA
TATTCAGGCTACTCTGGAAGAAGTGTTGAAAGGAAATCTAAAGGAAGTTGAACTGACTTT
TAAAAGAAAAAATGGGGAAAAAATTCCGGTTATTTTAAGCCCATCTATTATAACTGATGA
TGAAGGGAAAGTAATTGCTGTTTTTGGAACTTTTAAGGATATTACTCAACGTAAAAAAGT
TGGAAATGGAATTAAAGAGAGTGAACAGAAAATTTCGGGGTTTAGGTAGAAAATGCAGCC
GATGCTCTTTTTGTCCATGATATGAAGGGTAATATTAGGGATGTTAACCAGCAATCCGTG
GAAAGCCTAGGATACAGCCGGGAAGAATTACTAAGGATGAATGTGATGGAAATAGAACAG
GACTTTGAGCTGGAAAGCGCCAGGAAGGAATGGAGGAGATAAAGCCGGGAGAACCTTTCA
CTCTCTATGGTCACCAGAAACGGAAGGATGGTACTGTTTTTCCAGTGGAGATACACTTTG
CTGCCGTGGAAATTAAACAGGAAAAAACTTGTCATGGGTTTAGTTCGTGATATCACCGCA
ATTAAAAAGGCAGAAGAAGAGTTAAAAGCCATTAACCGGGCTTTGATGAAACGTGATGAG
GAGTTCCGGCACTTTATTGATAGTGCCCCGGTGGCCATTGCCATGTTTGATCCAAAGATG
CAGTACATTGCTGCCAGTCAGCGCTGGATCGAAGATTATAATCTGTATGGCCAGGAACTT
CTTGGCAGATCCATTACGATATCTTCCCCGAGATCCCCGATAAATTGAAAAAAGTTCACC
GTCGTGCTCTGGCTGGTTCTATTGAGCGTGCTGATGAGAGATGCCTTTTGTACGTGCCGA
TGGAAGCGTTCAGTACCTCCGATGGGAAGTACATCCCTGGTATTCATTTCCGGTGAGATC
GGTGGCATCATAATCTTCGGTGAAGACATTTCAGAACGTAAAAGAGCTGAAGAAGAGATT
AAAAGCTGTAAATAGGGTTTGAAAAAGCGTGATGAGGAGTTCCGGCACTTTATTGATAGT
GCCCCGGTGGCCATTGCCATGTTTGATCCAAAGATGCAGTACATTGCTGCCAGTCAGCGC
TGGATTGAAGATTTTAATCTGGGTGATGGGAAATCCTCGGCAGATCCCATTACGATATCT
TTCCAGAAATCACCGAGCACTGGAAAAAATACACCAACGTGCTCTGGCTGGTTCTGTTGA
GCGTGCTGATGAAGATGCCTTTGTACGTGCCGATGGAAGCGTTCAGTACCTCCGATGGGA
AATACACCCATGGTACTCCTCACCCGATGTTATCGGGGCATTATAATATTCAGTGAGGAT
GTAACTGAACGTAAAAAGGCTGAAGAAGAATTAAGGGAAAGTGAGCAGAAATACAGGTAC
GTGATTGAAACTGCAGCCGAAGGAATAACTTTGTTTAATAAAAAGGGCACAGTTATTGAA
ATCAATCCCAAAGCCTTAGAATTAACTGGATTCAAAGAGGATATAATAGGTAAAAACCTG
GTTCAAATAGTTCCCAGCTTGAAGATAAGTTTAAATGAAGCTTTGGTTGCCTTTAAGAAT
ATTTTGACAGGTAAACCTATTCCCTCTGAATGGAAATATGTCAATAAGAGGGTGAAAGGA
AATTTGTTAAAGCCAATTACAGTTTAATGAGAACGGATGGGAAGATAGATGGAATAGCTC
TAGTTTTAGAAGATATCACTGATCTTAAATTAAGGGAAATGGCCTTAAGGGAAAATGAAC
AGTTTTTAGAGAACATCATCGAGAACATACCCGACATGATCTTCGTAAAATCCGCAGATG
AACTTAAATTTGAACGAGTGAACCGGGCAGTGGAGTTTATCTGGGGTTATGAGAGGATGA
ATTAATTGGTAAAACTGATTATGATTTTTTCACCAGGGAAGAAGCTGATTTCTACACCCA
AAATGATAGGGAAGTTCTCCACAAAAAGGAACTTCACGATATCATTGAAGAAACCATACA
CACCTGGTACCAAGGTGAAGAATCTTACACACAAGAAAATTCCCTCCTTGACGAAAATGG
CCACCCTAATTATCTTTTAGGTATTTCCGAAGATGTTACCGAACGTAAAATGGCTGAAAT
GAAACTTAAGAAGTCCTGAAGAAAAAGAGGATTTGTTAAGGGAAATACACCACCGGGTTA
AAATAACATGCAGATCATATCCAGCCTGTTAAACCTGCAAGTGCCCATGTACAGGAAGAA
GAGTCTAAAGAAATTCTTAAGGATAGTCAGAGCAGAGTTAAGTCCATGGCCATGATACAC
GAAAAATTGTACACATCCCATGACCTGAGCCACATTAACTTTAAGCAATACACAGAAAAA
CTGGTTTCAGATATTTTCTACACCTACAAAGTCCAAATTGGCACGATTGAACCTGTTTTA
AAGGTTGAAGATATTGAGTTCAATATGGAAACCGCCATACCCCTGGGATTGATAATTAAC
GAACTAGTGACCAACAGCCTCAAATTCGCCTTCCCCGACACAGATAAAGGTTCAATCACG
GTGAAATCTGGAAACAGAGGGTGAAGAACACAACTTGATTGTTGCTGATGACGGGATTGG
CTTGCCTGAAGGTTTTGAATTTGATAAAACAGATTCCCTTGGCTTACAGCTGGTCAATAA
TTTGGTAGCTCAGATTGATGGTAATATTACCATTGATAAAAGTCAGGGAACTAAATACTC
CATTAATTTTAAGGAGTTAGGTTACACGGAACGATTTTAAGGTTTATTTTGTAAAATTTA
TATGTTCCAACCCTGAGAAAAAGAAACAAATTAAAAAAGAGAATTAATGGTGCTGAATCA
GTGCTATCCTGGCTCCATTAGGGTCTTCGATGAAAGCCGAGGTATCCACAGTTATGGGTA
TGGGTTCCATGACGATCTTGACACCTTTAATTTTAAGTTCCTCCACTGTGGCCTTCACAT
CTTCCACCTCCATCCCTATACAGTACAGGCCGGGTTCATTTTCCGTGTTCTGGATGAGTT
CGATCATGGTATCCCCTTCACCCTTCAACAACACGATTCTTGCTCCAGGTGGGATTGTGT
TCACTTTCCACTTCAAATCCCATAACCTCGGTGTAAAATCTGATTGATTCCTCCATATCC
ATTACAATAAAGGTATTGTATTTGATTTTCATATTCGGTTCACCGTTATAAATTACTGTC
CCGGTTACTATCAATTTTGTGAATTTTTTCACAACCAACTATAACTTCAGTTTTCGAATA
TCAACACAAAGATGTTAAAAACACGACAATATCAAAATTAAGAAAATTATGGAGTTAAAC
ACTTAAATAATTGAGTTAAACACTAAAATAGATTTATTACCATTCATTTTTCCATTGTAT
TTTTTGATTTTCATGTCTGCGAAGATAGGACCTAACCAACATTATTATCCCTAAAACTAT
CATCCCCATTATCCCGCAAATGAAATATAAATTATCCAAATAATGTTTAAAAAGGCTAGA
TAAATTATAATTACTCCCAACAGGATTAACAAAGCAAAAGAAGACAAATAATAAGTTTTA
TTGTAATAACCTTTGTTTAGGAATGCCCCATCAATAATGAAGCTAATGCCAACTAAACAG
GTTATGAACTGTTGTTTAATCATTGGAAAATAAAAGACTTATTGATCCAACAATTAGAAT
AATAAACCCGATAATAGTCATTAAATTAGATTTTTTTACCTTTTTTAATTTAACTATTGC
AAATCCCACAAGATAGGTGTAGTGAAAATGATAGCAATTCCCATAGCAAGTACTATAAGT
AGTTCGATGAGGGGATGCAGCTCCATATAATCACTTTTTTGTTCTTACCTAATCCACGAG
GAAAGATTATCAAGTTTATAGGTTCAAGTAGATGTTTCTGAGCAATCATATTTATTCTTT
TATCAATCATAAATGTTATACAACAGGAACTTCAGATTTATAAAAAATTTTAGTATCATT
GCCACTTCATAATAATTATCAATAAATAAACCAGGATTAAGTTTGTAATCTGATTTCTAC
TATCATTAACATTTTCAATGCAGGATAAATTCAGCCTAGTAGGTTATGCTGTTTCGTTAA
AGATTTTTACAAATTAGGAGACAACCAATGCATCATTTGACATCTAAATTGGTGATTTAC
AAAAATATCAACCAGGATAGCATCTTGTTAAGGCTATCTAATATCTGCCAACAATTTGAA
TCAGGGATTATGTAAAGGAAGACCTGATTTCAGATATTTACATCGAAATTAATCGGCTTC
TGGATATTTCAACAATTTATGGCTTTGATGAAAATCTGTGGCACAATTACCTGGCCTTTG
TTCTGGCCATGACTGAAAACCCTTTACCCTGGTTTCCGGAAAAAGTGGGGGTCAATGAAG
GCACGGTAAATAGACTTGCCGGAACGATTTTGGTATCTTTAAGCAATTGTTTGACTATGA
CTTTTCTAAAATGAAAAAGAACTGGACATTGACTGCTTTACGATTATCACTGATTACGAT
GCAGTGGTGAAAAGTGAACAGATTTTCAACCAGAGTGTGAGTGAAAGGTTCAGAAACTCA
GTCAGGCTATTGAACAGGCTAAAGATGCCGATGAGGTATATAAAGTCGTTACCGACTTCT
ACCAAGCATACGGAGTGGAGAATTGGGATTAAATAAAGCTTTCGTATTTCAACGGAAGAT
AAGTCCGAATCCTTTGCCCCATAACCACCACCTAACGATATGCGCCTGGATGACCTGGTA
GGTTATGAATCCCAAAAGAAAGAACTGGTGCAGAATACAGAAGCCTTCGTGGAAGGGCGC
CAAGCCAACAATGTTCTTCTCTATGGAGATGCCGGCACTGGTAAATCTGCCAGCATAAAG
TCCATTCTTAATCAGTACTACAGTCAGGGCCTGCGCATGATTGAGGTCTATAAACATGAA
TTTAAAAAACTGCCCCAGGTCATTGACGCCATAAAAAACAGAAATTACCGTTTCATAATC
TATATGGATGATCTGTCCTTTGAAGAGTTCGAAATTGAGTATAAATATTTGAAGGCAGTT
ATGGAGGGGGTCTGGAGGCCAAACCGGAAAACGTGCTCATCTATGCCACCTCCAACCGGC
GTCATTTGATCCGGGAAACCTGGAGTGATCGTTCGGACATGGCCGATGATGAACTGCATC
GCTCGGAGACTGTGAATGAAAAACTATCCTGGCCGCCCGGTTCGGGGTGACCATTGGTTA
CTACACTCCTCAAAGGGAAGAATATTTTAATATAGTTACCACTCTGGCCTGACGACACCC
TGAAATTAAAGCTTACCGATGAAGAACTAATAACGAAGCCGGTGAAATGGGAAATGCGTC
ATGGTGGAATCTCGGGGCGTACAGCCCAGCAGTTTATTGATTACCTGATTGGAGCGGTTG
ATCTATCCTGATCTGGTTTTAATTAAATTATACTAGTAAAAATTATTATTTATTCTCTAA
TTTTCGTTTTTAAATTATGCTAAGAATTCTTATTATAATTAGATATAGTTGAAGACTTAT
GAAAAAAACTCCAAAAAAGAAGACAGATAATAGAGATATCTCCTAAAACTAAGTTATTAT
TAATTAGTTAATTGTGGAAATTATCAATTCTACTGTAATTTTTACTGCATTATCATATAA
TTCGTTTAGGGGATAAGTCCAATATTTAACATTTATAGAATAATATTTGTTGTTTTTTTG
GAAATAATAATTTTGGAATGTTTTGGTGCCATTTGTATTCGTACAATTGATAAATTTAAC
ATTGATCTCCTCTATAGTCATGTTCTCATCTTTTATAACAATTCTGTCTAATGAACTATC
AGAACTTTGCAATTCAGATTCAAACATGGATTCATTAGCATATTGTGTTACGCAAAGAGT
AATTGTTTAGATTCAAAATTCGTAGAAACTGATTATCGAAAATAAGAGAATTATTAGTTA
CTATCGCTACTAATAAGCCACCAATCATAAATTTTGAAATGTGAATCAGAAATAGAATAT
TCGGTGCTAGAATTATTGTTAGTGTTAGCAACATTAAAATATCCACTTAATCCTATTACA
ATCCATAATAGGAATACTATTGATACTACCAATCTGGAACTAACCTCATCCATAATAAAT
GTCTCAACATTAATACTAATAAGAGTATTGAATTATGGTGTCAATATTTACTTCGTAATA
TAGGAGTTTAACGAAGTGAGATCTATATTGGAACTCCATTTTCACAATTTGAAGAAATAG
TCGTGTTTTCATCAGTTTGGGCTATATGCTGTAGATCATTTTAAGGTAATTCTCAATAAA
AACAAAAAACGGGTCTCTTGATCTTTAAAAATATAAAAATTAACTAGAAAAATAAAACAT
CCATTTTCACTTCAAACTGAGAACATCTTCCATGGTGGTGATTTTCCCTTAGTTTCTTCC
GGGGATTCCAATGAGATACTGTGCGGCCTTAATCACTCCAGTTACAAATGCTTGCCGGGT
CCCGGCCGGTGGATAATTTCAATCTTTCACCTTCACCGGCAAGAGTACAGGTGTGGTCCC
CCCACAATATCTCCACCACGGACTGCATGTAAACCTATCTCTTCCCGGACTTCGTGCACA
ACCATTCCTGCCGACCACATACCATGGATTCATCACCTACTCCCAGTTCATCAGCTTTAT
TTGTAGTAGGCTTCAGAGTGCTGTGCCGGAAGGTGCATCAGTCTTGTGTTTATGATGAGC
TTCAATAATTTTCCACATCCCAGTCATTCAGAATCTGGGCCAGATCCGGATGATCTTAAA
GAACACATTCACCCCACAGCCATATTGGGAGAAATAACTGCCTTTACCAGTTTCTTTAAT
GGATCTTTTTATTTCATCCATCTGAGCCTCTGAAAATCCGGTGGTCCCCACCACCACGTT
CACCCACTTCTGCTGTAGTTTGGATGGCCTCCACTGCGGTCTGGGCACTGGTAAAGTCAA
TCATAACATCCTGCTTTTTCTCATTTAAAACCTCAGAGAGCATCTGTGCACCAGTTACCA
GGACGCAATCTTCCCCACTCACCATTTCACCGATATCTTTCCCTTCATGAAGTGTTTTCT
CTTCCGATAGCCGCCACCACTTCCATATCCTCCCGGTTTTAAGCACGGTTTAACTATTTA
AATTATCCTCCACCGGCGCCATTACTGCGCTTTAATCATCGTTTATCAGTCTCCAGCTAA
TCTTATCAGTTTCAGTTAAAATTATTTATAGGTGTTTTTCCTTTTATTATGTCAGTTTCA
TTATGTGTCCGGGTTGTTAGATTTATTCCTATCAAGAGTTAATAGTTTCATTTCCCCTAT
CAGTTCATTTCCCCTTTCATAGGTTAGTAGTTTCCTTTCATATCCGGAGTATTGGTTTCT
TCTCCCCATCAGGGTTAACAAATTCATCTCCACCTAAAGGTATCTCTTCAGGAAGAAGGC
CATAGCCAATCCGGCCAGAGCCAATTACAATGTGCCATCAGGAAAATATTCTGGATGGAA
AGTACCAGGGCTTGGGAATTTGTAGTAAGAGCCGTGGCCCGAGCCAGGAGTGAAATTCAT
TATGTATCCAAAGGGGAACGAATACAATGGTACCTATGTTTCTGAAAAACCGCATGGACA
CATGATTACAATGCCTATTTCTCGCAGGGGAATGCATTCTGCTACAGCACATTGAACAGG
TTATAAGCCATCCCTGAACCAATACCCAGAACTGTGGAATAGAGTATCAACAGGTAATAG
GGTGTATCTGCCGTTCATGGTAGCCAGGGGCACCACCCTATTCCAGTTATAATAAACTCA
GCAAATGACCAGTTTCTTGTATTTCCCAGTCCAGGCTATGATCTGCCCGGTGATTATGGA
GGCCAGGGTCAGGCTGAATAGCATGGGGATCATGATGAGCCCGGAATGGGTGGCGCTCAT
GCCTAAAACCTCCTGTGCAAATAAGGGGACATAGATAACTCCACTAAACATCAATGCCGC
TGCCAGGAAACTTTCTACCGAGGACACGTTGAATAGTTGAATTCTTAAATAGATGCAGGG
GTAAAATTGGTTCTACTGCCTTTTCTCGCCTGAACAAAAAGTGTGAAACTGACTCGGAAA
GCAGGATGAGTCCCGCTATCAGGTTCCATGAATAACCTCCTTCCCCTGCCAGGGTTAAGG
CCAGGATCAGTGCACTTAAAGCCAGGGTAAAGGTAACGATCCCCCATAATCAATGACCTT
TTTAACATCCGGTAATTTGAAGTTGGGCAGAGAATAAAGGATTATGGTCACGGCCATGAT
TCCAATGGGAACATTCACAAAGAACACCCATCTCCAGCCCCAGGTATCAGTGATCACCCC
TCCCAGGATTGGCCCCAGAACATCAGCCACCCCAGACACTGACCCCAGAATTCCCATATG
TTTAGCCCTTTCCGGGGGCTGAAAATTTCTCCAATGACAGTAAAGGGTAGGGATAATAAA
ATTCCACCTCCAATCCCCTGCAAACCTCGGAATATTATCAGCTGCAACATGCTGGTGGAG
AAACCACACAGCACAGAGGTTACAATGAAGATGATGATTCCCAGGATCAGCACATGTTTT
CTACCGTAGATATCGGATAGTTTACCAAAGAGGATGAGGGAAATGGTGGAAGTCAACATG
TAGGCGGTAAATGGCCAGGCATAATATTCCATTCCTGCAGGCTGTTAATAATCTGGGGCA
TGGTGGTCCCCATGATGGAGTAATCAAAGGCAGCAACAAGGAGCCCTACCATCAATCCAC
CCATAACCATGATTAATTTCTTTTGCCAAGTGGGGGATGGTTTTCATAGTTTGCAGTCAT
TGTTCTGTGTCCCTTTTTATAGTTGTCATTCTCCAAGAGTTTTTAGTTACCCGGTTTCTA
TTTAAAAAGGATAAAAAGTAACAAATTTGGGATGGGATTATTCTTCCTTGAAAAACCTTT
TAGTTCGCATCTGGCTCAAATTAGAAACAATGCGGGACAGGGCACTGGCTGGAATACTGA
CCATAACCTCTCCGGGGTCAACGTCATGTTACCCAGGCCCCTACATCACCAAATCCATAG
GTGACCTTACCCGTCATATAAAGGGCTGCCGCCATGGAACTACATGCGGGGCAGCGTCAG
CCCCCAGTCCATGTTCTCCGGAATCATAGGCATTGGCGTGAGTACTTCCATTCCCTGCTG
GGCATTGCAGGCCAGGAAAATCACATCAGGGTCGAATTCTGCCTTACTGAGGGAGAGAAA
AGAATCGCACTAAAAATTCCCGGATTTATATATTCTTCATTTTCCTTGAACGCTGTACTG
CCGGAATATCCTTAAACAGGCCATTGGGGATCATGAATGCCCCGCTCTGTACATTGGCCG
GGTATTCGGCCATGTCCTTAAGTCCGGAGTATCGGGCCCCACCCATACATTCTTCCTCTT
CCAGGAGTGGCATAAAATACCTCGCCGTTTATAGCTTTTTGAAGCTTGGCACAGAATCTT
GATTTACCTTCCTCTTTCTCCACATTGTGAGGAGGACGCACTGACCATTTTATGGCCACT
GCTTCATTTTCCAATTGCAATAGTTCATTTAAACTGTTTCCTAACATTCTAAAATCCATT
TTTAACACCTTTCCTTTAGTTATACCATTTTTAACAAGTTTAAGTAGGTCATGAATGCTT
GGAGGTTATCTCTACTTCCTTAACATGTGAAGGAATAAATCTCCTATGTCTTTGTCAAAT
TTATCATCATCAATGTCCTTGGTTTCCAGTAAATCTCTAGCCCAGTCACCCATATTCACC
CTACCATTGTATATTACTGATAAGAGAATAGCTGCTTCGGTAGGGTCCACATCTTGCCGG
ATATCACCATCATCTATCCCTTTTTGTATGGAATCTATTCCTATGGACATTATTTTTTTG
AATAACTCCCTCACTTCCTGGAACTCTTCACTGCGGTTCATCTTATCCGGGTCAAATTCT
TTTTAATGGAGGTGGGAGAATATAACAGCCGGAAATAATCAGGATATCTATTAGAAAATG
TCCTATTTGCTTTTCCGTACAACATGAACTTTTCTAAGCCAGTATTTCCTTTTCAACCTC
TGATTTAACTGATTCATACCAGATGCGAATACCGCGTAAGACCACGGCAAAGTACAGGGA
TTCTTTATTCTTAAAGTAGAGATAAAGTGTACTTTTGCCCAGTCCAACTTCCAGGCTATT
TCGTCCATGGTTACGTCATCAAAGTTTTTTCAGCCAGTAAATTCCGGGCTGCCTTGATGA
TATCCTTTTACGTTCTTCTCTTTCTCTTTCCTTCCATTTTGCCAGTGACATATTATCATC
CCTACCACTAATCATGACCATGATTTCTATTCATGACTCACGGTCAGTACTATAACTGTA
AGTCATGTAGTATTTAAAGATTGTGGTTACTATCATTTTTTTGCAAATTTCTCCTGCCGG
CCGAAGAATGGCAATATACTGGAAATTTTTATATAACAGGAAAATCATAGCACTAACTCT
ATCACTGGTGATGGGGTTCACCACAAACTGCTCAAAAAAAGGGCTGATGACTCCTGGAAA
CTATAAAAACAATGGAAGATGCGAAAATGTTAGGTGAAAAGACCTGTTAGACAGTACTAT
TTTAGAATACAACTCAATTTTGAAGTACCCTTCTTACTTGAAGGTTAATAATGCATTTAA
ACACGAAACAGTAGAATACTTGCTGGGAAACACCCCTGGTCAGACTATTTAAATCTAGAG
TGGTTTTAAATGGAATTTCAGTCGGTGGCCTTTAGCGTAGCCATTATAATATATACTGGG
CCTTCTGGCCAGCAAACTCTTCAACCGGATCAAATTACCCGGATTACTGGGAATGCTCAT
TCTGGGGATAGGATTGGTCCTTACGGATTTAACCTGATTGATAAAGCAATAATGGCAATA
TCGGGAGATTTAAGGGCAATCGCCTTATCATCATTCTGTTACGGCAGGTTTTGGAATCCA
TATGGAGAGCCTGCGCAAGGTGGGAATGTCCGCGGTGAAATGAGTTTCATACCCGATGTG
GTGGAAGGATTAACCATCACCTTCGTATCCCACTACCTCTTAGGCTTACACCCTTATTGA
AGCGGGTATGTTGGGCTTTATAATAGCGGCAGTATCCCCGGCAGTCATCATTACTCAGAT
GCTCAGCTTTATCAAGAGAAGAATGGGAACTGGTAAGGAATACCTCTCATCATCCTGACC
GGTGCTTCTGTGGACGATGTGGTTTCCATAACCATATTCTCCATATTCCTGGGAATGTAC
GGAGGCCAGCAGGTGAACTACCTGGTGACCATATTCAGCATACCTCTGCAGTTTATACTG
GGGATCCTGCTGGGACTAGTCATTGCCGTCATCCTGATATACCTCTTCAAACGTTTCAAC
ATACGAGAAACACCAGAAAAAGCCACGAGTCATCCTGGCCTTCAGCCATAATACTCAAAA
ATCTGGGGATGTGCTGAGTACCTGGAGGTGCCGCGCGCCCTGGTAGGGGTCATGGTCATA
GGATTTGGTATACTGGAGAAGATGCCTGAACTGGGAATGCAGCCATCCGGCAAATTCGAT
AAGATCTGGATATTTTGCGGAGATACTCCTCTTCGTCACTGGTGGGAGCCCAGGCAAACA
TCTACCTGGCGGCATCATTCGCCGTAGCCGGCCTGACGCACAATCCTGATCGGTCTGGCC
GCCCAGTAGTGCGGGGGGTTTATCTGGCCCTGGCACGGCTCCAACCTCAATCTACAGGGA
GAAAATATTCTGCATAATAGCACTACCATGCCTAAGGCCACAGTGCAGGCCGCTATAGGC
GCCATACCTCTATCTATGGGTGTGTTAGCTTCCGGGCAGGAGATACTGGCCGCAGCCGTA
ATTTGCCATACTCTTCACCGCACCTTTAGGTGCCAATGGGATGTGAGACTGGCGCGGTGA
AAAAGCGTTAAAAGTAGATGAAAATGCCGTTAGCTAGAAATAATGGTTAAATAAATAGTA
TCTACTTAAATATTTTAGAATTTGGAATAAGGTAATCTGAATTTTAAATAGGTAAGCAGG
TTCAAAATAGGAAAATAAAAAATTGAAATTAATAAAACTATCCCCTTTTCTGGTAAGGTG
TAAAACCGTAGACTATAATTATTATAATTGCTACCAGTAAATTAATACACCGGAATGTAA
ACAATCTAAGTGATATGCCAGTATAACACCTTTCATGTTAAAATACCGTTTAGTTGATTA
CTCATTTAACTCCTTAAAATTCTTTAATATTATTTTTTTTATTTTCTGTTGTAATTCTAC
CCATTTTATCCCCCACCACTATGAATAAATGACCAGGGATCCATTACCAATTCAGGTGGG
ATTTTCCTGGAAGGAATAAGCAGGCTGGTAAAAAATCACAAAAAGCAGGATCAATGTTAG
CACAGTGGTCTGTCTCATGGCGGAACTGATGGTTGAATCAATGATCCGGGGAGCGTAGGG
AACCAGTTGTGGGGGTATTTAGGGAGTGCCGGTTTGCATTTTTCCATGTAATTGAAGAGA
CCATCATGGATCCTCATCCCTGGTGGTGTTATCCACCAGGCCAGTGGATTCTATCCCGGC
AGTAAAGGCCACCGAATACACTCAGTAAGAGTAAAACCCCGATCAGTGCGGTTCCCATGG
AATAACCAAGATTTTTAAAACAGTTCAACAAACCAGATGCATCTGTTTCCTGATCTTTAC
CCGCAGCAGCCATAGTAAGGTTGGTTAACTGAGAAAGTAAAAACCAATTCCCACCCCGAA
GACTACAGTTCCGGTATCAGATCCTGCATATGGTATTCACATTGAATACGCTCACTCAGT
ATAAATGTCCCGATTGCTGCTATCAAAAATCCAATCATCAAAACGTATTTGGAATCTATC
CTGGATGATAACTTTGCACCAAGGAGAGATAAGGATAAATCACGGAAGCCGTTAAAAGAG
TTAAACCTGTGTCAAAGGCATTCAATTTGGTTACCCGCTGTAGAAATACCGGAATAATAA
AGAGAAAACCAGCCAGGGGTATTCGCTGTATAACATTGTTCAGGGTTCCCAGACCAAATA
AACGATTTTTAAGGAGAGTAATATCGGATAATGGTTCTAAACCATTGTTAATTCGTCTCC
TCTGCCACCACAGGAATAAAATGAAGAGAATGGAACCGGATCCAACCAGGACTGCGACAT
ATCTCCAGTATTCTGGCCTGGTGAGGAAAAGGATGCCCAGAACTATTAATATCAAGGAAA
TTACTGATAAAACACTCCCACTATATCTAAATCTTTCCATTTAAGGGTTGGTTCTGATTC
AGTTAGGGTAGTGTCTGAAAATAAGTATACCTGCCACAAAGACCAGTTCTGAACCAAACA
CCAGCCTCCAACTGAGGTAGGTAGTGAAAATCCCCCAACTATGGGTCCCACTGCTGCTCC
CACCGCGGCAATACCACCCCATATTCCAAAAGCGGTAACTCTGTCCTTCCCTTTGTAACT
GGATCCCACAACGGTGGTGGTGGCTGGCAGGATCAGTGGCTGCACCAACACCTTCCAGAA
TAGCCCATCCTAACAGGAGCATCCCGGCATTGATACTCATAGTGGCGGTGATTGTACCGG
CAGGCATAGATGATAAGGCCCATTAGAAATGTTTTCTTACGCCCCAGAATATCCTGTATC
TTGCTACCTAACAACATAAAAGAAGCAATTATAAGGGCGTATATGGTAACTTATGCCCTG
TATAATAGATACGGTGGTGTTCAATTCCACACAACCAGGGTGCTGATAGCTAGCATTCAT
TGTTGATGAATCTCAAACAACGATAAAATTGCCATACAGGCAATCAATACTACTCCCCAT
TTATATGAATCATCCATGGTTTCCTCCCACATCACTACCCATAATTATGTAGTTCAAGTT
TAATATTATGGTAAGCTGATTTTCTCGGATCGAAGATGAATCCCCTGATCGGATAAAATC
CACTAGGGATAGGTGTAGGATCATAATCCACCTAATTTTCCAACCATCCTCATTAATTGG
TTATCAACTTTTACCCAAATTTAGGCAAAATATAAGTTTTTTAACCAACATAATACCACT
GTGTATAAATGAAATCGCATAGGGATTCTCGGGTTGTACTAAGGAGATGAACCCTGTTTT
ATTGTGGTGGATTCTTAGGAGTATAACCATGGTAAAAAAGAGTGTTAACTCGGAAGATGT
TGATTGTGCTTATTGATAGTTCTCCCATCCCTCAATTCATCATTAACCCCGATCACCGGA
TTATTTTTTGAACAGGGCCCTGAAAAATACACCGGTATCAAGTCCAGTGAAGTGTTAGGG
ACAGATAAACACCGAAAAGTGTTGTACCACGCCCAAAAGTCTTTAATGGCCGATCTGCTT
GGTAGATGGTGATTTGAAGGATCAAAAATGGTATCGAGGCTGTAAAAAGTCCAGTTACGT
TGATAATGCTTTAGTAAGCCGAGGAATTCTTTCCCCAAATTGGTGAAATGGAGGTGGCTC
TACTTCACTGCTGCCAAAATCAAGGATGAGGAAGGAAATGTCATTGGAGTTTTAGAAACA
TTAGAAGACATTTCACGCGTAAAAATATGGAATTAAGTTTAAAAATGCTAAAAAGAGTGG
GAAGTCACCTTTGATGCCTTACCTGATTTGATATCTCCCATTGATGTTGACCACAACATA
ATGAAAGTTAACCGACCATGGCCCAGGCCCTAAACATGAAACCAGAGGAACTGGTTGGTA
AGAAATGTTATTCACTGGTCCATGATACGGATGAACCACCATCATACTGCCCCCCATGAG
AAACTACTCCAGGATTGCCAGCAACATTGTAATGAAGCCTTTGTGGATAGTTTACACGGA
GATCACGAAATCACGGTTTCACCGATCGTGGATGATGATCAGCCAAGGGTGAAAATATGT
GGCCCACGATATCACCCAGCGCCGGAAGATGGAATTAGACTTAAAGGAAAGTGAAGAAAA
ATTCAGGAAGTATTCAACAATGCCAATGACATGGTTACCCTAAATATTATGCACCCAGAG
GGACCTGGTAAATTCTTGGAAGCAAACCAGGCTGGCTCTGACACATTGGCTACACTCGGA
AGAGTTTTTTGAACTGTCTCCGGGGGATATATTGTCCTCAGAAGATCAAAAAAAATATTC
CGGAAAAATTTAAAAAACTCCAGGAAGAGGGTTACATCAACTTGGAGATGACCAACATCA
CTAAGGCTGGTGAGAGAATACCGGTGGACGTGGCCCGTGCACATATTCCAGCTACAGGGA
CAGGATGTTATTATTTCCGTAGCCCGAGATATCACTGAACGCAGGAAAGCGGAAAATGCC
CTGATTCAAAGTGAGAAAAATACCGAACCCTCTTTGAAAAACATGCTGGAAGGATTTGCC
CATTGTAAAATGTTATTCGATGATGAGGCAGCCCATTGACTGGATATACATTGATGTAAA
CCCTGCCTTTTATGAACTCACGGGATTAGAAGACATCCAAGGAAAAAAGTTACAGAAGCT
ATTCCTGAATTATAGAGGCACAACCCGAACTATTTGAATTGTATGGTAGGGTTACTTTGA
CTGGGGAGGCAGAAACTATTGAAGTCTATTTCAAACCCCTGAAATATGGTTTAACATATC
TGCCTTCAAACCCGCTCCTGAACATTTTGTGGCAGTCTTTGAAAACATAACTGAACGTAA
AAAGGCAGAAATTGCTTTAAAGGAAAGTGAGGAGAAGTACCGTCTTATTTCAGAGAACAC
CGGTGACGTGATCTGGTTAATGGATCTGGACTCCCAAAGATTTACCTACATAAGTCCCCT
CAGTCTACAAGTTAAGGGGATACACTGCAGAGGAGGTTTTAGATCAGTCTCTGGAGGATA
TTTTAACCCCGGAATCTTATCAGTATCTCATGGAAAAGTTACCCCAGAAAATCCAGGCCT
ACAGCTTGGGGGATGAATCTATGAAATTACAGACCTTCCGGGTTGAACAGGCTTGTAAGG
ATGGCCGTACAGTTCCCACCGAGGTGGTGGCCAACATCCTCACCGATGAAACTGAAATAT
TACTGGCCTACTGGCGGTGAGTAGAGATATCACCAAAAGAGTGGAAATGGAAGAAGAACT
CCAAAATCATTACAGGAAAAGGAGATGCTCCTTAAGGAGATACACCACCGGGTCAAAAAA
CAACCTGATGATCATTGAGCTCAACTGAACCTCCAGTCAAGGTACAAAGGATAAAAAGGC
CCTGAGCATTTTCAAGGAGAGTCAGAGCTGGCCAACTCCATGGCCCTCATCCACGAAAAC
TGTACCGCTCCGCAGACTTAAAAAGGATCAACTCCGGAGAACAGCATCAAAACACTCTCT
ACAGATCTTTTCCGCACGTATGTGGGTGATCCCAGCAGGGTGAGGCTGAACATCGATGTG
GAGGATGTTATGCTGGACATCAACACCTCCATTCCCCTGGCCTGATCCTTAATGAACTGG
TATCAAACTCACTTAAACACGCCTTCCCTGATGAAAGGACCGGTGAAATAAATGTTGTTT
TCACCTTAACCAATGATGAATACCAGTTAAAGGTTAGTGATACGGGAATTGATTCCCCTC
AGATCTGGACTACTCGCAACACAGATTCACTGGGAATGCAACTGGTAACCAGTTTAACCA
GTCAAATTGATGGAGAACTGGAATTGGATACCACCAAGGGAACAGAGTTCTGCATTAAAT
TTAAAGAGAAGGAATACGGGCAGTAAATCTTTTTACTATTATACCCAATTTTGAATTCAG
CATCAATACTTAGAGATTATGATTAAGGATGGGGCATAACAGGGATATGTTAAATGGGAG
ATCTGAATGAGTACTGGGAACAATCAAAAGATCAACTCTTAAATGAGCTGGAAGAGTTAC
AAAAGCGGATTAATAGACTTACAGAGGAAAATCAGCGGCTAAAAGATGATAATCAATATT
TGATATCTTTGGCCGATAGTGAGGAGATATTCTTTAAAATATTTAACAATGCCAACGATG
CTATTTTCCTGCACAAACTCAGTGAAGAGGGAGTATCCGGAAATTTTTATGGAAATAAAC
AGTGTGGCTAGTGAGATACTGGGTTACACCCGTGAAGAACTCCTGCAAATGGCCCCCTGG
ATGTGGTAGGTGGGAATCATCTCCTGGAACCGGTCACCCGGATGACTGGGATAAACAGAG
TAAAATTACCTTTGAAACCTTTTAAAAGCCAAGGACGGTAGAAGGATACCAGTGGAAATT
AACACTCATATCTTTACATTCAACCATGAAAAACTTTCTCTATCCATTTGCCCGTGACAT
AACTGAACGCAAGAAGATGGAAGATGAATTGAGAATTTCCCTGGAAGAAAAAGAAATGCT
ATTAAGGGAGATCCACCACCGGGTCAAGAACAACCTGATTGATCATCTCCAGTCTCCTGA
ACCTCCAGTCACGTTATATAAAAGATAAACAGGTTTTAGATGTTTTCCAAGGATAGCCAG
AACCGTGCCCGGTCCATGGCCCTTATCCATGACCGGTTGTACCAGTCCAGTCACCTGAAA
AGAATAGATATTGGTGATTATATTCAGACACTGGCCGGAGACCTTTTCCGTACTTATGCT
ACTGATCCTACCAGAATAAAAACTAAATTTCGATATTGAAGAGGTGATGGTGGACATAAA
CACCCATGATCCCCTGGGACTCATTGTAGAATGAACTACTATCCAATTCATTGAAACATG
CCCTTCCTGAAGAGCGAGAAGGTCACATTGACATCGGTTTCATTCCCAGGATCATTCCTA
CCAGCTAATTGTCAGTGATAATGGTGTGGATTCCCGGAGGATATTAATTATCAGGACACT
AAATCTCTGGGATTGCGCCCGGTGAACATTTTAACGGACCAAATCGATGGGACCATAAAA
CTTAAACGGGAACACGGCACAAATTTCATTATTGAGTTTAAAGAAAAGCAATACCTGATA
AATAAGGGGTTTTTTAACATAGTTCCCTTTCATTATCATTCCCGGGGATAATTATTGGGC
AGGAGGGAAAACTATTAATACTTCACTTTATCATCTTTTGTATATACCCTGAAATCAAAT
ATTCCCCGATAGTTAGAGGTATGAAAACTATTCTGAATCGTAAACTTAAGAATCATTAAT
AAATAAAGATTGGGTGAAATTCAATGAGTAAAGATGAACAAAGAATACTAAAGGAACTCA
ACTCCCGAATGAAAGAATTCAGAGCAGCATTAAAGGATGAAAAGAAAAAACAGGACCTTC
AAGACAACATCCCAGGATCCCAAATCCTTATCCGTTTTGAAATATTCCTCCTCACAGAAT
CCCGAGGAATTTGTTGATGGTTTATATCTGGCTACGAATGATGAGGGACAGATAGCCAAT
GCTGAATACTACTTCCGGGACATGTCTGACGTGGAAGTAATAAACATAGCAGAAGAAGAC
CTCTCAGTGATAAAGGACCTCTTTGGAGATGCTTTACTCCTGGAAGTGGAATGATCAAAT
CATTCCTTTTTTAAATTTTTACCACAGTTTCTGAGTACCTAACCTATTCTTTGACATTCT
CGGTGGTATCTTTTCCCACGGTATCTACTTTCACTTATCCCGCGGTATTATATTTTCATG
GTAAATTTTCTAGTTTTCACATAACTGGTGAATAAATGCCATTATTATATGGGGGCATTG
CCGCTAATTTTAAGATTGTACTGTTATCCAAAACTTCGTTAAGGAATTAAAGGTGGGAAA
CAGGGTGTTGCAAAGTTTATATAGGTAAATATTCATATTTATATTCATAAATAAAGAAAA
TGGTAGAAAAAAGAGCCTAATTAATTTCTTAATAGATAAATAAGGGGATTGAATTTATTG
GTCCGTCATTTAATTTCAGATATCTACTTTAAATTGTCAGAATAGTTTTTTCCAAAGGAT
CAATAATAATATTTATGATTTGATGGGACCAAATTTAATCCACTTTTTCTACCTACCCCT
ATGGAGGAATAAAATGCGAAGTTTTGAGAAGTTAACTTCTTACATTCCACTTAGAAAATC
AGAATCAGGATCTCAAGAATATAGGACTCTGGTTGACGGCCCCAATATGTTCCGTAAGGA
GTTCAGCCTTAATCTGGATCTGGTCCGGAGATCATTTCCGATTACGGTAATATGAGGTGG
GTAAAGTTCTCTAAATCAGTACGCCTCAGACAAACTCATTGAAGCCATGGTAAACCAGGA
TTTATCCTCATAGTGGTTGCCGGAGACACCGATGTCTACATGGCAGTTGAGGCCATGGAA
CTTATTTACAACCCTACCATTGATGTAGTAGCACTGATGACTCGTGACGCTGATTCTTAC
CCACAATTAACAAAGCCAAGGAAAACGGGAAAGAAACCATTGTTATTGAGCAGAACCAGA
TTCAGTGCCGCCCTGCAAAACTCAGCAGATGACGCCATAGTCTTAAAACCTGAAAATCAT
AAGAATGAACCCAAGGACGACTGAAATGCTTTATCTGCTCATCCCTGGATGAAGTTAAAA
GAAGAGAATCGGTTTTAAGGTTTATTGCTAACCTGTTAAAGGGAAGGAAAGATCCAGTTT
GCAGGACTCTTTCCGGGTTGGCTGAGGATTTGCCAAAGAGAGTGACTTCCCTGCTGGAAA
CCTACTCTGGGCCAGCTATTTTTTCAACTCACCTCCGGAAGAGGGTAAAAACATCTGGGT
GGGGATAAGGTTGCTGCCTTCAACCGTACCAGTGCCGCCATACTGGCCACTATTCTGGCC
CTGGTAAAACCCGGTGAAGAAGTACCGCACTACCTACCTGAATTACCTTCCACATCCGGC
TATTCCCAGCAGTGTTAAACTTCAGGGAGCAACCCATCGTGAAACTGACAATCTCCAGGA
CTTCCAACTCACTCCTAAAACATCTCTGGTAGTTATAACCGGATCCACCATGGATCACCG
GGTTCTTCCTGGAAGATTTTCACCGGATCATAAACATCTCCCAGGAACAACAGGTCCCGG
TGCTGGTGGATGATGCCTCCGGAGCACGTATACGCACCGTGATTTACACAGCAGTCCCCG
TGCACTGGATATGGGTGCGGATCTGGTGGTAACCAGCACGTGATGTCGATGAAACGGACC
TCGTGCTGGGTTGATGGCTGGTAAAACCCCCCTGATAAACATTATAACGGAAAAGGCACA
GCAATTTGGATTGGAAGCACAACCACCGGTAATTGCCGGTATTGTCCGGGCCCTGGAAGA
TTTCACACCCCAAAACCTTTTAAACTCTCTGGAAGGAGAGACCACGTTCTACACGCTCCT
CCTGGAAGTGATGGGAGGAGTGGAAAAGACCCCTACTGGTTTCATGATTTCGGCAGCAAC
TCCCACAGAAGGAGATCACCCCTGAAGGAGAAGAACGTTCTCCCCGTGAACTGGCCACCT
TAATGGCCATGGTACTTTTAAAGGAACACCACCTGGTAACCATCCCTGCAGTGGGGATGC
CCGGGTATCAACCACCATCCGCCTGGATTTATCTGCTGCCGATGCCTGGAGACTGGATGA
CTCCCAGATAATAAATGCCATCCGGGAATCATTAGGACGGGTAAAGGAAATAGCCGACGA
TGCTGAAACCTGTTTAAGTATTCTGTACGAGTAAGGCCGGTATTTCATGAAGGGATAATG
GGTATTAAACAACAGTACCCGTAACTGGAATATTTTTTAATATTTTTTCATTTTTAATAT
TTTTCAAGTTTTTCAAAAATATATCACCATTAACTAGGAATGGATTGTGAAAGAGCTAGA
ATGGATTTGAAAGGGAGTGAACTGGATGATTGAAATTGATGGATCATTTGGTGAAGGTGG
AGGGGCTATTTTAAGGGTGGCCACCGCCCCTATCGGCGTTGACTGGTAAGGCCCTGGCCC
TGGATAATATCCGGAGTGGCCGCACCAAACCCGGACTAATGCCCCAGCACCTAAACGCAG
CCCGTGCACTGGCCAGGCTCTCCCAGGCCGAGGTAACTTGGACTGGAATTGGGTTCAACC
CAGATGACCTTCAACCCAGGCCCACCGCAGGGTGGGAAACTGGAGGTGGATGTGCAGATT
TATGGGCAGTAGGGGAAATACGTAACTGAACGAAGTACAT
>contig_10
CGTACTTCGTTCAGTTACGTATTGCTCTACTAGCAAAGCTAGAGTTAAGTTAGAGCAGGA
ATGCTAATCCAATCTAAAAGCATTTACCATTGCCCAATTTTTAACGAAATTAGGAGGTTA
TGACTGGAAAACCAGCCGTTATCTTCTTCCCACTAAACCACCTCAACATTTCGGTAAAAC
AGTAATCATTGATGAATCCTCTATGCTCACCGAAGAAATGTTAGGTGCAGTTTTAGCATC
AGTAAAAGGGGTCAAAGATTAATTTTAGTAGGAGATCACAATCAACTACCACCTATTGGT
TCTGGAAGACCATTTGTTGACATTGTTAAACGACTAGAACCAGATAATTTTTCTGATCCT
GAAATTAAAGTTGCCCTGCATTTGCTGAACTCAAATTGTTCGCAGGCAGGATGGAGGGGA
TCGTGATGACTTATCACTTGCTAAATGGTTCTGTGGATGTCAGCTTGAACCTGGAGAGGA
TAAATATTTGACTTAGTAACCGGTTCAAAAGAATCTCCCAATATACGATTTATTCAATGG
AATGACCTCGAGAATTACAAGATATAATTTTAAACACACTTCTAGAAGAAATCAAGAAAT
TAATGATTTTAAGGACTACAATGGTTTCAATAGAGTCTTTAGGAACATATAAAAACAACA
AAAATTACCTGAATATTCTTCTGAAGTGCAGAGATCTTGGCAAATTCTCTCACCCAATAA
AAACTGGCCTTATGGAGTTGTAAACCTTAACCGTTTAATCCATAAGAAATTTGGGGAGGA
TTAATCTATCATAAAAAAATAAATGGGATGCCTTAAATCCATTAGGATTTGAGGAATTAA
TAGCTGGAGATAAAGTAATTAACGTTTTAAATCACGTTAGATATTATTATGATCCTAATA
CTCATAAAAGAGAAGGATATCTCGCTAACAGCGAAATTGGTATTACAGTTCGTGATTATA
AATTCGGTTTAAATGTCGAATTTTCATCCCAAAAAAGATGTCACTTATGGTTTTGCAGCA
TATGAGTTTAGTGAAGAAAACACAACTATCAATAGAATTAGCATATGCCTTAACAGTTCT
ACAAGGCCAGAAGCAGCGAATTTAAAACTGTTTTTTTAGTTTTACAAATCCTAGTAGATT
ATTATCCAGAAATTTGCTTGTACACGGCCTTAACTCGTCAAAAGAGAGTGTATAATTCTT
CATCAGAGTCCAGCAGTAGATCTTAAAAAATACACTGATGATATGTTGAGGTCTGACACA
GCTCGCAGATTCACTAACCTATTTGAAAACCATCAATTATTGAACTTGACAACAGATTCC
TAGAAAATCGTTTGATCAACATAACTAAACGCGGAGAAGCAGTTGGGTCAAAATCTGAAG
TAATTATCGCTGATCTATTGGATAGTAACGAGATAGATTACACTTATGAAGAAAAATTAG
ATATTGATGGTGTAATTAAATATCCTGATTTCACTATTCATGATGATGATATGGGTGTCG
ATTATTATTGGGAACACTGTGGAATGATGCAAAACCTAATTATGTCCATCGCTGGGAGAA
AACTTCAATGGTACAAAGATAACGATATTACCTTATGAAAATGGTGGGGAGAGAATGGAA
CTCTGATAGTAACTTATGATAGTGAAAAAAGGAGGAATTTCTTCTAAGGATATTGATGAG
CTTATTTCAGAAGTTCTAAAATAGAAGGGGATATAGTTGAAAAAATGGCTTTTCGTTTCA
GTAATGTTTTGCAATGGGTAGCATTGGACGAAGATGAAACAAAAGAGTTTTATAATAATA
AGTTCCGAGGTGCTGAAGAAGGGGACTTGATACTTGTTTACAAACCAGCCCTCATAGAAA
AATTACCCATATTTTCCATTTGCACAAGGGTGAGTATCAGGATAGTTTCAATCTTCATCC
AGATGATCGTATTAAACTTTCACGCCTCATTCCTTATCCACTATTAAATGAGATTCTATG
GTTTTAGAAACTGGATGAAACGTCCGAGAAAGGGGCTATATGAAATCCCGGATAATGTTT
GGAAATCAATTTTAAGACTAATTTTAAAAAATAATCCAGTTTACACACAAACAATCAATT
CCTTCATTGGTGAATTAATTAGACCAGGAGAACTAGAAAAATATTATAAACAGGGAACCA
AACTGGTTCAAGAAGGAGAAATTGAAAAAGCCACAAAATTGTTCGACTTAATTTTAGATT
CTGAAGATGGTTGTCTACCCGCATTATATTGGAGAGGAAAGGCCTTGGAAAAATTGGGCA
GACACCAAGAAGCTATCGAAACCTATGAAAAATTACTTAGTTTAGAATCTACCTGTGAAG
CAAGCACTTAAAAGAAAAGGTATCCGTCACCATATAAAAGGAGAACTAGAAGAATCTAAC
AGATGTTTAGACGAAGTGCTCCTAGAAAATCCTCAAGATGTAGATGCAAACTTAAATAAA
GGTTACAACCTACAAAAAGCTAAATTATATGATGAATCAATTGTTTTTTTCGATAAGGTC
CTAGAAGTTAACAATAGGAATATAAAAGCTTTACGTAGCAAAGCGAAAAGCCTCATCCAA
TTAGGAAAATCTGAAGAAACACTTTATAACTTCAATCGAATTCTTGAATTAGATACTAAA
GATGCAGACATCTGGTATTATCGAGGATATACTTTTGTTCAATTAGGAGACAATATTAAA
GCTCTTACATCCTACAATAAAGCCATTGAAATCAATCCTATGTTTTATGAAGCACATTAC
AATAAAGGAGTGGTCTTAATCAACTTGGGTGAAGATATCAAAGCAAATGGAATCCTTTGA
TAGGGCGCTGAAAATTGATGAAAAATCTTCTGACTCTCTTATTGCTTATGCTAGAATATC
AGATGATATGAAATTAAGCAATACTGCTTCTGATTATCTTGATAAAGCTATTAAACTACA
TCCTAATGATCCAAAACCATACTTTTATTTGGGTAAAATTTTTAAATCTCAAGGAAAACT
TAGGATTCCCTTAAATTTTTAGATAAAGCTTTAGAGCTGGATCCTGAATGTACTATTGCC
TGGCATCTTATGGGATCCATTTTGCTTGAAATTGGTGAATACCGCGAAGCTATGGATTGT
CTTGACATATCCTTACAATACAATCCTTATGACTCTAAAAATTGGTATCAAAAAGCTCGG
CTATTAAGATTAATGGAAAGGTTTCACGAAGCTCTTATTTATTATGATAAGACCTTTGAA
CTTAACCCTAAAATGCTTGAAGCTCTCCTTGATAAATCATTCATCCTGGGTTTAATGGGT
GATTATGAAGATGCTCAACAATGTCTTGATAATACTTTAAGATTTTATAAAGGTAACTCC
TTATGCTTGGAATATTAAAGGGATGATATTCAAAGCACAGAAGGATTATAAAAATGCTTT
AAACTGTTTTGACAATGCTTTGATTTCAGATAATGAATTTTCTGATGCTTTGACCAATAA
AGGAGTGGTAATGAAAAAATTAGGCAATTTTAAAGACGCTAAAGAATGCTTGATTACAGC
TCTTGAAATTAATCCTTTAGATAGCAATGCGCGAATACATTTAGATGAAATCGGTGGGTA
GATGGTAATGAATAATGAGCAAGAAGATTTCTACAGAGAATTTAACCTGATTAAAGCCCG
GAAAAATCCATCAACCATTGATGATTGAGAACTCATCAAACTCAAGCAATCAAAATTTGA
AGTCAATGGTATGAAAAAGACTACAATACCTATAAAGCGTGGAATTTTAGTCTTGCCCAC
TGGGGTGGAAAACATTTACTGCAGTTCGTTTCTTATGTGAAGGACCACTATCTGATGGTT
ATAAAGTTTTGTGGCTTGCTCACACTCATCATTTGCTGGAACAAGCTTTCTATAGTTTTG
GACCTAGGCAAATTGATGTTAGCCGTGGTTATGAGGTTGGTTATGTCCAAGAGCCTAAAA
ATAAACTCAACATAAGAGTTGTTTCAGGTAATAAAAATCAGTATAATATCAACGAAATCC
AACCCACAGATGATGTTTTAATTGCAACATTGCAAACTGTTAGCAGAGGATTCAAACGAA
ATCAACCTAATTTGGAGGCTTTTCTTGATTCTTCCCATGGAAAGTTACTTGTGGTCTTTG
ATGAAGCTCATCATTCTCCAGCACCTAGTTATAGAAAGTTCGTTCAATCTCTTCGGGACA
AATACCAAAGTATGGGTTTATTGGGACTTACTGCCACCCCTACATATACAGATGAAAAAA
GAGAGGATGGTTAAAAGAACTTTTCCCTCAAGACATCCTTTATCAAGTTGATATTAATAA
TTTAATGGCTCAGAACATATTAGCCAAACCAAAATTTGAAAAACCCTATCATACTCATTT
TGAACCAGAATTTGATGATGCTGAATACAAAAAATGGGTTAATTCTTTCAGAGATCTTCC
TGAACATGTCATAGAACAATTAGCTAATAACAGAAGTCGAAACCAATACATTGCCAGAGT
TTATGCAGAAAATAAGGATAAATTTAATAAAACAATTATCTTTGCAGACCGTTGGAACCA
GTGCGTCCAGTTATGTGAATTCCTAAGAAAAGAAGGTGTTCGTGCAGGGACTATGTTCTC
TCATGTTTATGTCACACCTCAAGGTAGAACATTAGGTAGCGGAGCAGCTAATGCTAAGGT
TCTAGAGAAATTTAAAAACGGAGACCTAGATGTTTTAGTGAATATCCGTATGCTTACCGA
AGGAACGGATGTTCCAAAAGTTAACACTGTATTCTTAACAAGGCAAACCACTAGTAGAAT
TCTTCTTACTCAAATGATTGGACGTGCACTGCGAGGTACTGAGTTTGATGGAACTCCTGA
GGCATATATAGTTCCCTTTGTTGATGACTGGAATCATAAAATAATCTTTGCACCCTATGA
TAAACTAGATGATGGAGGTAAAGATGATGGTGATACAGGGGTAATGGAACACCATTAGAT
CTCATATCAATTGATTTAGTTAGAAAGCTTTCAAGATTAATGTTTGAACTAAATAACATT
GAGATAGGGCCTTTTCTTAAATCTGTCCCTATTGGATGGTATCGAACTAAGTTTTACAGT
TTAAGTGAGGGACAAGATGATTATACTGAGGTAAATCGTTTGGCTCTAGTTTTTGATGAT
GAAAAAGAAGGCTATGAAAAGTTAATGAATAGATTCGATTCAGCAGATTTATCCCAATTT
GAAGAAGAAGAGATAAGATTTGAAGATCATACAGACGAGATTGATAAATGGTCAGAACAG
TATTTTTCCAATGCTGATTCTATAGGTGACATTGAAAACAATATTTTTTATATAGCTTGC
CATATGGCCCAGAACAGTAAAGAAAAACCAAAATTTTTCCTTTGAAGAAAGAGATGCGCA
TGATATGGATGCTTTGGTTAGAAAGTACATTGAATTCAGTCAATTAGAAACAGATCCAGC
TTTAAGAGATGAATACGTGCGCAATGATCGTTATTGGAACACTATTTATCCCAATTACGA
ACAATTTAAACAGCAGTATGATGCCTGTGTTAATCGAATTCTTAATTTAAGGAGACTAAA
ACTGTCACCTGCATTCACAAACCCTACAAAACCAGGACAAGGACCTTCAGATGAGCAAAA
AGTAAAGTGAAAAAAATATCCAATTTGTCTTTGTTGTGGGAGGATCATAAGCAAATCCTT
GAAGTAGACCACGTTAACCCACGATATATGGGTGGTAAAGATAGTATAGAAAACTTACAA
ACTCTTTGTATTTACTGTAACACAGCTAAAAATACTAAAGAAATAGACTTTAGGTTTACT
AAAACAAATTTAGTTAAACCCTTGCCAGAAATCCCTGATTTAACTCCGCCTCATAATAAT
ATAGAAAAAATAAAAATTGGGAGCATTATCTCCAGAGGGAGGTAAATTTCTTCTATTGTG
CTAGTGCTGTCAAATCAGTTGACGCATCCAATCCAAATGTTTGGAATATTCAGCTTAATG
AAGGAAATGACCCATCATGGTTAAAAAGCATCTTAAAAATTTATCAGATAAAATATCAAA
ATATCGGGAAGAATTTGGTTTAAAAGGCCCTGATGTGATTCAGATACTTGAATAATTAGG
GGGTTGTCAAATGGAATTACTGAGTAATAAATCAATTGATGAAGAACTTTCCGGACTATC
AAATGGATGGAAAACTAATGATTACATAAAAATCCATAAAGAATTCTTTTTCAATGACTT
CCAGGATGCATTGAATTTTACTAATAAAGTAGGATATTATGCCGAGGAAATACCCCACCA
TCCAGAAATTACCCTTTCCTATGGACATGTTTTGCTAACTTTATCAACTCGTGATCTTGG
CGGATTAAGTGAACTAGATTTCCTGTTAGCCAAAAAAATTGATCGACTAAACTTGGACAA
AGAAAGTCTCGAAATCTCTAAAACCTTGGAAATTATTAAAAGAAATGATTATGAGCGCCG
AAAAGCTGTTGGCAGATTAGGAAATATTGGAGATATAAGGGCTGTTTCTATTTTAATTAA
ATCTTTAAACGATAAGGATCCGTTTGTTAGGAGACTTTCTGCTAGTTCTTTGGGTAAAAT
TGGTAGTGAAAAGGCCGTATATCCTTTAGCCACTAAATTAAATCAAAATGATATTGATCT
GAGTTATGCGGCGAGAGATGCCTTGATTAATATTGGTAAACCTTCTGTTGATGAACTTCT
CAGAAGAATAAAAACAAAAATGCCATTACACGTAGAAGAGCTACAACAGCACTTGGTGAA
ATAGGAGATAAAGATTCTATTTACTATTTAATTCCGTTACTTCATGATGAAGATGAAGGA
GTAAGATGGAGAACTGCTAAATATGTAAGTATCTCTTGGAATAACTCCGCCATTGATCAA
CTTAAAAACTAGTAAAAAGTGACAAATCACCAAAAGTTAGAGAAGAAGCAGCTGAAACTC
TTAAAAAAATTAGTAATGATGTAAAAAATTTAATCCCTATTTTTGAAAAAGGTATGAATG
CTATAAGTGTAGAAATTACAAGTAAAGTCATGAAAAACGGTTCAAAACAATTCTACAACC
ATAATAAACCATTTTTAAATTTAATAACTTACAATCCCTACAATAATCGTGTTTATCTGT
TTAGAAGTAATAAACGTATTGAAGGTGTAACTCCAATGAAAGGCAATCAAAGTGGGGTGT
TATCACCTTTCAAAATATAAATGAATTGAATACAGTCTTAGAAGCTGCTAAAGGGTCTTA
TATTTTATTCAAGGAATCATTATAAAATTTTAATTATAATAAAAAGGTTGAGCGTAAGTT
AAAACAAAATATTGTGTGTAATAAGATTTGTTCATGGATATTAATTCATAAAAGGAGGAG
TTTTAGTGGAGTTACTATTTACTCTAAAATTAAGCCCAACAAGGTTGTTGATAATTTTGG
AGATGGGAAGTACAAGGAAGAAGGTAGGATTCTCTTAGCAGAATTTATGATTTCATTCTT
TAAACATTTATTTCCCTAGTGGTGCGAACTCTGATAAAAAATATCCAGACCAATGCTTCA
TCATAAATTAATGTTTTATGATAGGTTCCTAAACCTAACTGAATTTTTATCATCTTCTGG
TGAGAACCTATTGATCTCATTTTGACAAAATTGATGTCGAAGCATTCCTAAATCAAGCTC
GTGAATTCAAAAGTTATGATTCCTTATATAAAATTGCAAAAGCAGCTTCAATAATGTAGC
CAAACCCCTCCCTGGACAGTATTGCGAGCATCAGAATTAATTAAATGGTATGAATCAGGT
TCATATCAAAAAATGGTAGACAAAGACGCTTCTGATACTCTTACATGCTTTAATTGCGGA
GCTGAACTTAAAGGAAAGAAAAAATTCTGTGGGGAATATGGTGCTAACACATCAAAAAGA
TAAATATTGAATACCTTCACCAAGGTTTTTCCACTTAACAACTAAAATTGAAACTGAGAT
TGCATGCAGCTCCTATTTTAGAAAATTGAATATCAAAAATCTTTTAAATATAAGTAAAAA
TCCGTATAAATTCTTTATTTCTTCTATAAATTTATTTATAGTCCTAATATATTGTTTTTT
GAAAATTTCTCAATTTATTTCCATCTATCAAATAGAAACACTTAATTATAATTTAATATC
AATAACAATTTAAGTTTTGTTTGTTTTATGTTGATTAACTTATTAAAACTGTGAATTGGA
TTAATTTTTAAGTTAAACATTAATGGGGAATTATCAGTGAATGGAAAAATTTACAAAATT
AAAGACAACAACGAGCTCGTGGCAATTCATGAAGAAAAACATCACAATGAAAACAACTTC
CAGGAGTTGCTCTTCCTATATCCAGACCTCATCCCCGGGGACCAGATCAATAGTGAAAAT
CCACGCAGATGGCTACGTGTAGGTCGTGAAATTGACAATATCGACATCTTCTTATTGAGA
TCAAGACGGTATTCCACTATTGTAGAAGTTAAAAAAGCAACAATGGTGAAATTCACCGTG
AAGTAGTTGGCCAAATGTTGGATTATGGGTCAAAACTGGTTTTTCTCAATCTGTGGAAAC
AATCATCCCCCAAATAGAAACTAACAGTCCCATAAGTGTGCAGGACTTTTTAGACAACAC
TATAAGTGAAGAAGAATTTTGGGATAAAGTAGATAGGAACCTAAACGAAGAAAAAATGAG
ACTCATAGTAGTATCTGATGAAATACCCAGAAATCTACAAAATATTATTGAGTTTTAAAT
AATAAAATCGAATCAACTGAAGTTCTAGCACTGGAAATAAAACAATTCACTGATAATTCA
ACAGGGACAAAGACTTTAGTGCCTCGATTAATGGGTCAGACAAGAATCATAACACCTATC
GAACCGGAATTAGTAGAAACAACCTTTTTGAAAACTTGGATGATGTTGGAGTAGAGTTCT
TCAGGAATTAATCACTTTTGCCGATGCAAATAATCTAACCAAAAAATGGACCAAGAAAGG
ATTCTTTTAACAGTTCCCCTTGAAAATCAGGAAGTAAAGATCTTACAATGCTATTCCAGT
TATATTCTTACGGACAAAGTGTCTTCTCCACTCACTTTAACCTAATTAATGAAGTTAAAG
ATGGAAATAAAATCTTCAAGAAATCTTTAGAGGATATAATGGAATTAGAAGATTTTTATA
GTGTAGGCAATGATTTTGGATTTAAAGTCGTAAAGAATTTAGATGAATATCAGTGGAAAG
AGTTTAAAAGAATTTTACTTGAAATAAAAGAAGCAATTGAAGAAAATGGGTTGATTGGAA
AAAGTTAGAGGCAGTCATTATTCGATTCTTTTCCCGATATAAAACACATACCCATAATAT
GCTTTGTATTTACGATATAAATCCGCTTCATATCGCTGATAGGCTATGAATTCTTCTGCG
GATTTATTGCCCTGGTAATTTTCTTTTTCCAGTAAAGATTCCTGCATTTAGAGGTGCTGA
ACTTCATAATAATATGTCCAACAAGCTTCGGGGACAACAAAAGTAGCAATGGAAGATAAC
CTGCTTTTTCCATTTGAGCAACCTTGTTGGATATGGTGTCTATTTCAGGATAGGCTTCCT
GCCAGAAGTCCTGAATTTCGTTGGGTCTCTCATCGGTAAACCAGGTATTTTCGGTAACTG
CGATATATCCTCCTTTTTTAAGATATTTTCGCCATTCGCGTAATCCACGTTCAAATCCAA
TGTTATAAATTGCACCTTCCGACCAGATCAGGTCCAATTCTTCTTCTTGAAACGGAAGAT
CTTCCATATTGCCAACGACACCTTTCACTCTCTCTTGAAGATTTTGTTTTTGGATGTTTT
GGTTAAATTGTTTGATAAACTCGGAAATAAGTCAACACCGATAATTTCGCTGGCTGTGTT
TTGCGCCAACACCATTGTTTGGCCGCCGGTTCCGCAACCAATATCGGCAATTTTGGATTT
TGTGGTAAGACCATCTATAAAACTCAAAGCTTTGAGGGTTATTTCCGGACTTCCTGGTCC
TTGTCGTTCTGTATTTGAAAAATAATCGTAAATAATATTCAGGTCAAATTCGTGAATTGT
TTGGTTTTCGTTGCTCATAAACTAATCCCTTTGATTTCAATAATTGTCAATTTTCAGTAC
TCATGCTTGCCTTTAACGGTCGCGTATATGAAATGAAGCAGATTATGGAAGCATATATAT
CCCCAGGATTAAATGCTCTGTTAATACATCTCTTGCTATTCCTATAAATCCTTTTTAAGA
TAAATCATATCCACCAGTTGTATGTCGCCCTCGAACATGGGATGGTCGTAATTGTCGGTA
AAAAATTCTTTACCCGGTGTGACTTTTCAAATCCACAACTTTCATAAAACGACAAGATGG
CCGGTGTTTCGCCGGTCCCCACCAGCATTGTTTGGTATTCGTTTTTGTAGAAATTGAAAA
TGAAATTTATCAATGCTCTACCGTACCTTGGCCTTGATATTTCTCGTAGGTTGCTATGTT
TTTCAACTCACAGATTTCGTTATTTACAGGTACTACAACGCAAACACTTTTCAAATCATC
GTCATATAAAGCAAACAAGTCTCCACCCGGCAAATACCTGTCAATCATATCTTCCTGCTC
GTCGGCCAACAACAATAAGTCCAGGAACTGTTTCTTATTTTCAATAATTTTTTCTATTTT
TATCATGTCTCTTTTGTTTCCTAATTTGTCAAGTTTTCCGTCATATCCCCCCATTACTGC
TAAAGGTGGCGTTATGGCGAGTAGGATTAATAAGGTGAGTTAGTTCCAAGTTACACAAAA
GATGAAGCGGGCAACAAACCTTGAATTGATTACTGTCCCTGCAATTTTTTATACTGTATG
TAATAACAATTATTTATTAGCAAATTATTATTAAATTCCCGGTACATGTATAGGTGCATC
TATCTGGTAATGGAATCGAATCCCTCGACTAATGAAATGTATTTTAAGTATAATATTACC
AGTATTTCAGCCTACTATGACCAAGATTAAGATAGGATTATTAAAAAAGCATTAATAATT
AAATCTGCCTGATTTTCCCCTCAATAGCCGCCTTCATTATAAGCCCAGTGAAGGGCACAG
TGTGCGATCTTCCGTTGATAGTGAAGTTGAGAGTATGATGATCTATCCCGGTAAAGTACT
CAGTTTTTGTTTATTTTCCCTCTGGGATGCAATACCATCTTTATAGGCGGTTATGGATAT
TATCTTCCCTAAATCTATGTTGGTGGTCCTCTTGGATCCAATGAATATTAATCTTTTATT
GGTTAAAACCAGGGTTCCTGGTCAATATTTCGAAGTTCTTCATGGATTCGCTTCTGGCGG
CCACACTACCCATACGGAAGGAAACACCCTTAGCCACCCGGATGGTAGGCCCAGCATAAC
CTCCCCGTGTTTGCCTGACTGCCGGGGCTCCATGAGGGTGATACCACTGAAAACTACACA
GGCCTCTTCATTCTTCTTCAAAATAACAGGTGGATTTGATACTGGAGTCAAATTAAGAGT
TCCCTGATTCAATGACATTGACGAAGTTTACCAAGTCATCCTGGGATGTTTTTTCTTCTA
AGAGGCACTGTTCCTCATTGGATATTCCCCCGTGTGCTATTCTAGTCCATTCCTCTTCAC
TCAGGGTTTTTCTACCATATTTTTTCCAGAAATCAGAGTAATATCGTATATGGCCTTAAA
CTTAAACTTTTAGAATGCTCTTCAAACACTGCCCCACAGTAATCACATTCTAAAATATTC
TTGGAGGAGAGGATTCCCTTGTAAGTTTTGGGAGTTAAGGAGCTCATGTTACAAGCAGGG
CAAAGTTCACGCCAGGTTTCAGAACCCTTGGGAGGAATGTACTCAACTTTAGGAGTTTTA
ATTGGAGTTTCATCAGGAGTTTTTGGTGCAGTATGTTCTTCCTCAGTTGGCTCCTCTGAA
GGTGCTTCTGAATATTCAACATCCGGATCTCTCCTGATTTCATTCGGCCCTACACTCTAA
AACAGAACTTGGCATGAGGTGGGTTCAAATTACCACAAGATGAACAGATTTCCTTCTCTT
CCAAGACATAACCGCATTCCATGCAAAATCGAGCTTCTTCTGATTTTCAGTTATTACAAT
GTGGACATTTCATCTAAGACAACCTTCTATACCCTATTAATCCATTAATTATAGCAACTA
AATAATTGCTAAATTGTATTTATTTCAGTGAATTGGTCCTTTCATTAGATATTGATTCCT
GAAATAACCCCAATAAAAAATCTTCGATTGTTGAATAACCTTGTTGAGATGTAGTAGATG
CCCAGTTACTACGTCCAGACGCTTTAGGATCAACTGTAATGAGAACTGAACCCGGTCTCA
TTCATATCTTAAAGTTCCAGTTGTTTAAGATTATTCTGAACTTCATTGCTAAATGTACTG
TAAATAACCAAGTTATACTCTGTATTTTTGTATGTTTTCCATTCAAATTTAAAATTCCCA
TAAATTTCACTATTACCGGTTATACTGTTGGAATCAATAATTTCAGGACTATTATTTGAA
GTATTTTGGGTAGCTGGATTGAGTATTTTGATTTTCATTAGTAACATTTGTATTGTTAAC
AACCGGAGCTTTACTAATCATCATCATGCCCGCAATAACACTAATACCCAAGATCAACAC
TACCACGGCAACCATCAAAATCTTATTGGTTTTTCTCCGGCCTGAAGAACTAGGAGAATT
AATGGAACTTAAATTAGTCCCACATTTCACAGTAAGTGCATCGTCGTCATTTTCATAACT
ACATTTTTGTAAAACACCAGATTCACCCAATTAATAGTAGTCATAAACGGTTACATTCCA
GCTCTGCAAAGTCTTTGGTGGTTACATGGGAATAATAGTTCCCTGGAGGTGCAGTAAATT
CAATAGTTTTTTCTTTACTACTTAGATCATCATTTGGTCCCCAATTCAGATTCCCAGAGC
CAATGATTCCACTGGTTCCACTCACATCCACGTTCATGAAGTTAGCATTGATAATTCAAG
GTGGGTGTAGCCGACATTACCACTTTAAAGCGCTGGCCTTTTATCTGGAATGAACGGTAA
TCATCACTCACCCCAGAGAAACTGGTGACCCGATGCCAATCGAGCTTGATAGGTAACTTT
CTCCGAGGATTCATTAGCGGAGACTGGAGTGTTTGCCGGTGTTTTAGCGGGGTTCATCAT
CCACGCCCGGCAAAAACTCCCAATATTGCTACCAGTGCTATGACCGCAACGATAAGTAAC
TCTGGTAGAGGTGCTCATCCCAGCTTTTTCAACATCCCTGGGTTGTCTTCCGTAATGGGA
GTACCCATCCAACCGGATCCACATTTTTCGCAAAAGGTAGCATCCATATCATTATCATAA
CCACAGTTTTGACATCTCATACCTATTCTACCTCCTATCAGTTAGAAACACTTTTTAGGG
CTTTTTATGAAAACTCAAAGGAACCGCCTACAGCACCAAAGACAAAGATCAATATCATGA
TTACAATGCCCTTGAAAATAGTGAGGAAGAAGTCCCCTGAACCCGCACTGGAACTAGTAC
TACTTCCCAGTGACGAAGATGTGGTTGTTGAGGAGTAAGATGAAAATGCACTGGAAAGGG
CAGCGGTGATACCATGGCAATAGATAGGAACAGTCCAACGATAAAACCTAAAATCACTAG
AGCCACTAAACTCATGAAGAAACCATTTATAGCCCGTCTTTAAATTTATGACCACATATT
AATAATTGTGGTGGTCCCTCCACATAAGGCCATGAACACCAGAACCACACCTATATAAAT
GGATATATCTAAACTGGCTGAGGCTACAATTGCCCCAAATAGAAGTGAACCATAATTAAG
ACAATACAGGAAACAGCGAGCCCAATAAAAACTGCAAACAAATTTATTTCGTCATTAATT
TGGGAAATTAAATTTTTTTCTAATTTTTTACCACACTGTTTACAGAATTTAGCATTTGAT
TTATTTTTATAATCACAATAGGGACAGGGAACACCAGGATTATTAATATTAGAAAGTATC
TTTGTTCGATGAATTCTATCGGAACTGGTAACATATTTTAATTTTTCCACACCTCACAGG
TATCATCAAAATCTTCCGGGATTCATTTCCTTCAAGTTGGTATTGTCCACCACATTTATC
ACATTCTAAATAGGCCATTAAATTACCTCCCATATTTTTGCTACAAATACATCATTTTTT
CAGTCTTCACTGTGCACCACTGTATTTTCACCATCAGAAACTGCTACAGTTTTACCATCT
TCACTAACAGCATACCCGTAACCATCTTTAGTTGTTCCATAAGTTACGCCACTACTTAGT
CATAATTGGCTGTTTGGATACTGTCCGAACTAGAACTACTACTAGAAGAACTATCATCCG
ATGAACTGTAACTACTGCTGGATCCGGAATTGGAACCTCCACTCAGTGCTCCCAGAGCAA
TTAAAATTACTATAATTCCCAAACAACATCCCGCCCCTATACAAATATTCTGATTTTTTC
ATCCTCTGCCATCTAATACCTCCCTAAAAGAATTAATTTAAAACTAATAACCAGAATCAA
AAGTCCAATTCCCCCAATCAAACCTGAAAAAATCTTAAATAATTATTACTCTCTCTTAGA
CCAAATAATTGTGTAAAAACCATCAATAGCTGTGGGTATGACCATTAAAACCTGAGAAGG
GTAAAATTAATTGAATAATGTACGAGATTAAAGTAGGAGAAAATGAAGAATGAAAACATT
CCAATATACATGCCTGTACACCGAGAACAAACTGGAAAATAGTGTCTTTTTAATTTAAAT
GTTCTGTCGGGAAGGCGATGGCAAAAAAGCTGTGATGAAATTTTCAGATAATTAAAAAGG
TTGTTTTCATCTTTAACGGAGTTAATTCATTCAATCAGGCCCTCCCCAAGATTGTTATCA
AATATGAATAGTATAATACAATAGCAATATTAAGTTTTAATCAATTTCATAATAAACTTT
GTTGTGAAAATCTGTAACAATTTTTTTAAAGTATTATTTTCATTTTCGTAAACTTGATTA
AACCCTCTAAATTTATAAATGACAAGCAAATGTTTTTTATTTAATTTGATGTACCCCTTT
TTAGTAGTAAGTAAGTAATAACAACATTACTCACCATTAAGCATATAGTTTATTAATAAC
AACGGATGATTACAATAACAACACTTTAGTATGATGTTAAAATTAGAGGGGGATAAAATG
GGCTACCTTGTTTGCAATAAATGTGGAGGAACCTACGAACTACAGGAAGGAGAATCGCTT
GATGACTTTGAAAATCGTGAATGCGGTGGAAAACTTGAATACGTTGAAGATATTGAGCCT
ACTGCTGATTTGGTTAAGGACAAGATAGGTTTAAAATGTCCTAAGTGCGGACATGAGAAT
CTCGACAATGTTAAATTCTGCGGATCATGTGGAGAAAATCTTGTCAAAGAAAATAAAAGT
ATTAAACCATTATTCAAAGCATTAAACTTTAATATTATCCTAATTGATCAACCCTGACTA
TTCTAGCATTAATACTGTCCAAAGTATTATTTTTTGATATTGTTATAGGTTTGGAGCCGG
TTACTGATTCTGAACACCCACTATATACACTGATTTATTTCATTATTATTTTTATGGGCA
GTTTCATTCTGGAACATTAAAAAAACTAGATTATAAAATAGCAGCCCTCCATGGGGGCAT
TATAATGATTTTTCCAGCTACATTTTTCTGGATATCAGTGTTAGGTTTTCTATAACGAGC
TTTTATCAAACTATGTATCCAGTTCATTAGAAGGAATCTCACTTAATTTAATCTTTGTTC
TAGCTACAGCAATTCTAGTAATTGTTTATATAATAGTGGGTTCATTGGGACTTTTATTGG
AACATTCCTTAATAAAAGCTAAACTTATCTGAAAAGAACGTTTGATTAAATCCGAGAACT
ATATTAACAAAATAACCAATGAACAATGGAAATTGGCTACCTATCCTTTTGATTACCATC
ATATTGCTGTCAATAATGAGTTTTATTTAACATTTATTGATTTGAACCTTAGTTTGGAAG
TATTTGCATGAAAGAAGAAGATCAATCATTAAAACAGATTACATGTCCTAAATGTAATGC
TACAGTAGGATCTAAATTAAAATTCTGTAACTGAATGTGGTAGTGAAATTAAACAAACTG
TCAGTTCCGATCAGACCACTACCTGTCCCAAATGTTACGCAGACATCGCACCCGGATTGA
AGTTCTGCACAGAATGTGGTAGTGAAATTAAACAAACTGTTAGTTCTGGATCAGGCTACT
ACTTGTCCGAAGTGTTTCTGCAGATGTGGGACCTGGTTTGAAGTTTTGTACAGAATGGGT
GCTGAAATTAAACGATCTGTTAGTTCTGATCAGGGCTACTACTTGTCCAAAGTGTTTCGC
AGATGTGCAACCTGGATTAAAATTCTGCACAGAATGCGGCACTTCAATAATGATTCAAGA
TATTTCTAGTTCTAGTATTAGTGAAAAATTAAGGCAGCGTCGTGAAGCAGAAAGTAGAAG
TGTTCCACCTCGTGATGAGACATTAGATACTGCTGTGGAATCTGAAAGGATTAATGAAAG
GTTTGGGAGGATTCTGAACAAAACTGCAAAAAGCATTGACCAAAGCATTGAAAATAACCG
TCAATCCTCAGCCAGCAAAGAAATCCTTCCTCAAAACAGGAAAGAAGATGAAAATTTAGG
ATATCTTGTCTGCAGATGCTTGTGGTGGTTATTACCAACTACAACAAGGTGAATCTGCAA
ACGATTTTGAAACTGAATGTGATTGTGGTGGTAAATTACAATATAGACTAGAATTATGAG
TAGGGGAAAATTTTATGGAAAGAAAACAACTATTATTACTAAACCCAGTTGAATATGAAC
ACCAATTTGATAAAAAGCTCTTAAAACTTTAGAAGGAACACCAGGGCTGGAAAAGGTCGT
GAAATATATTCACAAACATGGTGTAGAAAGAGTTATGCGGTTAGTTAACACTGGTAGTCA
TATTCGAGTTAATCCTGACAATTTTCCTGATATTTATGTTATTAGAAGAGGCTTGTGCCA
ATATTTTTCTCAAGATATTCCAGAATTGTATATTAGATGGAGTTATGATGTAAATGCTCA
GCGTTATGGTTCGCAAACCTCGATTATTATTTTAGATTCAGGTGCTATTGATTTATTATC
GGATGATGAATTGTTATGTTAATAGGACACGAAGCAGGATATATAAAAAAGCGGCTATAT
GTTGTATCATGATATGTCTTTGATAATTCCTATTTTAGAGATATTATAGGTTCTGCAACT
TTAGGTATTGGGGATTAGTTTCATCAGGTTTAGAATTAGCTTTATTGTATTGGCATAGGA
TGTCTGAACTTACTGCTGATAGGCTGGTCCTTTAGCATGCCAGGATCAGAAATCTGTTTT
CTGCACTTTAATGAAGGCCGGCGGTGTTCCCGTAAGTTTCTAAGTGATAAAATGAAAAAA
ACAGAAGACTTCTATCAAACAGGCGGAAGATTTAAGAGTTTTGATTTTGATACTTTCGAT
AAAGTTACCAAAACTGTAATGATAAGCATATCAGATCATCCTTGGACGGTATTAAGAGCC
CTGAAGTATTAAATGGGTTAATTCAGGCAAATATGATGAAATCATTAAAATGCATGGTAA
AGGCAGTTTAGAAGATATTGAAATCACTTGTCAAAAGTGGGAAAAAATTATGGTAATGAA
ACATTCTGTGTGTGTGTGGATCTAAAGTGTGGAAAAGATAATTATGCATTAATTTTTAAA
TCAAGGAGTGTAAGCTTCAGAAACTCGCTAAAGGAAATTTAATGATGAAGAAGCTTTCAA
AAGGAGAATGATGGGTTTATGCTGAATACGGTTGATGATTCACTGAATGTAAAAATTAAT
TTAAGCAGGGTGTGAGTTAAATGGATGGAATGGAACCTGGGCTCCGGTTGGAATAATAAC
TGTTTAGATTTTTATCATAAAAATCAACAATAAAGATTATTTATAAAAATCATTACTTAA
TTTATAAGCCTTTTTTAAAGTTGAATCTTTTTTACTTCTCAGATACTCTCCAGGACAAAC
TATCTAATCTTTTAATGATCTTAGTAAACTACACACATACCCTAATCATTAGATAAAAAC
TAAAGACAGGGATAACTAGTAAAAGTTATAAACAATTCATGGGGGTTTGTTTTATGCAAA
ACTGAGTAAATATTTTTAGGATTGAGATCTATGGCCGAAGATCAAAAATTTGAAAAAATA
ATATAATTCTGTACAAGGACGATGAAGGGCGGCGACCATTGAAGTTCTTTTAAAAGACGA
CACCATGTGGTCTCACACAAAAAACAATGGCAGAACTCTTGATGTGACCGCACCAACCAT
AAATGAACACTTAAAAAATATCTTTCAAAACAGGGGAATTAGATGAAATGCTCAACACTA
GGAATTTCCTAATAGTTCAAAAAGAGGGTAATAGAGAAGTTACTAGAAAGATAAATTCTT
ATAATTTAGACGCAATTATTGCAGATAGGTTATCGTAAACTCTAAACAAGCTACACAATT
CAGAATATGGGCTACTAATGTCCTAAATGAATTGATAACCAAAGGTTTCGTCTTAGATGA
TGATCTTTTAAAAACGGTACCCGCTTTGGTGAGATTACTTCGACGAATTACTGGAAAAGA
TCCGTGAAATCCGGGCCAGTGAACGTCAGATTCTCCAGAAATAACCGACATCTATGCACA
GTGCAGTTTCGATTATAATAAAGACGCGGAGATTACCCGAACCTTCTATGCAACCGTTCA
AAATAAGCACACATCTGGGCCATCACCCACACCGCAGCTGAAATCATATCAGAACGAGCT
GATAGCACCCTAAAGAATATGGGCCTCACCACTTGGAAGAATGCACCAGAAGGTAAAATC
CTAAAAACAGACATTGGTGTTGCTAAAGACTATTTATCCGAAAAAGAAATCTTAGAATTA
AACCAGAATTGTAAATATGTACCTGGACTATGCCGGAAACCAGGCAGAAAGACATAAACT
CATGTCCATGGAGGACTGAGCATCCAGATTAGATGCATTCCTTAAATTCAATGAATACGA
TATTCTCCAGAATCCTGGAAAAGTTTCCCATATCGTGGCCAAGGAAATTGCCAATAAAGA
ATTTGAAAAGTATCGAAAGATCCAGGATAAAGACTATATCTCTGATTTTGATAAAGAGGT
AGCTAAGAAATATTTGGATAAAAAAGGGAATGGAAACACTTAAATTCTTTTAACAAATGA
ATCTCCAAATAACCTACAGATACAGTGTGGTTATATAGGCTTGAATGACAAAGCCACACC
TTATTATTCATTTAATAAAAAAATAATTAAAAAAGAAATAAAAGGTTTATTTTTTAATCT
TAGGCGTTATTAATCCACTTACCACCATCAAAACAGCCAGTACCAGGTAATTCACTGGTG
TTCCGGTACTCTTCATGGGCACGGTTTTGGTGGTGCTGGCAGCTGTTTACAACATTAGAA
CCATTGTCCTGCACATTAAACGAGAATATTCCAGTAGGAGTCCAGGTTAGCGTTGAAAGT
ACCGGAACTTATCACTGGTCTAATGGTAAAACTTCCCCCTGCCGTTGATATCACGGTTAA
GTTCAGGTAGGGATCTCCCATAGGTACTGAGTCCAGTATCCAGGTTAACGTCCGGTTGTT
AGCATTGTAACTCACACTTCCAGTATCTACCTGGGCACCCACGTAGTTCAGGCCTTCTGG
TAAGGGGATATATATGACCACGTTTTGGGCAGTATTAGGTCCCTTGTTCCCCAGTTTATA
CTTCAAGGTGAAGGTTGACCAGCAACAGGATTGACTGGATCAGAAACCCCATCCAGGTAA
AGATAACAGGCCGGGTTAACCGACAGGTTAAAGGAAACTGTCTGGTTATCGGTAGTGGCG
TTAACTGAAGTAGAACCAGTGGCGGTGGGTGTGAAGGTGGTGTTTACCACGCCGTTAGCC
GTGAGTAGATTAGCCGGGTTCAACGTCCCCCGGTCACTCTGGAAGTTAACCGGGGTTCCA
TCGGGAATATGGCCATTAACCGGGTCTATTGGTGTTAGAATGGTTCCATTGTAGGCATTG
TTGAAGCTTACTGTAACGTTACTGGTAGCGCTCAGAATATATGGGTGAATCAGCGGTGAT
GGTCATGTACAACCGAGGTACTAACATCCACTATACTGGATTCCGTGCCCACAAGTCGGA
CAAAATCCGGATTGTTGGTCCCCCACCAGTTCAATGTAGCATTGACAGAAAACTGGAACC
TGATGGTTGAATAAAGTTGCACTGTAAATAGCAGCACCATTACCAGCGGTGTTGTTAACC
AATCAGTTAAAGTTAACTAGTATATCTCCACCGAAGTTACAGATAGCACCTCCATAGTCG
GCAGTGTTCAGGGTGAAGGTACAACCCGTCACCTTACTGAGGACACCTTCCTCATCGTTA
TGGATAGCACCACCATCTCCGGCAGTGTTAGCGGTGAAAATGCAGTCCATTATACCGTCG
ATAGTGCCACCCATATTGGCAATGGCACCCCGTAACCAACCAGTTCACCAAGGGCGTTGT
TGTTGGTGAAGGTACAGTTAGTGAGATTACCCATGGTTATTCCATTACTGATGGCTCCTC
CATTTCCTGCGGTGTTACCGGTGAAAATACAGTGAGTCAAGGTGATTCATGGTACCCTTG
TTCTGGATGGCACCACCATCACCATTGTAGGCAGTGTTCCCCGTGAAAGTACAACCCTCC
ACGTTATCAATAGTAGCTAATGCGTAATTGTCAATAGCACCGCCAGGACCATCCTGTGCA
GTGTTTTCCACGAAAGTACAGTCCATCAAATTTCCAAGGACGGCATCATAGTCACTACTG
ATGGCTCCCCCACCGTAACCGGCAGTGTTCTGGGTGAAAACACAATCAGTTACATTATTG
ATAGTGCCTGGTTGTTGAGTGCACTTCGTAATAGGCTGAGTTTCCTCGGAAAGTGCAGGT
GGATATATCACTGATAGTACCGTCGTTAAAGATTGCACCACCGTAGAACCATACGCAATC
ACTGTTGGGTTCTGCATGGTGTTTCCGGTGAAGGTGCAACCAGTTATTTTACCAATAGTA
TCGGTGTTATAGATAGCACCGCCCCGGTAAGTTTCTTGAACTTCAGGATCATCGCTTTTA
ACGGTGTTGCATGGCAGCCACAGCCGGTTATATTGCTGATAGTAATGCGGTGGTTAATAC
AATGGCACCGCCGTCACCGTGGCATGTTGTTGGTCAGGCTCGAAAGGTGCAACGAAGGAG
ATTATCAATGGTACCACCATTGTAAATGGCTCCACCACCACTAATCACCGTAGAAGCCGC
ATTATTTCCAGTGAAGGTACAATCAGTTATACCATGGTTGCCGGCACCGTGAGATAGCTC
CACCAATATCTGCAGCTGCGTCGGCAAAGAATCAGGTTAAAAAAGCCACGGTAGCCTCTG
GCCGGATTTTGAATATCCAGCTGGTTCCTTCCACCATTTGATTGCGGTAGGTTGTGTTGA
CTTCTCACCGGTAATGGTTCCTTAAACTCTGGCAGACTGTGAGAGGTTGTGGTGTTTCCG
GTCTCCGGTGTATATTCCTTGGGCAATGTTCACTGTTCCATGTTTTCAATCAACACCGCT
AATTCCTTTATCTATAGTCAGGGAAAGGACTATCTGCAGTTTCCCAAATTTGTGCTGCTT
CACACCAGTGGAATTAACATATACGGTTGATGCGGCACTAACACACAGGAAATCTGTAGC
TAAAGTCATTATCGTTCCCAACAAACATAAAATAAATATTGTTCTTTTGTTTTTTCGTCA
GTTTCTCACCCCTCTTTATAGTAATTAACCACAATATTTCACCTTTTTAGTGGTTATGTG
GATAAATAAAGAATCTTAATACATAATAAATTTATTGATTTGTTTCTTAAAATAAAACGA
GAAAAATATAGTTCATCCTTCCACAGAGAAATAACAAGAACTGCAACCACGTCCAGGTTA
AACAACAGTTATGGGAGAATATGGAGATTTCATTGGTGATTCAGAATGTTACAATTCTTA
AAGGGGCAAATTTTATTTAAATAGGTAATGATATAACTTTAATTACTTTCTAATTCATTT
TCTACTTTATTTAATAATTTTACGGCCATTTTAACCACATGATGGGCTTCCGGATTTAGA
TATAGTTCCAGTCAAGTCATAAACAGCACGATGTCTCTTCGACGTGCATTCTATCCAGAC
AAAAATAGAATAATCTTTTCCCAGCACCATTTCTGTGTGAATTTTACCACGGCAGCTATG
TGAGGTTTTACTGGATGGCCGCTCAACCTCTGTTAAACATGAGAGCTCTAATGGATTGTA
GCATGGAGTTATAGGATATGTTAAAGGCCCAATCATAATCGCTTTTCATCTAAGATTCTC
ATAGCTGTATCAACATCTCTCCTAGCTAAACTCAAAGAGTTTTGCTTACTCTGACGAAAG
TCAGGTGATAATTTCTTAATGTGTAACCCTCTTTTTCCAGGTTAATCCGCATTTGTTTCA
CCTAAAATTATGATTTTGCGGTTCATGGAGTATTTCTTTAATGAAAGGATCGTTATTATC
GATTTTTTCATTATATTCTGCATTGGATAGTAAGGATGTAATTCTATTTCATCGGGACAA
CTTTATTTCCAGTGTATTGAATTCAGTTATTAGAGGGTATCCTCATCTATATCACCCACC
ATGAAAACGTCAATATCACTGCCGGGGCCGGCATTTTGGGGTAGCGTAGAGATCCTGCGG
CGAAAGCTAGTTCAAGCGACCTGACCCCATTTTTTCACATTTTCCTCTTAACAATTGGGC
CACACCTTCAGTTTTCATCTACCATATTGTAAAGTTCATTGTAAAAGATAAAACTCATTA
TCTACCCTAAAATATTTTAGATTTCCTGCTTTTTCTACTAGTTAAAAGACCAATATCCTC
TAGATTGGAGGTTCCCTCTAACGGAGTTTATGTTTTCATTTATTTTCTTGGTGATTTCCC
GGACATACAACTCTTCACCGGATTTAGCATGAAAAGGTGATAATTTTACTCGGGTTTTGG
ATGTGAAGAGTTTACTTAACATGAATAAAAAATGTATTCGATTGTATAAATAATTTATTC
ATTATATATTAAGTTTAGTAATATTTTTATTATGAAGATGTAAGTGATATAAGCAATTTT
CTATCCCCAAATTAACTCCCTGCAAATAATTTTATTATTAACATTATACCAACATAGATT
ATCATTTTATCTTGTAAATGGGGAGTTATCACCTGATATCATGGAAACATATCAGAATAT
AGTAATTGAGCATTTAAACCGGAAGATAAAGCTCTGCTGACAATCCGGATCAACACCAGG
CCATCAGTGCTCTCACTGGTGAGTCCCAGTTCTGGTACGGCCAGGTAGTGGGAAAACCAC
GGTCATGGTGTTGAAGATACTGCAGTTCATCTACGTGGATGATTGCACCCTTCTTCTATA
GTGGCCACAACCTTCACCAGAAGAGCGGCGTCGAGTTACGCTCCAGGATCCTTTCATGGG
GAGATGAAATACGCCAGGTCCTCCTGGAACTCCCTGAATTTAAAGACATACATCCATCTC
TAAGGCACCTGGACTTCAACCAGATTACCACTGGCACCCTGGACAGTATATCCAGGACAT
ACTGAAGATACACCGTGCCCCGGGTTCAGCCCCACCAGTGGTTATCAGGACTTTGTAACC
AACGCCCTCATGCTCAAGGTGGGCCTCTTCCAGGAGGAAAAACACCATAACCAGGAACTC
AGGGAATACCTCGTCCAGCTCCGGGGAGGTAAGTTCGGGTTCAACACCAATGAAATGGCA
AGACAGTTACTGGAGATAAAGGACCAGGTTTACTACGACCAGGTGGACTGGGAAAAACTC
CACCAGGAAAAGATAAAACCAGCATCCCGGCTTTGATGTGGCCCATCAAGCCATAAACGA
TTATCTCCAGGAACTTAAAAAACGGAGCCTCTATGATTTTGCCATGCTGGAAGCAGAATT
CCTGGACCAGTTAAAGGAGGGGAACTGGACGACTTCCTGAAGGTTTGAAACTTGTCCTGG
TGGATGAGTACCAAGATTCCAACCTCCCTCCAGGAGCAGATCTGATTTCCAGTTGGCAAA
CGAGCAGCACCAATAAACGGGGTAGTATGACTGTGGTGGGGGATGATGACCAGTCCCTCT
ACCGCTTCCGTGGTGCCACTGTGGACCTTTTCACCAGTTTCCAGGAACGATTCCAACAGG
AAATGCCCCAGGCACCCCAACCAAGGGTTATCTACTTATCCCAGAACTACCGTTCCACCG
GTAACATTGTCCAGTTCTGTAACCAGTTCTGCCCAGCTGGACCAGGAATTCCAGGAAGCC
CGGGTGAGGGATAAACCAGCCATTAAACCAGAAAGAACACCACCACTCACTGAGTTTCCA
TACTGGGAATGTTCCGGGAGGACGTGGAAACACTGGCCACCGACCTATCCAGTTTCATCT
GGCAGGTAGTGTGTGGAGAGGGATACTGAGTACAGGACTACGTGATCACAGGTGAACCCG
GATGAAGGTTCACCCACGGATTCTATCCATTCTTTTAAGTTCGCTCCCAGGAGCAGGCCT
ACACGAACAAGAAATTACCATATTATCTCCGGGAGAAACTGAAAATACCCATTTTCAATC
CTCGAGGTCAGAGTTTAGAGAAGACCTGGGAGGCCAGCGTACTGTGTGGACTCATGTTAG
ACTGTATTGACCCGGAGTGTGAGATACAGAACTCCATTGAAAAACTGCCCTACACTGCCA
CTAAAAACTTCAAGTCCTGGCGGAAAACTGTCCGGGAATTTGTGGGAAACCAATCCCGAA
CCAGAAACCCCTATATCACTAAAACAATTCGTTGATGCCTGGCAGGGGCGACAACCGCTG
GGGCGTAACACCTGGAAGAGAGATGTTCCCCTACTGGATCTAGCCTATAAACTGGTGACT
TGGATACCCACCCTGCAGGATGATGTGGAGGGACTGGTTTACCTGGAGGCCATCACCCGG
ACCATTGCCGAAACTGCCCTCTTCAGTAACTACGGTGGGGAACTGGTTTTTGATAAAAAT
TCCCGGAACTGGAATGTTACTCCACAAAGGAAGCCTTCTGGAATATATTCGTACCCTGGC
CAACGGAGCTATAAAGGTGGATGAGGGATTACTGGACACCTTGCCTGATAACCGGATCAA
TGTCATGTCCATCCACCAGTCAAGGGACTGGAATTCCCTAGTGGTGGTGGATATATGCTC
TGATTTTAGAACTAACCATCCAAAAAATGCCTTTAAACGATTCCCAGATGATGGTGGTAA
ATCCTGTACCATGGAAGATGAGATACGTTCCTGTTCCCTCTGGGACTACCCCCAAGAACT
GGAAGGGACCGGGCCTTCGATGATCTAATCCGGCACTATTTCGTGGCTTACAGCCGGGCA
CAGGATGTATTACTATTAATAGGGTTAACCACCTATCCTGACATTCCCAACGTGGCCACG
GGATGGACCAGGAATGAGGCCTGGCCCTGGGATGGTCTGGATAACTTGTTCCTGATCTAA
TAATAATATTTATATTTAAATAAGTATTATATTAAAGGTATGAAAACCTCCCGTACAAAA
AGTGAAATTTTATCATCTAAAAAATCCAGATATATAAAACGAGGTGGGCTAATGGATATT
TCTGACCTGGAATACCGGCTGTTAAATTTAGATAAAGAGTTACATCTTATACTAAAAGAA
ATCCGCAAAGCAAAATCCACCCCTAAAAATATAGTAGAAAATGCTACTGGCTCATGGGGA
TATGATGTGGATAGTAAAGATTTTGTTAGTAAATTACGGCGTTCTGAAAGGTTAGATCAG
CTATGAAATTTTTCATTGACACCTCAATTTTTGTAGATGTACTCACGCACTGAATTTAAA
CCTCATCTAAAGATTTCTAGAAAGTATTGAAAAAGAGAATAAAGGTTTTTCTTCAGTTAT
TACCACAGCAGAACTTAGTGTAGGAGCTTACCGATCTAATCGTGAGGATTCTATTCGTAG
AACTCTTGATCTTTTATCCATCGTTGACCTGGTTGATGTTAACGAAGTTATTGCATTAGA
AATTGGGAAAATTTTCGCTGATTTAATGGATAAAGGAAAATAATTGAACTCAATGATTGT
ATTATTGCAGCTAGCTCTTCATCACTGGGAATAAAAAGAATTATAACCAGAACATAGAAC
ATTTCCATCGCATTAAGGGTGTTGAAGCTATCGAACCCGAAGAATTGGGGTTTTAATATG
TTATTTCTAATTATCAAAGAATCTAAAATAGGAAGGTAAATATGTGTCTTTCTGTCCGTT
CCAAACCATACATAATCCCCGAGTACAGTCTAACTGGTGATCTCACTGGCCTACCTTACC
TGTGGTTTACAGTACCGCTACCAGAACAAGGGAACCCTACCCCTTCCATGCCTATCCAGT
TATGGTTTGGGGACTTTATCCACGGGGTTATGGAGGAATCCTACCTTAAGTGGAGGGATG
ATGACTGGAAGGATTTCCCCTGGGACTGGGAAACACAAATCCGAAGGGTGGAACTGGATA
TACACAACCGCATGCAGTCCCGTGGACTGCAACCTCCTGCCAACCTGTTCTGTCCCTTCC
AGGGGAAAGTGAACACCAGGGACTGTGCCTCGGATTCTCATCACCCCACAAGCTGGTGGC
CAGCATCCGGGCCGAAGCCGCCATTAACACCTGGGGACCACACTTGTTTCCCCTGGTAGA
TGACAACGAAGTACGGTTAAAGGGTATACAGGACATGCCCCACTACCAGAAGGGGTCAGC
CGCTCCAACTACTACGGTGTAACCGGGATCATCGATGTCTTCAGCTCGGTTAAGCTGGAA
GAGGCCAGTAATAAAAATCTGATTATAAAATACCTCCATCAGGATCCATCATTCCGGGAA
AAACTGGAAAAGTTGGAATCTGACAAGTATGAGGTTATAGTGGATTATAAAGGTATGAAG
CGACCCGCTATTGGTTCACCCTCATGGAAACACCACTACTGGCAGGTACAAACCTACTCC
TGGCTACGATCACTGCAACCTGACTCCAGCCCGGTGCTCATTGGTATACTATTCTATCTT
AACGAGTTATCCCTGTTTAAAGAAGACCTGTTAGAGCTTCAAAGGGAAGTTAAGGAAAAC
AGTACCGATGTCATGCCCACTGAAGGTGACCGGGAACTGATTTTACGGTGGAATCCCAAA
AATAAAACACCTAAACTCTCGGAACCTTTCCGGAACCTGAGATCTATACGTATGATACCC
ATGGATGATGAATTACTAGCTCCAGTCCCTGAAGCGAATTTGATAACGTAGTGGAAGAAA
TTGAGGGGAGCATCATCCAGAGGTGGATGGGCAGTGATCCAGGATTCCTGGAGGACCAAT
CCAGACAAGCGAACCTGTGATGCCTGTGACTACAAAACCTTCTGCAAAACCTCGGCCAGC
ACTAAAAAACTAACTGTGCCCTAACGGTGAAAATTGTGAAGAATGCGATTTCTGTGGTAA
ATCCAGGACTGGATAGATGTATAGTATGCCATAGATGTTACTGTATTGACCATATGGGTG
GTGATGGTTACTGCCTGGACTGTTACTTTGGTACAGGATTGTTCGAGTAACCATTTTATT
AAGTAACCATCCTTGTTATATCAATATGCCAGAAATTTTATAGAAATCTTATTTTATTTA
TTCACCGGTTATACTTCTGATATTCTTTAAAAATCGCCGTGGACTACACCGGGGACTAAA
GAAATATTTATTTACTTATTGATCACATAAACAACATCAATGATATAAATTAGTGATTTA
TTATAGATAATAACCAAATGGAGAACAAAAAACAGAATATATCTTTTTTTCAGTGAAAGT
TGTGGTAAAACAGTGATTAGTAAGGAGGAACCTTAACATGTGGAAAAAACTGGAACTGGG
TTTATTAGTTGTATTTGTATGCATGGTTGTGGCAGTATCAGGATGTATGTCCTCTTCAGT
GAAGGTGGTTATTGATTACCCTGGCAGCTGGAATGGTACACTGAAAACTGATGCCGGAAC
ACGTAGTATTGAAGGTACAGGAAATCAAACCATCGATTTAGGCACCATGACCGGTAGTTT
ATACGTTAAGGTGGAAAAAGAAAGATAAAGGATCCAACAACACCATAAGAGTTTCAGCCA
TAAGAGGGGATGAAACCGTGAACACCATGAATTCCTCCACCAGTACGGAGAATTGGACGA
TGCAATACTGAGCATTTACCTGACTCCATAGATCCAAGGATACATTAACTCTCATGGTAT
GGTTAAGTATCCATAAAGGGTTAATTATCCATAGTCTATTGAAAAAATTAAAATTGAGAA
GTTATCTACAGGGAAAGATAATTTCTCCCCCTATTTTTTTTATTTGGAAAAGGTTTAAAC
GATTTTGTTGTATTCATATTACAGAATAGGTGTAATCACATTATTTTTAAGATCGTACCA
TTTTCCATTCTGCCAGTATTCTTTACTTAAACTTCCGCACTTGGTGCAGTAGTTTTCACC
GATCATTATCCTTTCTCCGGCCGAGTTTTTATATTCAGTTACCTTCCGGGTAACTGTCCA
CTGGTCGCAAACCCGGCAGCGGATATTACCGGTGGCAGTGTCTTCTCTCACATCCACCGC
CTGATAATCAGTTAAATCCACACTTTTACCATTGGAAGTTACTATGGATGTGGGGAGACT
GTTATTGGTTGATTTGGCTTGATTCCTGTCATGGTGGTGTTCTGTGGCATGGCCGTGGTG
TTGCTGGCGGTGGTGTTAACTGCCGGTGATTGGTAAGTTAAGAGCATTGCTGCACCAATT
CCTAACACTGCCACCATGATGATCACCACTGTTATGAGTATCTTGGTGGTTTTACTCCCA
CTTGATGCCAGTTCTGGAGTGGTGGAGCGTGAATCAGCAACACCTTCCTCCCAGATGGAT
GGTTCCTTATTTTTGTGTGCGCACATCTTACAATACATCTCCTTTTCCCTGTATACCCCT
TGAATAAAAAAGATTCGTTTAAATAAAAGATAAATGATTTTAGGTTCCTGGTTAAGCTCT
TAATTAAAAATCTTCATTAATATATGGCTTTTGAGGATTATAAAAATTTGTATTAATGAT
GCTGGAACCGGCATATCAGTAGTCAATTGAAGTTGGACAATCCATACCTGAACAGGATCA
CTCCCCTGGTACTGGGCTGCACTGCCTTTATTTCAGATAATACTGTACTTTCCATCACTG
GGTTGTATTCTGGTAGGACTGGTAGGTTTGCAGTCCAGCCAACGATTTTTCGGGGATAGA
TAATACTGTATGTTCTGGCCCAGTTTCTTAAACCGGTTATTCCATGGTCATAGTCACCTA
TATAGAGCATGGGAACTATGTAATCACAGTAGGGGGCTATCATGTAATAATACTGGTCTC
CATCCCATCCTTCAGGTTTCACACAGAGGGAGAAGGTTACTCCCTTGGTTTCCTCTCTCA
TGGCTCCTTTATCTGGGATAGATAAGAGGGCATGTCGTAAGGTTTCCCACATCAAGATGA
ACCCCTATTTTCATCTGGGCTACCTGGGATGCATGGTTGAACCCGGGAAATACCCAGGCA
TGGGTCCGGATCCCCACTTCATCTGCCTTGGTCTGGGCTTCAGTGAGTACTGCTAGGTAA
TTACCATTGTCTCACCCGGATGTAGACATCGGTGATACCCGCAGCCTTTAAGGAGGTGAA
ATTGATCCCAGATAGGGGTGTTACACCGGGTTTATGTAGTAGCCCATGATGAAACCCGCC
CCTAAATACTGGATGGGGTTCCAGGGAGTAACTGTACTGGTGTAAGGCACCGGTACAGGT
TCCGTGGTACTGATGTTCCGTGTATTATTGTCCGCTGCGGCGTTGCACAGCACAGTGTTA
GGGAAATTAGTACTAAAAGTGTTAATATCCATTGGTACTTAATTTTAATCGCCCTCAATC
AGTTTTTAGTTCAGAATTTTAATATTTCACAAGACTATTGTAAGATAATACTAATAGTTT
AGTCCATTAAGATTGTAAGTATACTAATATTTTAGATGAATGTAACTGTAATTTTTTTCA
TTCACCCTTTCTCGGGATAATTATATTGATTTATAACACTTATTTCAAAAACTAGTATTA
TCCTATAATACTATTCCTACAAAATGGAAATAAATTGACTTCTTTAGAGCTGATCAAACC
CTTGATAAGAGCCCTGATTATCCCCAGTTCCTGTGCTACTTTACTCTGGTCATTCTCTTC
TTCATAGGAGCGAATGATCTCTCTTTTAGCCCGGGGATATTCTGCTATATAAATACAAGG
ATATTTTTGGTTAAAATAATACAAAATTAAATTCTGTAAAATTCACACTGGATTATTTTA
AGTAAATGAACAGCAAGGGGGGAGTTCCATGTTAAATCATTCCCCCGAAAATTATTCCCT
GAAAATTTTATGTCTAAAAATACATATTATAAATTACAAAAAAATGGGTATAAAACCTCA
AGGATAACTGTGCAGGGGGAATAGGTAGCAGTGAAATAAAGATCTATCCATCTTAGTGGT
GGCTCTTCTATTGGTTACCGGAAGTCTACTCATCAGTGGATGCACGTCACCAGTATCCTT
CTGCCCTCAGTGTGGTTCTTCCAGTCTGGAAATAGCTGGAAATTACACCAACCAGACAAC
TGGACAGGACATGCTACCCTGTAACTGCAACAACTGTGGATATGTCTTCTGGTTGAAAAT
GAACATAAAATCATAGCTTAGAGTTTGGAGTTTATACTAGATAGGCATATGAGTGTATAG
TAGATGCATATTTTTTAACTGAGTGTACATATCCATGATTTAGTTATATTAATATCAACA
AGTCTCAATCTTGAACGATATTTTTTATATCCTTAAGAAGCTAGACATACACTTGAATCC
GGGCATTGAAGAAGATGGGGTTTAGTTTTTATGGAAAGGGAAGAAAAAATTGAGGATCCT
TAAATGCAGTACTTGTAATACTCAGGTTCCAGAAGGTGCCCGGATCTGCACGGTGTGTGG
TGAACCACTCGCTTGCCAGCGCACGTCTCCTAAAAAGAGTATGTGCTCCTCACTGTTACG
CTGAACCTCCACTGGTAGTTGAATTCTGCCCATCATGCGGAACCAAACCAAACAAATTAC
CGACAAAAGCAAGGAAACAACCTGCCCCCGGTGTTATTCTGAAATAGAAACTGATTTGGG
TTACTGCCCCCAGTGTGGTAGTGATCTTAGTCCATCCCTCACCTGCCCCAAATGTAAGGG
CAAAATACCCCTGAAGGAATCGCTGCCCACTATGTGGAACTTCCCGAAAAGAGAAGGGCG
TATCCAGCTATGTAATCCACCAGAAACTGCAAAAACAGCGAGAAATAAACAGAATAGATA
CCACCTCCAAAAATATGACTCCCACTCCTGATAATAAAACTTCACTAAGTCAAAAAGTGC
ACAGTACCCTACCTTCCCGACCATGAATTGGAAAGTAACCCTGAAGAGACAAAGGAGGAA
AAATAAACCACCAGGGTACCTGGTTTGCAACCGTTGCGGTGGTTACTACAAATTGCAACC
ATATGAGTGTCCCGCTGACTTTAAAGAGAAGTGCTCCTGCGGGGGAAAACTACAACACCA
ATTAAAATTATGAAAACATCTATTCTAAATGAAGAAAAACCTCAACCATGTTTCTGAATA
AACCATTTTTTACATATTAATTGTAAAGTATTAAATCTAATCGGGGTGCTCTTTAGTGTA
TTTCAACAGCAGGACTAATATCGGTGATAACTGCTCGGATAATTCAGTTCTATAAAACCG
TTATCCAAAAAGGATAAAAATATCAATCCCTATTTCCTCATTTTGTTCGTAATAGGGGGT
TATTTTTCTGGTAATTGGAAATTTCTTTAGCTAACGATACCTTTTTTACTGACTTTTGAA
TCTGATAAGTGCCATATTGCCCCTATTGATATTCATAGCCGTACTTCGAAACTGAATAAA
TCCAATTGGAGGAATGAAATGGTATACTGCACCAAATGTGGCATGGAAAATGAGGACCAG
CCAGCTTATTGTGCTGAATGTGGTCAAAAGTTACAAGATGATAGTGAAAAAACTCTCCAG
GAAATGATTCATGTGGCTCTGAATAAAGGCATCGGTTCCACCCCCGGAAGATCCTCTGCT
TCACCGGACAAAAATGTTTACATTATGGAAGGAAACTTTCTAATTGGGCTGATGGGGAAT
TGGAGGAATCGCAGGTGATGTCCATTGACAGAGAAGGATACCTCCCAAAAGGAAGAAAAT
GCTCGAAATGCCAACTTTCTGAAGTAGTGGCTCCAGGACCCCGAGCGGTAGTATTGTACC
CTCTACAATGAAACCACGAAGGTAACCAAGTAAGAAAGAAGAGAATGCCGCTTAACCCTT
CCATAACCATTGGAAAACCACCAACCGACGATTGCTAGTTCACAGTTATGGATGGTAAAA
AGTACAAAACAACAGTACCAGAAATCCATACCTTCAATTTTAGGCGATAGAGTGCAGGTA
TGAATGAACAAAAAATGGGAATTTAAAAATAAAGGAACAAAAAATAAGGAATTTAAAAGC
GGGAGGATTATTTAATTTTCTTCCTCCCCGAAAAACTAGTTTTTATGGTTAGCTCCGGAA
ATCCCGCCGTTTTCTGTAACTGGACACGGCTCCTATTTTTTCATTTTCTTCCATCCGGAA
GAAGGCAGTGTGTATCACCTTGGTCCTGGTAGGTGAGGGCTGAACTCCACTATCTGTGGC
CCTTCCAGACGGTGGTCCCAACCATAACCCACTGATTTGTGTTTTTTCATCCACGGATAA
GCGGCGTCATCCAGGAATGAACGAGCACACTCCGGTCCGTTGAATGTCCCTTCACCCTCC
TCCTTCACCGAGGCATAGCCTTCCAGGGCGTAACTTTTCACGATTCTCTTGGTGGAGCAA
CTGGTAAGCACTCGGCACTGGATAGAATATCCAGACCCATAACTTCCCCATTAACCATCA
CCAGCAAACCCTTCTGCCGCTCCTCCCAGAGGGAATGATTCCAGGTATTCATCCAGTATC
CCTCCGACGGGAATGGCATACATCCTGCAGGGCCCGAGTATTGGATTTTGTCCGGGCTTT
TTCACTCACCTCATCGATTTCATCCCGCAGACCAGTCTCTGGTTAGAGTAAAACCTCACC
CTTCTGTCGCATGGGAAGTATTCACCGAGGCAGATTTTGTCTCGACGCATCCGGCAGGAA
GCCACGTTACCAGATTCAGCAAATTCCAGGGAACTGTAACTCCATCTCCCGTTCGGTGGC
AGCTTTCATTGGCATCACAGTTACCGACTGTGGTTTTAATAATTATAGTAGTGTTTAAAA
CACGGTTCTGTTTGGCCCCAACCAGTTCCCTCCCCGTCAAGTAATAGTACCGGCACATTC
GGCATGGTTTTGAACCTTCAACCTGCGGACAGAAGCCACATCATCTATTTCAGTGACAGC
CGCACTTCCTCTGCAAAGCTTCGGTCAGGCTAGTACAAGTACACCCCTCCCCCCTTTTTG
GTAAAGGGGGAACACACACCTATGCCCTGGTGTTCCTGCAGCTGGCCCAGTTCCATCTGC
AGCAGGGAATGGCAACTTCCGGGGTTCATCCAATTGAGTTCACACCTTCATCCTGTTCTT
CTTTATTTTTTTTTTTAATTCCAGGGCGGATCTCATCTGTCAGCTGTAACACTTCATAAT
CCACTGGTTTCTTCAAAATGGCATAGGGTAGCAGCTTTTTGCTGGGCTTGGTTATTACGG
CCCTCTCATCACCCCGGCCAGTTGCATAGGATGAGGTGGGAATGTGCAGTTTCATAATTT
TTCGGGCAGCCTCCACTCCATTGAGTTCTCCTTAATCCCAATATCCATTATTATCAGATC
TGGTTTTTCCGGAATGATTCTGCTATTGCATCTCCTCCCGAAGAGATCACTGGCCCCACA
GTGTATCCCTCATAGACTCCATTTTACTCTGGAGGTCCAGGGCAAAGATAAAATTATCTT
TCCACCACCATTATCTTAAAATCAACCACTCTCTGGCCTCCCCTTAAGTTTTTCTTAACT
ACAAAAAGAGAAAAATATGTTAGGTATTCCTACAAAGTCACAGTTTGATTGTAAATGTTT
CCGTCTTCACTTCCACACGGAAAATGCAGAACTCGTATACTCAACACTTTGACCTCGCCG
GAGTTCCTTTTTGATACAATGATGCGGCAATCCGGGCTCTTTATGGTCTGACCAGCCTCT
GCGACCGTTGATATTCCAGGCCAGGGGGTACGATCTGTGACGGTTTACTACTTGAATCGT
ACCAGACCAGACCACTTGCAGGTAGCGGGTGTCCTGGTTAGGTACGATGTCACAGGTAAC
ATAGTACATGCCGTACCCTTCACTGGATACTTTTAAATTGGTCACATCTGCAAGGAATTT
TTATCTCCAGAACTGGTACAACCGCTCACAAACAACAACCGCCAGAACAGCAAGCACCAC
TAATATTAAGGCACATTTTTTCTATTTTCATTTAATTCCTCCTATTTTGATGAAAATTAC
TTCCTGAATGTTAGCTATCAAAAACCTTGCCAGTAGGAACAGTATGAATCCCAGCAACTC
CAAAGAAGGATATAACACGTATCAGTAGCCAGATGGAGCTTAACACCAGGATTATGCCAC
CCCATGTGTGATTTCGGGTAACGAATACTGCCCAACAATACCCACCACTGAGGCTAAGAT
GGCACTGACTCTAATTCTTGAAGGAAGTAGTAAAGCGAAATACACCTGCTATTAATCCAA
ATATTCCTCCAGCAAATCCTAAAGCTAATTCAATCGTTCTTGTTCGTTTATTTTCAGGTA
AGGTGTTTCTCCTGACTCTTCATTTGCCATTTTTTCTCCCATGTACCATTTCTCAATATA
ATTAACATTACCATAGTGGTACATAATAATCTACACTGTGATTATGTAGAGTATAAATGC
TAATGTTTACTCATTAACAAATTAGTTATAACACATACAACCCCATATATTTAACCAAAC
ATGTTCAATATGAAAAAGGGTAGTTTATCACTAAAATAGGCTACTTAAGCATCAAAACAC
TAATATACAGGTTAAAGGAGAACAGATAACACCGAATATGATACATAACATCTTCCACGT
GGTAAAGCTGGAAAACACCTTAATCTCTACCATATATTCACTGGAGCCGGTAAATGGCTT
CGCATTACTCAGCGCTCTCCAGTATAAAATAGTCCTTTATTCGGGAAGAGGATGCTCCAG
CTAAGATGAAAGAAAAACCGAACGCATGCTGCAGGAAATCAGGCGGGTTCTGGAATTGAA
GCTCTAAACCTACCAGTATATACAACGTGGTTATGGTGGCCTCGGGACACTGCGGAAATA
ATAGAAGAAGAACACGCCTTACTTGAAGAAACATCGTGGTGAATATCAGTGGTGGTAGGA
ACCACAGGCACTGGAGCTCTTTGGTAGTTACGCGCGCCAATGATATGGTGGAGAAGATCG
TTTACATTACTGAGGAAGATAAGAACATTATCGACCTGCCCATTCTCAATTTTGGGATTT
CCAAAACCAAAAGGATCATCCCTGAAGAGTTAAATGATGGTGAAAACAATGTTAAAAACC
TGTCCACCAAGATTTGCATCAGCTGTGGGAATGACCTATAACCACATCCGAACTCCGGGA
ATGGGTTTACTAGATCAAAAAGCCTGCAAATAACCAGTGCCGGGGAACTGGCTATTATAT
AAACAGAATTCTCCGGATATTAATTCAGAGTAAAGTTCGTAATTCACCATGTTGATCACA
TGATTAAAAAGCCATTATTATCCTCATTTTTAACCAGTTATACTCATTTAACCGGTTAAC
TCTTTATCCAGTTATCCTGTATACCGGCTAAAACCAGTTAACTTTACTGGTTTATATCCT
TTTTTATAGTGTAATTCCCGGAAAGAACAGTAAAAGATGTCCCCTTTATCATGGTCAAGT
GTTATTTCGACCATCCAGTTGTCTAACCAGATTATTAACCAGTTGTAAGCCCAGTGAATC
AGTATTTTCATAATCAAGGTTTTCAGAAGGCCTATGCCATTATCGGTACACCATTTCCAG
GTGGTCGTCTTGTTTTGGTCTTGATCCAGGTGTTCTGCAGCACGGAAAGGCGATGACACT
GTTGGTTACCAGTCTGTTTATGATCGCCGCAGGGGAATAGCTGCGGTCTATGCCAATGTA
ACATCTTCCACATCCATTTCAGTTTCAATGGTTCCTCTCCGGGTCTGCATGAGTAGAATA
TGTCGTTTATCGTTTTTCGGCGTAGTCTTTAAAGTCAATTTTGGTGAAGGTGGGGATCAA
GTAAAGCTTCCTCATGCAACTACGGCCATACTTTTAACCTTCCCTCAATTTCTTTAGATA
TTTGTCTCCCTGCTCGCCATCCACATGTCGTATCTGCAGGTTCAGGGGGGAGGACTGATA
TTGATCTGCATGTTGTTTTTAACCCGATGGTGAATTTCCTGGAGTAAGACTTCCTCATCC
TGGAGGGATTGTTTGATTCTGTTCTGCCCTTTTTATTTTGAATGGCCAGGGCACAGAAAC
AGCTAACCTTACTAATATCATCCAGATCATCACGGTTATAACCTTTCCGGAGATACACAC
CGATTTGTCCCACCAGTTCCTCAGCCAGAACTACACCGGCACTGATACAGCAAACTGTCC
ACGGTAGCAAGTGTCCTCTGGAACCGATAAGGGGAAGGTGCCCATGAGGAGGTTGGGGAG
CAAAAAGGTTTAGTATGGAGTATATGGTCCCAGAGCTCATTATAACTATCATCACGGCCA
AATGTAAAGCTAAATCCTTCCATTTAAAAACTCAGAGCTAATAAGTGTCATTTTAGTGTT
ATCATTAGGTGTATCGAGTATAGAAACAAACCTGTGGACTGTTGGTTAATTTTGGGTTTC
CATCTGTATGGTGCGGCCTACGTCTCTCCATGGTGGATACAGGTGAAATTATGGGGCGTA
TACGCTTGCGTCTGGTTGATTTCCAGTTCCCTCCGGATCTTCCGCCGGGATTAGTTTCAT
CCTGATTGATATCCCTTATGGCCTCAATAGCACTCCACGAAGCGTTCCTACTCATCGTAC
ACAGGGCACGGCCTTGGCCCAGACTGCCCTGGTTTCTCCCCTTAATAGGCCCCAGTTTCG
GCAGCTGCATTTGTTGGGGTATCTGGTAGTGTTCACGGATCTCTTTATCCTCGGTTTTTA
CCATGTCCACCAGTATCGGCGGCGCAGGCCATAGAAGGGTATTGAGTATTCATAATTTCC
TTCCCAATATTTCATCAGTCTGGACACCAGTCATTTCTTCAGGCCCGTCCTTAGAGATCA
CCCGCCCCATTTGTCAATGACAAAGGTGGCATCGGTAAAAAATCGATGATGTTCTGCCAG
GCGCCCATCAGATTCCTTTAAAGCTTTTTCAGCCATTTTAAGTTCGGTTATATCCTGATT
AACCCCACGGGTCCCGATTTTAGTGCCCATCTTTTATCCATCAACACCTTATACGGACGA
TACTGGAGCCTTTCTCCATCGCGCCGGATGATGGTGTGCTGAGCTGCGCTGGAGAATTGG
GGATCATCAGTTTCCAGGGCACGGCCCACTTCCTGGGCCACTATGGACTGGTGTTTGAGT
GGAATAAAACGTTGCGAGTAATTCTGGAGGAGTCATCTGGTGTCCACCTTCCTGTTCCGC
AGTGGTACCGCAAAAGTGCGTAGAACTGGTCATCGAAGGTAAAGAGGTCGGCTTTCAATA
TCATATTCCCAGTAAGCCAGACTGGCCATGTCCATCCCCATCTTAAGACGTTCCTGGCTC
CATTTGGAGTTCTTCTTCCGCCTCGATTCTACTGAGTTAAGTCACGGATAATAGAGGTGA
AATGTGTGTAACTTTTTCTCCCCCGATTTCCAGGAGGATGGTGACATTTCAGTGGGAACC
CGTACCATCCTCAAACCTGCGGTTACCACCGTTTTACCCAACTAATCGATGATAGCCACT
ATTTTTAAACCTTCCAGTTCCTTTAAATGAGCATCTTTATAGCGATCTGGCATTAAAGTG
GTCAGGGGTTTCCAATGAGTTCGGCTCGATGGTAACCGAAGATTTTCTCCAGACTGTGGT
TAAAGAACTGGATGTTACCTTCCAGGTTGGTGGTGACTATTCCATCCACTGCTGACTCGG
CTACAACATCGGAATCGTTCTTCACTTTGAAGGGTTATTTCCGCCTTCTTCACGACTTAT
AACTTCTATAATAGTAACAGACAGGGTTTCCATGGCCTTTTGATCATTGAGGGTGTAACC
AGATTCTTTATTGGCTATGGCAATCATTCCCACAGTTTTACTTCCTCGTTTAAGGGGTAC
TCCCATAAAGGAAGTTATCTTAGGTGTCCGGGGTTCACCCCTTGATCGTGATCCAAAGTG
GATCATTTACCATAACTGTTTTTCCAGTTTTAATGGGTCTGTTCCGTAACTTGGCAACTC
CATATCCAACACTGCATTTTCAGCCTGGGTTTTGGGTACGATACAGTTGTTCCAGCCAGA
ATCACTGATGGCTAATGGTGTTGGAAACGACCCTCCTGGATTTACTTCACCAATGAAGCC
AAGGCACCATGAGGAACTCACTAGCAACATCCAGGCATATCCCGGCTACTTCATGAACTG
AACTGCAGTTCAAAGCCTCTTTTAGTACTCGGTTCATGGCTGTGGTTAGGATATCTGCCA
GGATGTTTCTCGGTCCTTTTCCTTCTGAAGAGAGTATGTTCAATGGAAAATTTGAGTTCA
TCCGGGTCACTTGATTTGACGATACTGACCGGAGGTTCAATAATCATGGTCTTTTCAATA
CGACCTCGGCACGGGCTGTTAAAAATAGGATAGAATGTTTAAATTTTTAATTTTAGAGGC
AAGTTCAAAGGCATCAACATTCCCCTAAGCAGATATCCATCAAAATAAGATCGGGCATTA
TCTCTAGTGTTTTACTTCTAAAGCCTCCCACCGCTGTGGAGGCAACGTAACGGAACATGG
TGGTTAAATGACTTTAAAACCCGCTTCTAATCATCCATGGCATCGGTTTTTTCGTCATTT
ACCAAGACAATTTTAATTTCTGCCACTGCACTAGTGAATGTATACGTTAGTAATACCTAT
TAATTTTTTCATTTTATTACCACTCTTAATTAACGCTAAATATAGGATAACGCTTTTATA
TCACCCACTCCGGTCACGTTGGAGAGTATTTTTAAGAATTAATATAAATCAAAACAGGTA
TAAATCAAAAGATTTAGAGATTATAATAACGATAAACAAAAAAATAGAGAAGTAATTCAC
CATGAAAAATAGAGAAAAATCACCAGTAGTCCCCTATCTTGATAAACGCCTTATATTTAG
GCTGCGGATTCAGCACGTTGGGTAAACGATCTTCATGTTACTGGTTATAAGTGGAGAAGT
GCTTGGGTGGTACCTTCAGTGTGGCCTGGGCCTCCTGGAGGTATACCGATCGGTCTGCGT
GGGGACATTGGCCACTCGCATGTACCGCTCCGAGCTGGGATGAAGATACCAGCCATGTTA
TCAGCAGAATTGACTGGATTGGGGGGATAATCTCTAATTTGTTAAACCTTACCTTTGTCT
TCACCAGGACATACCACCTGTCCCACTGGGCAACAGGAGGCCTGTTAATGGGAATTATCT
CTCAGCATAACCGCCGGTACCATGCCGGGCCGGGTGCTTGGCACCAGAAGAGGTACAACA
AGGTCCCGAAGACCTGGCATATACTTATAAAGGGTACTCCTACCTAGTGATCTTGACCAT
CTAGTACTTTTACCTAAGAAAATATCTTACCGTGATGATCTAAGATTTTTTTAAAGTCTC
TTAACATAGATAATAGAAGTGTAAATTGAAGGAAGTGTAATTGGAGGTTCCATCAATGTT
GGATTTTGGATTAACTGATCTTAGTCCCGGAAGAGTACAATACCTGATTATGGTCAGAAC
TGGTTGATGGAGACGAAATAACTGGGAAACCTCATTGAGAATTGAACGGAGTATAATTGG
TGAAAGGGAGTTTGCCCAGTTTTACATGGTGATATCCAACCCCGTGACCGGTCCAAATGG
GTCTGCAAATTCAGTAGTCCCTCACTCTCCAGAAACCGACACTCGTCCACGAGCTTGCTG
CGGGGTAGCCCTCTACACCTTTCCTGGATAGCCTGCACCACGTGGTGAATAGAACTCCCT
TAAACTGGAAAGAAAATTATTACCTTCATTTTCCTCAGTTTCAAAAAACAGTTAACCAGT
CCCTTGACACGGTAACGGTTAAAACTGTGCCCCCAGTTAACGATGATGAAGGACTGGTTA
ACTCAGGTCACCAGTGCAGTTATTAAACCTGAAACTACCCTCCAGTGCAACCGGCCAACC
ATTTATAGTCTGGCAGAGAATGATCCTACCATTCTTCAGGCTTACTCCAGTCTCGCGCAA
TAAAGGGGACCGAATAACCATTAAAAATATTTCTTTCAACTTAAGAGCTTCTTTGATGAT
GGTGATATTTCGAAGTTGACTATGAGAATGCATTAAGTGCCTTGAAAAGGTTAAACCCTC
GGTTGATTATCTGTGAAGCACTTTCCGGATATCTATTCCCTTATCCTGTTAAGTTGGCGG
AAAAATTATTTCTAAACTAATATTTCTTAACTAATTTTTTTAAAACATAAAAATAATCAA
ATTGAAGATAATTAAACTAAATCTATTCTAAACACTATTATTTTTGAAATAAATAGTCTA
AGCTAAATCTACGATTGTAGCTTCAATCTGTTCCTTCCTGCTTTTAAGCCCAACAGCTAG
TATAGCTATTGCAATAGCCACTAAGCCAATAAAAGGTAAGCATACTGGTATCCCATGAGT
TGGCCATTGTAGGACCTGATGAAGGCCCCCACCAGAGCTCCGCCCACCAGCTGTCCTGCA
CTGCTATGATGTTCAGCCCGGCCTGATGCCCTTTCCGGGGAGGTGTCTCCACCAGCATGA
TGTAACGGGGTGGAGAGCCAATGGTGGTGCTCATTCCCACACCAACGAGTACACTGGCCA
GGATTAGCAGGTAGAAATCCCTGGCAAAGATTCCAGCCATTAACAGTCCAATGGCCATAA
TCAGGATCCGATGAGCATTATATTACGGGAACCAAATTTGTCCAGGAGCTCCCTACAACC
GGAGCCCCTGACGGCCATGGTAAGGGACTCACGGGGATTAACATTAAACTGGCCTCTGTA
GATGAAAAGGCCAGGGCTACAATAATAAAGGCTGGATGAAAACCGTGGCCGCTTGAACCA
GGCCGGTGCCCACCATTATACTGTTCACCAGTTTAATCCTCCTGCTTTCACAAAAGATTC
ACCTGAATAAGTGTGATCCCAAGGCCTTTTTTTTCAATTTTCCGAGAAGAGGAAGGAGAG
CTACTGCTACAAGCAGGTAGGGGAAGACATCTACCGATAGCAGGCTGGTGAGGAAGGTGT
CGGTGTTGATCTGGTTGATTCCGTAGGCCAAGAAAGTCACCAGCAGGCCCAGTACCAGCA
CCCCCACCAGTCACAGGTGACGTTATTGTTTCGCTCACCACCAGGGAGGATTTTGAGACT
CAACACTATTACCGTGATGGTTATTGGCAGGTTGATGATAAACAGCCATTTGCCAGCCGT
ACTGGAGTAGCACTCCTCCTGGCATAGGTCCCATAACACTGGACCAGCCCCATACTGAGC
TCAGGATTCCCAGGGCACCTCCCTTTTTCCGGGGAAATATGTCCCCGATGAAGGCGTTAG
CCACAGGAAATATTCCACCAGCACCCAGTCCCTGTATGGCTCTACCAAAGAGGAGCATTT
CAAATGAGAATGAAGTTATGGTCAACAGGGACCCAATGGTGAATAGAAGGATATCTAATA
GGTAAATGGCCTTTCTACCATATATATCAGATAATTTAGCCATTACCGGTGTTCCCAGCA
TAAAAGAGAATGTAAATGGTAAAAACCCAGGAAAGCATCCGGTCGTTCACTGTAAAGTAA
GTCTGGATACTGGGGAGTGCTGGTCCCACTATACTTATATCCAGGAACCCATGAATACAC
CTACAAAGAGGAGAATAAGAATGCGGTTCTGTCGGTGGTTTACCATACAGTGAATTATTA
AAGTTCCCGGTTTAAAAAGTTTTTTCTATTCCCGTGAATCCTAAATAACAATTGATCCCC
AAATTAATGAGGGGACCCTGTGAGGGAAACTGGACTGGGCATCCCCTTTATACACCAGTC
AAGGGGATGGTATAAACCAAGGTTTTATTATTGATGGTGACCATAATAAATACAAGAAAG
TTAATTTTTCATTTCCTCGAGCATGTTGTTTACTGATTTAAATTGTTTAAATATGTTTTA
ATTGAGGATTTGAATTTTTAAATTGGTTTCACTTAACAAGCTTAACCAACTACCCGATTG
GTTGACTATAAAGATATTTCTTTTAAATATGGAGGATAAAAATATGAATGAACATCTCAT
TGAATCTCAAATACATACCATACCCTACAGAATGACTTTACAGCCCCAGCTTCTTGCTAA
AGAGCAACAAAATATTTTAAAGGAATACATCATGCCCTCTTAAAAAAACAGGGAATTGAG
TTAAAGGATGTGGGGAATCTTTCCACAGCCTTCTAAGTCCATTAAGACTGGAAAGAATTA
AAGAAAAACGGCCATTTTATCTGGTTCTTAAGGGGAATAACCACAGTAAAAGGCGCAGTT
ACTGTGCTGATAAATCCCAGTAACTAATGAAAACTGGGACTATTCTAAACAATATCCTTT
TAAGACGTTTTTTAAACCAAATCTATTTTATTAGACCAATTAATTTAATTTTATAATATT
AACGAGTCCCCGGAAGTTTAAAATCTTTTCTGGTAAGTTAACTCGGCAAAGGTGATTCGG
TACAATGTGCCCTCGCTTTCAGAATTTCCAGTGAGGCATCCAGTTGTTTGATGAGGATTT
TACCAGATTAAAGCCCAGTTTCTTACTGCTTTCCAGTACTGATTTTTCCATTAGCTATTC
CCATTATCACCACCATCAAAACGTATTTATCCTTTATTTTATGGAATTTCACAATTATTT
TACCATTCCTGCCCTGAGGGAAAGCATGCTTCAATGAGTTGGATACTCAGTTCATTTATA
ATGAGACCACAGGCACCGAGGTCTCAATATTCAACTCCACATTCTCAATATCCAGTTCAA
GGTCAATCGTGGCCCAGATCCTGAGAATAATCATATATTAATCTATTGATAAGTGTTTTT
AAGGTAATCTCTGAAGTTTATGGAGTTAAATTTATCAGATTGGTACAGTTTTTCGTGGAT
CATAGCCATGCTTCGTACCCGGTTTTGGCTTTCTCACAAATAGTTCATGATCCCGGGATC
CCTCACATTATCGGACTGCAGGCTCAATAAGCTGGAGATGACCTGTAGATTGTTATTCAC
CCGGTGATGGATTTCCCTTAAAAGTGCTTTCCTTTTCTTCCAGAGATTTTTTAATATATT
CTGCAGATTTTTTCGTTCAGTGATGTCCCTGCCACTGTATATAAATCCTCTAAATCCATT
TTCATCAACAACTGGTTTTCCCGTTGTTTCAATCCATATATATTTCCCTTCTGCAGTTTT
TAACCTGCTCTCCACCCTCAAACCTTCGGTGGCATTGATTGATTTTTAATGGTCTGGCGT
ACTTTTTCCTGGTCATCAGGATGTATCAGTTCATACAAGGGTGGCCCACCAGTTCTGAGG
ATGGCAGCTGAGGAGTTGAGGTAGAGGGACTGACATATTTCAAAACACCATTGGCATCTG
ATTCACTGATGATATCCAGCATGTTAGAGGTTATAAAGTCCAGCTGTTCTTTTCTTTTGG
ATATAACTTTTATTTCTTTTAAGGGTTAATTTGAGCCTCGCTTTAAGTCATTTAAAAAGA
TGACCTGCCTCAGTATTACCAGAACCACGATGATCCCCACACTCCCAGATCAATGCAGCA
TCCGAGGTGGTTATTATTAAAAGACTGTAGGTGAAAAGAACCAGGACCAGAGGTAAATAT
GAAATCCAATCATTATAAGGACTTAAAGCACTGTAAAATGACAATTTATTCTTTATATCC
ATTTCAACCTTATTGATATAGGACAAAAACTGCCAGGGCAACTAGGAGATGATGGTTAAA
GTGTAGAAGGCATTGGCCAGCCACAGATAAAGCAGATTAGGGGGACTACTACACCTGGTA
GGCATAAGACCATGTCCCCACTACCTGGGAGAATATGCCTAAGGATACTAAAGAGAGCGA
TATAGTACTGATCTTTTTCTTTTCACTGAAAGCACTACCTGTGTAACCAGTAGTAGAGAA
GATCCAGAAACAGGGTAGGATAGGGAAAATATCATGGACGGTGTATCCGGCTGGCTGGGT
TCAATCACTGGCCAGATAAGGGGGAACCATATAATGAACATTACCGAAACCGAAACAATA
ATCGAGTCTAAAAAGGATTTTAACTTTAATCTATAGGGTTTTTCCATGAGGGTCAGTATT
CCCAACATCAAAAGGTAGGCAACAATGTTACAGAGTATCGACCAGGGAAGGTAAAGATAT
CAATCCAGGTAATCCCTTAATAAAAATAAAGAAAATTTGTACCATAAAATATAGGAATAA
ACCTGCAGTTACTAGCATCCACGTTTTTAAAACTTTTCATTATTTTTATAAGTCCACCAG
GTAGCATAAACCATTAAAGCCAGAAGTAAAAAACTGGCGATGGGGATTACGATAATTAAT
ATACAGAGGGGTTAGGACCGTATTCCGTAGGAGAAGGTGAACAAGGTAAATACTAAGAAA
GTAACCATTAGCAGCAATGCCCACGATCTGAACTTGGTAAATGTTTTAGCAGAATGCATC
ATCACACCTATTCATAGAAACATCAAATCATATCCTGATAATTATCTGTTTTAATTTATT
AATCAAGTTTTATAAAATTTATTACCTATGAAAAATCTTATTCAAAAACAATAAAATCCA
ACACTACCAATCAGAAGGCGGATAATCTTTTATATAGGTAATGCCTCCAATTTTATAACA
AAAGAGATATTTAGAGGGGTTTAATAGATGGAAAATTCAAGAGATGTTTGCAGTGCATGT
AACGCTCGGATAGAGCCTGGATCAAAATTCTGTACCGAATGTGGTAAACCTGTTGAAGAA
TCCCCTGCCGGAAGGCATGAGTGATGTGGAAAGTGGAAATGAAAAGGTTGAGGATAAGGT
AACACCGCAATCCACAGTGGAATGTCCCCAGTGTAACACAGAACTATCCTCCGAAGATAA
GTTCTGTATTGAGTGTGGTGCCCTAATAGAAACGTCCACAATTGCCCGCAATGCAACGCT
CCCTAGAACCCGGGGCCCAGTTCTGTACCGAATGTGACACGGTTATCGAAGCTAGCAGAT
GAGGAAGCATCACCCACCACGGTTAAAACCGGTAATGTTCACTACCACCATTCCCTCAAC
TTCTAATAGTTCAACCACTACCTCACGCACCAGAGAAGATCCTATGGATGATCTTAGAGA
AACAGGCAAGGATTTAATGCAGGATGTGGAAAAAACTGGAAAGGGACTTATGAAAGATCT
GGGCAGTTTCTTGGGTAAATCATCTAAAACTGATTCTAGAAAAAGATCAAACCAGCTAAA
AGGACCAGCATTTCTGGTATGTAATAAATGTGGTGGTTACTATGAACTTAAGGAAGGTGA
GTCACCAGATGACTTTGATCTTGAATGTGACTGCGGTGGACATCTGGAACACCAGGACCA
TGTATAATTTCTAAATTTTTTCAAGATTTTTTAGATATTTTAGGAAGTTTTTCCTGCCAT
GAAGAGTTATCCTTTAAGATTACTCTTCTTTTTTGTTGAGATTACATTTGATGAGCCAGT
AATCCCTTGATTTTTTCATGGATCATTTCTTTGCAGGCCAGTTTTTCAATCCATTCACTG
GGAATGCCACTTTTTCCATAAAATGCTCCGGCCAGTTGTCCGTAGATAGCTCGGTGGTAT
CGGCATCTTCACCTAGATTAACTGCCAGAGACAACCTTCCCGGAATGATTCAGATTGATG
AAAGGCCCATAATGCTGCTTCCAATGATTTAACCACATAGCCTCTACCCCTTATTTCCGA
GGGTTCTTTTTCCTGGTAGGAACCACTGGCTACTTCATCTATTTCTTCGGCCAGGGGATG
TTCATCCCAGTATCCCGGTACAATTGAAAAATGTGGTGATAGTAACTCTTCCTTGGAGAA
CCCAATCAGGGCACCGTTAATTAAAGATCCCATGTAACGGCAAGCATCCACCGCCGGGAT
ATGATTATGGGTGGTTCGTGAGCTTTGACCGGATAATTCAATGGTTTTACCGGGTTGGGT
GAAGTAAAATAGGGGCACTGGAGCCAGGCGCATTAATGAACCGTTTCCCGCAGAAAGTTC
ATGGTCTAGTCCAGGATAGGGTTCACCAGTTTCCTGGAATATGCGGAGAGCTTCACGGGT
GGTGTTTCAATATCAAAGCAGTGCCCGTTAACACTCAGATATCCCTCCTGGAACCAGCGC
AGATAGCGTTGTAGCTGGTCAACCGGATCAAAATCTCCTTCTCAATTAAACTCTCTGCCA
GGCAAAGGGCCATACTGGTGTCATCAGTCCACATCCCTGGACTCAGATTGTGGGTTCCCC
ACCAGTCATACCATTTACTGGCTGAAAGCTACCAGGATTCTTAAACTCAAGGGGTGCACC
CATAGAATCTGCAATAGCTAATCCAAGTAAAGCACCATAAAATCCATCAATGATTTTTGA
TCGGATCTTCTCCAGACGCAACAGGAGTTTTAGTACAATACCTTTATCAACCATTTCACC
CATCAAACCCTCGGTGAAATGTTCTGCCCGGACCATTGTGAATAAAAGGTTCATAACTGT
TGTGAGGTTGGCATTTTCCAGTTGAAGAGGATCTTCAAGGTAGTTAGATGCCTCACTGGA
CCACTGGACCCAATCAAAATGGAACATGTTCTGCTGATTGATGAGGGTTATCAGGTCTAC
TATTTCTGGAGAATAGACATAGTAGGGGAACTGGGGAGCCTCATCCACCAATTCATAAAA
ACTACTGTCCTTACTTTTAAGGTAGGGTAAAAAATCCAGGAATAGATCGATATCCCGGAT
ACCTGGTATCTGTACTATGTTTTGAATCCACTATCACCACTTCTAAACAATTTATAATTT
TATAGTTTGCCCTAGGGGAAACCCATAGTTAGAGGGAAAAATTTATGCATTATAATTCTA
TAATGATTATTATTAAATTATAGGGGGTGTGGTGTGACCTGTCAAGTGAGGATTCATGCG
GGGGGATAATGGAAGTGTCAGTCCCCAGGGAGAGTTTGAGGTGGAACAGTCCAGTCATGT
TTATATTCTTGCTGAACCTGAACCAGGATACCATGTTGAGATGTGGTACATAAATGGTAA
TCAGCTCTACGGTGGCACTAAACAGTTCAGAGTTACGGCTATTAACAATGAGTTAGAGAT
TAGGGTCACCTTTTCCCCGGACCCAATAATGGGCCAGGACCCAATACTTCAGGATGCAAT
CTATTTTGGATTCAACAGTGTTAGATTGGATAATCCTTTCTTTTCTATTATTTTCCCCTG
ATTTGATTCGCCATACTTGTAAGTGGGTATCCCCCTGCCTAATATTTTAGGAAAAATAAA
ATAATCATTAAGATATATTGATAAACAACTTAATTGATAAACTTAATTTGATAAAGGACT
CAATTCAATTAACAACTTCAGGAACCATTGATTAACTGCATCTTATTCAATAATTATAGA
GTTATAGATGCATGGAATTTGTTAAATCTAAAGGTGTCATACCCATGTCCTCTGATTATC
TGAAAAGACAAAGAAAGAGTGAAAATAAGTTCAAAGAACTCAAACCAAGTGGTGAAATCG
AGGCTGATTGAAAAGAGGCTAGAATCCCTGAGGATGTGGATTTCTTCCATTAATAGAATT
TGGGTGAAAATATACCGTGATGTCCTAGACTTAAAAAGAAGGCAGAAGAACATGAAGATA
AGGACCGATCAGTCTTATATTCCCAATCAGTACTTAAAATACTGTTTTTCCCAAATTTGT
ATATTACTAATTTTTGATTATAATTATTCCTGATTCAACTGGAGCTACATGATTCCAAAA
CGTTTATTATTCAATAATAATCCTAACCACCATACTACGTTTTCTGATGGAATTTTTATA
ACTGAGCGAGGTAGTCTGGCTGTTTTATCCAGTAAATTTTTATGCAGTTAATGAATTCGT
GCCCAAAGTCAATGGCCCGCTTTAAATCATCCGGGTTCCGTGGTTTGGAAATGATGCTGA
TCTCGTAGTTAAGGTTGAATATTACCGTAAGTACGTTCAGACATTTCAGGCTGAGATTGC
CTTCGGCACGTATTTTCCAGGTAATCCACCGCGCAGAGGGATCCTCCACTTCCACCTGTC
CCGTAATGTAACGGATTCAGCAGCGTGCAGAACAGCAAAATAGGTTGAAACACGTGAAGA
ACGATAAAACTTACTTTAAAAGTTTTCAGCTTCTTTTAACCATATTTTGCTTCTTTAAGA
GATAAAGTAACTTTTTAAAGGAGAGGTTTCACCTTCCGGAGATGGCTTCGTATATAATTC
ATCAATTTTGTCCACGTAAATCACCTTGCTAAGCTAATCTAACTCACTAAATTTAATCAT
CATAAAACTTATGATACGATTATAGATAACTCATTGTTCATCAATTATAATATATGGATC
GTCTCAGTATTTACTCGTCATCTGCACAAATGTTTGATTATCGTCCATAACTATATATGC
CTCGCCAGTTTGAACCGAATATCTGCTTTTTTAATAAACCAGTGAATCGTTGGTTGATAA
ACTTTAAACCCTTCCCAAATCAGTAGGCATCTTTTTATTGGGCGTTAATCATATAATGCC
ATATTGGTATATTTATTGAAGTGTTCTATAATTTGAAGTGTTTCTATAATAATTGAGGTG
TTTCTAATTGAATAAGAAATTCATAAATAAAAATTCATGGTAGTAGCCGCAGTTATCCCG
GTCATAATCCTGGCCATGGTTTACTTTACTCATAGCCTCTGGAACTCATTACACCAGTAA
AGACAGTAAAGGAAATGAAATTTCTTTTAATTATCCCAGGCAGCTAGTTTGTGAATGTAC
CGCGGTGAACTGATCAAGGGGAAAATGCACGGATAATTCCATCATCGTTCAGTAGTTACC
ATCACCTGACCCCGGCCATCGGAACCTCCTGACCTGTGCAACGACATCTACCTTAAAACC
GGCACGGTCATCAATGAAACTAACCGTAGTGTGGATGGCGTTCAGGCCACGGTGATTGAT
ATTGATGAAAATGGCTGGCCTGAAAGCGGGTAACCTTGGTGAAGTGAAACTGGTACCGCT
CAGTAAGGATGACTACATCTACACCATAACCTTGTAACGGGAGGAACATCAGAAAAGATG
AAGGAGATATTGGACTATATATTAAATGCTTCAGACTGTAAAAGCTAAAAATCTCTTTAT
TTATCAAAAAAAATCTTTTTTATATTTTTCTTAAATACACCGGTTATATTTAAAATAAAA
TAAATGAGTGTTTTTAATATTCAGATGTAAGAAAATAATTTTAATTTACAGATTTCTTAG
CACATCCCTTAACCTGATATTTTGATAACCAGGAGTCAGCCACGGTCTGTACTACGATGT
TGCATCAAAATTAATATCATGGTTTTCACATCGGTGTAATCGGATGGAGGAAAATATAAC
TGCAGACTCGAGACCATCTTCGATTTTAACCCCAGATTTGTCGTACAGCTTGATGCTCTT
CTTTGTGAAAGATGACATATCAGTTCGGTTACTTCCACAGTAAAATACCCTCCACCAGGT
TTTCAATGGTGGTGTTGGAGTTTGCATAGAATTTAATCTTAAATGGTGCTGTTGGAATTG
TCCACTACGAATAATCCCATATGTACTGAATTTCACCCATTCATTCTCAAAGTTTCCCCG
TGCTGGTATTGTTGGTGCTGTACTTCCGGATATTGATATATCCCACAAAGGCCACCACAC
ACACTGTAATGGCCACTAACAGAATTGATTGGTATTTTTTCGTGAAAATCCCCTCGTGTA
AAGTAAAATATTAAGTTATCATGTTAAATTTAAATTCATACATGATTGTTTGGATATTAA
GGAAGTTTAGGTTTTAAATTTATATCTTTCTTTGTTTTGAAAATTTTATCTTTTACCGAT
TTATTTAAAATAGCAATACGTAACTGAACGAAGTAATAC
>contig_11
AGTACTTCGTTCAGTTACGTATTGCTAGGGGTTTTTAAATTCTACGGAAATTTCACCACT
ATTCTCCTTCATTTCCAAGAACTAGTCCTGGTTTTTTCCAGTGTAAGGCCTAGACGACCA
TCGATCCGGCCAGTGGAGCCGTTTAGATCAATAAGGGTTAAGTGCAGCCGGGAGGAGTTT
CGATTATCAATTCTGCTACCACTTTATTTTATGCGTTTTTGGGTAATCTATAGATTAACC
GTTGTTTGTCGAATTTGGTTTTGGGTTGTTTTAATTAGTTATTGTTTCCAGGTGGTTTGG
CAAATTTCTTCTCAATCTCTGAGCGATAAATTGCGTTCATGGAACAGAATGGGATTATAC
GTCCATCAGGAACTGCATAATGGATGACACAGCTTTTAACCCTGTCCTGGTCAAAGTTCC
ATGGATCCATGAAATTGCATGCATGATATAGTAAGGTTCTTGTGGTGGAAATCTCCCAGA
GCACTGTATGATCTTTCTTTGAAAACTTTGGTTAATATTCCTGTTAAATCCAGTGGATTC
TGGCTTTTTATCCCGGTCAATGGTTTTGGGAAGTTTCATGGTTGCTCGGCTCAAAACCTT
GGCTTTGCCACATAATGCCTCCGTCTTTTATATCATCACTGCTGCGGGAGAGGATCGGAA
AAGCGATCCACATCCACAAATCTGGTTATGGGTATGACTTCACCATCCCCATCAATGAAA
ACATAGGTGGCCGCACCACAGTGAGGGTGACAGGCAATGGCTATCTGTTCTTCACCTTCA
ATGAAGCTCGCGAAAGTCGGTGACTGGTATGACCGAAGATGCCGGGCAGAAATCATTACA
GCCTATCTTACCCTCAGTCTGTTCTTCCACCAGTTTCTGGAATTTTGGTACGGTTATCCT
CTGTTTTTCCACTTCATCGGCAGGTGTACGGCCAAGGCAAATGCCAATGGCTGGAAATTG
ACTCCACCGAATGATATCCAGGTTGTCAATGGCGAGTTGTATTATATCCCCGCCTGGTCA
TCGTTGGAGTTCGCCAACCAGGCGTGGCACTGCAGGACAGTTCCCAGATCTGCTTTACGG
CAGTTTTCAATGGCTTCCAGTTTAGTGGGGTAACAGGTTACGACCGCGGGCAGCAATGTG
GGCGGTTCTTCAGTTACTCCATCAAACTGGAGATAAGCTACATGCGATTTAGGAGGCATC
CTTAAGTTTTTGAGCCAGTTCCGGATCTTTAGCCAGTTTAATTCCATTGAAGTAGCTGTT
TGAGTATGGCTGAATCCTTCTTCCTTGGCCAGTTTGACCAGTTCCACTAAATCCTTTCGT
ACCGTAGGTTCTCCACCCGCATACTGTATGGCGGGGTGTGAGACACGGTTTGGTTTGGCA
TACGGAGATTCCGCAACATCTGCCTGATTTCTTCATAACTAGAGTTCAGCATATAAAGGT
TTAGAAACAGCTGCATTAGCAAAACAAATTGGACAACGAAGATTTACAACGATTAGTAAC
ATCATTGTAAGAGCCTAGTATGGTTTGGCTTCTTCATGTTCAGCGCTTAGAGACCGGCAG
TTCTGAGGGCATTCATCATCTATGGTAGTTCGGGGTTTGAAATTCCTTCCCGGGGTGATC
ATAGTTAGCGGCAAACTGGCCGCTTCTGAACCTTGCCAGTAAATATTCTCAAATTCACCG
TGCTCGGGCGTTCTTTATCATTATTTTTTCTAGTCTTCAAAGACTTCTGCATCCACCACT
CGAAGACATTGGGACACAGGCTTTTCGTTTTTCTTTATGACCATTATCTCACCTGTTAGT
ATTAATTTTTCAGGTTATAAGTTAACTATTATCCTTAACAAACATCAGGTTTTTATAACC
AGCATAGTATTTATGGTTGAGCACATAACTATTATCCTGTTTAAATCGGAGTAAACTATG
GACCCGAGTATTTTCAGTGTTTGATTTTATCAACATGCTATATATTTATGTTGCCGGCTT
ATCTAGCCAACGCCAGCGCCTTACCTTTACAGGGGAGAACACCTCTGGATCTGGGCCAAA
TCCATGAATGACTGGCCACCAGGATGCTGAGATGGTGTCACCTGGAAGGGACTATTATTG
GTATCTTAATTGGGATGGCAGTGGGTCTTGTTCAGGTGCTATTTCAGTAATATAGTGCAT
GATCTGCTGATATTAGAATCAGGTATAGCTAATCTTGTTCAAGAACATAACCAACTGCCT
GTGGGGCATATTGATAGGCCTTATATTGGAGCAGTGAATACCGTTATAGGAGACGCTTGT
GAGTAGTTTATAGAAAGATTTAAAATTGGAACAGGAGCAGGCCAGTACCACTGATGGATC
AGTTAGATTTTATAGTGAGTGCCCTGGTATTCACATCTTTATTAATAATGATTCATAAGT
TTAATCATCATAATAGTTGTGATAAGCGTCTTTTTACATTTAGGAACTAATATATTATAT
TTACTGGGTTTTAAAGATATTTGGTATTGATTACTGTATCACACTGTTGATAAATTCTAG
TATTGATTAAATCCATTTTATGAGGATATATTAGTTTTAATATAATAATATGCAAGCAAA
TAATTCTAGCTCCACCATAAATCCTTCTTTTTAAAAGATTTTCTAGAATATGCCTGGATA
ATTCTGAAATATAAATCTTTCTCTTGAAGTTATAATTATTGGAATCTAAGGATAAATATT
AATTGTAGCCTGGAGAACTTTGGAACTTGTACTGAACAGTTTATAGGTCATTATACCTGC
TTCCAGTTAGTGTTATTCCATTTCTGCAAATTTCTAAGACAAACACAGATTATCTCCGGC
ATTGGTTAACGGCAAATCAATCTAGGATATGAAGTGCTTTTCTCAGTATTGGTTGATCGG
GTAATAGTTGAATTCAGGAGTAGCTGATTATGCCTGCCTTCGTGAGGACATGGTTATCAT
CATGGGTGGGGGTGGCTAGGTAATATCCTTCACCACCAACCCTGTTCATGATCATAGCTG
ACCAATGATCACCAGCTGGTAATCTGATTTTTGATATCAGGGAGGGCATAACTCTCCAGC
AGGTCCTGCCCATTGCCAGCCCTCATAGAAATCCTGTGGTTAGTCAGTTACGGTCACGTG
ATAATCTACTATTTCCACATTGTTTATAGAGGAGGGCAGAAGACAGCAATCACCCTGGGA
GCACAGATTAAGTGGAAGGTTTTCCCGGGGGTGCAGCACCAGTGATCACCGCAATTTTCA
CCGTAGAGTTACCATATTAGAGATAAACATCTTTGGTAACATATCCTGTTCATCAGTCCC
CAGGATAGAGTGTTGGCCAGAATTAAGGAAAATAACCGGCGGCTAATACCAATATTACAA
CCACAAGTAGTGAACTCTTCTTCATGAAGATCATAATCCCCATAAATTTACAATTTCAAA
TCAGTACCGATGGAACACAGTACTGATAATAATTATCTTTAATGACACTATTTACTTCTA
CAGTGACATTTATTTACAGATTCAGTAAGTGTAAGTGCATGAGCAAGGCAGTTCCCACTG
CGGGGAACGCTCACACAATCTTCTGTGGTGAGTATATCCTCCATAGTACGGACAGGTAAT
CAGTAGTTCCGCAGCTTTGCGTCCAATAACATTCATTCCCAGACCAGTGGTAATTACCAT
TTTCAGGTTTTCTCTTTGGTGGACCTGTTCCAGTGCTTCCGCCACTTGTTCCACCTGTTT
CTGGTGGATGTACCGGGCCATCTGGATCACATCATCCTCACTCAAAGATCGAGATCTCCA
CAAACCACCCGGGATAACCTTAACAGTGAATCTTCCGGGAGTTACCACTCCCATCGGGTG
TTTTCGGAAGTGTAATCCTCTCTGGTGATATTTCCAGGACCAGATGCACATCAGCGGTCA
CGGCGAAGAGTTCTGAGGCGGTGCGTACCCATTCATCCTTTAATGGAACTTTATCCACAA
TGGTGGCCACGTTGGTTACGGAGGGTTCCGGTGTATACCAATTCGGTAGCCAGCCTCTGA
GTCCAGTTCTTCCCTTAGCACATTCCAGTTCCATTTATTAAATTATGTCCGTAGTTGTAC
TCCCGGTATCGATAAAAATGCAATCTGGTGCCGCCATGTAAGCGGCCAGTGGGGCGGTGG
CAATCCAGTTCTTTCTGACCAGTTCTAAGGTTCCTTTAAAACTGTTTCATAATTCACCAT
ACCCGCAAACTCACAAAAGCAACTGGAAGGTTAAATGTGTCCATTACCATCCTGCTGATG
TCCCGGACTCCTTCACTCTTGTTCTGATAGCTATCCGCAAGTTCAGCCGTCATGGAAACA
CCAGCTGCATCAATATCATCAATATCATCGCCTAAAGCTCAGGAGGGTTAGAGAAAGTTC
ATCCTTCCGGGACCACATGGGCAAGATGGCGAAAATCCGAATTTACTACCGGTAATGTTG
CCTTTTTCATCAAGAATCCAACCACGGCCAAATCAGTATTGGCGCCTCCAATATCAAATC
CCGCAATCTTCAATTAATCACCTTTAAGTGGAGACGGTTATCTTTTTTCTGAATTTCTAT
CTCTCTTTCCAGTACGAATTTGCCGGGTAGTTCCCCGTGGACTGCGGCATTTACCACGGC
TTCTCCCAGATTGAAGTTCAGCATGTTGCACTGAGGCAACGTGGGGGTGGTTATTCTGGA
GTTAATTTCCACCAGATGCACTTCCTCTTCACCAGGATCAGGTCCACACCTATGTAGCCC
TTCAAACCATTTATCGATTCCACTGCAGTTTTAGCTTAGCAGATATAGCTTCATTCTCCA
TTGGGTGAGATAGAGGAACTTTCCCCCGTTATAATCCGCTATACCATCCTGGTGACTTAT
GTTCTGCTGAGGTTCAAGCTGAGTGGTAGGGCTTCTTTGCCATTGCTGATAAGGCTCACA
CTGGCACTGGTTCCTTCCACATAATCACTGCATCAGGAAGTAAGGAGACTGCTTACTGCC
TTGCCTGGTTGCAGCATCCTCAAATGATGTTTCTGAATCCACTGCCCGCTGCACTGCTGA
ACAGGAAACTCCGTCGGCAAGGTTTAACCACCACTTTGTTGTGGGGAAAATATTTCGGGC
ATGAAGTTCAACCTCATCCCAGGGGATTCTATAGAGTGGGTATGGTGGGAACCTTGTCTT
TAAGGAGTTATAGGTGAGATGTTATCTGAACAGATACGGACTGCATCAGGAATCCAGGCC
ACCTGACTCGAACACCGTTTTTTCAATTAGCCGTGTTAGTCCCGCACAGGATGAAATCTT
CTTCAGGTGCTACCGGTAGAGCGGTAATCAAAATTTGAGATATTAGGCGATATTACCAAT
CCTCAACAGTTTCTCCGATTATTATTGGTTGGCATTCGCGCTGCCTTCAATGGCATCAAT
GTGTTTAGAGATCAGATAACGTGGCCCGGAATACATTCCAGGTCACGAGGTAAGACCGCA
GAAGCATTGCCTTGCCTTCTGCAGTTAAAGCCGGGTCCGTAATACCCATTGCACTGGCAT
ACTCGAATACTAGGAGGTTCAAGATCTTCCCACTCCTTTAAATATCACACCGTTCTCCTG
GAAGGTATCTTTATCTAGAATAGGTCGTGTGCATATTATTAAACCGTTTTTAATCATTTC
GGGTTTAATATCCGGTAAAGGTCATGGTCAGTTACCAGGATCACACAATCAGTATCAGGG
CAGGTGTCCATATCCACCGGTTGCACCCCCATGGTTTGATTATTTCAGGAGATACATAAG
GGTCGTTAACAACCACTTCTGCGCCCTGGTTCAACAATTGCTCAATTAAAGGTTTGGCCG
GTGTTTCTCGGGCATCGGCAACATTCCCCTATGTAAGCAACACCCAAAACTCCGATTTTA
GATCCCTGAATAGTTTTACCCATATCTTCCAGGGCTTGCTGGGCGATTCTAACGACTTCA
CGGGGCATTTCCTCATTAACCTGTCGGGACGTCTTTATGAGAGGTGTTTCCCTCCCTCTT
TGCCGGGCAATTTCCACCAGGAAGTAGGGGTCTATGGATAGGCAGTGCCCTCCACACCTG
GTCCAGGGTGTGTATGTTCACCCAGGGGTGGTGGTTGGCAGCCCGGATAGCTTCAATAAC
ATCCACCCCTAAAGTATCACAAATTAAGGCCAATTCATTAGCCAGGGCTATATTGGTATC
CCGGTAGGTATTTTCCATAAGTTTAACCATTTCAGCCGTCACCAGGTCCTGTACCATTAT
GATCTCTCCCTCAGTGATTCTTTGGTAGAGTGAAGCTGCCCTTCAGGTACTCTCAGAGTC
TATTCCCCTATTACCCTGGCATTATGGGTCATTTCAAATATTGTATTGTTGGGGAGGGCC
CTTTCTGGAGTGTAAGCTACTTTAAAATCTTTCCCGGCTTTAAGGCCACTTTTTCCAGTA
TAGGAATAACCATATTCTCACAGAGTACCAGGAGGTACTGTGCTTTCAATTATGACCAGA
TCTCCTTCCTTTAAACCTTCCATAATTGATTGGGATGCAGATATGACTGCCGAGAGATCA
GATTCTTTATGTTCATCCACGGGGGTGGGAACGATGATCATTATGGTGCGAACCTCTTGC
ACTGCGCTCAGAGAGTCCGTGGTGGCAGACAAACAGTTATTTTCCACTGTTTCCTTTACC
ATTTCCTCCAGACCAGGTTCCATAATTGGAGATTGGCCGGAATTAACCATTTCGACGGTT
TTGTTGTTAATATCGATTCCCACCACTTTAAGGCCACTTTTCGCCAGTAATGCAGCGGTG
GAAGTCCTGTGTGACCTAAACCGAATATTGCTATGGGTGAATTTTTCTTCAATCATTGAT
TCTAATCCCTGTAAATGGTTTTTATCTGTTAGATTAAGGTGATAAGTTATATTTTAACTG
GCTAGTTACTGCAGTCTCTACTTCTTTAAATGGAATTTTAGGTATTTCACTTCCATCGTT
ATAGTTTCCACAGGTATTAACTAATTAATGAAGCACGACCAGAGTTTAAACTTTAATAAG
GATATACTGGTTGTATAATTCTTCGAGCCTTCATGACTCGCTTAGAAGTCCCAATAAATC
AATTAAATTTATTTAATTAATGGAAAACTACTTTGCCATGAAAAATTCATGCAAATTCTA
AATATCCTTGCAGATCATTGATGATCTTCTTATATTAGGGTAATGGTGATCTTCTTATAT
ATTCGGGGTAATTATATGTATTGTTTTCCACTGAAATAGTTAAAAAAGTGAGAAAAGATA
ATTAAAACTCATCCGACGAAAAACGGGTGACCACCAATGTTTTACCATTTAACTGGAGGT
TTGAAGAAGGAACACTGAGTTTATCTTTATCAAACACCATGTTTATTACATAATTGGAGT
TTTTTCTTCAAACTCAGCCACAGTTATCTCTTCCGTTACCAGAGTAACTCCTTAACTCGA
GTGCTGGCAACTTGTTCCGGGTTTAATTTCAGTTTACCCTGAGTATAGGCGTTCAGAATA
GCATCAACGATCTGTTTTGAGGCTGTACCATCTCCATGAGGTTGGGTGCTTCTTTCATGC
CCCGGTACAGATCTTCATCTTCCAATATTTTAGACACACTTTCCAGTATCTTTCTTGTGC
GGGAACCCACCAGGATGTTACCTCCTGCTTCCACAGTTTCGGGACGTTCGGTGTTGTACC
GGAGGGTGAGGCAGGAGCACATCCAGGGTGATGGCTTCCTCTTGAATTCCACCGGAATCA
GTCATCAGTAATTTAGAATTGGATTCCAGGATCAGGAAGTCCAGATAATCCAATGAAGCT
TGATCATCTTAATGTGGGGGCCTCTTCCAGTAGGGAGTACATTCCAAAGTTTTTAAGGTT
TTCACTGTACAGGGGTGTACGGGGAAAACAATGGTAAGACCTTTAATTTTGAGTAGAGCT
TCCACTATGTTCTCCAACCTTTGCCGGTCATCAACGTTCTCCGCACGGTGTAAGGTTAAG
GAAAGGAGGTCTCCTTCCAGTTCCAGTTGGGACATGATCCGGGAGTTCTTTGCCGCGATT
TTGAGGTTTCGGTAACAGGCATCCACCACAGTGTTGCCGGTGATGAATATGTCTTCCCGG
TTTATTCCCTCGAATAAGAGATTCAGGGCAGTTTCTTCGGTGGGTACAAAGAAAAGGCTG
GTGCAGACATCGGCCACCATACGATTTATCTCTTCGGGCATGGTTTTATCATAGGAACGT
AAGCCTGCTTCCACATGCCCCACTGGTATGTGTAATTTAGCTGCTACCAGGGCTCCGGCT
AAAACTGCATTGGTATCACCCTGAACCAGGACTATATCTGGTTTTTCATTAACCAGAACT
TCTTCAATGCCCTCCATCATGACTGCAGTCTGTTTTCCATGGGAATCTGAACCAACTCCA
ATGTTGTAATCTGGTTCCCGGAGTTCCAGGTCCAGGAAAAACTGCTGGGACATCTCATAG
TCGTAGTGTTGACCAGTGTGTATGAGAATATAATCTATGCCCTTTATCCACTTCGTCAAT
TAGCGGGGACATTTTAATAATTTCAGGCCGGGTGCCTATTATAAATGCTATCTTCATCTA
AATCCACCAATCATCAGGCAATTAACATATTTATCCAGTTCTATTAAGTTTATTCAGTTT
TATCAGTTTAATGAATATAGATGAGATTTAATTCATTAATAAAGATTCCACCGAATTTCA
TGAAAAATATCAGTGATTAACCAAAAAAATCAACGAATCCCTGACATAGCCAATTGCGTA
TCCTGTGGTTTTACATGGTTACATTCTTAAAAAAATGTCGGAAAATAGGGATAAATGAGA
TAAAAAAATTATAAGGATAAAATAAGGATTCTTGAATTAATTCTTGACTTTCCTCTAAAA
AAAAGTTTATATCCTTCAAATTACCTAAAAATTGTTGGTTGATCGTTTTCTCTGGGCACG
GTAGTCATCCATTATCTTTAAAAGTTTATTCCGGTCTTCTCTTTTCTTTTCTTCTTCCTG
GTTCTTTTTCCACTTGGAAATTTGCCTTTCAGATCCCGCGAACGAATCACCGCAAAATCA
TCAGCCATTTCCAGGTGCACTGCATCACGTTCTATCAGGGGAACCATGTTCCTTTCGAAT
TCTTCCGGCCTGATGTGACATTTTATCTGTGGTTAAAACTGCCTTTACCCCTATATCAAC
CAGTAATGATGCAGTTTGAGAACCTCCCCTTCTGAACTTTTTAAGAACACCACATCGTCC
TTTTTAATGTTCAAGAAGTGGTGGCTTCTCTTATGGAATCTTTGGAGAATGATTTTATGA
TTTTAACCGGTGTTGCTTCCTGGGAAAGTTCCATGGCCCTTATACGCTTTATGGATCCCA
GTTGATTCTCTAATTCTTCCCTCAACCCTTTTTCCCTGTTGTATTTCTCCTGGATACCCT
TGATAATGGAGTTTTTAGTGGTAATTTCCTCTGTTGCATTATGTTCTGGGAGTACTGGTA
CTGTAATCTTTCAATTTTATTTTCCAGCTGGGACAGTTCTTGCTGGTACTTGTGGATATC
CTGACTTAACCGGTTATTTTTCTTTTTTAAATTCATTATCTGTTTTTTGAAATTTTATCT
TGTTTCGTAACTCCATAACCAGGTTAGGAATATGGGCAGTTTCAGAATCTAAGAAATTCC
TGGAACCTCCTCTTTATTTTCCATCCCTGATATTGTCGATTCTTTTCGGGCTCCAGGTCA
CCGGGTTTCAATTTTTCCAGGGTGGCATTGATGGCTTTGGTAATGGGAACTTCATTTATA
ACCATGATTTTAACATTATCAACCAGTTCTAAGGGTAATCCTGAATCTATTGCTTTTTTC
TATTTGTTCCAGTTTTTCTGGTAATTTTTGTATCCCTGGATTGCCGCAGCCAGTGCATCC
CTTTCATGAGCATTTTGAGGTGCCAGAACCGGTGCTGTGTCCGGGATCGGCGTGATCTAT
CCCCGTAAACATAGTCATCCAACATCTCGTTTTTGGCATTAACCGCCAGATCCCGGTATG
GTGCGTATATCCTCGAGATTAAGAGCTGTTGCCATCTTTTTAACCAGTTTAGGTGGTTGA
TGAACATCAGTGGCAATTAAAACTGCTCTACCAAAACTAATGATGTGTTTGGTTATTTCT
GCACGGAAACTTCCTTAAAACTGTCCACACCCAGTATATGTCCCTGCAGATCAAGAATAG
CCACACCAACGGTCATTCCGGGATCAAGGCCTACAATGATCCCCCTTTGACTTTTCAGGT
TGATGGGTGACCATTAGCGTCTAAAATAAGTTTTTGTTTAAAATTATGAGGAGTATCGGT
GAACCAGAAGATTTCCTCCTTTCCATTCATTAGTCTGGAAAATTCACTCCCAATTGCTAT
AGTTTATATCTTTTGTTACTATTTATTGTTTCCCTTGCCCTTCACTCTCAGATTAGGTAG
GGGCGTGTTAAATTTAGTTATGATTTAAAAAAATATAATCAATGCATAAAACTTTTATTT
TCTATCTAAAGTAAGTATCATCTCTTTTGTGGCAGCAACCATCTTTTGATGGTTAAAACA
TTCCTTATTCAGGGTCTGAATAAAGCGGAACCACGGCATAGTTATCCTCTTTAAAGTCCA
CACCCTGGTAGGAAACATCCATTAAAATAAGGCTTTCCGGGGCCAGAGTGTATTGCTGCC
GGTTGACTGGGATCAAGGAACCTTTGAACATCTTCCACTTCCAGTTCTCCTTTTCCCACA
CTCAGGAGGACAGCCACCATCTTGCGGACCATGTTCCACAGGAAACTCTCACCCACCACA
TCCACCAGGTAAACCTGGCCATGGGGTGTTATCTGAACGCTGATCCACGGTTCGCAAGGG
GTTTCGTTCGCTTCTCCTTGAAAAATTACCATAATTATGGGTTCCTTCCATTAAATGGGC
TGCTTCCTGCATTTTTCCCACAGCCCAAGCATCCTTCACTTCCCGGCACAGGACATAGCG
GTAGTGGCGTTTATAGGCGTATCGCGCCTTGAAACCAGGAGGAACCCGGCTGGATCCTAA
AATACGTATGTCCTGAGGGAGGAGATCGTTTATTTGATTTATTATGAGGTCATTTTCCGT
GTTAAAAGACACCACATTCCCCAGGGCATGAACCCCACGGTCTGTGCGCCCGGCCGGAGT
AATTAGATTGTCCGAAATTTTTTATGACTCCCGATTCCTCCAGGGCACTTAGAAGTTCGC
CTTCACTGTACGCAGGTTTGGTTGTCTCTGGAATCCATAAAAATCCGTTCCAAGATAAGC
AATTTTTAAGGCCACCCTAATCATAGCATCTTACTCCCCATTACTGGTTGGAAATCATCC
CCTGTGAATATAAAAAATTTTATTTGGAATATTTCTAGCTTTTGAATATTTTTAAGAGAG
TTCATTATAAAGGATAATTAATTTTAAGGATAATTAATTATTCTTCCATCACTATATTGT
TTACATTGGTATTCATCCCATTAACGTATATACCCTGTAAAGACGATGGATAATACAATT
AATAACTAACTAAAAAGGTGATTTTCATGATATCAAAACGTACCATTTATATAATTTAAT
TTTTATACAATTTTACATGAACGTGGAAGAAGAAACTATATTCAAGGAATTTTGTCGTGA
TAGAAGTCTAGCAGTTGGTTCTGTTAAATTATACAGATTGGCATTAGATAAATACACAGA
TTTCCATGGGATGTCTTTAGAACAGTTAGTTAATGAAGCTGAAGATGAAGAAGATAATAT
CCCACGTTTGAGAAAGAGAACATTAATTAAACGTTTATCCGAATTTAAAGAACATTTAGA
TAATGGAAAATTATCACAAAATTACGTTAATCATCAATTATCATTAGTTAGATCTTTTTA
TGGTGAATTTGATATCCAATTACCTAAAACCCGCAGGAGAAAAACACGTAGCGATAGAAA
AGAAGAAACCATTGGAAGATCTACCAACAATGGAAGAGATAAATAAATGTCTTGATAAAT
CAAACACTGCATACAAAGCTATTATTTTATTGATGCTCTCCTCTGGTATGTCAAGATCTG
AAGTAGCTTCCTTAACATTTAAACATTTTTATGATGGCATTCCATTGAAAAGATTACCTA
AAAATTTAGGAGAACTGATTGATAAATTAGAAAATGAGGAAAATCTAATTGTTTACTGGA
GAATAAATAGAGTTAAAACCGGTAAACGTTATTTTACATTTAGTAGTCCAGAAGCTTCAG
ATCGGATTTTAGACTACTTAACAGAACTTCATAGAGAATATCCTGATTATAATCCTCAAC
CTGAGGACACCTTTTTAGACCATTTAATATTCCTATAAATCCAGAATCTGTTTCACAATA
TTTCAAACGGATTAATAAAAGGGCAGGGTTAATTAAAGGTAAACATGGTCTAACTGTAAG
ACCTCATGCACTTAGGAAACTTTTCGCAACTATCCTTGAAAAAACAAATTTCCCCATTTG
TATACCCGGTGGTTAATGGGTCATAGTGTAGATGGTACAACTGCTTCCTATTTCAAAGCA
GACCCTGAAGCTGTTAAACAGGAGTATATAACTATTTTAGATCACATAACGACGAATAAA
GTGGAAATTAAAATAGTAAACCAATATGAAGATCTTAAACAGGATGTTGCTGAAATTAAG
AATGAAAGTGCATTCAGTATAGATTTAGTTAGTAAATTACTTAATATGACTAATATTGAA
GTATTTAAGCAGGAATATCCTGATTTAAGTCCAGAAGAATTAGAAATAAAGTACAATGAA
GAAAGGCAGAATTAATTAAACAAACACAAAAACTAAAGGAAAAAATGGATAAGATGGAGA
ATAATATCAAGATAAAAGATAAAATACAATAAATAATCTTAAGTGTAACTGTTAGTTATC
TTATTCTTCTTCCCTTCTTTAGTATATCATGTTTAGTTCTATGATTCATCTAAAAATTTT
AGAAAATGATGTCAGAAAAACCAAAACCTAAATGAACAAACATACAATTTAGTGTAAAAA
TTCACGTTTCTACCCCTGTGTGGGAAAAGTTTTCGAGTAAACTTTTTAATTCCCTTTAGT
AAAGTACTAAGTAAAGTATTTTAAAGGAGTTCAAGAGCTTATTTTTTAAAAAGTCAATTT
TTTAATCAAACTAATCGAGTAAATGAGCGATAAGTTAGATGGTTATAGGAAAAGAAGGAT
AAATAAGAAGTTATAAGCGATAAAAGGTCTAACTTGGGGTCAGAATTTTTTTAAGTAAAG
TCCTAATCACGTAGAAGTCTTATTTTTAAAAATAATCCATTAAAACAATATTCTTATCAA
GATTTTGTTACGTTTTAACCCTAGAAATCACTAGAATAATAACAACAAGGTAAAAAAGTA
TTATATTTCAATTGTAAAAAATTGCTTGAACAAAATATTAAATATATGCCAAATATCTAA
ATAATGTTTACAAATATTAAAGATATACTAAATTTTATACTAATTCTAAAATGTGTATTT
GATAACAGCAGAGAGCGACATTGAAATCAAAATATAAACAATAATCTATAACCTCTTAGA
TTATAGCTATTTTAGGTAGGAGTAATTGGGAGTTTTTCGGTGGTGGTGGGGGTTTTTCCT
ATGATAAAGCCAGAATGTCAAAAAATTATAAACCATTTTTCCCATTATGGACTTCGTAAT
ATATAGATATGACGAAGTTTAATAAATCTATATAAAATATTTAAAAACTTTTATAAAGTA
CCAAAAATAGATCTAATGGTACAGGTGAAACAATGGCAGAACCTAAGAAAAGAGGAAGAC
CTAAAGTAAAAGAACCAATGGAACAGATAACTATCAAATTACCTCCTAAGATGTTAGAAG
AATTAAGGGAACTATCCGGAGAAAGTTATAATCCTATGAGTTTCCTTATACGCCAAGCTA
TAGCAGAATATTTAAAAAAAGTCGATAAAATGATCAGCTTTTATAATATTTGAATACTAA
AGATAGTGATATAAAGTTTTATCTGCTAAAATGGGGTGTTTAATATTATACATGATAATA
TTGAATCTTTGCCTCCTCTTAGAATTAAAAAATGAGATATCACAAAAATTCAGAAGAGGA
CTTTAAGGTCAAAAAATTGATTGACTCCAAATTACTTCTAGATCGGGAATTTTATGATTT
ATATTCTAAAATAAGTCAAAAATCTAAAGAATTATCAATCTGTTTTGATCATCTACCTGA
TCTTAAGGATGCTCCTGATAAAAAATTAATGTCCTTTTTTCTCCTGAAAATATAATATTT
CAAAATTTATGAAGCTTTCTCTTGATAAAATATCAAATGAAAAACTAATCGACTCAATGG
AAAAAGAACTTAAAAGAAGTTATGCCAAAGAACGAAGACTTAAAAATGAAATTCAAGAAT
GTGAAAATTAATTAATACTTCTAATCCTCCGGTTCGCATCCCAGAACACTTAGATTCAAT
AAAAAAATTACAAAACTCTAAAAAATGAAATTAAAGATAAAAATGAAAAAATAAATGAAA
TGATTGATTCTCAAGAAGAAATAAATAACTCCTTAAAAAGAATAGTTCAAATCGTTTTTA
AAGGAATTTATAAGGATATGGAAAGTATTTCTGATGAAATCAAAATGAAATAACTCATTT
TGACAAAAACAAAGATTTCATCGAACTTTATCAAATACTACGCTTTTTTATTGTTCTAAA
TGTTATAGACCTGTTTCTTTCTAGGAAATTCCATATAATTTCATGTAACTGCAGTGAAGA
AATAAATGATGTTTCAAAAACTAAGAGAATGATCTTTTATCATTTCAATGAAAATCTTGT
TAATTTTATTGAGGAAATAAGTGGCTAGAATTTGGTGTCGATCATCTCTTAAAAGAAAAA
TTACCAAACGTTAGTTGGATACCATGTGTTAGGTCATTCAGGTGTAGAACATGAGATTGA
TAATATTGCAGAATCTAGTAAAACACGCTTTTTTGCGAATGTAAAAATAAATCAAAATTA
ACTCCAAACGACATTTTTATTTTTAGTGGTAAGATGCTTGATGTTGGATGTACTAAAGGC
TATATATTCACAACAGCAAAAGAGGAGAAGGTAAATATTAACACAAAGAATCTTGCGAGA
TCAAGAAACATAAAAATAATTACAGATGTGTTAAACAAACAGACAGATACGCTCCTTAAA
GAAATCCAAGAACCTGATGCATAATAAAATATAAAGTCAGTTAAATTATCAAATTTAAGT
TGCTGTTTATACATCATCTTTGATATTGTGGTAAATAGAATTATGGATTTTTTGTTATTT
AGATTTCATTTTTATTTTTACAATTAAATTTTTATTTCCAATTTAGAAATACTGAACAAT
TAGGGAATACAATTTTGTACTTCAGAACATTAAAAAACAGATAGTGAGTTATAGAGATAT
TCGGAATTATTTAATGATCTATTAGAAAAAAAGATTCATTAGAAGATGAATAGGAAAAAA
ATTATCCAGTAACATTTAATTAAGTCGGTAAGAAATGAAAAAATTTACCTATTTAATTCG
TCATTCAAACTAAGAATATCATAGATATGGAACTATTAATGTTGTTTTCATTATGTTAAG
TTCTCTAGAATGATTTAACATCATTTTTTTCCATTAGCAAGAGTTACATAAATTTTTTAA
TTATCTTTTATTTTAGTTATTTCCGATTTAATCAAATTTATCTATTAAGATTAGTTTTGA
ACATCCTTTATCTATTAATCATTAAGTATGTGATGAAGTAGTTCAAATTCTAACTTTTTT
AAATACCTATTGTTTAATTACAATAACCATTAAAAAATAGAATGATACCATCATACCTAT
ATTTTAATGACACCTTTGTTTAATTTAATTGAAGTTATTCAGATGATCATCTCCCCATCA
TAATTAAACTGAATATGATCTGTAAGATATTTATCAGGTATTCTAAGTATTATGTCCTTT
TATATCGGGGTTTAAATAAGTCCATAGGTGGTTTGAGTATTTCAGGTTTAATTAATTCAG
GTGATTCTTGACATATCTTTAATGCACGTGTTATCTTGTGATTTAAAAATGTACCATCTT
TTCTCAAGTTTATTTGATGAGTATATCTCCTTTTTTAGTATTTCGTTTAATATACCTATT
ACTTGATGTTCAAGTTGTTCTGCCGGAACTAAATAAGCTTTATCCAGTATATACTTTGAT
TCTAATTCATCATCATATTGCAAGTAGAGAAAATAATCTGTTCTATTATTATCACCCAAT
AATTGGTTATTCCTATAAAATTTTTCCATGTAACTTTTAGGAACTTTTATTCTTCAAACG
TGCCTTATTATATTTTTTAAAGTCAAGCCTCGAATAATAATCCATTTTATCTTGATCAGT
ATCCCTGTGTTTATGTTCATAAGCTTTATATCCTCGATATGGCATTAATTTGACATAAAC
TGAATCTGACTTCCATCAAAATTATTGGATTTATAATCAATAGTATAACATATATCATCC
CATCTACCTTTCTTTAGTTGTTTGAGTTTAAATGGATCATCTTTTGGGTATTTTGCTTAG
ATAAATAACATCATCTACCCCATTATCTGTTCCATCAAGTAAGTATTCTAATCCTCCTGA
AAACAAATCATCATTGTTATTTAAGTGTTTTAATAGATTATAACTGTATTTCAAAATATT
TGTTTACCTAAACTATTAGCTTTAGTTTCTGGTTACTAAAATCATCTTGTATTCTGGCAG
GCTCGTTAAGATCTCATATTATAAATTGCCATTTTTTCCTCCAACATAAGGTTTTATGAA
AAAAATGAAACGTTTCGTAAATGTCTAAAAGAAATTGAACCTGAATTAGTAATCAATTTT
TTAATGATGCATAGGATTAAAATATATAGAATCAATAACAAAATATCATACTTAATTTGT
GGTTTGATTTTATGGTGGAAAATAGTCTTTTCAATCAGCCTTTAATGAACCGTTATCTTA
AGAAATACAAAAGAACTTAAATTAATCTATACAAAGAAAACTGATGTTATAAAGTGGATA
AAAAGTTAGAAAACGGTGAATTAAAGGATGAAGTATCTAATTATGGTCTTTTTCACGTTT
GATCCTGGAATCATTATTAGGTTATGACTATGAAGAAAACATTGAAGAAAATGTAAAAGA
AGACTATGGAAGGGGATTTAGTGAATTTGCCATGAAAAAGATGGTAAAAAATTCATGGTC
ATAGAGTTAAAAGGATCTGATACTGATTTAGACAAACCACAACAACGTAAAAATGATAAG
AGAACACCAGTAGATCGCTTTGATTATGCTAAACGTTCCGGAGATATAAACCGGATACTA
GTATCCAACTACGATGAATTTAGGCTATACAATTGGCATAAAAACAACATCAGTATATAT
CTTTCAAAGCTGAAGAACTAAAAGACCCTGAAACATTCAAATCATTCATGCTAGTTCTAT
CTAAGTTCTCCACCATAGAGAACAATTTAATAGAAAAATTGGTATCTAAAACTATTTTTG
TAGAAAGAGATTTTGAAGCTGAATTTTACAAACTCTTCAATGAAACCAGATTAATGTTAA
TAGCTGAAATAGAGCATATACATCCAGAATTCACAAGAGATCAATCTGTTCATTATTCAC
AACTAATACTTAACCGATATATTTTCATTTGTTTTGCTGAAGACCTGGGGTTACTACCTG
AAGAAATATCAGTTGGAACAATAGAAACACCTATAAAAAATGAAAATTTAGGGCGTTCAG
AGATATGGCATAGGCTAAACGGTCTTTTTTTGGATGTAAATGAAGGTAGTGATCTTAAAA
AGAAAAGATCTATGGATATAACGGTGGGCTTTTCAAAAAGGATCTGGAATTTTTAAATAT
AAGAGATGTTATTGACGATCATAGTATTTTCCAAGATGTTTATCAAAAATGGAAATTTGA
AGAATACCTTTAATCGTAGAAGCGAAACTAGGTCGATATAGTGGGAAAAATAAATCCCAT
TTACAAAAATTTAATGACCATATCCACCTTTAATTTTTCATCTGAAGTAGATGTAAACAT
ACTTAGGACACATATTTGAAAACTCCATAGGAGATATAGAAGAACTAAAAGCAGATGAAA
AGGGCAGAAGGAAAAAGATGGAATCTTCTATACTCCCGAATACATTACTGATTATATCTG
CCGTAACACTATAATTCCTTATCTCAGTAAGTCGGGAAAATCTAACACAGTAAAAGCTTA
ATGGATGAATACTGGGATCAGAAATCGAAGAACTATATGAGAAAGTAAAAAATATTAAAA
TAGTGGATCCTGCCTGTGGAAGTGGAGCATTCCTAAACAAAGCAAGTGATATACTCCTAG
AAATTCATCAAGCCATCCATAAAGAACAGTATAAAGAAGATAAAACATTAATGCCCTATT
TTGATAACATCAAAGAAAGAAGAAAGATTCTTTTAAACAACATCTACGGAGTAGACCTCA
AACGAAGAATCTGTAGAAATAACAAAACTATCACTATTTTAAAAGTATGTAGGAAGGGTT
TAAAGCTCCTAACCTAGATAACAATATTAAATGTGGAAATTCATTAATAGATGACCCTAA
ATATACTGATAAACCATTTAGATGGGAAAAAGAATACACAGAAATCTGTTCATCCGGTGG
GTTTGATATAGTAATAGGAAACCCTCCTTATGTTAGACAGGAGAAAATTAAAGAGATAAA
ACCCTATCTTAAAAAAATTATAAAGTTTATACTGGTGTAGCAGATCTTTTTGTTTATTTT
TTGAAAAGGTCTTAATCTACTTAAAGATAGTGGGATGTTTGCTTTTATCTGTTCTGATAG
ATTTACTAACACCAACTATGGCCAAAAAACTCGTAAATTAATTCTTGACAATGAATTTAA
AGAATATATCTACCATTCTGAAAATACATTTGAATCTGCTGTTGTTCTTTCATGCACTAC
GATCATAAAAAAGGTAAACCTTCTAACGATAACAAAATCCGCATTAACAACGAATTTGAA
ATCCAACAAAATAAGTTAGATGATGGGTTCTGGAGTTTTGAAAAACCTGAAATAATGAGA
TTAAGAGAAAAATTGAAAAACAGAGCATAGAACTACAAAATATCCCTAATTTAAAGATTT
ATTCAGGAATTAAAACTGGTTTGAATAAAGCATTTATGATTGATCTAAATACGAGAAATA
AACTAATTCAACAAGATTTTAAAAATAACGAAATTATTAAACCATTACTCCGTGGGATAG
ATATTCAACGATGGAAGATGGAATACAGTGATAGGTATATAATTTTATCAAAAAGTGGTA
TGGAATTAGAAAATTCATATCCTTCATTATTTGATTTCATGAAAAATAATGAAATTAAAT
TAAAAGATAGGTCGGATCAAGGAGAATTTTGGTATAATTTGAGAGATTGTGCATATTATG
ATAAATTTGAGAAAGAAAAATCATTTGGACTGAAATGACTCGAAACCATCCTTTTTAATA
GATAGAAAAATATTTCTTGTTAAATACAAGTTATATGTTAATAATTGATAATGAAAACTT
TAATTTAAATTATGTTACTGCTTTATTAAATTCTAATTTGCTTTTTGGATATTTTTAAAG
ATGAGCCCAAAGTTATATGGACAAAGGTTAAGATTTATTCATCAATATGTCAAAACTCCC
AATATACCCTGCTAATCCTGAAAAACAACAGCCCTAATTAATGCTACTGAAAAATATTAA
ATAAAAATAATGAACTTCAAAAAGAGATTAATAGTTTTAAACATTGGATTCAAAAGGAGT
TCAATGTCGAAAAATTATCTAAAAAACTTAACAAATACTATGAATTATCTAAGGATGAAT
TTATTGATGAATTACATAAAAAAGGTTGATACTAAATCGAGAAAGAACAGAGAATATTTA
GAACGTGAATTTGATGATAGTTTAAACATAATTAATCCTTTATTAGATACGATTAAAAAA
TTGATAATGAGATTGATCTAATGGTTTATGAATTATATGGTTTAAATAAAGATGAAATCC
AGATAATAGAGGATAGTTTGAAAAAAATGGATTAATCTGCTTCAATTGTACTGCTAATTA
ATTTGGTATGTTCTATACCTTTCAGTTTCATTATTTTCTCAGTAAGATCCCTTAGGTATT
CAATATCTCCTTTAACTACTATTACTTCTAAACACTGATTTACATTTAAATAAATGTTTA
AAACTGAATTAATGTATTTCCTAAAGTTATGTTGGATGTCTGTTAAATTTTCCAGAGCAT
TTGGAGAATTTTGATTATAAATTACTGATATAACTCTATTTTTTCCCCTTCCATTTCTTT
CATCCATTTGTACCTGATGGTGTAATCTTTTAGGGCATCTCTTATTCCTTTAGATCTTGA
TGGATATTTCCTATCCTCTAGGACTTCATCAAGTTCTCCTAGGAGTTTTTAGTTAATGAC
GTGCTAATCCTAATCATATTCTTCACCATTATAATAATTTAATTAATATATTTATTATAA
TATTGTATGTTAGGATTTAATGAAGTTGAATAGGTGATAAATTATGGAAACTAAAAAGAT
GACTTCCTTGCTAAATTTGATAGAATGCTAGAAACTGGAGAAATAATGAGATTTAGAGAT
GTTAAGCGTTATTTTGAGTAAGTTTACAGGTAAAATGGTTAAACCATTAGAAGATGATCT
AAATTATAAAAAATTCAGGAAGGAGATATTGTAGTAATTTTTAATGCTGAAGAATATTTA
AAAGTACAGAAGGGTTATGAGTTTCTTAGCAGAGATATTAAGGATTCTTTAAAGGAATTT
AAATAGATTATATTTCTTTTATTATAGTGTCCATAAACTGTTTAAATGTAATATTATAAG
ATATACAGATAGGAAGTGTATTAGTTAGCTGGAGAAGAATTAACAGAATCCTATTTTCTA
GTGATCCTTCTAAATTAAACATTAAAAAAGCTATAAATTTGAAATATGAAAATACTCCGT
CTTCTTTGTATAAGTATAAAGATTTTGATGATAAAGGATATTCATTAAAGTTATTAAAAA
ATGGCTTTGTAGAAACCCTTTTTTTAGTTGATTTGTGTTGTTCTGTAGATGTTGTATATT
GTGTTTTTGAGTTTGGTTTCTTTGTTTGATAGTTGTGTGCTTCTGCTGTGGTTTGTGCCG
TTAAATTTTCTTTTTATTGTTGAAAATATGCTTTCTATGTTGTTTCTTTTTGTATATTTT
GTGTCGGAATATTGTTGGGCTTTTTAGTCTGTATTGTCCTTTTTTGCTCTGTTTTTGAGG
GGTATTTGGTCAAATGCTTTGATTTCTTCATTTATGCATTTTCTTATTGGTTCTGTGTCA
TATGCTTTGTCTGCTACTATGTAATCTGGTTTATACTTTTTGATTTGTCTTAATGCAGGT
TTTGCAAATTGTGTATCATATTTTGGTCCGCGCGAAGTTTGATAATATAAAATAAGACGT
GTTTTCACGTCTATTGTTAAATGGTTTTTTATGTAGCTTTTCTTTCTTTTTGCCGTATTT
TTGCATAATATTTGTCTGCATAATCATTCGTAAAACCAGAGCCGTCCAATGCTATTATAT
CTGCTTTAATATCGTTTAATAATAGTATTAATTGGTTAATTTCTCTAATTTGTTCTGAAG
GTAATCGTTTAAAGAATTTTTGGATTGTTGTAAAGTGCGGAACCTTTTTATTCTCAAATA
TCTCTTAATTACGTCCGATACATCAATAACATCAGTGATTTCACGATATGTTGATTTTGT
GTAAATTTTCATTACTAATATCGTGAATAAAGTATGTTGTGAATATAAATGGTTTGAAAA
GGCATTAGAATACTTGTTTATCGCTATTTTAACATAATAGTATGTCCTTTCAATGAATTC
CACCAGTTTATTTTCTTTAAATTTGCTATTCTTGTTTAAAAATCTTTTTAAACATTGAAT
ATTAGAATTTTTAAAACCAAAATCCGAAAGATTTAACTGCTTTGAAACCCCAATATGAAC
AGGGGAATAATAGATTTTGCGAATCATAATAATATTATTCCCTTTATCATTATAAATACT
TTATCAACCGTATTTAAAAATATGCAAGTGTAATTTCAAGTGAAAACAGGAAAACACAAC
TTAAAACTTACAAATTTTTTTATTACAAAAAAACCTGTCTTCAAATAAAAAAATTAGGGT
TTCTACAAAGCCTAAAAAATAATGAAATGCATCTTTCAAGACCAACTGAGTTCAATGATC
CTTTTGATTGTGCTTTAAAAATGGCTTCGAAAGATTTAGATGAGGACTATATTAGAAATG
TTCTTTTAAAACATATTTTTGATGAATTAAAACAGAGGGTTTAAGGTTATCAAATAAGGA
ATTCTTTTAAACTAAGAGGAAAAACGATATTATTCATCATTTAGCTAAGTTTCTTTGTAT
GAAAACTAAACCAGATATATCGTTAGAAAAACGTGATGAATGTATTAAAAATGAAAAAAA
GGATTTTAAAGGGTTATTTGGATTTTGGTTTAAAAAAATAAGATTCATGTAACTTGTTTT
AGTGAAACATATGAATCCATTTTGATGTGGAGTCATTATTCAGATCAACATAAAGGTTTT
TGTGTCGAATATGATTTTAAAGAATTAGGATTAGATAATCAAGTAACACGTTTCATTTTT
CCTGTTATTTATCAGGAAGCTATTTTTGATATGAAAGATTACATGCCGGATTCTAATAAA
GAATTTGACAAATGTCTTAAAAAATATATGGGCAAAATTCGACCGAAGATATTTTAAAAG
GATTAGCACTTCCTCAATCAACTACAAAAGCTAATATATATGGCTATTTTTTATAATGCT
TTGATTAAGTCTAAAGTTTGAGCTTATGAAAAAGAATGGAGGTACGTTTTTCCTTATAAA
AATGTTAAATATAAATCAATATATCTACCTGTTCCTAAACCAAAAGCGATCTATTTGGGT
ACAAATGTCTTGATATAGAAAATAGTAAAAAAATCATTGAAATAGGAAAAGAAAAAAATA
TCAGTGTTTACAAGATGCAAATCAAACCATCAGAATTTAAACTTGAGTCAAACATCATTT
TAAAACGGTAAATTGGGTATAAGCTAAAGATTATAATAATAACTCTAATTGTAAGATGAA
AAATGTTTTTCAGTAAAATGTTTAACCTAATGTTTGAGTTAGATAATTACTTACCCTAAT
TTTTATCATTAACTGGAAATGAACTTGCGTATATATGATTAGGTAAAAATAAGTTCAATC
ATTATTATGGATTCATGATTTTTTATAAGTAAAAGATCGTGAAATCAAGGTTTTAATGAG
TTAGTTCTATATTAACAGAATTAATATTATTAAAAAATCTAAAAATACTATGAAGTGATA
ATCTGGAGTTAAAATTTTTAATAATCGAATTTATACTAATTGACGATGTTAAAATGTAAT
AAGTGAGGTTGAGAAATGCGTACGAAAAAGTCAAATGAAATAGTTTGTTATGATAACTGT
TTTTTGTATAACTTAAACAAAAAAAAATATAAAAAAGAATAAGTCGAAAAAGTAGTACGA
GAATGAAATTATAATGTAGAGAGGTGATTTTTCATGTTTATTATGCCAGCAGTGGATATT
AAAAACGATGATAAATGTGTGCAGTTGGTTCAGGGAAAACCAGGAACAAGAACAGACTGT
ACTGGTAGATCCCGCAGAAGTGGCTAAGGGGATGGGAGAGACTGGGACGCCAGTGTGTTT
GCATGTTATTGACCTTGGTGGAGCTCTGGAAGAAGGGGGAAATATTCGGTGGTGGAGGAT
ATCCCTCAAAAGCGTCTCCCATACCGGTTCAGATGGGTGGAGGAATCCGCAAGCATTGAT
GATGCTGCCCATTTACAGCAACATGGGCGTGGACCGGGTTGATCGCTGGAACCCTGGCCA
TTCAGGAGCCAGAAGCCGTGGAAACCCTGTCCCAGAATTTGCAGTCAAGGGATCGTCCTT
GGTGGCTCTGGATAGCAAGGACGCCCAGGTAGTGGTAACGAGGATGTGGACGGAAAAACC
AACCAGCAGACTGCCCCGGAACTGGGAAAACCATGGAAGAGAAGGGAGCGGGAGGAACAC
TATTCACCAACGTGGACCACGAAGGGCCCCTGGGAGGGTTTTAAAGTTGAACCTCTCCCT
GGAGCTTCCGGAATCAGTTGTATTACCCCGTGGTTTACTTCCGGGCGGTGTGAGCACCCT
GGAAGATGTGGCCCTTTTAAGCCAGACTGGATTGCATGAGTGGTAATTGGTTCAGCACTT
TACAAAGAAGCACTCTGAATTTTGAAAGGCCCTTGATTATGAAAAATAGCCTTATGATAA
ACAGTCCCCTTGATCATGAAAAATGAATTTTTCAATCTTTTTGATTGATCCTGATCTCTA
GGCTAGTTCCTTTGTATTAGAGTCCTTTCGGCGATATCCACTACTTTTTTCGGACGGGTA
AGAATCTGATCCGGGTTGGTGGATAATGGAAGTGATGCCGGTCTTCACCAGCCACCTCAC
AATGCCATATCTGGATCGGAACCAGCATGGCAACTTATCCACGGATACAGCTTTCAATCC
CCCCTTATTGTTGATTGCAGGCTTCGATAGCTGCTTTTATCATGAGGCCAAAGCCCCGAG
AGGTGATTGAGTTGAAGTTGAGTGTTTGGCTACCACCTGACTCTGCGGTCAACCGCCAGG
GAGCACACATGGCCATGTCACTCGTGCTCGGGGATTTGCAAAGTCCGTTCCATCCTTTAT
AAAACTCTTCCAGGTGCTGAAGAAACTGCCGAGGGGGTTTCAGCTGATGCCCCCACTGGC
GGATCACACGGTGGGAGTTTGAGTCCCACTTCCTTCATGACTTTTTGACACCTCCTGGTA
TTCAGAACACGTCACGCACCAGGGGTATGCCAACCCCGCAAATTATCAGCCACCCCTCCT
CGAAAATGAGTTCCATTGATGGCGTCAAATTCTGCTCTTAAGAATTTCAGGATTTTTACC
AGAATCCTTGCATGAATGCCCCCCCTGTGCCCCATCAGCGTAGGATTTTTTTTCCTGCAG
GTTCCATGCTGCCTTCCAGGCGTTTCAACCTCGTCAGTGGGTATGTGCATCAAGGTGCGG
AACCGTACTGAGTCCGGGGCAAGAATGCATCGGCTATCAAACGGACGGCATCGGCACATC
GCGGACTAATTTCTCCTCTTCAGGAGTATATTGCGGGGGTGTTTTTCCGTGCGGATGATA
CTGTTTTTCCAATGCGTATGGATCCCACACCATCAGCCAGGGAAGCCACCTTCCAGGCGA
TTTCCGGGACATTTAAGTTACACTTTGATGTTGGTGGCCGGGAGATGGGATCAGTGAAGT
ATCCTTCTTCCTCCTCTCCATGAACCTCTGAAATATTGCCAGTGCTGCTGCCTACTGTTA
CTATGGCGCTCTGGCTTTTCCGTTCCATTACCGGTTCCTACCACACAGGGTACCAGATCC
TCCCCGAGAACAATGGCCATGGCGGCTGGTTAGGCCACTACAATCAGACTATTCCTCCTG
CCCGGTGAAGATAGGATAGCATGTCCCAGATGCTCGGGATACCACTACTATTTTCCCCTA
CGAGTTTCAGGAGGTCCCCATCCTCTATCTTTCTAACCTGCCCCACACCCACGTGCAAGG
GCCGGTTCCAATGCCCTCACCACAATCATAGATATATTTTGTCAATGATCAGGGAAATAA
TTTGGATATTCTATTAAGGAAATTAGAGGATTAAAGACTGTAGAAATGTATTTGCCAACT
TAATGCTTTTCTGGTAAGGTGAGTAAAATAAGTTTTATCAAATAAAAAAAATAGAAAAAT
AGGGGAGGATTATTTTTAATCAGCCCACTTGATTTATGATAACCTAAAGTTCAATGTAAT
AACCTTTCATATAGAAATAATTATATTTAATTTAATTTTAATGGTCCGGTTTACTACTTA
ATTTTTCGAAGAGCGTTTATATCACTTTTTTTAGTCCTCCCACTTTGTTAGGGCCACTAT
GTAAACTAGGCCAAGCCAACACCATGACTAAAGCAAAGTACACATAACATTCTGAAAAAG
GTGATATAACTGAAAGGTTATGCCGAAATTGCCGGACTGATTAAGAGGTTTGAGGTATTA
ACAGCAACATTGCCCCCATTATTCCTGCAGCAGCCAAGACGATTCTGCCCAGATCTTTGT
ATCTGGCTCATACATCTGCCACTTGAAGGGTTTTCCATACTATGGTGGTCACAGAACAGG
GCGGTGATTGCTGTACGCAGCAGTACCGGTGATCTCAAATAGGCACTAAATACATACCGC
CACGTCCAATATAACTCCCGCAACTAAAATAACCATGGGAAGGTATGGTTTTCCCAACTT
TGAGCTTATACTCGGAAGAAACCGTGTAGATATGGCACAATATTCCCACCGATAATATCT
GTAAAGCCATGGCCCCATTCATGTATGCCGAATTAACGTGTGCTAATTTCATTATAAGGA
AGATAAAGGTCCCCACACACATGGGAACCACCAACAGACTGACGGGTATGATAGGATCAC
ATAGCTTTTAAGTACGTGCCGGTTTTCAACTTTATAGCTCGGCTGTGGCCGGTGAACAGC
CGTACACTGCCATGAAAATTATGAGGTAACGGCCACCGGAGTGGCTGCACCGTAAAAACC
CAGCTGTTCACTGGCCAGATAAGCCCGACAATGGGGAACAACGGCATCGAATAAAGCAGT
TCGCCAGTCCGGTTACCAGAACAGGAAAGGCAAAAATAATAAGCACCTTTAGCCAGGATA
ATTCCTGCTTAAGGGTAAAGGACAGTTTCACATTTTTTAGACGTTTACTCTCCAGTCCCC
TGCGGTGTTGCGTAGACCCGGCCAGGCGGAAAGTGAAACCCGATAGCAGTACCAATAACC
GTTCGGCCACCTGAAATCCCACCCAGATAAGGATGATGGCACCGTTTGATCGCGTGAAGA
TCCGCCTCCAAAGCCTTGGTGATAACGATGTTCCCCATCTGGAAAAGCGCCCTGGAATGC
ACCACGGAAAACACCCACGATCACACTGAAGAGGGGGTGATCAGGCCTACCAGCTTCGGG
GAAGAGCAGCTTCTGGTTTATGGAAATAGAGATTGGCCAGTGGGTCAGCCATTAAAAAGA
TCGCCAAACTGAAGAACAACCCCAGAACAATCGGCGATTTTTAGAGGTGAATACCTGTTT
CACCGGCCTCCTCATCGCCTTTAGCAGAATATTCAGAAACGTGTTTGCAGCAAATGGCGG
GGGCATTCCCCGACGCTATTTGTATTAATATACTCTGTGTGGGGGCTACAATTAAGTATC
CTGAAACCTGCAGGTCCTAAAAGGTATGCGGTGCAAAACGGTAAAGGTAACCCCAACATT
CGAATTATGAAGGCAATCGATCAGCATGATCAGGCTTCCCTAGCAATTTTTGAACTCATG
ATAATTGCCAAAGATATGATTTTACAATAAACGTTCCCTGGACTTATTTTATCTATTACC
CAGATGATTATTTTTATCTTAAGGATTCAATTCACTAATTCTTTATTTATAAAACTAACG
TTTATTAAACCCAACCATGGACTGAAGTTTTTTGGTGGTTATCTTACCCCTGTTTGTGTG
CTGGTAGATTTTTAAGTGATAGATTTTGATCTTGAAAAAAAGATCAAATAAACTGACTAA
AAGACAGATGAACTATAGTGGCTTAATTTACTCTGTTGAAGTTAATTAACAAATAACACA
TATTAAAATAATTTTACAAGAGGTGTAACTATTAAAACCGTAATGGCTACTGGAACATTT
GATTTAATACATCCCGGTCATGAGTTTACCTGAGGAAGCAAAGAAACTGGGAGGTGAAGG
TGCTCGATAATACGTAACTGAACGGCTTAC
>contig_12
TTGTACTTCGTTCAGTTACGTATTGCTATTCCTCTTTAGGCAGCAGCACGCGGTTTGAGG
TTCCCAGGATAGCCACCGGATATTTGGAGAAGGTTGCCCTGGTCAAACCAGGACCTCAGC
TGTCCCACAAGTGTTTGTATTTTTTAAGTCCAGGGTATCCGTGGGCTGGTAGCATTTCAG
TGGGTGTAAATGTTTATTCCTTTTCCTTCGGTCTGTTTTAAAAGTTCTTCCAGGTTTTGG
AGGCTGTGGCCGGTGACTAAGATACCAGGGCCTTTAACTGATCCCACTGGTACTTCGGTG
GGTACTGGTTCGCCATAATTATCAATCGTGGGCCTTTTTAAGTAGTTGCATGGTTTTGAT
GTTCATCTGGCCAGCTTCCGGGGCCAGTTTCACAAATTCCTGGGGGTCGAAGTTGACGTT
GGTCAGGGTGGAAAAGAATCCGCTTTTCTAGGAAGGCATCCACCTCGTCATCGGTGTAAC
CCAGTTCACGGGCATGGTACAGGTAGGCGGTTATTCCTTTATGGCGAATAACAGGTTGTC
CTGCAGACGGGCTACAGTGGGCTGTTTCCACATACTCCAACAACGGTACATCCAGTTTCA
CGGGCAGTTTGCGAACACTGGTAACAGAACATATCTAATGCTTCTCCTTTTTCCATTTTA
TTTTCCTCCTTATTCTACTCTTATTTTTTTAATTAACCACAGAATTTCACAAATTTTCTA
TTTAAAGGCCTTATTGGGTCTTTTTTTACACACTTAATTGTTCTATCCTATCGAATGTTC
TATATGTATAGAACAAAAACTATATATAATTTTTGTTTTGATTTTTTTCAGAGATGGAAA
CAGCTGAAAAATAATCCGAAGTACATCCTGAAAAAAATAAATAAACTTATGTGACAAATA
TATAAATGACAACTGTAATCCAGCACGGTTTAAAACTGAATTTATCCGAGGAGTCAAGTA
TTGGATGAAAACCGGTCTAAAGGAACTTATGGATGAATTGATTGAATTAAGAACTATTTT
AGAATTAAAAGAGGAATCCTAAAAAAAATCATCCATAACCGTGAAATTTTATCTCAAACT
GCCTTACAGAGAAGAAATGGAAATTAAATGATTATCGGGGTATGGAGGTTATTTGATTGC
CGGTTAATCTGGATGAATCAAGTTCTTCATTTCGGATTTTTATTATATCAGTTCTAATAT
TCATTTTCATGTCTGTTAACCTATTATTTTCACTTTGTTCTAGGAAAAGGAATAGTATTT
TCCCAGTTTTACTATATTCCCATTATACTAGCGGCGTTTTGGTGGAAAAGAAAGGAATAT
TAGTGTCATTATTTTTGGCATCACTCTTACTCCTTACTGAGTTAATTACTCCTGTGAGAT
GTGTTTGTTCAGGAAGTGTTAAGAGCCATTATCTTGGTTTCAGTCAGTGTGATAACGGGT
GTTCATAAGTGAAAAATAGAGAAAACACAGATTAAGCTCGCCATCAGTGAAGAAAAAATA
CCGTAACATAGTAGAAACCACACGCGAGGGCATAGTAGTTGGAGATATCAGGGAACTATC
GCTTTATGTTAATCAGAGAATGTGTGGTGTTGGGGTATAGAAAGAGGGAGATGGAAAATC
ATAATATTTTTTGAATTTACACCGGAAGATGAAAGAGATATTCTGGTTGAGACCAGAAAA
AAAAAAGTAGCCGAAGGCGAAAGGATTACTTTTGCGGAATTCCGTAGGAAAGATGGTTCT
AAACTGTGGACATTAGCTCGAGCCTCTCCATTATATGATGATCGAGGGCCAGTACATGGC
CAATCTTTACATGCACAGTGACATCACCGAACTTAAAGAAGCCAGAAAGCACTGGAAGTA
TCTATGCTCAGTTGGAAAACAAGGTGGAGGAACGATGCCAGAGGATTAAATGAAGTGAAG
AGAAATGCCGAAACTTTTGAAAAACACTAGGTTACAACATACTTTTGATACGAATGGCGT
AATTAGGGAGTAAATGAATACAGTTAAGATGATGGAGTTGTCGAAAAGATGAAATAGTGG
GTAAAAAATTCACAGATTGGAATCAATACCTCCGAGAATGTGTCCTCTATTTTGGGGGAT
ATGTTCCGCATACTGGAAGGAAAAGAGATTAAACCATTTGAATCTAAATTTATAGACGGA
AATGGTGATATACATTATATTATAATCCACGCCATACCCTTCCTGGAGAGGAAGGTTGAA
CGTATACTGGGAATAGGTGCAGATATCACTCAACCTAAAAAAGCAGAAAACAAAGATACT
ATCATCTTTAAGTGAAGAGAAGCCCTGTTAAGAAATTCACCACCGAGTGAATAACAACAT
GTACAGATCATCTCCGGTTTGCTCAACCTCCAGACCCTCTACGTCCATGAGGAGGAAACC
CAAGAAGTTCTCAGGACAGTCAAAGGCGAGTTAAATCCATGGCCATGGTCACGAAAAACT
GTACCGGGCTGGTGATCTTAGTCACATCAAATTTAAAAAATACACCGAGAAGCTTGTTTC
GGACATTTTCAGTACGTACAACCGTAGAACTGGTGATATAAAGTTTATTTTAAACATGGA
TGAAATTGAATTGAATATGGAGACAGCCATACCCTTAGGTCTCATAATTAACGAACTGGT
GACCAACAGCCTTAAATTCGCCTTTCCAGAGAACAGAAGGTTCAATAACCATTGAGCTTG
AAAACAATAATAGTAAGTCCGTTTTAACTGTTGCTGATGATGGGATAGGTTTGCCCCCAG
ATTTTGATTTGAACAAAACACACTCTCTTGGCTTGCGATTAGTTAACAGTTTGGTAATCC
AGCTGGATGGTGAAATAAGCATGGATTCCAGTCAGGGGCAGAATATAAAATCACTTTCCG
TGAATTGGATTACAGTGGAAGGTTTTGATTTGCCTTTTCAGGTTTAAGACGTAAACTGGA
TGAATTTTATGAGGTACACTTGTTTGTTCCCTGACATACTTACTTATCGAATTATTATGC
CCTCTTACTTATCACATAGTAAGGTGAAGATTTAGAAACCGGGGGAAATGTATTTAAAAA
ATGTTAATTAAGTGGTAGGTACATATCATTTTACAAACTAATTTGAGAGTAAACCCATAT
TGAAACTTAACAACATAACTCCTGATCCAATTGTATCGGAAAAAAAGACCTGCACTGGCC
AGAAGACACTGGAAAGGAAACCAAAATGGTAGTACTCAATCCATTGGGTACCCTTCCTGT
GCAACCTGGTGGAGAACCCCTAAAATTGAGATATTCGACACTGAACTTTTCGAACTCTAT
GCCCGGGAGCAGTGGGCAGGTTATACAGTGAAAGAAGGTTCATTCCTTTTGACCAGAAAT
TACTGCCTGATTTTGCATTTAAGGTGATAAAGCCCATCCAGATGACTCACGCATAACCCA
GAACACTTCGCATGCTTCTCATGGAGGTGGAAGAGGTTCGTGAGGTTAAGAAGGTGGAAA
GTAACTTTAAAATGAGTGATGTTATTGGTCAGGATCGGGCCAAGACCAAGTGTAAAATCA
TCACCAAGTACCTCCAGGAACCAGAAACATTTCAGGGATGGGCACCCCGCATACGTCCTT
TTCCACGGAACTCCGGTGCAGGTAAGACCATGCTAGCCAAATCATTATCTCATGAAATGC
AGGTCCCTCTCTTCTTGGTTAAGGCTACCAGTCTTGTTGGGGAACATGTGGGTGATGGGG
CACGTCAGATACACGATCTTTTTGAAGCAGCATCAGCCTGTGCACCGGCTGTGATTTTCA
TAGATGAAATAGATGCCATTGGTCTGGACCGTAAGTACCAGTCCTTACGGGGTGATGTTT
CTGAAGTGGTCAATGCCCTTTTAACTGAACTGGATGGTATCAACCCCAATCTGGGGGTGG
TAACCGTTGGAGCTACTAACAATCCTCAATTGCTTGATTACGCACTTAGAAGTCGTTTTG
AAGAGGAAATTGAGTTTGTTCTTCCGGATGAAGGTGAAAGGAAAAGAATACTGAAATGTA
CATTGAATCCATGCCTTTACCAGTTGATGTTAACGTGAAAAAACTGGCCAGCCTCTCAAG
GGCATGTCTGGTAGGGATATCAAGGACCGGCTGCTTAAAGTGGCGTTACACAAGGCTATA
TCCGAAGACCAGGAAAGTGTTACCTGGGAAAACTTCCAGTACGCATTGAAACATCATGAA
AAAGAGAAAAACGAACCCAAAGGCATGTTTGCATAATTCTCTTTTTTTAAATAAACTAAA
TTTTCTATATTTTTTTCATTTTTTTCTTTTATCTTTTATTTTCTACCCAGATTTATCATT
AAGTTGGAAACAGTTTTATCCTGATAACCATCATACTGTAAATTTAGTATAAGTCATTAC
TTCGGTTATTATGGAAATGGGTAAATTATGGGATGTTGTGGACAATAATTTAATGGATGG
GGAAGAGTCTTGGTTGCCAATAGAAACTTAAAAGTTATTTTAAAGGATGCTGCAAGTTAT
GCACTTTCGGACTGGCGCAATTTTTGATACTGGGGTTAATACTGCTTTTAGCGAGACCAT
GCTATGGTTGTATTCAGCTTCCACCGGTAACAGTGTACTGGATATTTTAATACTTGCATC
CATTGTAGAGTTGTCATCTTATTGTCCTTTATTGAAATAGGATATGGTTTCCGTATAGTG
AGAAACAGTTGAAGGATCAACCCGCCCGCCTAGTTTCCATCATCCCTATAAATCTTTTGT
CCATGGAATAAAAGAGAGTCTGATTCTCATTGTTTATTTTATGTTGCCTTTCTTATTAGT
GGTTCTTGGGCTTTCTGAATTAGGAGACCTTTTAGACTTTGATTCACAGTGAGAATGGCC
CTGCTGATCCTGGGGATGCTGGTTTTCTTAGTCTGTTTCAACATCCTAATGCAGGGAGCG
ATTTTGACCATGGCCCATCATCTGTGGAAGCCTCCGCTGAGGATTTAACATGCCCCAAGT
CTTTAAAAAAGATAAGAATGGTCAGTCTGAGGAACATGTTCATGGTCACGATTATTGCAG
GGGTAGTGCTTTACCTTATCCGCCAGATACTTTTGATGCACTCCACAGAAATACCCTACT
TGGGCTCTACTGTGGGAGAGTTAATAGGCACAGTTTTAATTGCTCCCTTCCTCCTGATAG
TTACCACCCGTTTACTGGGACTAATCGATGTACAGGGGTAAATAATAGTGACTCTCTTTA
AAATTACGGTTAGGTGGGGTAGTGAGAACTTGGATTTGGATTTTAAGTTCCTTAATAAAA
TAAATGAATTGTAAAATAAATCTATGGGGATGTATTATAAAATAAGAAGATGTATCAGTT
TTTATTCTTGAAAATATACTTGGCCGTGTTTAGAACATCTTTATTATTATTTTCGGCGGC
TTCTTTTAGGTTATGGATGATGTCTAAAAACACGCGGTCTACCCACCACCTTGGTAAGGT
CATCAACCACCTTTTCGCTTACCATTCATGTCTCCCAGCTTGCGGAAGGCCTTCTGGGTT
TCCGCATTCTGATGGTCTCCAGCCTGAGCCCTTATCTGAGCGATGACTGGTTCCACTTCC
AGGTGTCGCAGTGATTTTTCCAGGAGTTCTAATTCATCGGCAATGATTTTTTCGGCTTCT
TGCTACGGTTTCCCTTTATTTTTGTTTTTATCGGCTATGCCTCTTAAATCATCAATGTTA
TATAGTTTAACCCCTAGCTGGGCAACTTCCTCTTCAATATCCCGGGGATTGGCAAATGTC
AATCATCACCATGGTCTGGAGATGTTCAGGGGTACCGCCTCACTCACCTTTTCCTGGGTG
AGAATGTTGTGTGGTGCCCGGTGGCACTGATAACCACATCGGCATCGGACATTGCTTGGA
TAAACTGTCAAATGGATGGCACTTCCTCCAGCTCCTTGGCTAGGCAGACTGCCCTGTCAT
AGGTGCGGTTGGCCACCACAATCGCCTGGAGATGTTTCTCTACCAGTGCTTTGGCTACCA
GTGTTCCCATTTTACCGGCCCCAATAACCAGCACTTTTTTACATTTAAGGTTTCCAAGGA
CGGATTCTGCTAAATTCACTGCAGCAGAGCCTATTGAAACTGAACCCTGATTTATCCGTG
TTTTTTTACGTACAGATTGTCCTCACGTGTATGGCTTTGGTAAAACAGTACTCAGTACCT
GACCACAACAATCAGTTTTAACACTAACTTTGTAAGCATCCTTTAACTGACCTAATATTT
GGTCTTCGCCAATGATCGCGGATTCTAATCCGCATGAAAGTTTTAAAACATGTTCAAGGG
CTTTTTCATCCTTTTCAACTACCAGGCCGTTCCAGTGATAGTCCAGGGAGCTTCATCCAT
GACCAAATAGATTTCTGCACGGTTGCAGGTTTTCAACTGGATGAATTCCTGCACTTGATG
TTCTTTCTGTATTTTCGCGAATATGTCCTCCATGGTAGTGGTGGACTCTTCAATTTTATT
GATATCCGCGGTTTTGTGAGTCAATTCGGATGTTAAGAATCACTTTAACCCTCCTGAATA
CTGGAAGATGTATTTGTATTACCTTTTTCAAATTACCCTGGTGGCTTTTACTAGGTTTGG
TATAAACTAATAATTAGGTAATGGATTTATGGACTATTTTTAGTTTTATTTATTAATCTA
GGTCACGAGGGTCTGGATAAAATGGACAATCGTAATTTTTGGCCTCTTCCAATTTTCCCT
ATCTAAAAAATTCATTAACCTTTTTTATCATTTAAGATTTGGTATAAATAATCACGACGC
TTCTTTTGATCCGGCACCTTTTCCTTCAATAACTCACGGGTGAAATGCTGTAATTCCAGT
TGAAGGATATCTTCTTCACTCACCACGGCCTGGATGCGTTTTTCGCAGTTCTTTGGCCAT
AGAGTGGGCTTTTACCCTGGGTGAAAATGGAAAACTGTACATCTTTAATAAAAAATGAGG
AGGGAACAATGAGGTTTCCCCTCTTCCGGCAGTCAGCACGATTTACAAGTTTATCTTCAG
CTAACTGGGCCACTTTTTGGTTCAATTGGTGATCTCCACTGGCTACTACCACTAAATCTG
CCCAATCTATCCACTGTGGAAGTTCAGCACGAGGTTTGTGGGTGGCTCCTAATTTTATCA
GTTGGGGAGGAATTTTACCTCCGCTTATCACTACATTAGCCCCGGCATCCAGAAAACGAA
GCGCTCTTCGCTGGCCGACTTCCCCGGCTCCTACCACCAGGACATTTTTATCCGGCATCT
TTAGGTAGAGGGGAGTCCATCCCATCTTCACACGTCCACTTAGATTTCCAGATTTTTCAT
CCGGAGAACCTTAATTGCAGTTTTCAGGTCGTTACCACATTCCGAGAGAACCTGTGAAGC
CTCCTCTCGGGAGACATCGAATGTGTCGGCCAGTGCTTTAATGCTCTCCTCGTTGTCGGT
AGGTTCATGACCCACCAGTTCCTGTGATAACTGGTGTTTTAAATCCACGTACTCTTCAAT
GCTCATACCAATTCTGCGCAGCACCATATCCCTCAGGGGGCATGGTTTGGATGGTTTGCA
GCACCACACCAGGATCCAAAACAGGTTCCTTCGCCCTCACCCAGACGAGTTTTTTCTCCA
AATTTCTCTTTAATCTCCACGCACTCTTGAGGCGTCATTCCTGCCTCTTCAAGAGCGAAT
ACAATAGGACAAGGTTTAACAGGCGGACAACAAAAGTCAAAGCTCTCTTATCTCCCCTCG
GCATACATGTGATGGTGAATCTTCCCAAGCCATCTTATTCCTCCTTTAACATTTTTTTCT
TCTCTGAAGGGGTTAAATCTTCCACAATATCAGCGGGTAAACCGGTTTTAAGGATTTTTC
CTCCTCTCATGAGGGCGGCCCGGTCACGAGACATCAAGTACAAAGTCCATGTCGTGGCTT
ATAATAACAAAGGTCTGTTTCAATTCATCTCGGGCCTTCCGGATGGAATCAGTAACCTGC
ACCCGGGTCATGGGGTCCATGGTACCGGTTGGTTCATCAAGGATGACGATGTTAGGTTCT
TTAATGAGAACCTGGGCCAGTGCCACCAGTGTCTTTCTCCTCACTCAGTTCATCCGGATA
TTTGGTGATTATTTTTTCAGCATATTCTTCATCAAATCCCACAGCATTCAGCACGTAAAG
TGCTTTCATTTTAGCAAATTCTGCGGGTAATTCCAGGCTTATTGCTTCAGTTAAGTTTCC
CAGAACATTTCTGTGGGGATAAAGGCTGTATTCCTGGTGTAATATTCCCAGGTAAGGGTT
TAACCCTGCTCCGACCGAATATACCCTTTTCAGTCATATCTATCCAGTTATCCCCTAATT
TAACCATGATCTGCCCACCACTGGGAGTCGGTGAGGCCATAGAGAATACGGGAAAAGGGT
GGTCTTTACCGGCTCCGGAGAGTCCAACCACCCGAATATTTCTCCTTCATCAATAACCAG
GTCTATGCCATCTACGGCCTTAACCACTCCTCGATCAATGGAGTAGTAATGTTTTTTGAC
TCCTTCCATTTTTATGATGGGGCCACCGGTTTTAAATTCAGTTTTCTTCTCCGGTAGAGG
GACCTGGTCCAGGAAGCTCTGCACTACAGTTTCGAGGTTCCCTTCTTCCACAATTTCTCC
CTTCTCCAGCCAGATCACATGATCCGATAACTGGCGCATAACTTCTGGCCAGTGAGAGGT
GATGACCATGGTGGTTCCCTTTTTCCTTCACACCTTCAATCAGGGCTTGGTGGATTAATT
CCCGCAGTTTGAGGGTCAAAGTGTACCGGTTGGTTCGTCTGCTAAAAGAGCATTGGTTCT
TTAGCAATTTGTCTAGCCAGAACAACTCTCTGTTTTTCCCCACCAGAGAGATCACGTGCT
ATATGAGTGATCCGATGGGTCATCTGAGCCATGTCCAGGAGATCTATGGCCATGTAGGTA
CTCTCTTCTTCATCACGCCCGGTGATTGATTTTATAACGTTATCAATTACCGTGTCATCT
TCGTAAAGAGCAAATGTCCTTTGTAACATAATGGAGATACGGCGTTTGATTGCAGCGAAA
TGTTTACGGTCAGTATCCCAGAAATCAATTTCATGGGCTTCAAAGGTAACTCCGCACTGG
CAAACTTTCCCAACCATGGAAGGAGGTTCTACTCTTAGACACTGTGGGCAAACAGCTACA
TTGTAAATGATTCGACCTGTGGTAGGGCGATAGTCCTTCATCCCCCTTAACATATTGATA
AGGACGGATTTTCCAGAACCGCTTCTTCCCAGAATACCCAGAACTGAACCTTCTTCTATG
GTTATGTTCAGGTTTTTCAGGATTTCACACCATCAAAGGTTTTGGTGACGTTTTCCAATC
GTATAAAAGACATTTAACCACCTTTTTCATAACAATCAAATTGAATGAGTAATCCCTCTC
AAGCTTTTTTTGATCATTAGTTGTTTATCTATATTGATTTCCTATTAAAAATTTTATTAT
ATTAAAAAAATATCCTCTGCTATATTTGGGACAGATCAAAGGATAGTGTTCCCTTAATGG
CAGCCCGGGCAATTGATATTCCATCGGCACCTGAAGCCAACATTTTCCTGGCAGATTCAA
TATCCCTAATGGAATTGTTACCAATAACGAACAAATTAGTTTCCTGACAAATAGATTGGA
CTGTATCATAATCAGCAGTGTCCAAACCAGGATACATTGCATCTACATGGAGAAAATCTG
CCCCAGCACGGTCTATGACCCGTGAAACTTCGAGGATATCCACACCGGTACATTAGCCCG
TATCTTAACCGATACTTCACTTTTTGATTTTGCACCACTTCTCTGGTGAATTTTTCCAGG
TGGGGAATATTCTCCATAAGTGCCTGGCCACATCCCAGGTTGGTTATCTCCGGCTGCCGA
CAGTGGGCATTGATCTCCACCACATCCACATTCTTAAGCTGAGAAACTGCAATAATGGGT
TCAGGAGTAGTAGCACGAAGATTAACCGATAACATACCGTTCCACCTGTCCTGATCTTTA
ACCATCAGGGATTGTTTTTCAGATGAGAAATTAATTCGCCGGGTTTCAGGTCAAACTCTG
GCCTCCCACGAGATAGTATACTTTGGCCTGCACTAATGGTGGCTGAATCTGCATTATAAC
CTCCCAGGGTTACCATGTCAAATCCAAGGGTTGTCATATGTCGGCAAAAAGCACCATCCG
TGATGCCGGCCATGGGGGCTAGGACTTTAATAAATTCAACTCCAAATAAGTTTTTAATAT
GGGCAAATCTGTTGTTAGCTCAAAATTAATACCAATATGGTTTCAGAGCCTTAATTTCTA
ATTGATAGGTAAGATAACAACCGATAGATTAAAAGATTTGGGAAAAATTAATATTTTTTT
AACTTAAACTTATTCCTTCATAACGTGAACTAGATTGTAGGTACAACCGCCTCTGATTTC
TTCCAGGGCCAGATCAGCAAGGTTAGCTGCTTTTTCTGCGTTAGGTCCCTTTCCAACACC
GGCTTTAAGGGCGATATTAGTTTCTTCTTCTATTTCTTCGATAATGGTAAGCAGTCCTTC
CGGGTTCATACCATTACAGGGAGACATGAAGTTATCCCCACCAATGAAAAACAGTAACGA
ACCTTTCTCAATTAATTTTTTCATTAAGAAATGTTGTACCCGGTTAACTATAAAAGAAGT
GTCGTATGCATGTGAATAATATCTGTAAGCGAATCAGTGATTCCGTTTATATCAATATGG
GCAATCTGCACAAAGCTGTCATCTGGTTTCACTAGGCCTTCAATGGCCAGTATTTCGCTC
CGTTCCTCGGATTGTGCTCCCCATATTTTTGAAGTGCACTGGTGGCGCTTCGCTGTGCTT
CATAGGAGTTTCAGCAGTTCCCACGCCCATACTCACGGTTATAGGGTAACGGTTGTTGAT
GGACTTCTGTATACGCAGGTGGTGGTCCATATCCACGCCGTTGGTGACCGCCAGCATGTT
ATCAAAGCGGGTGAAGAAGACCAATCCCCTTTGACTGCGAATTGCCTTTGAAGGTCGGCG
TAGTAACTCCGCCTGCAGGATCTGCAGGTCTGCTTCGGCCCTTGGTGTGGGGTAACTGTC
CATGGTCCGTAGTTGTCAATTTGAATTAAAGTCATTTGTATCATACATTTTCACCCAAAG
TACATCTGGCTAAATTAATTTTATCTTCCATATTGGTCATGATGGTCTCTGTTATCATAA
CATCTAATATTAGTTTTTCTATTTCTTCCTGGTGATTGGCATCCACCTGGTCAATAATGA
TCCGATCCATAAAATCATGATACATGCTGGCCACTCCCGGACGGAAACTTCATGACCTTT
GGCCTGCATGAACTTAGCTGCCGGTCCACTAACTGGTTTATCACCCACTATAGGGGATAC
ACCCAACAACATAAGTTTTTTAAGTGCCTCTTTAACTCTTTTAGCAGAAATTATTCGGCC
CGATGGAGGTTATGGGGTTTGATGGTCCAATAACCACCATATCTGAGTCTTCGATGGATT
CAATTAAACCAGGGGCAGGATCCACCTCTTTGGCAACTCACATCAAGTACCCGGGGGTTC
CTGATTTTCCACCAGGAACTGGTGAAATCCCATTGCTCCCTGGTCAGTAGTTATGGTGAT
CTGAGATTGCTGGTTACTCATGGGAATTACTGGTGATTTAATTCTCAGTTCCTTTCTCTG
AATATCCACAGCCTCAGAGAGAGAGTGTTCTTTCATTAACAGGGTTTTTTGGATCTTCAT
GGCCCGGTCACGATCCCCGATGCGGAGGGTTTCCGGACACCCGATCTCCTTTAACCGATC
ATGGGTTATAAAACTATCACCCTTCACCCCGTACCAGGTATCCTCATTGATGATCCCCGC
CAGGGTGTAGAGTACGGTATCCACATCCGGGGCCACGTAAACTCCGGAAAAATAGTCATT
TTCCAGGGTATTCACGATTACCGTAATATCTTCGGGGTTCATCAGTTTTACCATCCCCTG
CAGGAGTTTGGGGTGCCGGTTCCACCAGAAAGGACGCTTATCATTTTATTATCACTCTAG
GTTATTTGTTGTATTAGATGTTGTAAATAACGATAGCCAAAGCACGGCTCTAACATTCCC
TAAGATCTAAATCCCTTTATCTAGATGCACTATCTGTATTTTTGGACCAACCCGAAGTTT
GACTTAATATTCAGATAAAATCCTATGGACATTAATGAACATTGAGTTCTTTAAAAGCCG
GCTTCTTCCTTTTTTAATTCTTCCAGCACCTTGGGATCACAGGATTCACTTTTTTCCAGG
TGGGCTATGGTGATGGTTATTGCTTCTAGCTGGGTTTCGATCTGATTTACAGACATATTA
TCAACTCATTACCTTTCATGGATTTAAATCATTTTTTAAAATTTCCCTTTGAAAAATGAT
TCATATGTTTTTTAAAACTTTTTTGAAAGTTGTATGATCATTATTGATAAATATTTCCTA
AAGTTCCTGTTCATTTTCTGAAAACATCGTATTTCTTTGGCCTTATTAAAGATTTGATGG
TGGCAAATTCACTTCTGAGCTTCTGAAGTAACTAACACCCCGTAAGATAACAACGGGTAT
TCCCTCATCGGCTTGACCCATTACCAGAGAAGCTGCAGAGGATAATTCATCAGCCACAGC
TATACTGGTGGTTTTAAGTTTTCGTCCGTATAAGTCCAGCTCCACCAGCACGGTCCCAAA
CTGGTAACATGCCTGAAATCCCGATGGCCGTTCCAATAGCCCCTTCACGGAAGGCTCGCC
CCTGTGTATCGGAGATTATAACTGCAATATTCTTCCCAGTTTCATTCTCCAGGGGTTTCC
TTATTTTATGGCACTGGAATCTGATCGGTGGGTATTGGTTTGGCCAGACCTTGATCCACA
TTTGATTCATCAATACCGGCATTGGCGCACACAAACCGTGTTTGGTTTCAGTGATAATGA
AGTCCGGTCCAACCTCCACCACCTCTACCGATTCCTGAGTATGGCCTCCACCAGGTTCTG
CGTCTTTACCTGTAATATTAGCCATGTCTAAGGCCTTTGGGCTGGGTTTTATATCCTTTA
GGTTTATTACATTACCTTCAGATTTGGCAATGGCAGTTTCGGCAATAACTCAGGATATCC
CCTTCAAAGAATTGAATGCCCTGTGTCTCCATGGCCTTTAAAATGAGTTGGGAGAGATCA
TCTCCCTTTTTAATGAGGGGAATACCTTCTGAGTCCTATAATTTGACCTCCATGTCCATG
CACCGAATTGGATTTAGATAGTAGATGCGCTTGTAAAATCTAAGGATCTTACGGATTTTT
CCTGTTTCCTTTGATTGATTCAGATAAGGGAGTTCAGGATGGTATTTAATTAAATTGATT
CCAGTTTCCAGTTTTCTTTACCAAAAGCAGCAGCAGAAGTGACGGGATTGGTGAAATCTT
TGAATTTACCCTGGTCCATTATGTATTGAGCAGCTTCCGCCACGTTACTTCGTAAACTCC
ACTTTATGGGGTTCGATGTGCTCGTAGGTGGATATGTAACTTGCTTCACCTGCAGGAACC
TTTTTCCACCTGTACTCTTTCGTGGGTAACAATACTGATGTATGCTTCTCCGTCCATGGT
GACTGCCCCGGCAATACGGGGGTGTTAGAAGTCATCCTTCTCGTAGTCCATGGTCATAAG
GGAAAGGGCCAGAGAATCTCGGATACTCATACCTGATGCGATTTTCTCAGCAATAACATC
AGTGTGGGAACCATTGGAAACCACAGCCACATCATCCACCAGACGTATGCAATTGTAGGC
TATGTAGAGCTTACAAAGACATCCTTCTCATGGCCTTCCTTTGGAACCACCGCTACCCTG
TCCGGAAAAGTCCGGTGATCCGGTTGGGAAAAAGAACGGCTGGACACCCTGTAGGCCACA
AAGTTACCGGTTTCATTACTTCCAACTGCTAATATTCTTCCTAGATACATTTATTTCACC
TTTCAAACATTCATTTCAATTCCAAGTGTGTTTATGCAATGAATAGATGGTACACATTCT
ATAACTGGACTAGTAATAAGTTTTGCAGTTGCAGTAAACCCTGTATTGATTGTACTAGGT
ACCGTCCAAGTCAGGTCAAGTCTGGGGAATACTAATCGCCTTTTCTGGACTCATATCCGG
TGGTGCGGTAATGACAATGGACCCATCTTTTGGGTTTGATAATGATTTCCCCTTCGTCTA
TTACCTGAGTATGGATGGCAATGGCACTGTCACGGATGTAACTGGACATATCCACCCCAT
TGACAGTGACGGTTTTAAGACCAGATACTGGGAAGAGGTAGTACTCGGAATTTCCACTAC
TTTGACTTACCTGGGTTTACCTGAAGAACTGGAATCAGCAGCTACGTGGAAACTGCTGGT
AACCATTAAAAATATGAGAATGGTGAAAATAACATCAATGAGGGGAACCAGGTTTACCTG
GCCTGTTTGCTGCGCAATTTTCTGCGGTAACTTGTGGTATCAATGGCCATCTATAAAATC
CCCTGTATTTATTTTTATAAGTGCACTGCTTATTGTTTTAGTTTACTTTCCACAACCCGG
GCTTCGGTGTTGCATTTTCCCGGATCACATTACCAATACTTTTTCCAGCATGTGGGTTCA
TGGAAATCCAGATGTTAGCATCCTTATCCTGATGTAACTCTTTAACTTCTATTACACCAT
CAGATTCCTTTAAAGCAGTAATTACGTTTTCAATATCAGAATCAACTTTTATACGCATCT
CTGCGGATCGCCAGTTGGTCATCTTTTTGGCGATTTCTATTTTATCCAGTTCATCCTCTA
TTTTACTGTTAATATGGGTGTAGAGGGTAGGATTATTATGGCCACTGCCTAAACCCATTA
TGGTGGTAATGAGGGCCACGTAAATACCTTCGGCCATTCCGGTGGCACTGGCATTTACAC
CCATGGCCTTGAAAGTATACCACATTCCCAGAACAGTTCCGATCAGCCCCAAAAGAGGCG
CTATTTCGATTATAGTTCTGATTGTGTCCATTCCTTTGGTCATACGTCCCATTTCTCACG
ATGAACACCCCTTCCATAGCATCTTCCACTTCTCTGTTGCTACGAAAACCTATCTTCAAA
GCTTCGGCAACAATCTTAGAAATAGGGTTCTGATAACGTCCAATAGAACGTAATGCTTCT
AGAGAACCGCCACGGTCCATGGCTTTGTTTACTTCGCTCATGATCTGGGTAGTCCTACCT
GTGATATTTTGCGCAGGTAGTATATTTTCTCGGCAGAATAAAATATACCATAAATTCCGA
TTATGGTGATGATATAAGTGATGACTCCTCCAACTTTTGAACATCTCCAGTATGGTGTTG
AAGGAGCCGGCAAAAAATTCGTATATCATTGGTTATCCTCGCATTAAATTTATACTAGGC
TCAATTAATTTGCCTTTGTTTTGTTTGTATAAAAAGATTGTTTTTTAGAAATCGGTTTCT
TAAGAATTATAGTATTGTTAAGAAGTTTTTCCCAATTCCACCCTAATGTTCCTCCCTAGG
ATTTATCCTTGCATTTTTTCTACAGTGGCCCATGATCGGCGTATAAAGTCAGGGAGTTCC
TCAGGGGACTCTTTGGTAATTATTTTTAGAAATTCAATGGTGCGGGGTCGCTGGGATAAC
CCGATCCTACATTTTCGTAGGTCTTTTTGATGATCTGAATGGCCCGGTCACGTTCTACCT
CAGCTACTATGGATGCTGCCGAAACAATGGGGTAACGGTCATCTGCTTTGTGTTCTGCCA
CAACCCTCAGTGGGGGTGCATGGTTTCCAATTCATTGGTAAGTCTTTCTGGTTTAACATC
CATGGAGTCAATGAAACAGGTGTCGGGGGTTGACTCAGCGATGATACGGTTGATGGCCAG
TTTTTCAATTTCATTCAAGTTAACATTCCGGGCTCGGCAGATTGTCAATATCTTGGGCAG
TGATATGCACGGTATGGCACTGGGCAATTCTTTTTATTTTTCGGGATAAAGAAACCCTTT
TTTAGGGGATACCTTTTTAGAATCCTTTAAACCAAGTCTTTCGAGATATTTAATCCGGTC
CTCTTCTACTGCAACACCACAAACAACTAGAGGGCCTAATACAGATCCTCTTCCTGCTTC
GTCTATGCCTAATAGTTTCATAAATTTCAGATCTTGTTATATTTTTAAAAGAATGTATTG
GCGGGCCTGCCTTTAAAAAAGATGGTGGGGTGAGGCTCCACCAGTTGAGTTACTGATTTC
ACGTTAAAATTATTTCATGGCTTTAAGACGTACTTCTGGTTCCAGTGCACGTGGTTCAGC
AGCCACGATTGCGGTTCCCTTGGCCACCACGGTCATAGGGTCGTCAGAGATCTCCACGGG
CACGCCCACCTTCGTAGATACGTTCTTTAAGCCCTTTAAGTTGAGATGTTCCACCAACAA
CTACGGTTTTGTTGTAGACACCGGAAACAAGTTCGGGAGACATTCTTTCAGGATCTGTGC
TCAGTGCTTCCACCAGTTTGGCGATAATTAGTTCGGCGGCGTCTGCCGCCAGTTTGGAAT
CGATCTCCACTTTTTGTGGTTTTGTTGGTTTCCATGGATTTACCAATGACCACGGTTTTA
CCGTTTTCACGCATCATTTTTCGAAGTGAACCATTCCCGCTTCTATTTTGGCTTTTTCAG
CTTCGTGGATTCTAATATTTCAACATTGTAAAGTTCTTTTACCTTTTCCACGATGTTGGA
GTCTATGTCGTCTCCACCACTGCGTATGGATTTCAATATCGGATTATTCCACCCAGGGAT
ATGGCTTCCACATCACTGGATCCAGCACCAATATCAATGATCGCATGGTACCGGAAGCCT
CGGCTATGGGTAAGCCCGGCACCTATTGCTGCGGCCAGTCCTTCCTTATCCACCAGAACA
TAGTTGGCTCCTGCTTTTTTACCAATATCTTCCTGCTTTTTTTTTCTGCTTCCGAAGCAT
CTCCGGGTATACCCACTACAATGCGGTCAATACTGGCGGTGCTTTCACCTGAACCCAGAT
CCATGGAGTAGAGCAGGAGTGATTCTGCTTGAGCTATGCTTTCAATAGCTCCCTGCCTGA
GTGGTCTTACCGCGTAATATCTTCCGGGGTTCTTCCCAGCATGGCTTTGGCTTCTTCACC
AACTGCCAGAACATAACCTGGATCTTCTTTCTTAACAGCTACCACTGATGGAATTTTGAA
TAAATCAAATTTATCTCCAGATGGCCGAGCCACCACTGTGTTAAGGGTTCTAGGTCTATG
CCAATGTGTTGGATAAAGCCTGTTTCCTCTTTACTTCCTCTTTTTTACCAAAATTAAACA
TTTTAATCCTCCTGCAGGTTTTATACACATCTATTTCTTTAAAATTCTATTAAATTCAAT
TAGGAATATCCGGTTGGATTTGGCCAGTTCATAATTTTGGAATCTGTTCTCCTTCTGCAG
ATATTAAAACAGTTGATAGAGGCAACATCGGCCATTTTAAATAAGTCTATGGTGTTGCGA
ATGAATTGGGGTAACATGTTGGTGATATAAACATCGGTTTCAATGAATCCTGTGGTCTGA
TCCTCCAGCAGGAAGGAAAGTTTAACCATACTTTTTTCACAGTCTCCCACAAGATTTTTT
AATGGAATTTTCAGGATAGCTGTTAAAAGGAGATTATCTTCATCTTTAACATAGTAAGGC
ACTTATTTTAGGTAAGCACCACCATTTTCTTTGCATATCATGCTCAGTTCTCTTATTTTA
CTGGTTTCACCATAGAGCATGATAAAATCAAATTTATTTTGGTTTACAAATGATTCTCTG
GTGGTCACATGTTCTCTGCGGAGATACTTTCACGCGTCGTGCTTTATCCATTATGGCAGA
GTAAAGCCACGTTATTAACCATATCTTCGTTTACCCGCAATAACGCACCATATGTAATCC
GAGTCTTGCACTGTGAAAACTTCGGCACTGCTTTTCTCGGGATTTTTATTTTATTCTCAA
TCATCAGTTACCGCTTTATTTAAAATTGAATGTTTCGATTATATTTATTTAGTACCATTT
TCTAGTGATTCAATATCTTTTAGTAATTCAAGTTTTACAATAAATAAATTCGGCATATCA
ATTTGATTTCTGAATATATAAATAAATGGTTAAATTGGTTTACCAATACGTAAATTTGTT
ATAACTGTAATTTGAATTTCAAGTTAAAGTATCAATATAGGCTGGGGCTATTTTTATTTT
CAGTCAATATATAATAGATAGTTGATGTAAACTTTAATTTCTAATAGAATTCTTTGATTT
TTTAAATTCCTCGTTACATATAATAATATGATTAAAAAGCTACATCATATGCTAAAGATA
TATATATTTTTACCAAAAATTTACCACCAAATCTGATGTAACTTAACTCGGCATATATTC
AGTTTTGATCTCAAAATCGTGATAGCTTACATGTCATGCCAAAGGAGCTTTAAAAAGCAG
GCATATTATTAACTCTAGCAGTCTTACCATTTCTTTTTGGTTATTTTCTGGTGACTTTTC
ATCATGTTCTCCTTAATAGCCTTCTTGGTGCTGAATTTTCAGGGATCTAATCGAAAAATA
CCCTCCAAATAATGGTTGCAATTGTTGCTCCCGCAGATGGTAGGAGTTTTAAAGGGTAAA
AATTGATTGTGTAAAAACAGTTCACTATGAAGATCCATTAATGAGACATATATTAACTCC
GGGAGGAAAGGGTATTCTGGTTAGTACCTTTAATGTCTCCTTTGATGTCCATGTAAACCA
GGCTCCCATCTCTGGAAGAGGTGTTAAGACCCAACATTGCCCGAAGGGTAAATTTAAAAT
CGCTATGAGGAGTGTACTTACTGAAAAATGAAAAAGAAATTTGATAGTTGTGGATTCAGA
GTATGGAAAAGTAGGGGTCACTACGAGATGGCTGGTTTCGTGGCCCGGCGCATAAGTTCA
ATGTGTGTGGAAGTGGGGGCGACGTAAAGACAGGGGACCGATCTGGGAATGATAGATTTG
GTTCCAGGGTTGATTTAATTATTCCCTATGAAAGCTTACAGGTTAATGGTTTGCTGAAGT
TAAAAAACCAACTGCTGGCAGAGACTATAGTTGCTCAAATGCGTAAATAACTTTAAAAAT
GTAATTTAAATTAATAAAGGAGTATTATTATGAATATGGGGAATTATGTTTGCGTTCAGC
TGATTTTGTTTCGTTGGCTAATGCTTCTTCGGGTTTTTGGCGGTGGTAATGATGGCCACC
GGGGACCTGATCCTGGCAACAAAGTTCATGCTCTTGGCGGTGATCTTTGACTCTGTAGAT
GGGTTGGGTTGGCCCGAAAAACTAATCGAGTTGATGAACATGGTTTCGGCATCAACATGG
ACTCACTTTCGGATGTGATCTCATTCGGTGTTGCCCCGGGAATGCTTTTGTTTTTATGCG
TGCCATGAACGTTTTCATACCATACATTAATATACTAGTATCACTCCTAATAGTTATATG
TGGGATCTTAAGGCCTACTCCGGTTCAATGTACTTGCAAATTCAAGTTGATGTTCGGGTG
GAGACAAATTCGTGGGACTACCCATACCTATCCACTGCCTTGGTACTAGGATCATTCTTC
CTCTCGGAGCATGTTCCGAATGGACCTTGCACTAATCATCATGGCGGTGATTGCGGTGCT
AATGATAAGCACCATTGAATATCCTAAATTTAGAGGTATGATGTTAATGATTGGAGAGCG
AAGGTGTTTTGATCATTGGAACAATTTTGCCCAGAACATTTTATCATCAATTGGATATCT
TCCCGCAAAGCTTTTATTCATCTTCTTTATAGTATATTAATAATGGTGTGCCTCTTATGG
AATTATACGACGGGCTTCATAGAAGTGGATCCCACATGTTAGATAAGATCTTAAGGAAAA
AAGGATAAAGATAAAAAAGATGTTCCTGATCTTCGGAAAGATGGGAAACAAACTGACTCG
GACATCGGCGGGCATCTTAAAGGAATGGTGTCAAGGCCACTGAAAAATCAAGGAAAAAAT
AGCCAGTAATGACAAAGAAAATGGAAAACTTTCAGCAGGATAAAAAACCCACGCCCTATG
CCTAAACCTCGTCCAAAATCCGTCCCGCAGCTCAGGACAAGCCTACTTTAAAACCTCCTC
TAAAGAAACAACCTCCAGAAGAAGGACGTTTCGATTGAGTAGTGAATGCAGCGGGTTCGG
GCAGATTCTGATGATGATCAGAGGACACTTGCTGCTTGGTGCAGCTGTTTTGGAATTATA
CTTATTGTACTAGTGGGGCTGGTTACTACTTCATGGTATATTACCCACCACCGAAACACT
TACTACCGCTAAACAAACCAAGATAACTGAGGTTCTTACTACTTCAGGGAGCGCTGGCAA
CAGATTACAATAGAACTTTTACTTCTAGCCCAAATTGACGGAACCAACCACGCCCGAAGC
GGCCCTGGCAGTGGATGTGCCAGGTCCCGCAACTTCCGGCTGGCGAGGTATCAGAACCAA
CCGGATTGAATCTCTCAAAAAGATCCCTATGGCCGGGTGATGATATCGTATCAGGCTGGT
GGAGCAGAAAAAATCTTATAATGAAAAAACTGCCGGGCTCAGACCATTGTTAGCGAGGCC
GATGCTGAGGACTCTGTCTAACATGTTGGTTGAAACTCCGGACACGGTGGCTGTGCCCAT
AATAATTTCCCGACTTCAGGCTGCAGGAGAGCCTGGTTAATGTGGGGGGACAGTGTGGAT
GTTTATCTAACCACCACCAACGCTTCTGCAACTAACCGCATCTTCCAACAACACTACTGT
TAACCAAACGGTCCACCAATCAAAATCAACTTCACCCACCATTAGTGGGGCAACTGTCCT
GGCCATTTTAAGGAGCTAAAGACAGTGGAGCTGTTGATGCCCAGCCACAGGAACAATCCA
GGAAGTGCCGTTGCCACTCTGACCATGACCAGCGGTAGAACCCAAACTGCTAACACTGAT
GTGGAGAGAACTCCTTAAACACGGCAGCATCTAACACCTGGGACTCAACACAGGTTAACG
GTTTACCTCAAAATGCCTACGGTTGGAAATTATCCGACTTTGAACAGCGGGCTTCCAATC
TGGGTGAACTGGATGTGCAGTACATGGTAGTGCTGGGAAGTACCCCGTGAAAATGCCGCC
GTTCCTGATGCAGAATAGTCAGAGCTTACAGCTGACTGTACCCACCCAGGATGCTCCGGA
ATGGATGATAACTGAGTTAAAACAGATATACGGAACTGAAGTTAGATGGATACAGGTGAA
GTATCAGTGGAATAAGCTATCAGGAGAACCTAAATTGAGGGAGCTTAAATGAGCATTAAC
AAATTATTCATGGCAGCGATAGTTTTAATTCTATTTGCTGTCATTTCATCTTCATGGGCA
GCAGAATGGTCCGACACTAAGGATCAACAGGCATGGGTTAAAAGAACAAAACTCAGAGGT
ACTTTTCACCTATCTAGAGTCTACTATAACGGTTACCATTAAAAACAACAATGATCATGT
GGAGTACTTTAAGATGGAGTCAAGTACAATCAGACTTCTCCCTCCATTTACTGGGAAATT
AGCCTGGACTAACCCCTCCGCCTTAGAAGATGATCAAATTACATGTCCGATGTTGATGCA
AATGATCTTGGTTCAAATACAACCGGGAGAAACTAAAACACTGTCTCCTTTAAGCTAGTT
GCCTACCTATCCTTCAGCACAGTTACACCAGTTTATATTCGTCGGAGCGATTCTATTGAT
AATACTTTCATAGCCCTTCTAAATGAACCGGGTCTAACTGCCACCTGGTTCCTTCCCAGT
AAGGAATTGAGTACTTGAATCCCAATCTGGATCTGGTATCCTGGAAAGGACACTTCTGTT
CTGGATAAGAACAGGATACAACACGTCCACAAGTATCAGGTATTGTGAGGGCTCTAATTG
TACCTATTGATTCTAATCTTACCTACAGTAATCTCAAGGTGACCTGCATAGATAAAGTTA
CCCACCAGGCCAATACAGCGGCCACAGGATGTGGTAATATCACCCGGTCAAAGTCAACAT
TACTCTTACACCTATCAGTGGCCACAAACAGCTGCCGGTTCAAAATAAGTGAAACTTCAT
CAGCTGCTGTCCCGGCTACTGCTGCGGCCACCACCAACACGTCCGTACATCAAAACGGTG
TTCCTTTGGTCTGTTTGTGGTTGGAGCCATAATCTTGGTTGCAGGAGTGGTCTGTGCAAA
TTCTTGAGTGAGTTTTAGAAACGGTTATATCCTGATCTTTACATAACTATGGACCAGTGC
ACTCAGTTGACACTATACCACGGAGACCAGTTAACCAAAAGTTTAAACATTTTCAGTGAA
ATTCATGAAGAAAATCTCCACTTTTTAATCATTGCCGGGATGATCATCATCTCTTTTTAT
GCCCCTGGTGGAAGTCAATTACTATTCTGCTACCCAGACCATTAATCAAAAACCAGGGGG
AGACTCCTTATGTCATGATACCTAAAATTGGTGTTGATCAGACCATAAATAACAAATCAG
TGGACTACAGGAATCTACCTGTGAACCCCAATCTGCTAAAGCCCGGCAGTGGAGACGGTG
GTCCGGTCTGTTGGGCACCGCACCCTTCATCTGGTTCTCCTTTCTCAAACTGGACTGATT
ACAGGCGGGTGACAATATAACTCTGGAATGGCCAGGCCAGGAGGTTATGTGGAGTATATA
GTTGAGAACAGTGCCACTGTGCCGACGGATTACCGGTTGTCTGTGCAGAGCAGGGTGATG
TAGGCTATTTTTGATCACCTGCTACCCCCTGGGATCAACTAAAGAGAGGTTGATGATCGA
GGCTAAACAGGGAAGATGTACCTATCAAAGAAACTTCCCGAGTAGCCAATCAACCCAGCA
ATATTATGCAGTTACAGCTAATATACTTGCATTTATGGTTTGTGGGAGCAATGTATGAGA
TTATTTTTTATCCGGTAAAGGAGGATAAAATCATAATTTTCATAGCTACGGTGGCTTTGA
CCTTCTTTTCTGACGTTGGGTTACTTCTTCCCTACTCCGGCCGGTGCAATTGAATCAAAC
ATATCCCAGAATCACTAACTTTCTAGGTTTGGGATTTTAACTGTATAAATAGAACATACC
CATGTTTTAATCTTTTGTTTAAGAAAAATAAGTTCTTACTACTCTTACTTTTAAAGTTCC
GATTAAAAATCAGGATGTTCAAATAATAGAAAATTAAATCCAATTATATAATCCATTATA
ATAGTACCAGGTGTTAGAATGAGTGATGAAAAAATATTCCAGAATATTACCACCCGGGGA
ACGAACTATATTTGAAGAGACCGCCATAACCATGGGTGCACTTTTCCACCAGTTCGATTG
GGGACATGCCAAGTAGACCGGGACACGGCCCCCTCACTGGAAAAAGCCATGGGACAATCC
CTAACGTTACAGCCCTGTATCAACAGTGTGTTGAAGTAAAAATTGACCGTGAAACGTTAG
AAAATGCTGGAAGTGAGTACCTGGTACCTTCCTCACTCGGAGATATGCTGGATGTGAAGG
TTACCTCTGAATTTGAAGGGGTGAAAGTGGTGGTGCGCATGCACTACATTGAAGAGCTAC
AGTATCCTTTGATGTATGTGGAAAAGTAGATTCGAGTGACCATTGAATCAATTAAAGTTT
ATACAACGTATTTTAAGGGTTGTGGATATTTCAGATGTCTTTATCAATAGGGACCAGCAT
CAACAATTATTTAAAATATCACCGCTAATATTTATAAAAAATGGTAGATTTCATGATAAC
CGTTAATGAGAATCTGTGCAAAGGCTGTAACATCTGCACCGAGTTCTGTCCCCGTAAAGT
TTATGGGAAATCAGGGAAGCTCAATAAAAAGGGTGTGAATGTTCCAGTACCACGAAAATG
AGGACAAGTGCACCCAGTGTCAGCTGGTGTGCCATGATGTGTCCTGATCAGGCAATAAAG
TAGATGAAAAAGTGGATGATGCGGATGAAAACTGAGGATTATTTTATACAAGAGTGCTTA
ACAAACCTGTGCCGGGGCGGAATTAAAGCAGGAATGTCGTTTTTTTGCCGGCTGCCATGA
CTCCCTCCACCGAGATAGCAGAAGATATGGCATTGTTCCTGCCCCGTGAGGGAAGTGCCT
TCGACGTCAGATGGAGGATGAAATATCCGCCCTGGGCGCTGGATTATCGGGGACGGTATG
GTCCGGTGAGAAGGCCATGACTGCCACTTCTGGGCCAGGATTTTCCCTAATGCAGGAACA
TATGGGATATGCCGTAATGACCGAAACCCCACTGGTCCTTAATAGACGTGCAGCAGGATC
TCCATCCACGGGACAACCAACCATGGCCAGTCAGGTAGTGATATGATGCAGGCCCGTTGG
GGATCCACGGGGACTACAGAGGATCATAGCCTTGTGCCCTCGTCAGTACAGGAATGTTTT
TGGTTACAGTGGGAGGCCTTTAACACTGGCGGAAAAGTTACCGGGTTCAGTAATGGTCAT
GAGTGATGAGATCGTGGGCCATATGAGGGGAAAAAATAAAGCATACCCGAGAAGGTTAAC
ATCACTACCCGCCAGATGCCCTCAGGGCCCAGAGGACTTTTTACCCTACCATGCCGAGCA
CTGAGTCCGGACCAGTCCAGCATGCCTGCTTTTGGTGATGGATATAAAATGCATATCACC
GGACTCACCCGCCGATGAAGGGGCTATCCTGATTGCATCTAATCCAAAAACCCGCGCCTA
CTGGTCAAACGTTTATGTGACAAGATCTTACCACACTGATGAAATTGCAAGGGATACAAA
GTGAAAATGTGGATGATGCTGAGGTGAATGCAGTAGCTTCCTATGGTGCACGCTTCGGAG
AAATCCAGCCCTAAAAGCGGTTAGAACAGCTAGAAAAGGGGTTTAAAAGCAGGAGTTACG
TTAAACTGGATGTGGTGTGGCCCTTACCGAGAAAAGATGATCGGGGAAGCAGTTGGAGAA
GCCCAGCGGGTAATTGTTGTAAAGAAATGAACCTGGGACAGATATTCTACGAGATTCAAG
AGGATCCTTCCCCAAGATGTGGAGTTAGCTTCCAAGATCGGTGGTGAAATGCACCTTCCC
GAGGAGATCTTGGTAATAAAATCGGGATCAAGTTAAGGTGCACAATCGTTAAATAACAAC
AACTAGGCTTATAGGGATGAATAAGCCAGATAAGTCAGATATCTTAACTATTAGATAATT
AAATTATTCAAGGGATCTGGAGTTAAAAATTATCAAATTTAATTATTTTCATCCCATGGA
GATGGAGAAGATCCTGGAAGAAAACGGGGAAAATCGTTTTATGAAATACTCGAGGAAGGA
CAGACTTCCCCATATATTCTGCGCAGGATGCCGAAGTGGAGTTATCATGAACACGTTCTT
CAATGGTACGGAAATGGCTGAGGTTGGATTTTTGAAGATGTGGTAATGGTGTCGGGGATA
GGATGTTCCTCTCGAGATACCCGGCTATGTTAAATGTGACTCTTTTGCACACCACACACG
GACGCCCCATATCCTTTGCTACCGGTGTTAAGCTGGCCAACCCTGAAAATGAAGTAGTGG
TATTCACCGGGGACGGGGATGCAGCAGCCATCGGAGGTAACCACCTTATCCATGGAGCGC
GCCGTAACGTTAACCTCACCGTTATATGTATCAACAACAGCATCTCACGGAATGACCGGA
GGACAGATCAGTCCCACCAGTCCCGGGGAAGTTATGGATCAACCGCACCTACGGGGCAAT
CGAAAGACCATTTGACCTTTCCGAACTGGTTAAAGCAGCAGGTGCAACCTATGTGGCTCG
ATGGACCACAGCACAACCAGTGCAGTTATCCAATGCCATTAAAGGACTTCAGAACAATGG
ATTTTCCTTCATAGAGGTAATTTCCCAGTGCCCACTTACTTTGGGCGTAAAACAAGATGC
GCACTCCGGTGGAAATGATGCAGTGGATGAAAGAGGCCAGCATCGTAAAAGAAGAGCAGA
CAAACTTTCTAATGAAGAACTAGAAGGAAAGATAGTTGTGGGAGAATTCCAAGCTAAAAA
AGAAGCAGAATATTCAGATAGGATCTGCCAACTACTGGAAGATAAATGCACAACTGGAAA
GCCATCTGCAATCAGATCAGCATACCAGGGGATTGAAGTTGCGTGAAGAAATCAGAATAG
CTGGATTTGGTGGTCGAGGAGTTATACTGGCAGGAATCGTCATAGGTGAGCAGCAGCCTT
GTATGATGGTATACACGCCGTGCAAACCCAATCTTATGGGCCAGAAGCGCGAGGAGGTGC
TTCAAGAACGAGAACTGGTTATCAGTGATGAGGAAATTGATTATCCTAAGGTCCATAATC
CTGATATATTTGTGGCCATGTCCCACGAAGCCCTGGTTGCCTACCTAGATGGATTGAAAG
AGGGAGGAATCTTGATAATCGATCCAGATATGGTGAATGAGGATGAAATCAGTTCCTTTG
TGAAAGAACACCATATTTCAAGTTTACCATGCACCGGCTACCCGCACTGTTGATGAAAAG
GTGGGGCTGCGTATCGTGGCTAACATCGTAATGATTGGAGCTATAACTGGTTTCACCAAA
GTTATATCTGAAGAATCAGCCCGTAAAGCCACAGCAGCCAGTGTACCTCCTGGAACAGAG
GACAAAAACCTCTCGGCATTTGAAGCAGGAATGGAACTTTCCCAGCAGGAAGTGTGAACA
TGAAAGTCCATGAATACCAGGCCAAAGAAATATTCAAAGCAGGAGGGATACCAACACCCC
CAAGTATAGTGGCCGAAACACCGGAAGAAGCTCAGGAAGCTGCTGGAACCATCAAAAAAC
CAGTAGCCATAAAATCCCAGGTATTGATTGGTGGACGAGGCAAAGCTGGAGGTATTAAAT
TTGCAGATAATCCGGAAATGACTTACCAGCTAACAAAAGAACTATTAGGAGTACTATACG
GGGAGAAACTGTTCGGAAAGTGTTGGTTGAGGAAATGCTGGATATCCGGGATGAATTATA
CCTCAGCGTGGCTGTGGACCGGTCGGCCCGCAAACCACTTATAATGGCCAGTAAATCTGG
TGGGGTGGATATTGAACAGGTAGCCAGCACTACCCCTGACAAAATATATAAGTATCACCA
GGACCCTCTGGAGGAGTTCATGCCCTACCAGGCCCGGAAATAGCTCGTAAAATGGGAGTG
GATAACGAGCTCATATCTCCGGTGGGAGGTATCATCTGGAAACTTTACCAGATATTCCTG
AAGTACGATGCCAATATAGCCGAGATCAACCCTCTGGTTCTCACCAACCAGGGAGTTATT
GCTGCTGATGCTAAACTGGATATCGATGATGATTCCTTTACCGCCACCGGGATATGGCCC
AGTTTAAAGCAGAATCTGCTGATGAATTTGCTTATGTTAAACTGGACGGTGATATTGCAG
TTATTGGTAATGGTGCCGGTCTCACCCTCACCGGGATGGACATGCTCAAACTTTATGGTG
GAGAACCCGCCACTTTCCTGGATATAGGTGGAGGAGCATCACAGGAAAACATTGCCCGTG
CACTGAACCTGGTTATATCCAACCCTCAAGTAAAAGTAGTGTTTTTAAATGTTTTAGGTG
GAATAACCCGGCGGATGATGTGGCTCATGGGGTTATCAGTGTGTTAAAAGAGTCTAAACG
GGAAGTGCCCCTGGTCATACGGCTCACTGGTACCAATGAAGAAGAGGAGCAACGCTTACT
CACCGAAGCGGGAGTAAGTTACGAAACCTCCATGGAAGCCGCTGCCCAGAAAGCAGTCGA
GCTATGCCATAGTCTGGAATAAACATAGTAAATGATTTTAGTAGGGATTAACTCCACTAT
TTTTCTCTACTATTAATTTTACCCTTTTAGTTTATTTGTAACATTTAATTTTTAAAAATA
CTTAGAAATTGTAGTTATAACTTGTTTATAGCAAGAATTAGGACTTTTTATAGAAAGAAA
TTATAAAAATTTATTAGGGAGGAAATTTCTCTAAGAATACTTTTAGAGGTACTTTTCTCA
CTTTTTTTATCTTAAACTGGATCTTACGGATACCAGGTGAGCTACCACCATAGCCAGATA
AGAAAATATAGGTTAACATGGCAGAACCGTTGAGGGTTCGGTTGAATAGGAAGAGTCCAA
TTATACTCTGGGCTATGAATGCAGTTAACGCCCCGATGAGAAGTGCTTCCTTCCGAGGTA
TCTTCTACTTCCCACTCTTCTTGCTGCGGTATTTACGGAGTACGTAGAAACCACTGGCCA
TAACAAATGCACACCAGCATAATAATGCTAAAAGACCTCCGTATCCGAAGTCAAAGGCCA
CACCAAATATCCCGGGGAGCATGTAGTCGATGATATCTTTTTTGGTGACTAAAACCCTGA
AAAACAGGGGGAAAGGTAGGGTTAAGGTGTTGATCAGGTTCATGGGTAGTGAAAGGTACC
CATCAGAGCCACCTAAACAGCTTGATGCCCAGTAACAGGAACCCTGTACGTGTCCCCACA
GTTGGGTGTTGTTTATAACCATTTTCAGACTGGGAAGTGAGTATTCTTCTATCCGGCTAA
GCCTTAGTAGGGGACTGAGAACAGATGCATTTAACACCTTGGATAATATTTCCAGAATTG
CAAAACCACCTACAGCTGCTCCTACCGCAGTTACAACCCTCTTTCGAGTGATTTTAACAC
TTCGGCGGAAACTCTTGGACATTATGAAGTATCCTATAAACCAGCCCAGGAACCATAGTA
TCAGGAATGACCGGTGCATCAGTCCTCCGGCAACTGCTATCACCCCGAAAAGTATCAGGG
ACAAGGCGGTGATGGAGGTGGATTTAATTTCAACCTCACTCAACAGGCTGGCTGATGCTG
AAAGAGTTACCCAGGCAAAAACTGCCAGGGGACCGAAGGGGTGGGTGAACTCCTGATGGG
AAACAAAGGGTAGAAAGAGCATGGCAGAATCAATACTGAAAATTCCCGCCAGTAACATGG
TTAAAATAAGGGATAAGAAAAGTACCATACTTAAAGTGAAGGGAATAATGTTTATGAGCA
GTAAAACACCCATGTGTATTATCACTGCTACTTCTATTATTAATTGCAAATGGTTCTGGG
CAATTAGCATGATTATCACTATTTACGACAACAACTTATTCTGACACAAATGTAATTCAT
TTTTAAACCAAGTGGATAATTGTTTAGGCCATGCATACGTTATCCTAATTTTTAGCCGGA
GATCCACTATCTTTTGATAATCTCATCTGGACCGTTCATTAAATAATTGGAACTGGTTCA
TCCTTAACTTTTAATGTAGGATCTAAGAAATATAATGAAAGGTCCGGCCAGTTGATCTTG
GTTTTTATCATTATACCTATAGTACTTGGAAAGTGTTTTTTTATTATGGGAATAGTATAA
TTTTACAGATTGATCATCAACAGCAGTCTGGAAACTCTTAATGGCATTATCTAAACTTAT
TATTTATAATTTTGCCTGTCAAGGTATCCCGAGATGTTAAATTTTACTGCGTTCCCAAGA
GACTCATTAAGTAATCGTAAAAGCTCTGCAGATAATTTTTTATCTGATCTAGTATTCCCT
GGGACTGGCTGGCCTGTTGTGTGGCAGCTTGGAGCTGATTTTTGAAATCAGTAAGGCTGC
CCTGAACTTTCTGTGAGTTGGCCAGGGTATTGGCTATGTCCTGTGCTTGCTGGTCGGTCA
GACTTATATTCAGGCTGTTGGCCACATTGATAACTATGACCTTTATCTGTGCTGGATCCT
GCAGGTTTTGTTTCTGCACTTCCTGTTTGGCCTTGTCAAAAAGTTCGGCTACTTTATCTG
CACTTTGACCAGTTTGGTTGGCAATTTGAGTTTCGGTGTAAAGTTCTTCAGTGGCAGCTT
TCTTTGCTTCTTCAGGTATGGCCGTACCAACTGCTACTTCGTAAGATTCAAAACTCCGGT
TAAGGCTGATTCACCGGTAGCACTGACTGGTGAAGTAACCACCACATAACCGTTTTCAAT
ACCAGTGGATTTTAAGGCATTGGCATACATTTTAGAGGTCACGGTGTTTATTTTGCTGGT
ATCCACAATGATTCGGATGCCTTGACTGTAGCTCAAGTCTACCAGTGCACAGGAAAAGAT
CTGATTAGAGTTGTAAGTCCGCCCGGTGATGTTTTGGCAATTTGATTCACCTGTGAAGCA
GTCACCACCTTAGTATTGGAATTATTCAAATTTTTATCGGTGTGTGAATCAAATAACTAT
CCACCGTACTTTTGTGAGGTGGGTTTTTGTAGTTGTCTCTCCGTAGGTGATTGCAAATCG
AGAGTACCTGCACTGTATATGGGACTTAAAAATATGGTTAATATTATTAAAGCCAACAAC
AACCTTTTCATACCAAGCACTCCTTTAGATCTTAGTTTTTAACAATTATCTCATCTTTCC
ATACTATCTATGTTCAACACCTAATTAAATCTATGGGAAAATTATGATTCAAAACTGTCA
TTGGGTTCCTGAAACTCCTTCCTTTGGGCAATAGAATGGAATAAATGGAATCATAACTGG
GACATCCCTATAGTTTTTCTTCAGGCCAGGAGCACCACTCTGCTTTCAAGGGATTGGTCC
ACGATCTCCGTCCACATAAACTGGCGATATTTTGGGCAAAACTTAAAATATCCCTGGATC
GGGGCATATTTTCGAATTTTAAACGTTCACGTGAGCTGCCTACATACATGTAGGCTTTGA
TCTCCACAAAGTCAGGGTTGGTGCTTTCAATGATCCGTGCATATTCCTCGGGATGGGTCA
TGTTGTGACCAGCAACACAAGTCATCCGGATTACGGTGCGGCAGTTGAAACTGGATAAAA
GTTCCAGTGAATGATTTAGCCGTTCCCAACCGTCAGGGATCTGGGGGTCGCATATTTTCT
GTATAACTTCTCTGTTGGTGCATCCAGGGACAGGTAAAGTTGAGTGGGTTCTGGTCCAGA
TTTCCCAGCTTTCGGGGCTGAGACCATTACTGACCAGGAAAGTGGTAAAATTTCTCCTTG
CATATTCTTCCAGAAGCTGGTTGATGGACGGGTATAATAATGGTTCACCGGCCAGGGATA
TAGCGGCGTTGGTGGGGTCCTGGGCTTCCAATACTTTTTCCTGGTTGGCGTTAGGATTGC
CAAAAATCCCACCAGTAGTTTACGTTGGGCCTCGATACATTCATCTATTATTTGCCCGGG
ATCATCGTAGTCTTCGGTCCAGGACGTGCTGGTCACATCCACATCTCTCCAGCAGAAAAG
ACATTTATGGTGGCAAAATGGAATACTGGGCGACATCTGAAGACAACGATGGCTTTTAAT
TCCGTAAAATTTTTTCTTTATAACAAACACCGTCATCCATGATGCTTTTTTGGTCCAATG
ACATACTTTAGCTGCGGAATGATTGTAGGGAACCAACAAAACGATATCCTTTCTTTTCCA
GTGTTTTTATGTTTTGATCTGATAATGGCATTAAAATTTTCACTCGGTATTATATCGAAT
TTTAATGGATGGTAATCTATTTATATATTATTCTAATTTTGGAATAACCCGCCTTATATC
TAACTATATATAAATTACAGTAGGTTTTCCTTATGTAATTTACAAGTTTTGAGCATTGAA
TGGACTTTTTACTGTTAGATCCGATATGCTTTAAATTACGCTTGTTTTTTGTTATTGATG
TTCTTCGGGGAGTTATAATGATGAGAAAGGCCACCCTTTAACGGAAGGATGTTTCCGGCT
TATTAAACATTCCATTTTAATGGGTAAAAATTATTAAAATAAAAGAATCAGACCTTAATG
GCCAAAAAATGCCTTAAAATTGCTTAAATTTGATTAAGGTTCATATTATCTCTATTTTAT
TAAAACTCATGATTTGATGGTCTTTAATCATTTAAACTTTGTTTAATTCTGTTTTATCTA
TTATACTGAGCTTAATTAACTTTCATTTAATGGAATTGCATAGGCTTATTTTAGGGAAAT
GGGCTTTAAATAAAGGTGATTTATTAAAAATACTAAAGGAAGCAGCCCAGTCCGTGATCA
TTAATTAAAATAACCTCAGAAAGGCTTTTAAATCCTAAAAAAGCCCTCTATAGTCCTTTT
TGGGAGAATTATTTCGAAACCTTTATAAGACACCTTGTTTCCATCATAGTGTAGTCCAAG
ATAAGTCCCATAAAACTAAATTTATGAGGCACGGAGGCGGTATAATTAAGCGAGTGAAGC
GAAACTCTACCTACGCAATTTTATGTATGTTGTGTATGGTTGTTGCAGCAGTCCCATTTC
CGGAGCTGTTGATGGCCAAGACAACAGTGCGAATGGTGAGAATCCTACCAGTGGTTTACA
GGTTGGAGTCACCAATTCTGATGTTCAAGAAACTCAGAACGTGCTTCAAAACAAAAGCCA
TTTGGTGAGAATACAACTAAAATATTAGGAAATAACACTACTGATGGTTCATTGAGACTA
GGATCCACCGGTGATGATGTCAAGAAACTACAACAATGGTTAACTGATTACGATTACTAT
TCTGGAGATGTTGACGGTGTTTTCGGTAATGATACCGAAACTGCAGTTCGCATGTTCCAA
GAAGAAGCTGGTTTGATTGTTGGACGGTGTTGTGGGTAAAGACTACTAAAAAGGCCATGG
AAAGCTGGGATAAACACTTAGCAGAAGTCCAGGCTGCCGGTGAGAAGAGCACGGATTCAT
ACAGTTCTAGCAAATCAACTACAACAACTAAAAAATCTTACGCTACAGCAGTTCGAAGCT
ACACCCGAACTTACAACACCCGTTACAACAGTCGATGGAGTGGAAGTGGGGATTGCTGGG
ATATCAGTAATGCAGCGTACAGTCGATTAACAGCATCTGGTCAAAGAGCACGAATAATCC
AGTATGCAAACAGTTATGTTGGTAATCACCGTTCAGTGCAAACCTGGAATGGTAACACTT
GGGTTGACTACTACGATGTCCCTAAAGAGGTGTACCTACCTCTCGTAAAGGCTCTGAAAC
AGTAGTTAGCGGCGGATAATGTTATTCTACCAACTACTAAAAATCAATTCAACAGTTAAC
ACGCCAAAAAACTGTTGAAACTTTACTACTTTTATTTTATTTAGATTTTGTTCAGTGATC
TTTTTCAAAATTTTTCTTATATTTTTTTACAGACTCAAAATTATATATTACAATACTTCC
TATGTGGAATTTTTTCGGATACCCCGTTGGATCATTATTATGTGGAGTAAATTTTTAGGA
TTAACTTTAACCTAATTCAGCGAAGCTCCCCTAAACCACAATATTTTTATGTCTTTCACC
TAAAAAGAAGTACAGTGTACTGCACATTTTTAGGAGGCTTATTAGGGTGAAAATAACACA
AACCCCTCTGGTAATTTTAAATTTTAAAACCTACATTGAGTCCACTGGAGAAAAAGCACT
GCAACTGGCTCGGCTTTGGAAGAAGTATCTGAGGAAACAGGAATAAGTATGGTTGCAGCA
CCTCAGGAGCTGATCTTTGGAGGTTATCCCAGGAAGTAAAAATACCAGTTTTAGCCCAGC
ACATCGATCCGGTGGAAGCAGGTGGGCACACTGGTAGTATGTTGCTGGAATGTGCGAAAA
GAGGCAGGAGCGGCAGGAACACTGATAAACCACCGGAACAAAGAATGCAACTGGCGGATA
TTGAGACGGTTATCAGAAAAACCAATGCTGAAGGCATGAACACAGTGGTATGCACTAACA
ACATCCTGACCAGGTGCAGCTGCTGCGGTTTTGAATCCTGATTTTGTGGCTATAGAACCA
CCAGAACTAATAGATCAGGTATACCCGTATCCCAGGCTACGAACCTGAAATAGTGGAGGG
TAGTGTAGCTGCAATTAAAGACATCAACCCGGATGTAAGGGTCCTTTGTGGTGCCGGTAT
CTCTACGGGGATGATATGAAAGCGGCTCTGGAACTGGGAAGTGAAGGAGTGGCTTCGGCT
TCAGGAATCATAACTGGCCCTGGACCCCAAACAGGCACTTTTAGATCTGGTAAGTAAAAT
TTAACTGCCTACTCCCCAATCAGTAACTTGTAATCAGTTTTCATGAATGAGTTTGGATCC
TGAGTCCATACACGAAGAATCCCGCAAATACAAAATAATCAACAACCTAAAGATATCAGT
AACTCTAATAAAACTAATTTAATGGTGAATGGATATGGCCCCTGATTTTAACACCATAGA
TGACCTGGAAGTGGAGGGAAAGACTGTACTGGTGCGGGTGGATATAAACTCGCCAGTAGA
CCTCCTCACCGGATTACTACTGGATGACACCTCGTATAAGACTGCATGCTGAAACCATAG
CCGAACTGGCAACTAAAGGTGCCAAAACAGTTATAATAGCTCACCAGAGTCGTCCTGGCA
AAAAAGATTTCACAACACTGGAACAGCATGCTGAAGCTCTTTCAATCTACTGGACAGGCC
AGTTAGTTATGTGGATGATATATTCTGGAAGCAATGTCCGCGAGGCTATAGGGTGGTTTG
CACAGTGGAGATATTCTTCTACTGAGAATGTACGTTTTACTCCGAAGAAATCTTACAGCG
GGAAGCCCCACAACAGGCTGAAACCCACATGGTAAAACTCCTGTCACCCCTGGCTGATTA
CTTTATAAATGATGCATCTGCTGCTGCTCACCGATCACAACCCATCATTGCTGGTTTCAG
CAGTTAACTCCCCTCTGCAGCTGGTCGAGTTATGGAACGAGAGCTAACTGCGCTGTACAG
TGCGGTAGGCAATGTGGAAAGACCAAGGGTATACGTTCTGGCGGGTTAAGGCTGATGATT
CCATAATGGTTATGGAAAATGCCCTGGAAGCAGGAGCGCAGACTACATTCTCACCACTGG
ACTGGTGGCCAACATATTCCTGTGGGTGGTGGAGTGAACATACGAAAACATAACCAGAAC
TTCATAAAAGACCGTGACTACTGTGCTTATGTTAAAAAGGCCCAGGAATTATGTAAAAAT
TCAAGGATCAGATCCTGGTGCCCACTGACCTGGCAGTTTGCAAGGATGATAAACGACTGG
AATATCCGGTGGGACCAACTCTCCAACCCGCCCATATTCGATTTGGGGACGGAAACTACC
ACGGAATATGCATCGGGTAATTAGAAATGCACGTACCATCTTTGCCAATGGACCGGCGGG
GTTTTGAAAAGGAGGGATTCAATCAGGGCACGGAAGACATATTAAATGCCATATCATCAT
CTCCAGGATTTTCCATCATTGGAGGGGGGCACCCGGCAGCAGCAGCTAACCAGATGGGAC
TAGGTGGAATCAGTCATATAAGCAGTGGTGGAGGGGCATCTATCAGTCTTATTGTTGGAG
AAAGATTACTCGCGGTGGAAGTGCTAAAAAAGCTGCTTTAAAACATAAATGATAATAAAT
CCAGTAATTCTTATTAAATTTAATACCATCCTTCTATAGTAATATAAAATTCAATTTACT
TCGCCCTCGCTGATCGACCTTGATATTAATCAAAATTTAGATGAATTTATTAAAATAACT
TTATATACTTTGATTGTAATAGGGGTAGAAACTCCCTAAACTTAACTATCAATTTGGGCT
TACCTGTAGATTTAAGCTCGGGGCGTTTCCACCCAAAAACTATATAAGGCAAAATCTCAA
AAAGTTAAAATGCTCTCGGTAGCTCAGTCTGGTGGAGCGCGAGACTGGTAACTTTTGTCG
CGGGGTTCACCCCCCTTCCCCTCGTCAACCGGGGGGGGTCTAGACTGATGGTGAATCAGC
TATACATCGTTTAGATATAGGCTTGAGACAAATTAAGAGGATTTCTGAATAATTTGGGAC
CATAGGGTAGCTTGTCGATCCTTTGGGCTTTGGGAGCCTGAGAGACTCCCGGTTCGCCAA
ACTGGTGGTCCCAACAAGATCATCTTATGATCGTTACCTAAAATCAGAGATTATATCCCG
CCTTAGCTCAATTTGCAGTAAGGCAGAGCGTCGGACTGTAGATCCGAATGTTGTTGCGTA
TCCGGCCCGGGCAGGCGGGACTTAAATTTCTTGAATCAATGGAACGTTGGTGGATCTCTC
CAGCATAGACGAGAGTACCCATTCACATTATCCTCCGGATATAATCCAAACCTTTAAATA
GTATGCAACGAAAGCAAAGCGTATATAAGTGAGCATCACATAAGTCATTACGGCCTAGTT
CTGCCGTAGCCGGGCTCCGGCAGGTGTAGGGGCCATCATGCGGGCCCGTCGAGCCCGCGA
CTCTGGGCTCAATTCCCGGCCAGTGGCGTTCCAGAGGGCCCGTAGCCTCAGTCTGGGAGA
GCGCTTCGGCTTTTAACCAAGTGTGGTCGCGGGTTCAACTCCCCCGTCGGGCCCGTTCTA
ATTTTTTATGGAGGGGGATTAAAATGGTGAAGAAGGATATCTTAAAACACGAACTGGTTC
CAGATCATGTTGTTTTGTCGAAATTCAGAAGTTAAAAAGTACTGAAAAACTGGATATCCA
CCCTGAGCAGCTACCAAAATAAAAGCTGACGATCCGGTTTGTTAAAGCTATAGAAGCCAA
GCCGGGGATATTCTTAAATAACTAGAAAAAGTCAGACTGCAGGTAAATTTGAAACCTACC
GTTTGGTTTTAGACTAAATAAGTTATAATTGATTAATAAAATACAGAATAAGATAATGCC
CACCTTATAGATGCCGGTCATAAATTGTATTATATTTTAACAATATAATATATAAATATT
GATGTTAATGGACCAGAACCAACTGGAAACTTGGTTGGTTATGAAATAAAAATGATTTAG
GTATGGGTTGTTTTTTGGAGGAATTTAATGGTAAAGAATGCCTGGGGACTTGTCGATGCC
TTTTGATGAATACAAATTGGTGGATCATCATATTAAGTCATATAACGACTTTGTAGATCA
CCGTATACAGGACATAATTGATATAACTGAACCTATTGTTTTGGAACAGGGAGAATACTG
CATACAGACTGGTAAAGTTGAAATTAGGAAACCTTACATTAAAGAAGCTGATGGTCTCCA
GAGTCAAGGTCTCACCCCCACCTGAAGCCAGACTCAGAAATCTCACCTACTCCGCCCACA
TGTACATGGACATGGCTCTGACCAAGGGAGAAGAAGAACCTAATCTGGAGAAAGTGTACA
TCGGTGAACTTCCGTGCAATGTTAAAGTCCAACATCTGCCACCTGAATGGGCTGGGATAT
AACGAGCTGGAAGACAAGGAGAAGACCCCCAAGACCCCGGAGGTTACTCCATTGTAAACG
GCTCAGAACGGGCCATTGTTACCATGGAAGAGATCGCGACCCAACAAGATCATCCTGGAG
AGAATCGGGGAAAAAGAAGACCGCAGGGCAAGGGACCATTGTAACTTCGATCAAGAGTGG
TTTCAGAGCACGTATCACACTGGAATACCGTAAACCAAGGAAAAAAGGCGTATTCCTCCG
GATATCATTCCCTTACGTACCAGGAGAAATACCACTGGTGGTTTTACTCCGTGCACTGGA
CTGGAAAAAGATGTGGACCTGGTAGGCAGTGTTTCTGAAGAAAACGATGTACAATTTTTA
CTCATAGATGATATTCAAACCTCAGAAATTACCAACACCTACGATGCCATTAAATACATT
GGTAACCGGGTGGCTAAGGGGATGACTGAGGAATACCGATCAAAAGGGCGGAAGATGTTA
TTGACCGTTACCTTTTACCGCACATCGGTGTGGAACCGGAAAAAGAGCAGAAAAGGCCAC
ATATCTGGCTGAAATGACAGAGATGTTACTGCAAGTTATTTTTGATGAACGTGAACCACA
CGACAAGGACCACTATGCCAACAAAAGGCTCCGGGTATCAGGAGACCTTATGGAAGACCT
GTTCAGGGTGGTATTCACCAGTTTGACCCGTGATATGACCTATCAGCTGGAAAGAAGCTC
GGCACGAGGGAAAAGAACCATCGGTTAAACAGGCAGTACGTTCTGATGTCCTCACTGAAA
ACATCAAACACGCCATAGCCACTGGAAACTGGGTAGGTGGACGGGCCGGAGTAAGCCAGT
TACTGGATCGTACCAGTTACATGGGAACTCTATCACACCTTAAACGTGTTGTTTCTCCTC
TTTCAAGGAGTCAGCCTCACTTTGAAGCTCGTGACCTGCACCCAACTCAATTTGGGAAGA
TATGTCCCAATGAAACCCCAGAGGGTCCTAACTGTAGGTTGGTGAAGAACCTGGCTATAC
TGGCCAAAATATCAGAAGGTTCGGATCCAAATGAGCTGGAATCAGTAATCAAGAAAATGA
AGAGCATCAACCCTATATAGGGATAAAATGCGGAGTTAAAATTTATTTTATTTATGAAAA
GCCAGATTTGGGGGCCGATTCGTGAAAAAATGCAAGGTTTATAGTAACGAGAACTTATTG
GAACTTGTGATGATCCAGAAGGTTTCATAGAAGAGATGCGCCAGAAAAGGAGATCTGGAG
AAGTATCCTACGAAACCAACATCACTCATTACCTGAGAACAACGAGATATACATATTCAA
TGACCTGGAAGAACCCGAAGACCACTGATTGTGGTGGAAAACGGCGGGTCACGTTTAACA
GATGAACATTTTCAGAAGATTGCTGATGGAGAAATGGCATGGTTGGATCTGATAAATGAA
GGAATTATCGAATACCTCGATGCTGAGGAAGAAGAAAATACCTACGATTGCCATGTTCCC
TGATGAAATTAATGAATATCACACCCACCTGGAGATAGATCCTCCACCATGCAGGGATCT
GTGCGGGATCATACCCTACGCCAACCACAACTCATCCCCCCGTAACACCATGGAAGCTGG
GATGACCAAACAGGCACTGGGACTTTACGTTCTAATTATCACTAAGGACAGACACCCGTG
CACACCTGCTGCACCAGCCACAGGTACCTATAGTCAAAACCAGAAGTATGGATGCCACCC
AGTACGATAAACGACCATCCGGTCAAAACTTCGTGGTGGGAGTAATGTCTCTACGAGGGA
TATAACATGGAAGACGCCCTCATACTGAACAAGGCTTCCTGGAAAGAGGGCTGGCCGATC
ATCATTTTTCAGATCCTACGAGGCCTCTGAACGCCGGTATCCCGGAGGACAGGAAGATAA
ATTCGAAGTACCCGAAAACATGGTACGTGGGTACCGTTCCGAGGAAGTGTACCGCAACCT
GGATGAAGATGGAATTGTCAATCCCGAAGTCAGTGTGAAATCAGGAGATGTCCTCATAGG
AAAAACATCCCCACCCCGTTTCCTGGAAGAAATCGACGAATTTGGAACAGTGGCTGAACG
AAGAAGAGAAACCTCAGTCACCGTACGACACGGAGAACACGGAGTGGTGGATGCAGTAAT
GCTCACCGAAACAGTAGAAGGAAGCAAACTGGCCAAAATACGAGTAAGAGACCAGAGACA
ACCAGAGTTCGGGGATAAATTCGCATCCCGTCACGGACAGAAAGGGGTGGTGGGACTCAT
CGTGTCTCAGGAAACATGCCCTTCACAGCTGAAGGAGTAGTTCCGGATCTAATTGTAAAT
CCACACGCTATTCCCTCCAGGATGTCCGTGGGACAGGTGCTGGAGATGCTGGCGGGTAAA
GCTGGCTGCATGGAAGGACACCGTATGGATGGAACACCATTCAGTGGAACCCACGAACAC
GAGGTAATGGAACTCCTGAAGGCCAATGGCTTTGAGAACTGCAGGCCGAGAATCACTCTA
CAATGGAATCACCGGTGAACGAATCGAAGCGAAATATTCATTGGAGTGGCTTACTACCAG
AAACTGCACCACATGACCTCAGATAAGGTATACGCCCGGTCAAGGGGACCGGTACAGGTT
CTAACCCGACAGCCCACCGAGGGAAGAGCTCGAGAAGGAGGTCTCAGGTTCGGAGAAATG
GAAAGAGACTGTCTTATAGCTCATGGGGCTGCACTAGCACTCAAAGAAAGACTTTTAGAT
GAATCTGATAAATATGAGGACACATAATATGTGGTGAATGTGGAATGGTCGCCATATATG
ACCGGATAAGAGATAAAACCTACTGTCCCATATGTGGAGACTTGGACAGTTACCAGGTGG
AAATATCATACGCATTTAAACTGTTATTGGACGAACTCAAGAGCCTGTGTATCTTCCCCA
AACTGGTTCTTGAAGACAAAGCCTGATTAAGGTCTAAATTAGGTTATATAAAAAGAGGAG
AGAGTGAGTTTGAAAGGAATTTTAAAGAAGATCGCCCAGATCAACTTTGGCCTGCTATCG
CCGGAGAACATCCGGAGAATGTCCGTCACCAAAATCGTGACCCCGGATACCTACGATGAA
GATGGATACCCCATAGAAGCGGGTCTAATGGACCCCCGATTGGGAGTCATCGACCAGGAC
TAAGATGTCGATCATGCGGTTCTAAAGGAGGAGACTGTCAGGGACACTTCGGTCACATAA
ACCTGGCCCGACCAGTAGTCCACGTGGGATTCGCAGACACCATACACAAAATCCTGCGTT
CAACCTGCAGTGAATGTGGAAAGGTGCTTTTAACTGAAACTGAAAGAATAGACTACCAAG
ACAGAATTGAGTCCCGATTACGAAACGAAGAAAGCATCACCGGACTGGTAAAGGACGTAT
ACGCCACCGCACGTCGGGATAAATGTCCCCACTGTGACACGGAACAGGAAGATGTCAAGA
TTGATAAACCAGTATCCATAGTTGAAGGTAACTACAAATTAACCCCCAGTGAAGTCCGTG
AACGCCTGGAAAAAATCCGGAAGAAGATTACATATTTCTGGGAATCAACTCCAAGGTAGC
CCGACCAGAATGGATGGTGTTGACGGTTCTACCTGTACCACCGGTCACCGTGCGCCCTTC
CATAACCCTGGAAACCGGTGAAAGATCCGAGGATGACCTGACCCACAAACTGGTGGACAT
CCTGCGTATCAACCAGCGCCTCAAGGGAGAACATGGAGGCCGGAGCACCACAACTCATTG
TGGAGGATCTATGGGAATTACTACGGTATCACGTCACCACCTACTTTGATAATGAAGCTT
CAGGAGTGCCTCCAGCCCGGCACCGATCCGGAAGACCACTCAAGACTCTGGCCCAACGTT
TAAAAGGTAAGGAAGGACGTTTCCGAAGTAACCTCTCAGGTAAAGGGGTTAACTTCTCTG
CCAGGACAGTTATCTCCCCGGACCCCAACATCAGTATCAACAACGTAGGGGTGCCGGAGA
TGATTGCCACGGAGGTTACGGTACCTATCTACGTCACTGACTGGAACCGGGAGGAGATGC
AGAAGTACATCCTCAACGGACCTAAAGTACACCCCGGTGCAAATTATGTTATTCGGCCCG
ATGGCCGAAAGATCAGGGTCTACGACGAAACCAAGGAAGCCATCGTCGAAAAACTGGAAC
CCGGATTCGTGGTGGAAAGACACCTCATGGATGGAGATATCGTACTCTTCAACCGACAAC
CATCACTCCACCGTATGTCCATGATGGCCCACGAGGTAAAGGTCCTGCCCTATAAAACTT
TCAGACTCAACCTCTGTGTATGTCCACCATACAACGCAGATTTCGACGGGGACGAAATGA
ACATGCACGTCTTCCAGACAGAAGAATCACGTGCTGAAGCTAAATCCCTTATGCGGGTTC
AGGAACACATCTTATCTCCTCGTTTCGGAGGACCAATTATTGGTGGTATTCACGATCGCA
TATCCGGTGCCTACCTCCTCACCAGGGAAGGATCTAACTTCCGAGAGGATGATGTCTTCC
AGATGCTTAAAAATCACTGATTACCCATACCCAAACCAAGAAACAGGGAGATGGAGTGGT
AAAGAGATATACAGTCTGCTACTACCAAAGACCTTAACATGGTTTACAAAGCAGAAATCT
GCCGTAAATGTGATGAATGCCTGAAACAGGAATGTCGAAACGATGCCTACGTGGTTATAG
AAAATGGGGAACTCAAATCAGGAGCCATAGATGAAAAAGCATACGGTGCCTTTGCCGGTA
AGATACTGGACTCTATTGTTAAGGAGTACGGAACTGACCGGGCCCGAGAATTCCTGGATT
CAGCCACCAAACTGGCCATCTCTGGTATTATGAAAGGGGATTCACCACCAGTACAGCTGA
TGAAGAGATACCCCAGGAAGACCAAGGACCGTATTGAAGAACTCCTTCGTAAGGCAGAAG
AAAAGGTGAAATGCTCATTGCCGCATACCATGCCGATGAACTGGAAGCACTGCCGGGACG
TAGCCTCCGGGAAACCCTGGAGATGAAGATCATGCGGGTTCTAGGTGAAGCCAGGGATAA
ATCAGGGGAAATAGCAGAAAGCTACTTTGGAATGGATAACCATGCAGTTATCATGGCCTT
AACCGGGGCTCGTGGTTCCATGCTGAACCTGACCCAGATCGCCGCCTGTGTGGGGCAGCA
ATCTGTACGTGGGGGCCGTATTGAAGAGGTTACAGTAAAGAACCCTACCTCATTTCCAGG
AAGGTGAACTGGGTGCAAAGGCCAGTGGATTCGTCCACTCCAGTTACAAGGCTGGTCTCG
ACCCACTGGAATTTTCTTCCACGCTATGGGAGGACGTGAAGGACTGGTGGATACCGCTAT
CCGTACCGCCCAGAGTGGTTACATACAACGCCGACTGGTGAATGCTCTGCAGGATCTATC
AGTCAACACTGACAAAACTGTACGTGACAACCGGGGGTGGTTATCCAGACTTACTACGGT
GAAGATGGAATCGACCCGGCCAAGAGTGACTACGGAAAGGTAGCTGACATTGACCGTTTG
ATAGAAGAAATGAGAATAAAAGCCAAAGCAGACAAATAAGTTAAAATTTATACGAGATAC
ATACTTAGAAAAACCAAAGTGATATTTATCGTGGTATCATAAAAATTCAGGTGGTTTTGT
GGATATAGAGAAAGTTGAAAAGCTGGTCAAAAGAAGAGCCAAATTCCGGAAAAACTTATT
CAGGAAATAACAGAAGCTGCCGAAAGGCATGATCTGGATGATAAGGAACTGGATGAACTG
GTGAAAGAAATTAAAAGAGCCTACACAAGGTCGGAAGTGGAATCTGGTGAAGCAGTAGGA
ACAGTTGCTGCCCAATCAGTGGGAGAGCCCGGTACTCAGATGACCATGCGTACCTTTCAC
TATGCAGGGGTAGCAGAACTAAACGTTACCCTGGGTTTACCACGACTCATTGAGGATCGT
AGATGCCCGTAAAAGATATCCACACCAACCATGGCCATATACTTCGATGAAGACCATGCC
GCTGATGAGGAGTTTGTTCGGACCATCGCTAACCGAATTGGTAAGATAACCCTGAACGAC
ATCCTAAAGGACTTCAACGTCAACTACGCCAGCATGAACATGAGTGTGGAGATAGATGAC
GAGCAGGTGAAGGAAAAACGACTGGACTATGATGAGGTTCTGGCCAAGATAGGAAAACTT
TTAAAAGTGTAGAGATAAATAACAACCTGCTGAGTTTTGAACCTAAAATTACTGATCCTA
AACATGCCATCAGGAACTCCGACTTTTAGCTGACAAGGTTCGCGATCTCCAGATTAGTGG
AATTAAGAACATAGGAAAGGTCGTGATCCGAAAGAAGGACAGGAATGGGTTATACACACC
GAAGGTTCAAACCTGAAGAGCCGTCCTGAAAATGGATGGTGTTGACCGCGTCAGAACCAC
CACCAACGATATTCATGAGGTGGAAAAGGTTCTGGGAATAGAAGCCGCCCGTAATTCTAT
AATCCACGAGGCCCAGACCACCATGGAAGAGCAGGGACTCACTGTGGATGTGCGGCATAT
CATGCTGGTGGCAGATATGATGACCGCCGACGGCATAGTCAAATCCATGAGGCCGACACG
GTATTAGCGGTGAAAAGGCCAGTGTACTCAGCCAGGGCATCCTTCGAGGAGACAGGTAAA
CACCTTCTTCGAGCCAGCATAAGGGGTGAGGTGGATCATCTCACCGGAATAATCGAGAAA
CATTATAATCGGGCAGCCAATACCACTGGGAACAGGATCGGTTGGCGTCATCATGAAAGA
GAAATAAGGAGGCAGTAGATGGACGTAGAAAGAGGAATTCGAGGTTGCAGTAGATACAGG
TAATGTCACACTGGGATCCAGTAAAACAATCCAGGCCTTAAAGCTTGGAAAAGGAAAACT
GGTCATCATCATAGAAAATTGCCCAAAAGAGGTAGCTGAAGATGTGACACAGTACTCCCA
ATTATCCAAAATCCCAGTTTACACCTTCCAGGGCACTAGTGTGGACTTAGGATCAGTGTG
TGGAAACCATTCACCGTGGCCGCCATGATGGTCAATGATCCTGGAGATTCCACCATACTG
GAAATAGTGGGGTAAAACTGTGACCATCAAATTCAGCACCCATGAAATCCGTTACATCGC
CCTCTTTGAGAGCATGACCGGAGCAACAGTGAAAGATTGCCTGGTGGACGATGAAAACGG
TAAAATAACCTTCCTGGTTAAAAAGGGAGATATGGGTCTGGCCATTGGAAAACGAGGAAG
CATCCGTAGCCAAGGTGCAGAAAACAGTGGATAAGGGTGTGGAAGTAATCGAACACTCTG
ATGACCCGAGTGGAATTCATAGCCAACCTAATGGCTCCCTGCAAAAATGAGGAGTATACG
TATACTCCAAAAGGAAAATGGGGGAAAAAATAGCCACACTAGAAGCTGATTCACGCAATA
AAAGGACAGCCATAGGAAAAGGTGGGCAAAATATTGAAAGAGCTCGGGTATTGGCCAAAA
GACAACACAACATAAATAACATAGTAATAAAATAGTAAAGAAAATCTAAAGATCCAAATT
ACACTGATCATCCCTGATCCAGGGAACCCACTAATTCATATTTTTAGATCAGGGATTTGT
ACACATTTAATGTTAACAAGGAGGAATTACATTTGCCAGGATTATTCGCAGCAAAAAAGC
TTTAAAAAGAACTGACAAAACTTCCGGTGGAAAGATACTGAATACAAGAGGAAAGCATTG
GGACTGGATATTAAAGCTGACCCATTAGCCGGCGCACCCCAGGCACGGGGAATCGCCATT
GAAAAAGTGGGAATCGAAGCAAAACAGCTCAACTCTGCCATAAGGAAGTGTGTAAGAGTA
CAACTCATCAAGAATGGTAAACAACTCACTGCATTTGCCCGGGAGACGGAGCTATAGGAT
TCATCGATGAACACGACGAAGTGGTTATCGAAGGAATAGGTGGACCATCCGGAAGATCCA
TGGGAGACATCCCTGGTGTACGATGGAAAGTCACCAAAGTGAACAACGTGGCCCTGGAAG
AAATGGTTAAGGGCAAAATCGAAAAAACCAGTGAGATAAGCGAGGTTATGGATATGAGCT
TCAAAGTCTTTGACAGTTGGGAACTGGAAGAAGTCAAGGTAGAAGACCTGGGACTGGTCA
ACCACATCTGCTTGGACGAAATAATGGTCCCCATACCATGGGAAGACACGTTAAACGACA
GTTCGCCAAATCAAGAGTATCTATTGTGGAAAGATTAATGAACAAGATCATGAGGACCGA
AAGGAACTCAGGAAAGAAAAACAAAGCATATAACATAGTGAAGGAAGCATTCACAGTTAT
AAACCAGCGTACCAAGGAAAATCCAGTACAAATACTGGTTAAAGCCGTGGAAAACTCCGC
ACCCCGAGAAGAAACCACCCGTATAAAATACGGGGGAATAGGTTACCAGGTGGCAGTGGA
CATAGCACCACAGCGCAGGGTGGACCTGGCCATGGGTTTCATAACCCGAGGAGCACTACA
ATCCGCGTTCAAGAGGAAAAATCCGCTGGAGAATGCCTGGCAGAAGAACTATTACTGGCC
GCCGAAGCAGATACCAGAAGCTTTGCCGTTGGTAAGAAGGAGGAAAAGAACGAGGTGGCC
AGATCAGCCCACTAAGGTTGATCACCAACTCATTTTAACGGGTGAATTGTATGAGCAGAC
GAGACAAGATGATCAGTAAGATCAAAGACCTGATGTACGAACCGGACTACATCCGGAACA
TCGGTATCGTAGCCCACATCGACCACGGGAAAACCACCCTATCCGACAACCTTCTGGCCG
GAGCAGGTATGATCTCCTCAGAACTGGCTGGAGACCAGCGTTTCCTGGACTTCGACGAAC
AGGAACAGGCCAGAGGAATCACCATCGATGCAGCAAACGTGTCCATGGTTCACAAATACA
AGGATGAAGACTATCTAATCAACCTTATAGATACACCCGGTCACGTGGACTTCCGGGGGA
GACGTAACCCGTGCCATGAGAGCAGTGGACGGAGCAGTGGTCGTGGTATGTGCAGTGGAA
GGAATCATGCCCCAGACCGAGACCGTACTCCGACAAGCCCTCAAGGAAAATGTACGACCA
GTCACTTTCGCAAACAAGGTGGACCGATTAATCAACGAACTCAAACTGGATTCCCAGGAA
CTCCAGCAGAGATTCAGTCAAGATCAGTGCCGGTGCCAACAAGCTAATCAGCAACATGGC
CCCCGGAAGAACTCAAAAAAGAATGGCTGGTTAAAGTGGAAGACGGAAGCGTAGCCTTGG
ATCCGCCTACCACAACTGGGCCATAAACGTGGACATCATGCAGAAAACCGGGATAAACTT
CAACGACATCCTGGATTACTGTAACAATGAAAAACAGAAAGAACTAGCCCAGAAAGTACC
ACTATCCGACGTACTCCTGGGAATGGTAGTGGAACACCTACCCAGCCCTAACGTGTCCCA
GCCTTACAGGGTACCCAGCATCTGGTCTGGAGACATTGAAAGTCCCGAAGGCCAGGTATG
CTTAAAACCGATCCTGACGGACCACTAGCAGTTATGGTAACTGACGTAAGTATAGACAAA
CACGCCGGTGAAATAGCCACCGGACGAGTATACGGTGGAACCCTGGAGAAAGGAACCGAA
ATATTCATGGTGGGAAGCCATGGAAAAGCACGAACCCAGCAAGTAGGGTATACTTCGGAC
CAGAGAGAGTAAACACTGACCGGGTACCAGCTGGAAACATCGTGGCCATCACTGGAGCGA
AAACGCCGTGACTGGGAAACCATCTGTGATATCGACCGAAAAATTGATGCCTTCGAAGGT
TTAGAACACATCTCCGAGCCAGTGGTGACTGTGGCTGTGGAAGCCAAAAACACCAAGGAC
CTACCCAAACTCATTGAAGTACTGCGTCAGGTTGGTGAGGAAGACCCTACCGTCAAAATG
CAGATCAACGAGGAAACCGGTGAACACCTGGTGGCTGGTATGGGAGAACTCCACCTGGAA
ATCATTGCTCTACCGTATCAATGAGAAAGGTGTGGAAATCGAAACATCCGAACCCATCGT
GGTATACCGGGAAACCATTGCCGAACTGCCGGACCAGTGGAAGGAAAATCACCCAACAAA
CACAACCGTTTCTACATAGAAATCGAACCACTGGACGAAGCAGTTTACCAGGCCAGTAGT
TGATGGAGAAATCAAAGAAGGCAGAGTTAAAGGTAAAGACCTCGTTGCCAAGTTCCAGGA
ATACGGACTACCCAAAAGAACAGGCCCGAAAAGTTATGGGATGTCTATGACAAGAGCATC
TTCGTCAACACGACCCGTGGTATCCAGTACCTGGACGAGATCAAAGAACTATTACTGGAA
GGTTTCGAAAGTGCCATGGACGATGGGCCCATAGCCGAGGAGAGGGTAATGGGAATCAAA
ATCAAACTCATGGATGCCAAAATACACGAAGACGCCGTGCACCGAGGACCAGCACAGGTC
CTGCCCGCCATGCAAGAAAGGCAGTCTACGGTGCTATAATGATGGCTGAACCAGCACTAC
TGGAACCAATCCAAAAGGTATTTATCAACACACCACAAGACTATATGGGAGCTGCCACCA
GGGAGATCCAGAACTGACGTGAGTCAGATCGTCGACATGTCCCAGGAAGGAGACATGTCC
ACGGTGGAATCAACAGTACCCGTTGCTGAGATGTTCGGATTTGCCGGGGACATACGATCT
AGCAACAGAAGGACGCTGTCTCTGGTCCACAGAGAACGCTGGATTCGAAAGACTCCCCGC
GAACTTCAAGGTGAAATAATCAGACAGATCAGACAACGTAAAGGCCTCAGTGACCAACCA
TATGGTCCTGACCATTACCTGGACAAATTATCTCCAACCTTTATTAATACCCCTTAATTT
TTTGGGTAGTATTCCTAAAACACCAGGAATACCACTAAAATCTGGATAACACATAACCAT
TCTTACCTGGTCCATCCAGATCATACATGCCAAACTGGTTAATTTAAATAGGGGAATGAA
TAAATCCAACCAGTACGCTTAGTAAGCCTCTAAATATTATATAAAGAGAATATTATTGGA
GGAATGTTAATGGCTAAAGGAAAACAACACATGAATTTAGCGTTTATCGGACACGTAGAC
TACGGCAATCCACTATGGTGGGTCACTCATTATTACAGTCCGGAGCTATCGCTGAACAAC
AGCTATCCGACGGAGAAGACAAATTCAGATTCGTCGCGGACAAATTATCCGAAGAAAGAG
AAAGAGGAGTGACCATCGACCTGGCCCACGCCAGATCTCGACACCCCTAAATACGAGTTC
ACCCATTGTAGACTGTCCCGGTCACCGTGACTTCGTTAAAACATGATCACCGGTGTCATC
ACAGGCTGACGCTGCAGTGTTAGTAGTAGCCGTAGATGACGGTGTAATGCCACAGACCAA
GCGAACAACGTATTTTTAGCATCGTACCTTCGGTATCAACCAGCTCATCATTGGTATAAA
CAAGATGGACCTGGTTAAATACAGGAAGAAAATTCAACGAACTCAAAGAAGAAGTCTCGA
CTCATCAAAACTGTGGCTTACAAGCCTCAAAGATATCAACTTCATACCATTATCTGCATT
TGAAGGAGACAACATAACCAAAAAATCAGATAACACCCTGGTACAAAGCGACCAAGCTTA
GTGGAAGCACTGGATGAATTCAAAGCACTAGAAAACCAACCAACCTACCCTCTACGAGTA
CCTGTCCAGGATGTTTACTCCATCACCTGGAGTGGGAACCGTACCTGTGGGCCGAGTGGA
AACCGGTGTCATGAAGAAGGGTGACAACGTCATCTTTGAACCACCAGGAGCAAGCGGAGA
AGTAAAATCCATCGAAATGCACCACGACATGCTGGATTCAGCCGAACCTGGTGACAACGT
AGGATTCAACGTACGTGGAGTAGGTAAAAACGACATCCGCCGTGGAGACGTAGCCGGACA
CACCGACAACGCACCAACTGTGGCCAAAGAATCCACCGCACAGATCGTGGTCTTACAGCA
CCCTCGGTGTTATCACCGTGGGTTGCACCCTGTATTCCACTGTCACACCGCACAGGTCGC
CTGTACCTTCCTGAACTCCAGAAAAACTGGACCCAGCCACTGGTCAGGTAAAGAAGAAAA
CCCAGACTTCCTGAAGACTGGGGATGTAGCCTTGTGGTAGTGAAACCTACCAAGCCAATG
GTCATCGAGAAGATCAAGGACATACCACACATGGGCCGGTTCGCTATCCGTGATATGGGT
CAGACTGTTGCCTCTGGTGTGTGTATTGACCTGCTGCCAGCAAAATAGATTTGGATGAAT
TTAATTGAAGCGCAGACTGGATTCTCCCCAGTTTATGTTACCTTCTCTTGTTTTTAATGG
AGGAATAGACTAATGAACAAAGCTAGAATCAAACTCACTGGCACTGACCCCGAAAAACTG
GCTCGTGTATGTGACCAGCTCAAAAGAATCGCCGAAAGAACCGGTGTAGATCTCTCCGAC
CAATACCATTACCCACCAAGAAACTAGTTGTACCTACCCGGAAATCACCGGATGGAGAGG
AAAGCAACCTGGGAAAAATGGGAACTCCGGATACACAAAAGACTGGTGGGAATCGAAGCC
GATGAACGGGCCATGCGACAGGTAATGAAAGTCAATGTGCCGGACAACGTGAGCATCGAA
ATCGAACTCCGCAGTTAAGTTAGTTAAAATAAAATAACAACTATAACTTAACCAGCAAAA
TAAGCAATAGATATTCACAGCTGAAAACAACAGCTTAAAAAATTACCTACATTTTATTAC
ATATTTATTAACCTTTTTTCCGGATACACTAATCCCAAACCTTTTAATAGGTTGAAAACA
AATTAAATCTAATTAACTCATTAGCAAGGATACTTGGCTAGGTAAGGCGTGACTTGAGAT
CCCGTGAGCATGGCTCCTCCAGGGTTCAAATCCCTGTCCCGGCGTATCATAAATTTATTC
TGCTTTCCGGTTTCATTGAGTTCTATTATAAATTTCACAATTAGCATAATATTTTTAGGT
CTTAGATTTTTCTTGTTGAAAGAATGGATTTTCCTTCTTGTTTTTCATAGTTTATGAACT
TATTGATAACTAGTTTCGTAAAATACAATTTAATTTTAACTTTATAAGAATAATTGGGCT
TCTAAACTGTTAAATTTAAGTAATCAATGCTTACATATATATTGTTTGGTGAAAAAATGA
AGCATCATTTAAATTACAGTAAAGAAGACCCAAACTATATCTTGTTAGAGAAAATATTTA
AAATTATCGGTTCTCGAAAATCAAGAACCATAATCGCTTCTAAAGGTGTTAAAAACATCA
ATATGATGATTTTATCCATCAAAATAACATTCACAGCTATATTTTTCAATACAAACAATT
GAATTCGTTGTTTATGAGCTTAAAAGAGATAAAAAGTTGCAGAAATTCTTCCAAATAAAT
GAAGTGCCCAGCGCACTTCAAATTTCAGAATTCATCTCACGATTCAAACCAGATACATAC
GTTAAAATCACAAACAGCATATTAATGCAAACTAAACCAATTAAAAAACGTGGAAACCGA
ACATTTATTGTTGATGCCACCCCTGTGGATTTAGATTACAATACCAAACGTAAACATCGC
TCAAAAAATACCTAAAAAACAAAATCTAAAATGGAGCTACGCATCCTCTTATGGATTCTA
CATAGGATTTAAAGCCACTATAGTCATAGAACACGAATCTGCAATGCCTGTTGCCATTTT
AATCCATTCTGGGGCACCACACGACACAAAAATCTTCACTGAAATAATGGAAAACCTCCG
TAAAAGACGAATAATCAGGAAAAGGAGACACTATAATTTTCGACAGAGGATATTACAAAT
ACGAAAACTACCAAATCGGCATTTCCAAATACAAAATTGTTCCTTTAATTTTTCCAAAAG
AAAAATTCAAACTACAAAAACTCAAAGATAAATTAACTTACCCATTACGCGTATTCAAAG
ATAAAAAGACAGAAATCAAATCTAAAAGACTATACAAAATATTAACAAGGATATTAATCC
AAAAAATACAAAATTGGAAACGATATAAACCTATAAGAGGAAAAATAGAGGATTTCTTCA
AATTATGCAAATCAGGACTAAACTTAAAAAAATACACAAATATACACCAAAATCAGCTGA
AAAAACCACCATATTAACTGTATTATTAGCAGGGCTCATCACAACACAAGGCTACAACAC
CAAAACAGCCCTACAAAAGCTTTCAGAAACTTGAAAAAACTAAGACCCTAAATCTTTATT
TAAGGTAAAATCATTATTTAAGGTAAAATATGGTGGACTAAAAAATTATTTCATGATATT
TGGAGCTAAAAATAAGCAGGTGAATAGGAAATATATAAAAATGGAGAAAATGGTGGTTTA
GTTATGAAACAGTTTTTAATCACTCCGGCAGCAGGTAAGAGACTGATAGCCCGGGCGATT
GGTGGACCATCCCTCCATCAAATCCGCCTTAAAATCAGGGACCCTGGTTATAATCGCCGG
AACAACCAACGGCTACGTGGCGGAAGAGATTTTAACATCCCTTGGTCAACTGGGAGGATT
TTCCAGAGAAAGGTTCTTCAGGGGCATAGTACTACCACCAGTAGGTTTAACCAGTAAATC
TGGCCGACTTAAAGATGAAACTGGGTTTCCAGGGATGTGGTCATAGTTGACGGTGTCTGG
AAGAAGGGCTTAACCATATTCGATGTGGTTGATGATCTTAAAAGAGGGTGATGTGATACT
GAAGGTGCCAATGCCCTGCAAATTTCTGAAAAGAAAGCTGCCATCTACATTGGTCATCCT
CAGGGTGGAACCATTGGAGCAGCATTACAAGCTGTGGTAGGGCGCAGGGCACGCTTAATT
CTACCGGTGGGGCTGGAAAAACGAGTTTCTACGGATCTGGATGACCTTCACTAAGACTAA
ACTCCCCGGGGCAGAAGGCCCACGCCTGTTACCGGTGGTGGAGTTGAAGTTCACGGAAAC
AGATGCCATCTGCAGCTTGACTGGTGCCCAGACCGAACTGGTGGCTGCCGGTGGTGGGCA
GGTGCCGAGGGTTCCATCTGGCTGGCAGTTAGTGGAAGCCCCAACAGGTGGTCCATGCCG
AGAAATTGATAGAATCCATTTACTGGGAACCCCAATTCACCCTGTAAAAAATTCCCCGGT
AAATTAATATTTTTCCAGTAACAGTTCAACTTCCTTCTGGGAATGCATGGCCTGCAGGTC
TTCATGTTCTGTTTTCTTTACTGCCAGATATGACCTGGAAAGTTCAGGGCCCCATGGCAT
CGGATATAGTTTTATCCTTCCCTAAGGCATCAATTGCATCTCCCAAATTACCGGGGAGTG
GTATAATTCCCTTTTCATCCCTTTCCTCTGGTGAAAGAGCGGCCGGATCATTCTGTACTG
GTTCCTCCAACCTCATCTTCTCCTGAATACCATGGAGTCCGGCGGCTATAACTGCACCCA
TGGCCAGGTAAGGATTGGAGGATGCATCCACAGTTTTCAATTCAAAATGTTTTATTTTGC
CATTTTCTTCTGGATCACCCGGACTGCTGGCTTCACGGTTATTGAAACCCCAGGATTGGA
AGGCCCCACTCCACATATGGGGTCGGATCCTGCGGTAAGATCGGGGTATTGGTGTGGTTA
TGGCCATCAGTGCAGGTAAATGGTGCAGTATGCCAGCTATAAAGTGCCTGAGCAGTTTTA
CCAATACCATATTCTGTGTCCTGGTTCTGTAAGATGTTCTTATCATCCTTCCACAGGCTA
AGGCGCAAGTGGCACCCGCTTCCGGCCTTATCCGGGAAGATCTTAGGGCAGGAAGGAGGC
TATTAATCCATGTTGGGGGGCAGTGGCCTTAACTGTCCGTTCGGAATATAACCCGGTTAT
CGGCAGCCTGCAGTGCATCTGAGTACCCCACGGTTATTTCCTGTTGGCCAGGCCCGGATT
CAGGATAATACTGTTCTACAGTAATGTTCTGGGCAATTAAGGATTCAACTATGTTCATAA
TAACAGGATAGTTTAAATCCATGGATTGTGTGGAGGCAAAGGGAGTAAAATCTCCGGGCT
GGTAGGATGGACGGTTATTGTTTTTAGAGTTCCTATCATTTAAGGTCATTTCCTGTTTTA
GAAGGTAAAATTCGTTTTCAAAGGACGCTTTAACCTTCAAACCCTTCTCTTCCAGGGTTT
TGATCATTTTCTTTAAAAACCGCGTGGACAGTTCCCCATACTTTTCCATCCTGAAACATG
TCTCCCATAACCGGAAATGACCTGGAGCGTAGGGTAATGGTGTTAATGTGGACATATCTC
CCGGAGTGTTATTTCCCCCACTGATCCAGTCCAGATTCAGCCACTACACCATCATACATC
ACCGGGACCCCCGCTGGCCACGGAAATACCCACTGATACTTTCTGGTTCTCAACTGAATC
CACATGAACTGTTTTCCCCGGATTATATTGGTGTATCACACCATACAACCTGTATGAATT
GGCGCGTTCAACCCTATGTGTTGTTATTTTTCATCATGCCTTCACCTGTGGCTTATTATA
TTAAAGTTCAATCTTCTGAAAATATATTCATCCCTAAGGTTATTTATCCTAAGGTAATAA
TCCCCTTTGATTGGGATCACTTAGATTGCATTTCATAAGTCCTGCTTTTTAATAGATTCT
CACCAAGGGAAATACTTTGGCAATATTTGGTGCTGATTTTCACTAGGTGAGGGAATGGTG
TGTTAAATTAAAAAGAGGATTAAAAATAGGATTTAACCATCAATCTCCTTAATGATGGCT
CCGGTGCATCCTGTGGATGAACTCTATCCTCTCTTCGTACTTCAGACATCCAGATATCCC
CTGTGATACCAGGTTGATAGGCGTGCGTGGGATGGGATTTCGGTGTTAATCTGTTTAATT
TCCATTTTACCATTTTCAACCGTGTTCTAAAACTTTTCCGGGCATTATTCACATCCATGA
AATCCTCCATAACCTCCGGCGGGTTTCTTAAGTATGGGAAGTTGGGGATCCAGTTCCTTC
ACGAACTTCAGGAGGATCCTACCTCACCTGCTGGCGCCCCACGGATTTTTCTCCTGTCCC
TTGTAACGCCGCAGGATCATGAGCGAACGCCCGGCACAATGCCGGAAACGCCCGGCCAGT
GTTTCAGTACGGTCAATTGCTTCTTTAAGGTATTCATCCAGGTTTTCAGGGGTTAATTCC
TGAAGGCCTCCAGAGCCCCAATTTTCCCTTCACTGGATAGGTAAAATCCGTTGTCGGAGA
TGGAGATCATCACATCGTGGCGGTACCTCCGGGCGATAACATAGGCCAGTGCCCGGCTGA
GAGCATCGTTAACCCTTCTACCGAAGAGGGTGTGGAACACCACGAGACTTGCTTGGCCTC
CAAAACCAGTGTAATATCTCCACCAGGAGGGTTTTGAGGTGGGGGACCAGGGCATAGAGA
TACTGCTCCCGGAAGCACTGGTATATGGAACGTGGCGGCATTTTCATCCACGTAGAGGTA
CTGGTGTATGAACTGGATAATATCCTCTCTTATTCTGACCTTTTAAATTCCCACCCAGCA
TTTCCCGGAACTTCTGTATGGAAAGTGGCCAGATCAAAGGATAGAGGTAGTTGTTCCGAG
AGCCAGGAGGGTATGGTAGGGGGACCCGAGGCTGGGCCGACGATTGACACTCATTCCCCG
GGCATAATTGAAAACGGTAGATACGGCAGCCACCCAGTACGAGACTATCTCAGCACCTTT
CAGTTTCTCCACATGAAGTCTTCTTCAATATGTCCCACCACCTCCACCACCACATTTAAC
CGTCACAGCGCTACGGTCAGGCATGGTTCCAATGTTGGTGGAGTAGAGCATTCGGGCCGG
ATTTGCCCCTTCTACCCATGCGGTTTTCATCCCGATCCGCCCATATCCTTGGCGTAGACA
TAGCAACGATCTTCCAGGCGGGGTGTACTCACCAGCCGGGTAGCTCAGATACACTTTTAT
AGTCCCTCTTCCGAGAGTTCACGGTAGGGACATGCTTCCCCGGATAAGTCTGGGCTTCCA
TCCAGGTCCCAACGCTGTTCAATGGCCATGCCGCCGATCTGCTGGGACAATACATCCAGG
CAGCTTTCCGGGATGTATCTCATCGATCTTGCCTTCCAGGGCGTTTTTCAGGATGAGTGC
AACATTCCACCAGATCATCACGGTCCACCACCATCATTTTTCCCTTGGACTTCTCATGCA
GCTGATGGCCACTACGGCCTCATTCTCTGCAAAGGCCTGGGAGACGGATTTAGGACTGAA
GCTTCGCAGTATCACCAGGTCAATCTTGTGATCAATATCTATCCCCAGCTCCAGGCTGGT
GGAAAGCTACTGCTCAGTTTGCCCCTCAACTTGTTTTCGGCTTCCAGACGCAGCTCTTTG
GAGAGGCTGGAGTGGTGGGCCATACCGCTCTGGTCATTATAACTGCGGGTACCTTTTCTT
CGGAGTTAAAGGCCACTACCTCCCGTACCACTACGGGTGCTGGTGAAGATAAGGGTAGTC
TGGTGCTCCTGCATAAGATGGTGAAGCATCTGGCGGCATGGCCTTGTAGAGTTTCCATCA
GGTTCGGTGGCTATTATATATCCTTGGCCGGGCAGATAACCTGCCATATCCAGCTGTTTA
CAGGTAATTAACATCTACAATGAAGGCGGTCCCGTGGCTGACCATAGGCGTAACCCACCA
AGATTCCAGCCATCCTCTCCAGGGGGATGAACTGTGGCACTGAGTCCGATGCGAACAAAT
CCCCCGGTGAGGTGTTCCAGCCGCTCCAGACTCGGGGCTGAGGTGCACACCTCTTTTGTT
CTCGGCCAGGAGTGTATTTCATCTATTGTCACATAACGGACTTTGGATAGTTTCTCCCGG
AACTTGGGTGCACAGAGTAGGATGGAGAGAGATTCAGGGGTGGTTATGAGAATGTGTGGT
GGGGTTTTAAGCATTTTGGATCGCTGGTACTGGGTGGTACTCTCCCGGTTCGCACTGCTT
CGGTGAGCCCCAGTTTCTCGCCACGGGCGATGCTTCGATCTCATTCAGGGGTTCCTCCAG
GTTCTTTTCAATATCGTTATCCAGGGCCTTGAGGGGGAGAGATGTACAGGCGAGTAAACC
GGTCTTCCAGTACCTCCCGGTCCGCCGAGGCGGGCGGGATTCACTGATTGCGGAAAGGAA
GGCAGTGATGGTTTTACGCGAACCAGGTGAGTGAGAAACCAGCACATTCTTTCCCGGTGA
ATGTCCGCTATGGACTGGCGTTGTGCCTCAGAAAAAGTCTCAAACTTTCCCTGGAACCAT
TCCCTGGCCTAGGGATGTAATATTTTGTAAACATCTTTATCAGAATATTTTTTTTCCTGT
TTGGTTATCATTTTATCTTATCACTTTCAGTTAATTCTGTTACTTAATTTCTTTTTTTAA
AATTTAGGAACTTTAAGTTTATAAATCGTAACTTGATGTTTTCACGATTTAAAGAGTTTA
CGATTTAAAAATCAATAAAATGAGAGTCATAATGATATGGTTCTGGTTGAACCTTCAGAA
GATGACTCTATTTTTTCAGTAAGTAAGGTTTCAAATTTTTTCAACACCAAAAACTTCCAT
CTCATCATGTTTCATTTCTTTGAAATGGTGGGGAAAGTAGTTTTTCATGGAGAACATCAG
ATCCTTCGGTTATGAAGTTAAGGGAGGGCATCCACAATCAAATTTTTCCCCCTGAACTCT
CCGGATAGAAAGCATTTTATTTTTTCTATCTCGTTCACTACTTCTGATCCCCACTGCAGG
GTGTTTCATGACCTACGTTACAATATTTTCTTCTTTAATTTCATCCCATTTTTCCGGGAT
CCGGTCCCCGTGCATTACCTGAAAGTTACCGGTTGAATAGTTGCTACAAACCTCCAGCCC
GGTTTTCTGAGCAATTATGGGTGTCGAGGGTCCGTGGTTTTCCCTTGATGAGGATTATCT
CCTGGAATCGTTCCTGAAGGTAATCTACGAATTTAAAGGGGTTTTCCTTCCATTTCCTGG
CGGTTTATTTTCCCAAATTCGTGTTTCCAAGTCACCGATAATTACATGTATATCTACAAG
CGGAATAAGTAATACGTAACCGAACGAAGTAATAC
>contig_13
GATGTGCTTCGTTCAGTTACGTATTGCTTGAAGTTTCCATCCTGGACCTTCCCGAAGATC
TGGCCACACTACTGGATCGGGCCGAAATAGTTTACGCACCCATATTGATGGATGTCAAAA
AAGTTCTGATGACATTGATATTGCCGATCGTCTCTGGTTCTGTCCGTAACCTTTGAAGAC
AAGGAAAGACTGGAGGAAACTCGGGAAAAATCAGAGTACCTCATTGCCTACGGGACCTGT
GCCTGTTTTGGAGGCATAACTGGTATAGCTGACCTTTATACCCCCGAAGAAGTGACATCC
GCGGGAACCCTGCTCGCGAGCAGCCCCGGTTACTGAGATCTGCACCTCTCCCAATCGAGT
TGTTCCAGAACTCTTGAGCATTGTCCACCGGCGGCGAGACTTCCACACCCGGAATGGAGC
GGATTCATACCGGGCTGCCCGCAAAGAACAGCTCACCCACGATATACTCATTCCCCTCGC
AAACGACGAAGCCCCGATGTTCCTAAAAAGTGTTTGCGCCGATTGCAGAGCGGGAAATGG
AACACGTTGGATTCGGCCTTTTCGCCACGCCGTAGAATTGAAGGGTGACCCTGAACCGGG
CCGATGTTTCACTGAGCCAGGAGCTATATCTGCCTGGAGTTCCGTGACCCTGGGTACGCT
GTGGTGGTTTGTACACGAGCGGGGAGTTCCTGCCGCGGCTGTGGAGGAGCCTTCCCTGGA
CGTTTTACGCAGGGAACCAGAGCCACGACCATCTACAAATGGAGTTATAAAGGAGAATAA
AGCTCACCTTTCCAAAATGCCTGAAAAAGACGTGGAAAAACAGATCTATGATATTGGACA
CGCTATCTACGGATTCGTTATTGGAAGCAAAACCGTGGAGGATAAACAGGTTTTCACACT
CATTCCCCAACTGGTGAAGGAAAGTGAGCTATTGAGGTGATTATTATGAAAAATATCGAG
TGGCCGGTAGCAGCAGGATTGAGGGGCCACGCTAAAATCTACCGATGCGGAGTGGATGAA
GTGCCGGATAATGTGGCCGAACGCTCATTTCCATGTTGTGGAAATCGGGGATTTGAGAAG
TTCCTGGAAGGTGCTGCTAGCGGAGATAGCCCCTCGAATCACCCCGTATATGTGGTATAT
GTCGGACTGCACACCACCTGGCATCAGCCAAAGCCACAAGGTGTATAGGTATTTGGACTG
GAAATACCAGAAACAGCCCAAAGACTAAGGGAACTCATGTTACCGGGACAGTGCATACAC
TCCCCATTCACTTGCACTTCTGCTTCCTGGAGTGCTCCAGACCTGGTTGTGGGACCTGAG
TCGGTACCCAGCCATCGCAGAAAACGTGGTGGAGTATCTAAAAAAACCTGGCGGATCTGG
CCGTGATGGCCATAGAAACCCGTAAATAGAGGCAGGCTATCACCCGGGTGGTGGGTGGTG
AAGCCATAAAGTCCGGTAACTGCCATACCCGGAGGACAGTCGGGCGTAACTGCCGAACAA
AGCAAGCTGAGTTGTTATCTGAAGCTGAAATGCAATAAACCTGATGGAACAGGGTGGAAG
TAGCTAAACCATTGTTTGCCCAGTACAGTGAAGCTATTGAAGCGCTGGGCCCAGTTGAAA
GCCATTTCGGAGCACTGACCAACGGTGGATCCATTGAGTTCTACGATGGACCAGCCAAGA
TCGTCGATAAATCCGGTAACCAGGTCTATGAATTTGCAGCAGCTGGACTACCTGGACTAC
ATCGAAGAAAGGTTCAACCCTGGTCCTACTTGCAGTTCCCCTACCTAAGACAGATAGGGT
TCCCTGAAGGTGAATTATCGTTGGGACCACTGGCCCGGTTAAATGCCAGCCGACAGCATA
CACCACAGAAAAGGCATCAGCACTATGCGGAGAATACAAAGACCAGTACGGAATTGCTCA
AAACGCACTCCTTTACCACTACGCCCGTTTAATTGAATTGATGTACGCCGCAGAAAGGGC
AGTGCAGCCTGAAGATGATAGCATAACCGTACTGACCTGCGACAACAACTCTCCGAACCA
CTACTGACCAAGGAAGAGGCCGAAGCATCCGGTGAAACCAAACGGGGTGTGGGCATGATC
CGAGAGCCACCAGAAGGAATCCTCATCCATGACTACGAAACAGATGCTGGTGGATTCATT
AAACGTGCCAACCTCATTGTTTCTGACAGGCCAGAACAACCTATCTATGGATATCGGTGT
TCGGGAAACTGCCAAACAGATGATCCATGGTGAAGAAGTTTCAGAAGGTCTTAAAAACAA
GCTGAAATGATTGTACGGGCTTGATCCCTGCTTATCCTGTGCAACCCAGCCATTGACGGA
AGTTCACCACTACAGGTAGACATCTACGACAGCGAAGGCCAACTCTTGAAAAAACATCTA
CTCTGGGGTTACCTTTTAACTCAAAATCCATATTTTTTTAAACTGAATATAAGTTCCGGT
TTTATTTATAATTTCCCTGTTTTATTTCATTACCTGGCTTTTATTTCATTAAAAATAGTT
AAATGATTATTTTTCCATTTAAATAAATAACCATCTTTATATCTCGCTCTTAGTATAATT
TATGAATTTAATTTGGAATAAATCTATTTTTCACCCTCTTTTATTTGCAAATCTCTGTTA
ATTCATGGATTATTATCCAGAATCCAGTGGTTAATGTGTCACCCTGAGCCACCGCAAAAA
CGATAAGCATAATAAAAGTAACTGTAAGAATATTTTATAATTAAAGTTTCTTTAAAATTC
TAGTGATCCCATGACTGACACCCATTTGAAGATGCAACTGGAAAGGCACACTGTGGACCT
GGATAAAACCACCGATGTAGAGGGTATACTGGTGGTGGCCAACGACGGGCGGATACTTCA
CCATAACTTACGGGTTGATGTGGATATCAATTTATTCAGCCCCATGTCCCAGGTTATCTC
CAGTTCCTCCTACGTCTGTTAAGCTCATCCGACCAGGGAGATATGGAAAGAGTGCTGGTG
GAATCTTCTGGAGGTAAATACTCTTTTAGGCGTGGAAAACGGTCATTTAATAATTTTAAT
GCGGAATTCCGCTAACGTGGGCGTGGTACTGGTGAATGCCAAACGAGCATCACTGAAGAT
CAATGAAACAACCCACGAACTCACCCTGAAGTGCCCACTCCGGAGAAAATACCTGAAGAA
TTGCCAGACCAGGAAATACCAGTGGAAAATGTTCCGTGGAAAAAGGAACTGAAGAAATAC
CAGTGAAAGAAGTGTCAGTTGTTGAAGGTGTTCCCCCATCAAGTGAATCATCGGAGGATA
TTGCACCCCCGAGCAGGCCCCAGTTGAGAGTACTGTGGAGAAAGAAACTCCTGGAGAATC
ACTCACTGCAACTACAGTAGAAATAGAAGAAACTTCACAAAAGGTCAGGTCACTGAACCC
CTGGAAAAACGAGGAAGCACCCTCTGAGATTCCGTCTGAATCCACACTCCCTGCAGAAAT
AGCGGAGCTTCCTGAAAAACCTCCGGTCGAGTCTGAAGTGCCAGTAGGAAAACTGAGGAT
AAAACTTCCGGAAATTGAACAAAAATCTATTTTAGAGCGAGCGGAAGAAATAACTACTGA
ATCTCTGGAAGTAAGTGAAACAGAATCAACTGAACTATCCGTTGAAGAAAAACAGTACCA
GAACTGGGAAGAGTTAGAACCAAAAGTAAAGAAGTAACCGGAATAAAAACTGAAGTGGAA
ACTGAAGTGGAAGAACCAGAGTCAGTTGAGGGCAAAAGAAGCAGAACCTACCATACCCAC
AGTCAAACCCCCAATTTCATTCCTTCACTGCCCAAGCAGGTAGAAATCCCGGATGATCCT
GAAAAACGTGCCGATCTCATACTGGAAATTTATGAATACATATTCCTGGCCATGTCCCTG
GGAGCAGCCAAGATCATGGGTAGCACCCGCCCGAGGACTCACCAAAAATTCCTGCCCTTT
GATAAATGTAAAGAACTCTGGAAAATGTGGATCTCAAGAGCAACGCCACCATTGACTTTG
CCCAGATCAAAGAAAATGCCCGGAAATCCCCATTGAAGAACGCGAAAAAATATTTATCCA
AGATTTCAACCGCATAATAGAAGTCATTACGGAAAATTATGGGAAAGTAATGGGATATGA
GGCATTCCGAGCTATGGTGAGGCCTGAATTCGTGAAATCAAAAATTCCTATGGAGAAGCC
ATGGATAAACTGGATATCAAAGGAAAAATGCATCCAGAAATTGCTCACCTGTTCTCCTGA
ACCCTGTTAACCAGTTTAATGTTTTTTAAGCCAAAAATCAGTTACTGACAATACCTACAA
CATTAATATTGGAAACCACACTTCTTTAAAATTAAGTTGATTTGATCCCGGTTAAAAAGT
TAAATAACTCGGATTAATCTAAATTTTAAACCTTTTTAAAATAACAGTTACATATCAATA
ATCATATTATCCCCACAAAATTAGAAAAATTACCTTCACAAAATATTTAGAAATAAGAAC
AGTTTATTAGAAATTAAAACGGTGATAAATTATGAACGGACCATGGGTGGAAAAATACCG
ACCACAAAACCTGGATGAGGTTGTGGGTCAAGAACACATTATACAAAGACTCAAACAGTA
CATACACGAAGAGAGCATGCCTAACCTCATGTTCACTGGACCAGCAGGAGTGGGAAAAAC
CACCACGGCCATTGCCCTGGCCAAAAGCCATGCTGGGGGAATACTGGAAGCAGAATTTCC
TGGAACTGAATGCCTCTGATGCCAGGGGTATGAGACTGTGCTAAGATAATAAGAGTTTCT
ACTGGTTAAAGGCCGTTGGCGCACCACTTCGAATTATTTTCCTGGATGAAGTGGATAACA
TGACCAAGGGATGCCCAACACGCCTTCGCCGTGAGATGGAGATGTACACCAAACATCATC
TTTCATTCTTTCCTGTAACTACTCCTCCAAGATCATTGATCTATCAATCCCGGTGTGCCA
TATTCAGATTCGCCCCTATCAAAGGTCACAAGTTATCCAGAGATTGGAAATAATAGCTAA
GGCTGAAAACGTAAATTACACTCCTGGAACTCTGGAAAGCATTGTCTACTTTGCCGAGGG
AGATATGCGCCGGGCAGTAAACATCCTGCAGTCCACCGCATCCATGGGCGAAGAGGTGAC
TGAGAAGCCGTCCATGATGTGGTTTCCAAGGCCAAACCAAAAGATGTGCGTAGAATGGTG
AACATGGCACTGGATGGAGATTTTATGGGTGCCCGTGACCTTCTACGGGGGTTATGGTGG
TTCAGGAACCAGTGGAGAAGATATGGTTACTCAGATCTATCGGAGTCTCCAGAATGACGG
TGAGACCGACCTTATTGCCAGTGATGAATACATCAAACTGGTGGAAAATATTGGAGATCA
CGACTTCCGAATAAGGGAAAGGGCCAATCCGCGTATACAGTTGGAAGCTTTATTAACCAA
ATTTTTACCAAAAGAAAAGGCAGATTAGATGTTGTGGACTGAAAAGTACGGTCCCCAGAC
CATGAAAGATGTTCTGGGGAATAAAGAACCATTGAAGAGATTGAAAATTGGGTAAGCCGG
GATCATAGGTGAGAGCCCAGAAAATGCATCCTCCTGGTAGGACCACGGTACCGGTAAAAA
CCACTCTGGCCCATCTGGTTGCCCGTGAGTTCTCGGACCACATAGAACTCAACGCCAGTG
ACAAACGATCCCACGACATAATAATGAACACCATTGGCGAAGCATCAGCTTCTGTCTCCT
ATTCGGGCAGGGGGTCAAACTCATAATCCTGGACGAAGTAGACGGTTTCACATGGTAACG
GAGACCGGGGAGGGATACGGGCCATAAACAAGATCATCAAAGAGGCCACCATCCCATGAT
CATGATGGCCAACGATCTGATGGCAAACGTATCCAGAGCCTTAAATCCAAATGTCAGTTG
ATAAAAATAAACAAAGTACATACCAATTCCATAGTGGCTCTTTTAAAGAGGATCTGTGTC
AAGGAAGGGGTGGATTTTGAGGAACATGTTCTCCGCACACTGGCCAAGAGATCCGCGTGG
AGATTTAAGATCAGCCATAAACGATCTGCAGGTCATTGCTCAGGGAAAGATTCAATCACC
TCTGATGATCTGAAAGCTGCGCGGAAAAGGATGATATCAACAACATCTTCGATTCAGTGC
GTACTGTGCTTAAAAGCAAAAATCCCAAGAGAAATCAAGGATGCCCTGCGCCTGGAGGTC
GATCCGGGTTTCATACTGGAACAGATAACTGAGAACATTCCCGGGAGTATGAAAGGCCAG
AAGAAATTGAAAAAGCTTACGATGCCGTGGCTGAAGCCGATGCATATTTAGGTAGGGCTT
TCCATACCTGGCATTATGGTTACTGGAAGTACACCTATGACCTGATGGGTCTGGGGGTGG
CTCTGGCCAAGGATGAAACCTACAAGAAGTTCAGCCAGATACGCCAGTTCCACATTCTAC
AGTAAACTATCCAAGAACCGGGCAAAACGGGACTTGAGAGGATGAGAGTAGTCACTAAAA
TGGAGCCCGGCTCCACATCCCGGAAGGTGGCCATTGAGAATTTCCCTACTTTGAGATAAT
GTTCCAGGGGGATGATCTGGCCCGCGAACTAGCTGAATACTTTGACCTGGACGATGCCGA
GGTTAAACAATTTAGAAGCAGGAAGATAAAGAAGAAAAAGGTAAAGAAAGTTACCAAGAC
CAAAAAACCATCAGAAACCAAAAAAGCCGCTAAAGAGTCAACTCCATCCACCAAAAGTTT
ATCTTCCTCAAAAACTTCAGAAACAGTTACAGATAATGAAAAGGTTACCGGTAAAGAAAG
AAGGTCTAAAGACACAGCTTCATCTGCAAAGAAGGTTTCAAAAGCAAAGGACTCTAAAAA
GCTCAGTTACGCCTAAAGATCCAAAAACAAGTACTAAAACTACTAAACCCCGAAAAGGAA
GAGTACTCCTTCTGAAAGTGCAGAATCTGGAGATAAAGATGATTCTGGAAAGTCGAGTCC
AAAGAAAAGGGAACCCAAACCTCCTTGTTTAGTTTTCAATAAAAAAAAATCCTATTTTTT
TATTTTTCCTTTCTTATTTTAAACAGGACTTTTTTTTAATAAACGGCTTTTTTAATAAAC
CGTGAAACTGTTTACAATCTTATCCATATCTGCTTTGTTCTGATTCAGGTGACCCTTTTC
CTGTGAAAGGAAAGTTATTTTATATAATTTTCCATTTTTAACAAATACTATATCAATTGA
CTCTGATACGAACTCTCCATCCCTAAATCCACTGTAGTAATTTAGTGAATCAATTTTATA
ACCGGTAGCGTTAGCTATTTGAATGGTTTCAACTCGTGTAATCTACTGTGATTTCCGTAT
TTTTAGGTTCCAGTTGCTGAGCTTTTTCATAGGCAGAATAAATTAGTATCAACAGGTTTA
TAGACTATTACCTGGTCTCCATTTAGAAATTTGAGCGGATACTATGTAAGAATAGTTATA
ACTACTGTTGTAGGAATGGTCCATCTTGTTAATATGTGCGAAATCATACAGGAAATTGTG
AGAAAAGGATAGGTAGTCGCTTTTGTAGGAAAACCTATTATCAGTACCATAAGCTTCAAA
GGATGCAAATAACCAGAAATTAAACCATATACAGCTATAATAATAACAATACTCACCCAT
AACATCCTCACTTTTTCCATAGGCTCCACCAATTCAACTTTCTTAACCCCAAAAACCCAA
GTCATATGTAATCAGCAAATTCATGTTTTTTAAACCCCTTTAAACCGCAGCCCCCAATGT
AAACAGTACCATCACCACCAGGGAAGGTGTTGGCCACCGGATCAGTGATGCTGGTGGATA
AGGGTATTACTATGTTATCCGGATCCAGGCCTCTACGGTAGGAAAATGTGTTCAAGTAGA
AGGCAATTAGGAGCATTATGGGAGTGAGCATTAATCCCGCGGTGGTACTGATGAATACCA
TTTTATCCAGTCCCACTGATCCCGCACCAAAAACAGTGATCCAGTAAGTAGCAGAATACC
TATCAGGGGGATAAATGATTATGGCCAGGATTATGATTATGGCAAAATTCCTCATTGTTC
CTTCTTGTAGGCCTCAAGGACGATTCTATGGAACCGATGTGTAATCTGAAGATAACCGGG
CCCCAGGATGCTTACCAGGTCTCCACTTTCCCCGGAGAACAATGTGGACCGAGGCTAGAA
TCCCAGGACTGCTTAAAATGGCTGAAAAGCTGCCGTTTAAGATGGTACCCACAGTTGTTC
CAAATATTGAGGATAGAAACAGGGGTAGGGGTGCTGTGTATGATAATTTTCTTAAGATGG
CTTCCCTTTGATTCCATAAATAAAGCCCATGATTCCAATTACAATAAATATTGCAAATAG
AACTGTTTCGGTATACCCATTTTTATCCATAACAGTAACTGTGCAGCCAAAAGGATTGGA
AGGAATGGTAGTAAAGGTCTCAGAAGCTGCAATTAATGGAGTGAGTTACGTTATCAGGGT
CCCATCCATTTTCATAACTTTTGATGGAGATCAAAATGGTGGCCGGTAGAAGCAATGCCC
CGGAAAATATTCCTCCCAGCACGGAGATAACAAGTGAAATCCACGATGCTAATGCTTTCA
AATCCCAGAAGAATGCAGAAAGCTTTAGCTGCAAATGCTAGGAAAATAGACATTATAATG
GTTAGAATTATGGCCGAAATGATGTTCTGGTTTAAAACGGGTGATTTTTTCAGTTCCGGG
TTAAGGTTTACCAATATGGAGGTTTGAGCTTAATCTGGAACCTAATGCACCGAATATGTT
CCCTCTCATCCCGATTGCTCCAGGATAAGAACCAGAAGCTCCGGAGTATCTCCAGAGTAT
TGGTCATTCCACTCGGTAGAATACCGGCGATTAAATCCCCGATAGCACATATAAAAAGAG
CGGTGAATGTTTCCCCTAAAACCCGGGATACATCTTTGAAAAAATTAGTGAACTTATTGC
TTATGGTAGTCGGACCTGGAGAAGTTGTAAAGACCTTTTGAAACTAAGACAGCTAATCTT
ACCATCAAGTCGAGAATGATGTGTATTGAATCGCCAATCCTCTTCTAGTAGTTTCTCCGT
CCATTTCACCTAACTAACTTTAAAATTACAGTAATGGCTGATTTTACGAAATCTTGTACC
AACAATTGTTTGAAATCATTACCATTACTGATTATAAACTTGATTTTCCGACATTTCTAT
CTTTTTTCATCCATTAAAGTGCTGGAATGTCCTCTTTAACCTCTTCCATTACTATCATTT
CAGTCAAATCTTCAACACCGTCAATTAGAGCGGACTTTTGAATTTATCAATTGATTTAAG
TCCTCAATGCCTTTACCCAGACTTTAATTAGAATGTCATATTCTCCAGATACACTGTAAA
CTTCAGACACTTCCGGAAGCCGGAGAGTTCCTCTTTAACCAATTCATGTGTTTTCAGACT
CGGTCTGAATAATGATTATGGAAGTTATCTCCAGTCCAATCTTCTGCCAGTCCGGTATTA
GAGTGTAACGTTTTATTATGTTCTTTTCCAATTTTTTAAGTCGATTAGATATGGTTGCAT
CGGGACATCAATCTCTTTTGACATCTGCGATATTGTAATCCTCGAATTTTTAATTAAAGA
ATCGTAGTATAGCTAAATCTACATCATCCATTTTTTCCAACACCTTATCATAATACAAAA
TAAGATATATCCACAGTACTTATAAAGGTTTGGGAATATTACCAAAAATATTAAAAAAAT
GAGTATTTTTCTAAATTAACTGCCAGGATTTAGAAATTTCTAAAAATTTAACTTAAATAA
TTGTGAAAAAAATAGTTTAATAATGGATTAGATAGACTTCCACCCATCTAATCTTCTGTA
AATTCTTCATATTCCAGATCTTCTAGCTTGGTTTCCCCACTGGCAAGTTGTGTGAGTAGA
GATCCTCCAGTTTCATTCCCCTTGACTATTAGTGCATCTCCGGCAGAAATCATGGTGTTT
TTGTCGGGTCCATAGATCCGAGATCCATTTCTTCCATGGCGATAACTGTCATTCCCGTCC
GGGTAGCAAGTAGAAGTTCTCCCAGAGATTTATCAACCAGGCTCGGATCCCCTGAGATTT
TTACTCTCATTATGACTTCATCTGACTCTTCCATAACCATTTTGAAAACAGGGTGTGGTT
TCTACACTTTTAAAAACCAGGTCAGCTATATCTTTTGCAGAATCAGCCATGGTTTCTGCT
GCTTCCCCCACCTCAAGGAGGGCAGTTAATTTTTCGGCATCCTCCACTGTCCTGGCAGCC
AGAGGGATTCTTCTTAATTTCGTAATTAAGCCTATTAACTTTATTTTCAGTTTTACAACT
TCTTCTGCAGCATCTTTACTATTGAATAGTAATGCAGAATAAGCTAAATCAACCATTAAT
TCGGACATGTTCTTCATTTCAATTCAAAATGTCCTTAATACTTTTAGGCACCTTTCATCC
TCCAGATATTCTAGGTCTAATAAAAATATATAATGTAAGTAGTATAATGTGAACACTTTA
AAAACTTTTTTCATTAATCTCCCAAAAACAGAGATATTTCAAAAACCTGATCTAAACGAT
TCAATATTTATATCCAAATATAAAAAATAAAAAAAGGAAAAATGGTTTTAAACACTCCCA
GAACCTCTGTAATTTAAAAATAGTTGCTTTATTACGTGGATCATAATTTTAAAAGGATAA
CTGATTATTTTTTTAATCTATCAAGGTAAAAAGCACATCAAAATAGGATAATAAATAGTT
TGCCGTTTTTATTACGCGAACAAACAGCCAAAGTTGATATCATAACAAACATTGATCATA
TAAAATATCATGAATAGGGTTACAGATAAATCATCCATTCATGGATAATAATATTGAAGG
GAGCAAACACATGAAGAAGTCTAATTTTAAGTGGGAAAAAGACTAGTGTGTCTATTAGTA
GTGGGTATGGCCCTGATATCACTGCCGGCTCATCATTTGCCACCAGTACCATCTATGTCA
GCACACTAGGAAACGATGGCATGGAATGGCCTGGCCAGCTAACTACGATCCAGCAACAGG
AAACGGCCTAAAGCATCCATACAAAACGCAATTGACACAGTATCTGATAATGGAACAGTA
TCTGTGGCTGCAGGAACCTATTATGAAAACCTGTACATCAACAAGGATGTTTATCTAATG
GGAGCTGTCCTGACAGCACCACTCAGTAGATGGTATGGCCAAAAATAGTGTTATAAGATT
ATTCGGATCTCACCATGGAACCATTTAACCAGTTTGACCTTACCGTAAATGGATTCACCC
TTACCAACGGAAACGGAACTTATGGTGGTGGAATCTACAATTAGTGGAGGCATTCTATTC
CCTGATAAACACCAAAATCACCGACAACCACGCCAACTAACGGAGGAGAGCCTCTATTAC
GGAACTGCCAGTGCAGACAGTGCAACCGTAATCACTGACAATACAATTGCAGATAATCTT
TATGGTTATCCCCTCACACCTCTGACTTCCAATGATCTTTCTACAGGATGTAATTTCTCA
GTTGGTTGAATGGTGTCTTAAATAAAGGAGTTATATCCGATTCATAAATTTTTTATCGAG
AAAAGGGTTTACCTTTCCTTTATTTCATTTTTCAAAAATGAAGTTTTATGTTGTTTTTAG
ATTACCTCAATCCCTCAAGTTTTCCTGAGAAATATAAAACGCATGAGCGCATCATCTTCT
CCACCCATCAGGAATGAATCCCTCCAGAAACACCAGCATCTCTCGGGGAAGGCTATCTTC
ATGTTCAAAACAACATTCTAAACCTTCAATCTTAATCCATGACTCAATCCATGATATTGG
AACATTTATCAAGGATAAATCAGCTTCCAGCTCCTCCGTTAACAGTTTGAGAACTTAAAA
GCTCCAATTTCTCCCTTCAAGCATGAGCTCTAATATGTGTTCTACCTCCCCATCCAGGGT
GAGGGGCAGTGCCACACTACCGGCACCTATCTGTTCCCCTGAAACTGGAAAGAATCTACC
CAGTCATCCCTCTTGCCCTCCTGATCCCTAATGAACAACTCCACTCCACATTTACGGGTG
TAGGGTTCCAGAATAGTATACATAATGTAAAATTAACACAACTTCCAGAATCAAAGAGTA
ATATCTTATCACGGGGTTCAGCGCATCTCTAAGCGCTAGCAGGCACGGTGCAGATCTTCT
GGAATATCTTGGAACGATGAACCTCAAAATTGGGATACTCCCACAAAAAAGTTCTTCCTT
TTTGCGTGAAAACCGGGATAATTTCAGATTGTTAATGTAAACCCTCTCACCAACTATACT
GACAAATCTGGTTTCCACACCATTTTTCTGGAGGAATCGGACCACTTCTTGTTCTCATTG
TCATGAATTATAACCTGCAATTTTTGGTCATTACGAGAATTAGGTGACCTAATGTATTAT
AATGAGTTTTTTATTAAGGATTAGATAAACTTATACCCAGACAGGTTATGTAACCAAGAT
TGTTAGGTAAACAATTTTAGAGGGCTTGTTATGTTTAAGATCTTTCGGACGTAAATCTGA
TGAGAGAGGAGAGGAATTTCTGGAAATAGCGAGTAACTGAACCAGTGGACTGTCTGGGTG
ACTTTACCTTCAACTTCCACTGGCAGCACCAGGGGAGAAACTGACCCCAGCTGGAAGATC
CCCGGGAACGATTTAACCTTTGGGGAAGTGGTGGATCATCTCAAAATGGAGGTAATGTCC
GTATTAATGGAGATGCCGGTCATCGCCTGGGCAGCAGTATGGGTGTGGACTCAGTACTTC
GGGAAGCGGCAGTGACCCTCCCATGGGGGATAATGGCGGAAGGGGATGGGACACCCGTAT
GGGAATAGCATGACCTGGGCAGCATCTATGTAAAGGGTCAGGTAAAAGAGCCTATGGGGA
ACGTGGTTGAGGTTAAGTCCTGTCAGAATGGCTACCGGCAGTTTAGAAGTATAACTGATA
TAGTGTCCAATGGATTGGATGGTGACAAAGTAATAGGTTGCCAGTTGCCGTGGGAAGAAG
TTCATAATCCATGATGGTACCGTAAAGGACACGGTGGGGGCCCGTTTAAATGTTGATGTG
ACATAGTTAAAAGGAGATGTTGATCTTTCCACTGGTATACTCATGCGCTAGAAGCATCCG
AATACAGGGAAATACTGAAAACACACTGGGCGCTTTTAAACGGTGGCACAATAATCATCG
AGGGAAATACCGACGATTTCACGGCTATTGATATGATAAAAGGAATTATTATTGTTAATG
GAGATGCCGGTAAGTTTTTAGCCGCCAACAAGAAAATGGAATGATTCTAGCTAAAAGGGA
AGTCCAATCCCACCAGCAAGTGAAAAATCTCTCCAGAATGAGGATCAACAGTTACTGATA
AGTAATGGTTTTAATCCCCATGATTTTAAGAAGTTTGAGTAAATATATCTTAAGTCTCTG
GAAAATAAGAATTGGCCGAAAATACGGATTATATTATAATTTAAAGTTATAGGAAATTAT
TATAAAAGAAAAGAGAGAAGCAAATGCCCTTTTTTGAGGCCTCCCAGTGAAGATGATGCT
TTTCGAACTGTTTTTCCAGTACTATCACTGGTAGGATAAACTCACTATTCCGGCAATGAT
TACCGGGATAAATGAATCCATAGTGGTGGTAATCTTCTCATAGGGTAATCGCGGGGTTCC
CACCATTAGACCTCACCAGGAAAGCCATGGTCACTGATTTATGGTGCTCCAGAAGATAGT
TCAGTATACGTGAGAATGATAATATACCAATCAAGGCACCCAGACAAAAAGGTGAAAATA
TCCGCGAATTTAAGCTGGTTTAAGGCCGCCAGCATGTATTCGTACTGGTTTAGAAGGAGC
AGCAGAAATGTCCCGAGATACCTGGAAGAATCATGGCGCATATAGCCTACCATTCCCGAA
CAGGAATATTACGGGTAGGGTATGATTGGCCTGTATGGGGTTTAATCCCACAAAGATTAT
GGCAAAAACCAATCCAATAAGCAGAAATACAATGTTTTTAAATTGAGCTCATCAACATGT
TTGTAAACAAAACCTGCCGATGCTAAGATAAGGCCGAAAGAAAAAGGCAAATGTAGGTGC
AGTGTACACCGTTAACATTACAGTCCATGGATCTTGGACATGGTTAAAACTGCCAAACCT
ATTCCTGCCAGTAAGGGTATGAATAAATTGAAATCCATTTTTCAGTTCTTCCTTGGACCT
GGCAAAATCACCCTTCAGGGCGGCTATTAAAAAATTGGCGTTTATCTGGCTGATAGCATG
GACCAATCCTGGTAAATACCGGTGATCAGGGCCATGGTCCCCCTGAAACTCGGGGATCAC
ATCGGCGGTACCCATTAATAATCCACGTAGAAATATTAAAATAGTATCCCGGTAAATCTT
TATTTTACGCATGAAATATCTCCTGTGTGTCAAATTATAATACTGAATTAGTTAACTTGC
TTGATTATTTATTTAAATCTATTAAATATTCAATTATCCTTAATCTATTAATAGATTATC
CAATTGATCAAATTTATAAAAACACAGAGGTTTGTTTTTGTCAATGTTCAGTTTAGTAGA
ATTTTAGCCAAACAGCAATCCATTTAATAGAATCATTAGGTTACTGGGTGTTTTCCTGGG
TATGACCATTGAAAGCGCCTCCGCATACTCCCTCCCAGTGAAATTATAATGCCCTTTGCC
GGTGCACGTGGTGTGGGAAGGCAAAATGATCCTCTGGGGAATCACCCTGGTTGGGTGCCC
TGCAGGAAACCTTTTCGGTTTCACTCCATTGCCTATTGCGTGCGGACTGGATAGGGTGGA
GACCGTTACCGGAGAAGCTAACGGTAAATATATTCTCATAAGCGAAAGTAAACCGAACCT
GGCTGATGAATGGTTCGAAAAATACGGTCACGAAGCAGATGATCAGTGTCGAGGCAGCTA
CCCTGGGTCCGGACATTTATCTCGCTGCCGGCAGCGATCACCGTATGGATCTGAAAAAAA
ATTTATCTGACTACGCCTACCTTTGGATCCATTCCCTGGCGCTGCCCTCGGATATGTGGG
AGTGCTTATGGGCCCAACTGGACAACCTTAAAGGGTTATTTCCCATTACCTGAATATCAT
CGTAGCTATTGGTGTTGTGGTGTTCTTAGCATACCTTATTTGCCATTACCGTGGGAAAGA
ACACATTTCTGAATAAACCAGTCCCCACCATTTTTAAATTTTTAATTACCTAAAAGCGTC
AGCTGCAAATTTTTTTAATGTTTACGTATTAAATCCCATTTTTTTAAAAAATTGATATAT
TTATATAGTGGGATCCTTACTATTAATCGCTGAATAAAATAAAATCAGGAATTATTATGA
AGGCAGGTGTATATAATGAAAAGATTTGGCTAACACTGGGCATTTGGTTAGCTACTGCAC
TGCTATTTGTTGTGCTTTATGCCATAATAGCGGTTATTTGTACATTTTTGGGCTTTGGAA
CACCTTAATATTTGCCATAATGTCAATTGTGGTGGTGTTCGCCCAGTACATGCTAGGTCC
CTCCATGGTGGAACGGGTTATGCACGTGCGTTACGTGTCACCCCAGGAAGCACCCAATCT
ACATGCCATGATCGATGAACTGGCCATGAACGCCGGAATACCTAAACCAAAGGTAGGTGC
GGCGAACCACCATCCCCAATGCATTTGCATCTGGAAGAACCAAAAAAGATGGAAGGGTCT
GTGTCACCTGGGTATTCTGAACATCCTGGATGAAGAGAGTTAAAAGCAGTTCTAGGACAC
GAAATTAGCCATATACGTCACAACGACATGGCGGTTATGACCTCATCAGTGCAGTGGTGC
CCCTTATCTGTTACTGGATATTCATCAGCACTCTCTTTGGAGACAGTGACAGTGATGCCG
GAGTAATTGGAATCGTAGCCTGGTGGGACATTCATTGGTCACTTACTGGTCCTTTTCGTG
AGCAGAGTCCGGGAGTACTATGCCGATCAGGAAGTGTGGAAATTGGGGTAACCCGAAGCT
GGCCAGTACCCTTTACAAACTGGTATACGGATCAGTTAACCTGGATAAAAGACAGGTAAA
GGAAGTGGAAGGAGTTAAAGCATTCTTTGTCAACGATATCTCGATGCCCACAATGAAATA
AGTGATCTTGAACAGCTGGATCTGATATGGACGGTATCAGCGAAATGGAACTAGCCGAAC
TCCGTAACATGAAAACCAGCATAGGCACCGGTAGTAAAATCATGGAATTGCTTTCCACTC
ACCCTAACATGGTAAAACGGGTTAAACGTTTAGCAGAGCTAAGCAACACCTAATTACCAT
CCATTTTTTATTTAAAAGCAAAGTTCCATAAAAACAAGAACTAAATTTTGACCATTTAAT
TGATATAATTATTCAGAATTCTAATTTTATAAAAATAATCAAAAATTTCATAAAAAAAGA
AAAATGGAGTGATGAATCCACTCTAAAACCAAAATTCAAGTTAATACTTTACTATCCCAC
CACCGCTTCAAGAAGCCAGGTGTCCAGTGTCTTTTTCAACGGTAACTACTTGTTTCACCC
CCGCTTCATTAATTGCACCTGGTTGTTGACTATTTCCAATCGACGGTTGTCACTTTTAAG
GTAAACCTACGTTGTTGAGCTCAGCCACCCTCTTTATTAAATGAGATTGTATTCGGTACA
AGCCAATAATGACCAGATCGCCGACTTTAAAAGTCACTGGTCTTCACCACGATTGTTTCG
TCCATCCCGCAGTGTAGGTACCATGGATGTTCAACTGTGGCTTGCATGTAGCCGGTTTTC
CAAACTGATGTATCACTTTACTGCAGTTGTATTTATTGTTAGCTGTTCTGCATATCGGTC
CGTATGAGCCTACGCTACTATCCACATCCTGAACATCCACCAGGGTCTTTTCCTTCATTT
CATCCAGCATGGCCTGAACAAAAAACACGAAGTTTTAATGGTCACGAAACGATTGGTATC
TCTTCAGATCTCCAGTGTAGCACTGGAAGGAGGGACATTATAACTGCAGCACCGGCTACC
AGTAAACTACTAATAATCCAATGAGTCCAGTATTCCAATTTTGCTTTCAATTAATAATCA
CCAGCCATTAGTGTGTCAATAATTTTTGTATCGCTAAGATCCAGCTGTTTCGGTAGACTC
ACCATCCAGTGATGCATAGGTGAGTGAGATCCGGTGCGGGGTACATTACCCGGTAGCCCG
CTCAAATTTCAGATTACATGCTAATGGTGTTATCATTCTGGTTTACTACCTCCAGTACAT
TTAGGTATCCTGCCTGTTCTGGGGCATCAATGAGAACTTGGCTATGGTTCTGCAGTTCCC
TCTCCATAATTTGTAGTTCGTTGTGAGAGTTCTCTCAAAATCATGAAAAGATATAATAGC
TGATTTAGTGGCCCTAATGATTTCAGAACGTAATTTTTCATTGGTTTGAAGTTCAATATC
CACATAGTCCGCATAATCGGCAGCTTCTACCAGTATACCAGTTCTTCCGGATTCAGATCC
TACGAAGTATCCTCCTCTTCATTCTGTTGGTGGCAATTATAGGACGGTTTATTTCCCTCC
ATTAGATGGGTTACACTTGTGGATTCTGTCATCCAGGAAGGCATCAATGCGAAGTTCCAC
CAGGTCAGCACTCCAATTTAATCGCCTCTGTAGCCACTTTCAAAACATCCTCTGTCTTTT
TCAGTATGGGAACACAGATTAATGGTTTCTGGAGTCAATATCATCCACATCCGACACAGG
ACAAATTTTAATATTTTAGAACATAGGAATTCTATATACCGAAACGGGTTTAAAATATTC
ACCGCAATGTTATTTATTCGTCATCCTACTAAAAATATTTGTAAAGACTAAGATTATTCA
TTAAAACCTAGTTAAATGTCAAAAAGTTTTTCTGGTTTTGAATTTCATTCTAATGTTTAT
TCGTGACATTACTCCTCTTTAATCTTCATTAACTTTTAACACTCTTAGGAAAGGTTTTTT
GAAGACATTTTCTATTTTATTTGAGGTTCTTTCGATATTTTCATCTTCTAAGAATGCAAA
GAATGTTTTAAAGTAAGGCATCAATGAATCACAGATAATTAATTGAATAACCTTTGAATA
ATCGTTAATTCTATTAAAAATTTCGTTTAATTTGTTTCTAGCTTTTTTAAATGATTTACT
TTCAAATAAACTGAATAATTCTAGCTTTTTCTTTTGTATTTCTTCTATTTCCTTTTTATT
TAGTTTATTCTCCTTGATATACTTCTTTGTGATTCCGTTAAAGTTTGCTAAGTGCATTAA
GTGGCCTACCATTGGTGTTTAAATTCTAATTTTTCAATGAACTGGTTTGCGCATTCGCAT
CTAAATCTGGTAGTTAGTTGAAATTTGATTGATATTCTTGTATCTTTGCTCTAAAACTCC
CATAGGCGTTCTTAGAATTCTCTTTTAGGTATGATTTACCGCAACAATAATATCCTGTTT
ACTGTCGAATAAAGTAAATCCAGTAATTCCAAACGCCTTTAATTTTAACCACACCATCTA
CATCAGCCAAGAGCCCGAATAACCATCTTTACATTCTTTTGTATTTGGTTTTTCATATTC
AAGTATCCAGTTTTTCAATTGTTTGATGTGAAATATCGACTCCGTATCTTTTTTGTCCTT
TATAAGTACAACATTACGCACTGATCCGAAGAATAAACCTACTAATTCAAGACATTTACT
CCTGCAAAAACCATGTAATAAGGTACTATTTTCTTCAACAATTTCGAAATATCAGTTATT
AAATTTTTTACCACATTTTTTACATTAGCAATATTGCACCGAATCAGCAA
>contig_14
AGTATGCTTCGTTCAGTTACGTATTGCTAACTGCAAACAGACTTTCAATGCCGATTTAAG
ACATTATCTGCCTCTTCATTTTCTTTAACAGTCTCAGCATTGTTCAACTGGGAGCGTGCT
GACTAACCTCTTGAAAAGGTGGTTTTTTTCGTATGGAGTAACCTTTTAGCGCCGTTTCCA
CTGGGTTATCGATTGAATCGATCTCGCTCTGGCTAGACGTTTATCTGTGACAGGCCTTCC
ACTCCGTTTTGTAGTTTGATTAAACTATTATAGACAGCAATGATTGTAGTAAAGAATATC
ACAATTATAAGGACTACCAGTCAAAACCAATTAAATTCCACATTATAACACCATTAACCC
TGTTATTACACAATAATCCAGTTAGTTTGTGGGTTATTTAAATGTTTCGTCAAAAACGGG
TTAGTGATCTACACCAATAATTTTCACTATGCTTTTTCAAGATTTATTTCAGGTAGTTAA
AAAACAGTTTAGATAGTCATATAATGTGAAATCAGACAAAACTTGTTAAAAATAGTTCTA
AAATTAGAATAAAGGAAGAAAATAGTAAATGAGGTAAAAAAAATGAGGTAATTAATTACC
AAATTTACCATTGCTCAGCTATTGGTATCCCAAACTCAGCATATAAATTTTTGAAAAAGC
ATTTTATTACCTTTTAGGAAAAGTGTGATGTAGTTAGGGTGATCTGAAAAGTGGAAAATA
GATTTATTTTAAAAATTTAAGGTGTTAAAAATTGAATTTTAGTGCAAATAGAATGCAGAA
AATCAGTAATAGTGAGCCCGCTGGGATTCGAACCCAGGACCTCACGGTTACGTGCAGTGC
GCTCTACCGCCACGAGCCACGGGCCCCTTAAAATGTTAGTAACAGCTTAAGAAGTTGAAT
TTCTCAACAAATTCCAAAACTGCAGGGGGTAGATTCTTGATTTAGAATTCATCCTACATC
TCGCCTGTACGGCGATGGTGGCCCCATCTGGTGGCCTTCGCACTCTCCCTCCCTGATCAC
CTTTTAAAGTATAGTGGAAACTGGGGTGGATAAATCACAGCTCAGGTTGTTTAATAGAGT
TATTGTATGGAGGCGGTCAGAATAATGCACCGCCCATTCTCTGAGGGTTAAAAAAGTCAA
TGTTTATTTGTTGACCATTTCACTAATGGCATCAGCCATCATATGGCCTTCTACAGTGAT
CTCTGCCTTGTCAATACCTTCCACATTCTCGGCAGCCACATGACCCTGCATAGCCATGTT
AGCAACACTCATACAGCCGGGGTTGGTGGGTTTTATGGTGATCTTAGCGGTTTTCACTTT
CATTGATCTGGATATCAGATACCAGGCCCATTTCTACAATGCTTATACCCATGTGGGGAT
CAGCCACTTTAGCCAGAGCATCTTTAACCTTGTTAACTAGTTCTTCGCTCATAATCATAC
CTCAGAATCGTTTTTTTCATGTTTACACTTTTCAGTGCGGATAAAACGCATAATTACTTT
AAAAATCCTTCATATACATTTAAAAAGATATTCTTTTATTTCCGTGTTTGTGCTATTTAA
ACTTGTTTATAATTACCAGCGCAGGGAGTTAATTCAACCAGTGACGAACCCGCACAGCAA
CGCCTTTTCTCCCTTTTCATTTCATTCCCACTCATTCAGCTTTACCCATCCTACAACTTC
TCGCGTCGTATTATAACCACTTCATCTTTGGGATTATATCTGGATAAGCATCTACCACTC
AGGGCAAAAGGGTGTTAGTTTCATTTCAAAATCAATTTCCACCCAGTTAACTCCGATATT
GTTTAAGATGACCCCTCCCTTGATGTTCAAACTGTAAAGTCCATAATCGTGGTGGAGGAC
GGCGATCTGTTCATCACCCTGCATTAACCTCCGGTCAAACCTTCCCCTTAACCGGTAGTC
ATCCGGTACCAACTGGATCGGCAGCAACGGTGTTAAACGGTAACGAGCCACGGAACGCAG
CATATGTAGTTGTCGGGTGTAGGCTTTTCATCCAGTTGTATCCTTTGAGGGCAATTCGGA
GGTTGGCCGTGATTCAGGAATGATAGTCCTCCATCCTTACAGGTGAAAGTGGCATCCGGC
AGGTATTCTGGCAGACTGTAAGGTAACCGTGGGCCACATGGGCTATTACCTCATGGTCTC
CCACGTATTCCTGGAAGACATTCTCCAGTAAGTTTTATTCTTCACGGGACCAGTCTCCTA
CTGTAGAAACATCATAAGACTGGATAGGAGTAGGTTTGTTCCATTTCACGAGGAACAAAC
ACCGAAAGAGGAGTTAGGATAGCTTCTTGCAATCCTTTAATAGGCTTGGTGAATATACGG
TGAGATTTACTGGCAGAATACGGTTTACGCATACTACAAGGTAAAACCACCACCACATCG
CCTGAGTTCTAAAAGTTTCATTCTTTCCCTCCAGCGGCGTGCTTCGGGCAGTTAAGTGAA
GTTTCAGTGGTACAAAAGTGCCTCGATCATTTATTTTACTCCTGAATCTAAAATATTACT
CGTAAATCTACAGATAATCTTGAATCTACCAATTATTAATTACTATTCATAGGCTAATGG
TCTGGTTATGTTTATCCATTATCTAATTTCTGACCATTAACCATTCGGCACCGGTGATCG
AAGGATATTTCGCGGGTTAAACCAACCAGATCACTCCTATCTAAAAGTTTAACATCAGAT
TTACCCACCATACAGGTCAAGTTTTCATTCCTCGGTGGAAGTTACCAGGAAGTTTTCAGA
TTCTCCACCTGCCTCTGCATCTAACTGCTGCACCAGCTGAGGGTGCTGTGGTCACTCCGG
TGAGGCACAGTCCTGTAACATACTCGATACTGCTGGCAGTTATGTGGCTATAAGAGCCGC
AGTACCAATGTAAACTGCATCAGCACCCAGGACCGAACACTTGGCAAAGTCACTAGAAGT
GCGCAAACCACCCGGCGATGAGGACTTATTTCCTTTCTGAGTTCCAGTTCTTCAATTTCT
GATAAGCCCGTGGCAGGGCGGCACACAATGGGCAGTCCCATATTCTCCCGCACATAAGTC
GTGGTGGCCCCCATCACCTCAAAAACCATCCAGGGCGATGAAGTCCACCCCGGCCCGGGC
GCAGGGTTCCATCCTCCTCCACATGACCACAGCCAGATTTTAGCCCTACTGGAACACCAC
CCGTGAGTTTTTCAACTCAGACACCTTTTCTTCAGTTCACAGGGTTGCTGATGTCAGGGT
GGTGGGCTGGAGAGTGGGCAGCCTGTCCTTTTCACCCCCTGATCTGGGGCCACCTTGGAG
TCATCTTCTCTGCCGGAAGGAGTAACTACCTTTACCGGGATGGGCTCCCTGCCCAAATCA
ATTTCCCTGCGGCCGCAGATTGTAGTAGGGCCTGGTTTAAACCAAAACGTCCCGTGGAAT
ACTGCACTATCATTTCATCCGGTGCAATCTCTTTCCTCATCTAAAACCCCTCCCTCCCCC
GTGTTAAATCAATATTCATTAGGACGGCTGTTCTGGAAATTGCCGGGCGCACGTTACGTG
AAACTGCCCAAACTCATACCGGAGATTAAAATGGGTGAAGAGACTTTCAGGGGTTTCTGG
GACTTCAGTCCGATGGTTACCTTTGCATCTACCGGATCTTCCTGGTTCAAAGGGTATGCG
CTTGATCTGGGCGGGTAAAAAGTGCAGGTCATCCCAGGAAAATGATAATTTCTTGGTTGA
ACCCATGGAAGAAATACCACTTATATTATGGCTTTTATCCTTTATTTCAACCATTTTATT
ATAAAAAGAGGGATCTTCATCTTTATTTGGTTTGCGCAGGAAGGTTCCACTTTCACCCAC
CCTTTCCTTACCACAGTAGTAGTTATCACTGAGGTGGTGCTGGTAGAATAGAGGCAAGTG
TTACAGATACAACCTTTCACTTTAATTTCACAATCACTGGACCCGGTGGCACAGTAGAGC
AATTTATTTCCACAATTTTTAGAGAGTAACTGGGACAGTAAGAACAGAACATTTTCCGGT
TTTCAGGTGAATCTTCAATATTCTAGGGGCATCTTGTGAAGGGGTGACCATGGATTTTTA
CCTCTTTTAAGTTAATCATTATATTGTTATATCCTGCCTTCTCAATATAATTTTATATAT
TCCGTGAGGTTGACCCATGAGTACAAGATAAAGGTCCCAGGAAAGCGAGACCTTCATGAA
ACTACAAATCCTACCAGAAACTTCTATCAACCTTTAAAATTATCAAAAAACAGGGGGCAG
ATTGTCCATGTGGTGGGAGCCCGGGCACTGGTAAATCCAGTAATATCTACGCGGCAGTGG
ACGAACTGGGCTTGAATTTTTACGAAGCTAAATTACCCCTTTCTTCCCAGATTTAACTGG
CGAGGAGGTTTACCAGTTGATGGTAAACTCCATGAAGGAAGATCTACATGTCAAATCCTC
TGCTGACCTGTTCTATGAGTTGAGTAAATTTGATGCAGTTTGTTATGCAGACCAGTTCCA
TGATTATCACTGCCTGGATGGGAATGTGTCAGTTTCAGCCAGTGGACTGGTTATAGTGGC
GTGAAGCCATTTCAAATTTTATTTAACTTGTATTCGAGAATATTTTAAACACAGAATTGA
TTTTAAAGGGGTTAACCTGGTATTGCAGACTGCCTGGAGGTGGGTGGAAAGATTACAAGA
GGACCTATTCACGGACTATGGTGTTCTCTCCAGTTGGCAGTGACTGTACTGGGGATCCCT
TTACCGTGGTGGAATTATCCTACTGCAAGAGAAACCATAAATATAGTAAAAAGCCATCTA
AATGTTACCCCGGATGAGGTAAGGCAATCTATAAAAATATGGTAACAAACCCCGTTTATA
TGTCAGGCACTGAAGGATGGACCATAATCTCATCTTCTGTCTTGGCCGTTAATTCAAGTA
TCACTGGAGTTTTAAATGATAAAGCATTGATCAAGTCCACCGGATAACATGGGCCTCTAA
AAATGCCAACATGTTTTTACTGGCGCTTACTTATGCTTATTTCCTGGAAGACCTATTAAT
AATCCTTTCGCAGATATTAGGGGGGCTTATACTGGTTTCTGCTCTGTAGGGTGCCTGTAC
ACCCTCAATGATCTTGCGGATCTGGAGGTGGATCGTCGGGATCGACAGAAGCAGAGCCAG
GCCTTCATTGAAAATGAGGTGGACAAAGATCATACTGCTTTTCTTTGGCCTGATTGTGGC
CGGGGGTGTTTATAATATCACTCTTGCAGCATTCCCTTCATCATTCACCTTTTAATGTCT
CTAATGCTACTCAACCAGTTGGTTTACACTTTACCTCCAATCCGTTTAAAGGATTCCAAT
TTAGCCGCCACCTTTTTCAGCACCGCCACTAATTCAGTGTTGCGTCTGGCTTCCTGTACG
CTGCACTTTGGGTGATGTGTTTCTGGTGCCCTGAGTGTGTACGTGTTCATGACCTGGCAG
AATGGGCACCCACCTCATGTACAAGTCACGTTCCGCGATGCCAGTATAGTGGGGTTCATG
GGGGGCATTACCTCCTGTATATGCTTTACTCTGGTGACATGAATATAATACAATTTGCCG
TGGCAATTCTGCCATCTTTCCTGGCAGCGGTGCCATTATATCTATCACTATTTACAAATA
AGGACTCACATGTTCCGATCAAGTAGATATTCTTTACCACCAGGTAGCCATGGTATTTTT
CATGTTTTGTATATCTGGTGATTATTTTTTAAGGAATGCCTCTATTTATTTTTTAAGGAA
TGCCCCTGTTTATCAGCACCGTTATACATTAAAAAATCCTAAAAAAGTTAGAAATAGTGG
AATAAAAAAGGAAGGGGTAGTTGACTAAAAATAAAAAATATTATCTGATCTTCAGTCTTA
GAACAGTTTACCCAGTTTCAAAAGAGCCTTTGGTGAGATTTTAATCAGTTTTTTAACCAT
TTCTGCGGTGTTAATGGTTTCAAAGTCACTGTCCTTGAAAACATCCGCGATTTCATCCAG
TTCTCCATCCGAAAGACTTAAAGGTATTCCTTGGCCTTCAGGTACTTCTTGAATGATTCC
CCCAGTTCATCATCACAGAGTTTTTCATACACCTTAAGGTTTTTATGGGAGTAGTCCCCA
TCAGCCACGGCCTGGGCAGCCACCTGACCCGCAATACGGCCTCCCAGCATACCACTGATG
ATACCTCCACCAGTGAGGGGGTTAACGCATACTGGCTGCATCCCCGGTGACCAGGACATT
ATCTGCCACTTTTTTCTTCAGTAGTCCACCCACGGGGTCTCCGCCCACGTTAAGTTCCAC
TGGCTGAGCATTTTGAGTAGCCGGGTTGCTTTCCCAACCTGAGGTGTTGGTAAGCAGTTT
GTCGGTTCTGGTGGTTAAAATACCCAGGCCCACGTTGGCTATGTCATCACCCCTTGGGAA
TATCCAGGCGTAACCACCAGGAGCTACACTACCAACGTGGAATTCGATACAGTCTGGTTC
GGCCATCTGACTCCGGCCATTTCAAACTGGGCACAGGATTCCATATTTTTAGGGGCTAAA
GCAGTTCCTAAGCCCTGCTCCATCTTCCCACCCGAGATTCTGGACCATCGGCCGCAATCA
CTATCTTGGCTTTGATCTCCAGTTCCTGGCCCATGTTCTCGGCAGTAACCACTACCTGAT
CATCTTCCCTCCGCATACCAGTGGCCAGGGTTTTGACCATGATCCGGCACCGGCACGGGC
GGCATCCATGGCCATGTGCTTGTCGAAGATCTTACGTTCCAGGATGTACCCTGCTTCAGG
AGTTTCACCTTATCCCGGTTAAATTAACAGCCGTGCCGTTGGGGAGACCATTCGCACCCA
GTGGCTTCGCGGGTTACCCATCGTGAGGATGGTTCAATCTCCTGGTTCTTAAGGCCGTCT
TTGGAAACCCCTTCTGCACATCTTTTGGAGAGATCCTATCTCTGATTTTTATCAACGATC
CATTACTTGGGTGACCGCCTAGGGCAGCGTGTTTAGCTGCAGTTGAACCGGCAGGACCGG
CACCTATAACCAGAACGTCGGTTTCCATCATTTAATCATCACCTTGTAGGGCCTGCACTG
GGTAAACCTGATACATATCCCACAATCTTTACATTCGTCATGGTTGATCTTCAAGCTGAT
TTCTTACTTCTATAAGGTTTTGGGATCAAACACCAGCGCATTCTCACAGTACATGCACCA
TTCATTAACTACTTGATTGTATCATTCCATACTCTATTTTTCCAGATTGGGTTAGTTGAC
TTAACTTTTTTGCAGATTGGTTGAATTAACTTTTCCAGATTAATTTGCATTATTTTTTTT
AAAATTCTCAAAAAATATAACTAATCAAACAACATTCTTCTACATATTATTTTACTTTTT
AAATCTATGGATGGTAGTATCCCTCTAAAGATGACCTTGTGAAAGTTATCAATTACCAAC
CTTGATAATTGGATTATAAACATTTTAAATTAGGATATTGGGTTAGGAAACATCTCTAAA
TAAGGAATATTACAATTATAAACATGTTGACTGAAGGTATATGGCATGACAAACATTTTG
AGCAAGAGATATAAATTAATTCATCGGTACGGTGTAGAGATAATTCTTATCTATTAGGTC
CAAACATAGTATCTATTACTCTATTAAAAAGATATTTAATCCATTAAAATAGAATCCAAC
CTTTGATCCTCTAATTGTAACTCAATCTCTAATTAAACGAGGGAACCGTTTCATCTGGAA
TAACTCTCCCTTAAATGCCACTAACTGTTAATTGGTCGTCGTGTTGCCGCTTGTGGTATT
GGTACTGGTCTGTTGCTGTGTCTGGGTGTTGGTACGCTGGGTGTTGTAGTAACGAGTTGA
TGTGCTTGTTTTGCGAGTGCTGGTGCTTTGAGATGTTGATTGTTTAGTACCTGATTGGCT
TTGATGGTGGTGTTGTTGGCGTTGGTTGAATTGGTGGATATATTACTGTTTGAAAGATTA
TCATCATCTGGTGACTCAGCAGGACTGTAACCCATGCCCACTATGGATCCAGCCACTACT
CCTACCAGTAGAATAGGTATAATTATCAAATCTTTCTGATCATGGAAACCACTCTTTTTG
ATTATCTGGTTATCTTTATATTTATATTTTTGTGGGGTTTCAGGACAAATTCTCCCCATA
TCGCACCACATCACTCCAATTCATCATTAAAATCAGTTTTTGTATTCTGTTGTTGAGGAG
GCATTGTTGAGGTTAATAAAATAATATAATAGGGAGGATTATCCTATGGGGAACTTAAAA
ATATGCAATTAACTTCCCACATTTATGGTCCATCCTTGAGGGTAGTTTCAGGGTGTATTT
TTCAGGACACTTAAATATCAAAAACACTTACTAACATTTAAAAAGGTTTAGGGTTATTCC
CGGGCTTTTCCATCCCTGCAGAAGTAACCCGGTGGTTCACCACTGAATAAATTATTTTCT
TTCCACACCAAACGATTTATCGCACTGGCAATAATTCTTGATCCTGATTCTTCCAGATAA
TCTTTTCCTCTAGCACAGTACAATGCGGGAATCTTTCTTCTTCAATCATAATCCGGGAGT
CCACATCTTCCTGAGTGATCTCCTGTATCATCTTCATTTTGTCCCTAACTGTTTTTGATT
TTTCCCGTACCGGACAGGAGTCACACAGGCATTCTGCGAGGTTCTCTAGGTTGAATTTGA
CCTCATGTTTTAACCTCTTCCGATTATTAGTGTATAATATGAAGTTTTTACGTTTAATAA
TCATGGAAAAAGGGAGTTACATTGGGGTTTGAATTACCAGAAAATCAGGTGACTAGTATC
TGAGGGTATTCCATCAATTTAAAATTAGTATTTTAAAAATAAAATATTCCAAATAGAGGG
ATGGAGTCCCTATTTCATCAGTCCTTTTCTTTTTCATCCTCACGGATTTAAACACGTACC
CACATTCACTGCAGGTCATGTTTGGTCCGGCCAGCGCCGGTGCTGGGAGTCTAATTGCCT
TTTGAGGGTCTTATCCCAGAACCACATTTAGGCATTTTTCATTCAACTTACCTAAACTAT
TGTAATTATTCCATTGGCGTTTAATGCTTTTTAAAGGCTTTATACTTTTTTAAATAGTAT
TTAATTGATTATAAGTTATCTTTTCCAGTTAATTCGTTGTTGATGGATTTGTTTGGTTTT
GGTGGTGTTCTGATGGAAGACATTGGTGGTTGTGGGGGTGGGTGATGATTGTTGGGTTTG
AGCCGGCAGGAGTGGATGATACTGCTTTGCTTGTGGAGTTAGGGGAGTTTTTAAGCAGGG
TAAACTGGCTGGAAATTGTTAGAGTTGTTATTGGTGGTGTTATTTGAACCGCTGGATTCT
GCAGAAGTAACCTAAGGCAACCACTCCTAAAATAAGAAGAAGGCCTATAATTACTGGTTG
TTACTTCTTTTCATATCAGGTCATCTCTCTTTAATTTTCTTTTTCTATTTTTATTCTTGT
TAAGGGAAGTATAGTTTTTTGTGAATACTTTCTATTTAATTTTTTTGACTGGGAAAATTA
GGATTAAGATATAAAAAAAATCAATCAAGAGGGTTTAAGCATGATGGACATTATCCCCTT
CTCTGCCTTTCCGATGGGTCCGGAACCATACCCATACTCGATCCCAGCATCTCCTTTGGT
GGCCCGCTTGGTTATCTCCTTGAAGATCATCTTATAGGCTGCGCGGTGGGGGTCCACCCA
GTAATCTCCAGCACTTACCAGTTTCTTCATTGATGGAAAGACCATTTGTAGGGACATCCG
CCCCGGCAGAATTTTGTCGTAGGAGCATTTCTTGCATTCAGTGTCCACGTAATCGCTCAA
AGTGCCTTGGAGAAGCTTCCAGGCATCGGGCTGGGCCAGATCATCCATGCTGGGATGGTC
CTGGACATTCCCCATCACGTACTCGGGCATTCCCACGAAACTGGTGACTGAGGATAAATA
CTACCATCCGGGCCCACGGCAAGAGGTGTCACACCATACAATCCACGAAGGTGCAGACCA
CTCCTCTGCCGGAATAAAAACACACTTACAGAGGTGGTCAATATTTTTTAGCTCCAATCT
CGTCCATATGCTCCAGAATGCTGGTCCAAGAGATATATCAAAAGTTCCCCGTACTCTTCC
AGGAGATAAAGCCCATTTTTCAGGGTTTTCATCACGCAGAGAGGGAAGTGCCGGGTGTAA
CTTGAGGTTCAAACCATTTTCCAGGAAGAAGTTGAATGTCTGTCCTTGTACCGGATGGAG
TAGAGTGAAGCAGTTGTGGAGATAAAACCTAACACTCAGACCTTGTCGCCCCGAGCAATT
TCTATATCCTTTCATTGTCCTCTGGTGGTAACCTCTTCCCCCTTTGGCGGGTCGTTAAGT
TCCTCGGGGCCGTCCAGACTGGAACCATCGGGTATGTTGTACTCCTTGAATAACCTAGCC
AGTTCCGGGGTCATGTGTTCCACAAGGTTGGTCTGCCCCGGAGACTAGAGCCGGTTTCAG
ACAGGCCCATAGCTCCTGTGTTAGAAGGAACGATGCCCGGGAAAAAAATCGTAACCCGCC
AAGGAGCGAGTTCCCCACCGTGGAAGGTGTGAAGGGTCACGGGCTCCTTGCGGGAAGTCC
TGCAAGCCATTCTACAGTTTCTTTGCATAATATCCACACTCATAACTGGGGATCCTTCTT
CAAGAACTCCAGCAGGTACTCGCAGTTGGAAGGACAGCCTGGGGTGGGGACCGTACAACG
TGAAAAGCCATAAAAGTTCACCATATCTTATTATATTACTTGGAATTGGTAATGGAGATG
CTATGTTGCTAACCCTCTTTGGGGGATAATATTGACTAAAATTTAATCTTTTTTAATAAT
TATCTCACCTTACTATAAATTGGTTTTTCTTTTATTGGTTCTACGGTAGACTGGTGAAAG
TTTTCATGGTTCGGGTAAATCAATGAATATGTCTTCCTACTTCTCAATTTTTAGTTTAGA
TATAATTAAAATCATATTTTCAAATGAGTTGGTAATATCAGGGATAAACGCCAAAAACAT
ATCTTACATGATTAATAATCTACAAAGAAATTGTTACTAGAAGAGGAATAACATTTTTAT
CTTCAATATAGTTGTTGGTCACATTTTAGTTAATTTTCGGATGGTTTTAATGGATTAAAG
GTTAGAAATCTTTAAAAATGATATAAAAGCTATTAGAATACTCCGTAGTTTAATTGTATT
AGCGGCGATTATTCTCATTCCATCCTCTACGCGCCCTGAACATCCAGGCCACCTGGGATC
CCTAATGCCACCGCTTCAACCTTAAGGTTGGCTGTGGCTAATGGAAGGCTCTGGTTGGCC
ACTCTTAACGGGACTCAGTACAACGTTGGTAACATGCTGGTTGAAGAGTTGAAAAATAAC
GATAAATTCAACTGCGCAATTTGTTGATGGAGAAACAGCGCTGAAACGGAGTTAAGAATG
GAAACTACTACGCTGGGGCTCTCATATAATACCAGGTAACTTGCGCAGACTGTATTTGCT
ATCCGCTGACACCACCAACCCCACAGCGCAGGCCACCATAGAATATGTGGTTAATGATAA
AATCAATCGCCAATTGCCCCCAAATGACCAACACCGGGGCAGATGCTCTGCAGACCAAGA
TCCAGCAGTGAAATTGTGACGGAAACTGTGGATGGTATCATATTCGGCAAACGCTCAGTG
ATGTGGGGGGAACTGGCCAAGGAAAACAAGGCACAGTTTCTTCAAACAAAATCCATGTTA
AACGAGTTGAACGGGAAGCTGGGAGAGGTGGATAACAGTCTCAACCAGGGTAACTCCTTA
TGAGTACAGTGAACCAGATCTGGCCCCAGTTCAGTGCTAAGTTACCTCAGATGCAGAGTC
AAGCTGATACTCTTAAAGCTAAAATACGACACACTGTACAGCTACATTCAGAACAACCCC
TCCAAGGCTCTTTCCACAGTGCAGGACATGGAATCAATTGACACCACTATCATAACTGGT
TGAGATACCTTGACTCTCTTTAACCACACTTTACAATGCACGCAGGGATGAAGATATCGT
ACCCATCATAAACAAGGTTGAAGATGGCATTACTAAAGCAAACATCGGTGTGCTCAACCT
CCTGCAAGTGGAGCAGGATATAAAAACCAGCAACGATTCTTCCGGTAAGTTAAGCCAGCT
TAAAAGTTCCATTGACGAAATGGACGCTACTCTATCAACCTTGGCCAATAATCGAGACAA
TATAAACCAGATTGTCAGTGAAGCATCATCTAAACTGAGCATGGCTCTTAAATGGCGGCG
GAGGTTAAGCTCCATTCAACTGGCAACGGCTGAGGTCAATTCCATTGATGAAGCCGATCT
CGACCGGTTAATTGCCTTTTCTGATATGCAAATCAAAGTGGTGTGAAAAGCTACTTTGAA
AGCCAGTTAAGCTGGAAAAACCATTACTATCCGGTGGATAACTATGGCTCGGCTCTTTCA
CCATTTATATTGCCATATCCCTATGGATTGGGTGTATTATAGCAGTGGCCATGATCTCCA
TGCGGGTTAAATCCAAAAAGAATACAGTGCCGAAACAGTGTATATGGGTAGAATGGGCTT
ATTTTTAGTGTTAGGATTATATACAATCGGTGGTAGTTGTAGTGGGAGCCTTGCTCATGC
ATGTACAGGGTCTCATCCCCGTTACTGTTTGCCTTAACCACGATTTATATTGGTTTGTGT
GCTATGGTGGTGGTCTACTCCTGACATCAGCTTTTGGAAACGCAGGAAAGGCCATGGCTA
TTGTAATACTGGTTCTGCAGATAACTGCCACGGGAGGAGTGTTCCCCCCAGAACTCTTAC
CTTCCTTTTTCCAGACCATAAATCCCTACCTCCCCCTGACCTACGCAGTGGGGGCTCTGC
GGGAGGTAGTTGCCGGAGTCTTATGGGGCAACTTCTGAGATGTATCGGAGCACTGGCTAT
ATTCCTGGCAGTGAGTTTTGTTCCTAACTCTGATTATCAAGAAAAGTTGATAAACGGGCA
CAGTGGACAGAAGAAAAGCTGAAAGAAAGTGGACTATTCTAAAACTACTTATTTTTTTTT
TTTTTTTTTTTTTTATTTTCTTAAGGGTTTTTGTTTTTCTAAGGATGGAATTAATCTCAC
GGTAATAAATTATTTTCACCTATTTTCAAGTCTCGGTGAGGTTTCTATTTTGTGAATTTA
GAGGTACTCTCAACTACACTCTCTACCACCAACGCCCATGGCCTGGGGGTGTATAAATTA
GGGCATGCACTCCAACAACGAAGGTGATTCACTTGAGTGCATGGAGTGCTTTTGGTAGGA
AAGTGTATCTCATCATCCTGAATAGCTTTGATGAACATGGGGGAAGTTATTATTTTCACC
AGAGAAGAGTTCAGGAGGATGTACCAGTCCATGAGTGTCCAGATGGAGCAGATCAACCGG
ACGTACCTGACCCTGGATCCGGGTGAAGAATGGAGGGTTATAGGGGTTTGGTTTAAAATC
ATGGAAAGCATTCACCGTCTAAATTTAAATCTGGATGATATTTTCAGTAATAAACCCATA
CAAACCTACCTGAACACCTATATCCAGGATACCATTGATTCACCGCCAATGGTTCTCCCT
TCTTCCTTGAACGAAGTGGTTACTCCTGAATCCTGGGTGTTAACTGGTCCCGGTGACCGG
TAGTATAGAATAATGATAATCTTAGTTAAGGGGACTAAATAAATAAAAGACATGATAATC
GTCTAAGCGTTGATAAAAATGAGGTACAGTTACGGAATTGTTCAGGGGAAGACAATAGTC
ACTTATCAACCCCACCTCTTCCAGAATTACCAGGAGTTGCTGGTTTTCCTGCAGAAATTT
CCGGAAATGGCACAGCCAGATCAGCGAGGTACCTGGACGGAGTTTACCAAGCAAATGCCC
ATAAACAGGAGAAGAAAAGACCGTAGATAGGGATGATTTAAATCTGGTGCTGGGAGTGCT
GAGTAGAAATTACCCTGGAAATGGAAGAACTCTTTAACCCGGAAAAGGAGACAGATAACA
CCTACTACTATATTTCAACCATGGATGAAGATTATAAAAAAGATCAAAACCACATTCTAT
GGAAGATACCGCTATAAAATAGAGAGAAAGACCCTCCCTATTACACCTGAATTAAAAATA
CCAGCACATCCTGAAATCGTGCAATACGCTCATAAATTATGGGGTCAAAATAACTGGGGC
CTTAAACTGAACATGGTTTCCAGAAAGGAATAATCATTAAGATTGAAGGTGGATAGGAAG
AGGTCCTGTTCCATATTTCCCGCGGAATCTGGTCCCTATAACAAACTATTACTCTCTTCA
CAACATATACACAGTGGGAGATGAGTTTCTATGCGATCCATTTGGTCATGGCTCTATAAA
ATTTGGAACTATTTTTATACCCATCAGATTAGTAGCTGCCAGTGAAAACCTCATATCGGT
TTTCACCTGGTCCATAAAACAGATTGTGGCCGAGTTCACTACAAAAAGGTTTGCGAAAAG
GATGGTAAAGAATTAGAACCCCACGAAATCGCTAAAGCAATAGACATCGCCGGGGAATGC
ATCCAGTTCACCGATGAAGAGATAAAAATCTCCATCCCTTCTCCACCAGAACCATGGAAA
TACTGGGATTCTGTGAATATGAAGAAGTACCCCAGATATCCCTTTCCAAACCCTACTACC
TGGGAACTGAAAACCCCAAAAAGGGGGTACTGCTCAGAGTTTCCACCTGCTCCGGGAGGT
TATGGAAAGGAAGGAGAAGGTGGCAGTGGTGAAATGGGTGCAGCGCAACAACGAGTATAT
CGGAATGCTACAGTCTTATGAGGAGGGATTCCTCCTGAAACAGTTACTGTATTTTGAACA
GGTACGATCACCCCAGGAGGTGGAAATCATTACTGGAGATGTTGACCCTGCTCTCCTAAA
AGGCCTCTCTGGTGATGGATAACATGATCTTTGATTTTGACTGGACCAGTTACACCGAAA
CCTACACCCAACAGTTAAGGAACTTATTGAGAAAAAGCTGCTGGTGAAGAATTAATACCT
GAACTCAAGCCTCCAGAAACCAGGTCACTGGAAAAGAACTGGAAAAATGTTGGCCATGAT
GGAAGAGTAGGTGCAGGTCCATGGAAATGCTGGAGCCCATGCTCAGTAAACTGGCAGAGG
AAGATGTTCACCTGGAGGGTGTCTGGGTAAGCGAGCCTAAACTGGAGTGGTGAGAGATCA
TTGCTCTGCGCAAAGGGGACCAGATTGACCTGTGGACCTGCAGACATGTAGAAGTTTCAT
ACAAATTCTCGAAATCATTTCCAGCCTTAAAAAAATATAAAAGGGGATAACTGGATTTTG
GATGGGAAATAACTGTCCCCGGGGTTTCCGGAAACTTTTAAAAACGTAATGTTGAGGATA
GGTTTAAAATCTCCTTCTGGCCAAGAAACTCCCGGCAACCCTTAACCTCTTTGATATTCT
CCGGTTTCAGGGGAGGATCTAACCTCCAAAGCACTGGTTCAGCGCAAGAAAATATTATTA
AAGGTCGTTCAGGAGGGGGCCATATTAAAATAGTCCCCTTTAAAACAGTAAACTCCAAAA
AATTAAAGACCATTTTGTTGAATCCATCCACAGGGGTTATGCGATTGATACTTAAAATGC
CAGTTCTGAGTAACGAATCAGGGAAACGATCATCCCACTGGTTGAAGATCAAACGATCAG
AGACCATAGATGTTAACGTAATAGGGCCACCAAAAGCACGGGAAGCATAGCCTTCGGGGC
GTTAATACTAGAGAAAGATGGTCAGTACTTTGGCAAGGTAGGTACCGGATTCAGTGATTT
AGATAGGAAGGAGATACTGGAATTTTTAGAAAAAAATGGGGAGTAACTGATATTCCACTT
CCCGCTGATCTGGATATTCTCCTGACCACCCGACAGTTACCAGCCGAAATAAAGGCCAAT
GAAATTGTGAAGGGTAAACCCCGAGCCCCGGTATGGGTGCGATTTAGATGGGCTTAATAA
ATAGGGTTTAAAAAATAATTTACCCAACAGGGAACCTAACACAATTGAAAATATACCCCC
TTGGAAATCCAACACTTCTACATATTAGGCTGTTTGGTCATGTAGAATGGGTGTGTTTTT
CAACTTTTTAAGCGTTTTACCCATTATAATTTTTTCCCCACCAGAGGTGGTGGTTAGTTT
GACGTGTTCCACGCCCTTAAGCCTCATGATCTTTTCGGTTAGGTCCCTGATTTGCTGGGC
GTCTCCCTTGACTACTATAACTTCCAGGCATTTATTTTCAGTCATATGGATATGCATGTT
GGCGTTTATATATTCCCGGAACTGGTGCTGGATATTGGTGAGATCTTCCATCACACCGGT
GTAATGGTGGTCGTAGATAACAGCCACTTATTCCTACCCGATCTCCTTCCATATCCCTCA
TCCACTGGTAGCGCACTATGTAGTCTTTCAAGGCATCTCTGATACCTTTGATCGGGAATT
GTATCCCCTGTCCTTCAGAACATCATCGAATTCAGTTAAAAGCTTTTTGGGCAATGACAT
GCTTATTCTCATCATATACACCACTAGTTAATATGCTTGTTATAACTATTATTAAGTTAT
TAATTAATAAATATTTTCCTCCAAGGGCAAAAATTAGTATTAACACAACCCAAGCGGTTT
CATATTTCCTTAAAGAACAGAGGTTATAAGGGATGAAAATTATTTTTTCAAGTTTTTCGT
GATCTGTATCTGATTTTTGGAAAATAAGGCCATCAAACTAAATTTAAGGATGTAGAAGAA
GGTGAACACATCATTACATTTATATATATTTCTCCATGATAGTAAGGATGATAATAATTT
AAGGGGAGGTGAAATAATGGACAGAAAAATTATAGCCTTAATTATAGTTGTTCTTTTAGT
CATTGTGGAGTGAGGACTTATTTTATTTATAGCAATTCTCAAACCCTAATATAACCGTGA
ATAACTCTACTAACTTACCTACCACTACTACTCATACCTACAAACACAACGAGATCCAAC
CATCCCAGTCACACCAATGTAACTCAATAACACCAAGACCAATATCACATCCCAGCAGGC
CACAGAGTATTGTTAACAAACTGTTAAAAGACGATGGATTCACGGACTACTCAGCATCAA
CTCCTCAACTGATGAAAGCACTGAACAACAAGATGGTATGGCATGTGCCAGTGTTGGACC
CCAACAAAAAAGTATGTATGGTCCGTGGATGTTGATGCCCAAACCGGTGAGATATATACT
CTGTATTAAACCTCACCAAACCCTTATTTTTTTTAATTACAATTAAAAGATCATTTCTTA
ACTTAACAGGCCCAACAGTCCTTTCTAATTTCTTTCAGTATGCTGAGGAGGATTATAAGG
TCCTTAATAGTCTTTTTGAGCTTGTATGTGGGTGTTGATATTTTTCATGTTTTTAGGAAC
TTAATAATTTTTACTAAGGAATTATCAAGACTCTTAAAAATCTCTCTTAGTTTAGTTTAC
AGAAATTACCAGAGATAAATAAGCTTTTTAAAGGAATAGAAATCATTCAACCTTAACTGA
AGGAATAGAAGGTAATAAATCAGGCAATTGATTAAATTAAGGAATGATACCAACTTTCAA
ATACTTTCCCACTCATAAAAAATAATCACACCTATCATGGGTAGCAATCTGGGGAGAAGT
CATGAAGACCAAAGAAGGAGAAGTTAACCTGAAAAAAGAACCCGGATTTGGGCGGGAACT
TTATTCAGTTAGAGAATCCTACTGGATATTTTACCAGGGAATGCGGACCATTAGATTTAT
GTTTAAAGCCAGAAGGAACCGGGAATTGAGACCAAAAATTTGTGGAAAGACTAATGTTAA
GGGTGACGGAGGTCAATGAGTTGTGCCCTGTGTTCCTATGCTCACTCCAAAAGGGCCCTG
GAGAGTGGAATGACCAGTGAAGAAATCCAAAAAATGCTCCATGGTATAATGGAAGATGTC
CCTGCCCGGAACTCCCGGCAGTGATGTTTGCCCAGCACTACGCCGACACCCGTGGAAACC
CCACCCCGAATCATGGGAACGTATAGTGGAAATCTATGGGCCATCCAAAGCCAAAGGTAT
CCTGGGATCCATACGCACCATAATGATTGGAAACACCTATGGTATTCCTGGAGCTCATTT
TTCAACCGGTTGAGGGGTAAAGCAGACCCAAGAGCAGTTTATCCTATGAAATCAGTATGA
TTTTAGCCACCTTTTAATTCCCCTATCCTTTATCCATGCCTTACTATCGGATATCTTTAG
AGTGCCCTCAAATATTCCTAATCTTTATTCTTATCCAATAATATCTTCCGGGAGGTTGAA
TCCATGGTATCAAAGAAAATTCAAACAGTAGACGAGTACATATCTTCATTTCCCCAGATA
TTCAGGGCATTTTGGAGGAAATGAGGGAAACTATCCGGGAATCAGCACCTGAAGCTGAAG
AAACCATTAGCTACGGAATGCCCACTTTCCGGTTAAAAGGTAATTTGGTACATTTTGCTG
CCTATAAAAATCATATAGGATTTTATCCCACCCTTCTGCAATAAAGGCCTTCAAAGAAGA
ACTTTCACATTACAACACATCAAAAGGGACCGTACAATTTCCCTGGATGAACCAGTACCC
CTGGACCTGGTGAGAAAGATGGTCCTCTTCCGGGTGCAGGAAAACCTGAAAAAATAGCTC
TCGGGGTACTTGGAATTTTCATCAAATCAGTTTATTTCAAACCCTGTTTATGTAGGGGAT
AGAGTCAAAAACATCGGAATAGGGATCTATTCCGGGGTTATGGCCACGGCATCTATCTCA
ACCAGCCAATCAGGATTACCCAGTCCGGATATGAAAAGAACGGTTACAGTGAGGAAATTA
ATATTCCCCTTCCATTTTCCTGGAAAACCAGAAAGCCCTCCTGTGGATTCTGTCCCTGAA
CAAGGTAAATGTTGAATTTAACCACATTCTCCAGTTTAGCATGGCATTCTTCTAGAATTT
TATCAATATTGGATAGAACCTGTTCTGTCTGCTTTTGAATCACCCTTTCCTACTAGAACT
CCTCCTCATCAACCGCATTCTGTCCACCAATATAAATTGTCTGGTGATTTCCTTGACTGA
TATTGCCTGGGAAGTAACCCGAGGTTTGACCATATTTTCAGGTTTATGTAGTTAGTTTTC
ATTAAAACCTCTCAACACGCTCATTACGGTTTTAATCCTGTATTTTAAGGAGAAATGTTA
CTTTGACCTTAGGATATTAGGAATAAATGAGCTTGTATTGTGGTTAACTTTTCCTTACAC
GTTTTCCCCATTTCATAAGCTTCGGCCATGGTTTCGCTTTCTTTGATGTCACCCACATTC
CAGGCGCCAGTTCCGTAGATAATACCCCTTTCATCTGCACCGTTAAGGCAGGATGTGAGA
TCCTCTGAAACCTTCCACTGTCCTTTCCATGGCTTCCTTTTGGGGTTGGCTGCGGTGAGA
ATGAAATACATTTCTTTGGCACTGATTTCAGTGTAGCGGGCATAGGTTCGGTCAATGGGT
GTTTTCAGCTGGGCGTTCATGGTGTAAAAGTAAACTGGTGTGGCCATGACAATCACGTCA
GCAGCAGCCATTTTATCCATGATTTCGCCCATGTCATCATTTTGAGCACATTTACCACCG
TTTCCCTGACAGGTATCACAGGCCACACAGTAGTTGATTTCTTTATCCCTCAGGAAAATT
TTCTCAGCCTTATGACCTGCTCCTTCTGCTCCTAGAATGAACTGATCGCATAAAATATCT
GAATTTCCGCCTTTTCTGGGGCTGGCCGAATAGCACCACTATATTTTTACTCATCAAGTT
AACCTCCATTGTTTTTATTTAGAATACTAAGTCAAAGCTAAAATAATATCAACTTTTGGC
CCGTATTCCATTAATCCGCCCAGGGCTCCCAGAGTGATGCTTATGATTAGGGATAGCTGA
AGAATAACATAAGCTGCTACCACGGCATCAACCCCGGGTATCAGGTTGACATTTAGGGAT
ATTAAATTTATGAGGCTGTTAATGGCTTCAAATCCGGTTATCAATATTAAAGTGATAATT
AGACCACCGATCATTCCGGACATTGTTCCCACAATAGCCCCGTCTTTTATATCTATTTTA
CTGTAATCTTCATATTTCTGGCTAAAGTATGCTGCCGGGAACCCTCCCATTAACGGGCCT
AAAAGAAGAGAGGGGTAGAATAATATAATTAGAATGATAGTTAAAGGTTGCGTTAAGAGT
CCACCTAGTCCGATGATTTTCCAGTCTGCCATTATAATCCCCAGATTTATTATGGTAATT
GTTTTTACTGCATTTTATGGTGTTTAACTTTTTTATATGTATCTTTGGTAATTCAGCATA
TAGATAAATTGTTTACTTCCCAGATACAAGCTTTAAAGTTGATTTTAATAGTTATGAGAT
TTATGGTATATTATAATGGAATGAGGGGATGGTAAAAAATGGTTGAACTATGGGTTAAAA
TTCTATCTTTAGTGATTTTCATTGCTCTAATTGTAGGTTAGTGGATTTCCTGTACCTTAA
ACATGACTTCCGGAAACGTCTGACCTTCAATGTTGGGACTTTTCCTGGTGTATTTAGCTA
TATTTATCGCATTTTTGAGTTAGCATAATTTTTTTAGTGTTTTTCGCCGGAAATTATGTA
TTTGTAGGTATGGTGGGAGGATAAGACAAAGTTAAGCATTGATTCAGTGTATTCTCTGGC
GGCTTCAACATCTTCAGGTCGTAATTTTTAAGGGACATAGCCTTATTAAATTTTTTCTCA
ATTCTTCTTCTAAAACCTTTTTTAAAAACCCTATGGTTTTCATTGGGATCTCCTTTTTCA
ATGTCTGCCTCTGCTCGAGGCACTAGCTTCAGCCCCCAATCCAAACCTGCTGGTTTAAGG
CCGGTGTAGGGCGCTCCTTCACCTTCACGATGTAGTCGCTACCGCGGTTTCAAAGAACAG
AGATCACCAACTTCTGCGGCGTCTTCACCTAACTTCCGGGCCTAAGTGTTTTATTAAAAC
TTCCGGCTTAACTCTTTTTCTGCAGTTTCAGGTACAAAGGAAGTACATAATTCACATCCA
TCATTTCTAAAGCCTTTTTACAGGCACTAACAACCGGTCCGTCCATGGTATCACGATCAG
GAGGCCATTTTAAACACCTCCAACTGATTACATATAATAAAATATGGAGCTCAAAATCAT
TATTTCTTTCTATTTCTAATCAGAGTTGATATTAACTCGGTAAAGGATTATGGGGGAAAG
TGATGGTAATATTTGATATGTAGTTCTACCTAATGGATTAAGCCATTTTTCAGGGAGTGG
ACAGTCAAAAACTTGAGGAGGATCATATCTGAAATTTTCACTTCAGGGTGATGATAATTT
TTAATACCCAGATCAGAGTCTCCCGGGTTGATGGATCCATTCGGGCACCAGTTTAGGCAA
GCGAAACAACTTATGCAGTGATCAAACCACTGTGGTTTGTTATCCACTAGTTCAACGTTG
TGCTGGATGCAGATTTTTTGACAAGTTCCACAGCCAGTGCAGTTTTCATTGGAGGTAAAG
GCCAGTGAATCCACACCTTTAAAGAGCACCTGATTAAGAGAATGTTAAATAAACCGGGAT
TAATTTCAAGTTTTGTGTTTTAAACATATGGAAAAACAGAGATGCTGGTCTCTATTTCCC
CTTTTTGCCTGTTTTTATAACCTCAGAAACCTTCTTTACCCTGTTTTTCCATTGACTGAA
CATTATTTCCTGTTGAGTCTCAGTCACCTTTCTGGATCCTAAGCCATTCTGAGGCATACC
CACAGCAAATCCTGCAGATAAGTGCCCGCCATATGAATTAATGGTTGTTTCCAGATGTTT
CAGAGATTTAAGAGTTACTCCATAGGTGCATTGAGCGAAAATATACTTGGACTGGATATC
TTTAATTCTGGAAATGAATTTTCCATGAACTGGGGAGGTTTAAAGTCATAAATGGGAAAT
ACAAACCTATAATATTGGCTTCAGTATCTACACTTTCCTAGTCAATAACCGCCATAATTG
GGGTTAAAACAGCATTTTAACTCCAGGGCAACATCTCGGAGCTAGCCAATGAATTACCGG
AACCTGAAAAATAGTATATTTCTACCTTATCCATATTCCCACCCCTGTAAAATGAGTTTC
CCAGATTTTATTGCTTATTATTATATGGTGTTTTCATATTATATCAACCTGAACTTTAGG
TTTCTAAAAGAGGCGGATTCTCATGATCCATCCCTAAACTAGGCCAAAAAGATGGATAAA
AATTGCTTAAACACAAGTTAAACAGTCATTTTGAGGGTGTCTGGAAGAATGAAATTTAGT
TTATAGCTTTACAGTATCTCCCGTGGCAAAATAATCCACTATCTCCCAGAACATTTTCAA
AAGGGATAACCTTTCTACCAGTACAATGCCGGTATAAACCCGTTCTGTGGATATTCTGCC
AGTTTCATCCCGATATTTTCAATGTTTTCCTTACTCTCTGCGGTGTGATTTAAAAAGGAA
GGCCAATAAAATGGAATCCTCCAAAAGGGCCTTTATAGGAGTGTTTGGAAATTGATCAAG
GGCAGCTTCAACCATGTTTGCACCCGTGATGTGAGACAGCCTGAAAAAATAACCATTCCA
TCCTCTTCCTGGATAACCATCATCTGCTCATGGGAAAAATCATCAGGGACCAGCTGGTTA
CTTTTTCCACGTAAAGATATTTTCCACCAGCAGGAGCAGGATATTTCAGGAGCATATCAG
TAAAAGGTAGGTATCCTGGCAGTTTCAGTTAATTTGTTTATTAAATGAATCCTGTTTGCA
TAATCAGCGAATAACTCTTTATCCAGGCCAACATCTTTTTAAAAATAAAATGCTTTAAAA
AAATGGTTCCCATTTTAGCGAGCGTAGGTAAACTGGGGAGGATTCGTTCAATTCCGCACA
TCTGCAGGCCCTCGCCATGGTCAAAGTGCCCGTGAGATATGGCGGTTACATCAACCGCTG
CCAAATCGATTCCTAATTTAAGGGCATTATCTACAAAGCACCGGTTACTCCGGTGTCAAA
GAGATGTTATCATCGTCCCTTTGAATGTGGATTGATAATCCCTTTTCAGAAAATAAATCT
GAATTATCCGGTTTGGTGTCTTCAATCAGGGCTGTAACTCGCATTTTTCCCCCTCTAACA
TTACTGTTATTTTTTCCCTACCAAGAGCTTGTTAATGGGAAAGATTAAATAGCCTGTACC
ATTAATCAAGAATCTTATTTAGATTTTAGGGGGCTTTAAATATAAATAAAAAATTTATTG
GTCACTATTTTTATTATAAGTGTTATATGCATTTTTCTACGTAAATGCGCAATATACATC
GAGATATCAATATGATATTTTCTGAAAAATAAATAATTTATTAACCTATCATTGGCAATG
AAACGAAAACTGGGGTCAAAATCAAAATTTATCAATGCTACCGGATGGTTAGGATAATGG
AAAACAATCATATGGAAATAGTTAGTGGTTAAATTTTTCAGCAACATTTTTGTCGTGTTT
TTAAGTTTTAATATTGTTTTTTAGTCCTAATACTAATTTTCAGCGTCAATTTCACAGTAC
TGGGCCAGTAATTTTTCCTCTTCCTCTTTTTTGGGGAATTTAAAGAATACTATGGCGGCT
CAATCAGGATGGCAATAATCCGGCCAGGTAAGCCCAGTGATCCCGGCTAAAAATGAATAT
TTGGCTGAATATGATCTATGCAGAATACTACGGGGTGCTGCTGGGCCAGGGTGGCTGCAC
TGGAGAATGATTTCTGTAGGGTGGTTTCCACGGTGCTGGTTATCTGCTGCTGGCATAGGT
CGGTAAACTGTCAATCTGTGCGGCAATTGACCGGGCATAACCAGCGATGAGCAGTGCACC
GAACATGGAAGTCATTATAGCCCCCCCAAATCGCACAGATCTGCGGTTCCGAGGCCATAC
CCACCCTTTCACGGGAACAGAACCAGTAAAGGGAATGGAAAGCAGGAGTTCCGTCAATCC
CAATTCCTACAAAGGAGTAGGCCATCCCACCTTCCAGTAGGGTATGTGGTCCTGCCACAG
GAATAGGCATGGTTAAAAAACCCAATAAACAGAAGAGGTAACCGGCCAGGAGGTGAAACA
GGAGCCACGGGATTCATCAGGCCTGCGGATTGGGGTGCCACTAAAATCATGAATAATGCG
GCTGGTAAAATTGCCAGTCCTGCATCCAGGGTGGAGTAGCTGAGAACGTTCTGTAGAAAT
TGCTGACCAATGTACGCGGCACCCATCAGGGCTCCGAAAACTGTTATCCCGGCACAGGCT
GCTGCCCAGAAAATGCTGCGACTGGCAACTTTAAGATCGTAAAGGGGATTTTCCACCCTG
CGCTGGCGCCTTATGAACAGAATCCCAGAAAGGGCAGCGATGACTAGAAAACTAATTATC
AGGTTCCAGAGTCTGGCACCGGGGCGAAGTTAATGGCCAGAGTCAATGTTCCTAAAAGAA
GGAGAGACAGCAAACCTCCCAAGTTATCCACGGGAGCACTTGTCTCGCTGATGTGATTGA
GGATGAACTTAATGGACATCCGTAGGGCTACCATCGCCAGGGGTAAGGTGATTAAAAATA
CCGAACCCCAGTCATTAAAGGTTAACAGGTATCCGGAGATTATGGGTCCCAGAGCAGCAA
TGGCTGCCCCAATACCGGACCACAGGGCTATGGCCCTGGTTCGTTTCTGTCCAGCCCACA
AAGCAGTTATAAGGGCCAGTGTAGTGGGAAAAGCCATTCCCGCAGCTAAACCACCAATGA
TACGGGCCAAGATCAGTATCTCGATGGAAGGGCAAAACCAGCGACGATGGAGGCGGGTAT
GGCCGAGTAGAGTCCCCAGGATCAGCATCATCTTTCTACCGTGGTGGTCACCCAGGGCAC
CGAACCATAGCACTGATGCTGCCAGGCCCAGAGAGTAGCCCACAGCCACCAGGTTGATCT
GGACCTGGGAAGCATTAAAACCAGACCTATGGAAGGAAGGGCCACGTTAGCCACGGATAA
GTTAAGATTGGCCACTGCTGCCACTAAGATGAGGGTGGCTAATGCCATCATTCCTGGTTC
AGTTATTTTAGAAGTTGATGTCCGGTTCATTTTCATACTCCTGTATCCCCTAGTACTAGT
AGATATTATGTTCTAAGATGATTTATATAGTCATCCAGTACCCGAATTATTAATGCCTGC
CATATTTGGTCGATATGCTAAAAAGGGTTAGGTGAAAAATGGTTATCCCTTTGATTACTT
TATTCCATCATATTTTTCCGGATATTTAAGGAATTAAACTGATCATGATTAATTCACCAC
TGGGAAATAAAAGAAAGATTGGGGAATTATTTTTAAATCAGGTTAAATTCTATTCTTGCT
TGGTTGGATAATTGAAACCTACTTTTTTGGAGGCCCATACCCATAAAATAACCGTGAAAA
CTAAACCACAGACCAATCCTAACAATCCGCTTTCTGGGCTAAAGATGTTGGTTTGCTTTA
ATCCTAAAATACCGATGCTGCTGCCAGAAGCCAAATAGAATGTAAACTATGGTATTCCAT
GGGGCATGGGAGAATGATGACACAATTATAGAACCGAAATGTAACGTAGGAGTCCGAAGG
TCACTCCTCCAATAATCCCAGTGATGTATATGGGAAGCGTGCTCCAGTTGAACGAGAATT
CAGGAAGAATAGTAGTAAATGCCAGAGGCAAAGGCCAAGGCCGTGAGTAGGAGAAATTAA
TTTTGGGATTCATTTTACCTCTTTCAGTATCCCGTAAAGCCATCCTCTGAAGAAACCTTC
TTCAGTGGCGAATGCTAATATAAGTGTGTATAAAAAGAGATAAACAATTTTACCAGTCAT
TTCATTGGGGTATTTTATTCCACCCAGGTTCCCGGTTACCAGAGCCAATAACAATAATAA
CCAGACAAATACTCAGAGGATACAGGATGGCCCAGATATAATCTCGTAACCTTCCAAATT
CCAAACCCAACTCTTTACCATTCATTTTAGTCCAGTAGGCTAAAATTAAAATTAGGGAAA
TATTATCAGTGCCTGGAGTTGTTCATTGCCGAATATTACTGGAAAAAGTGTGCTGCAGAT
CATAACCAGGACATATCCAATTAAACCATATTTATAAGCGTTTTTCATGTTTCACCTCCA
ATTCAATTTAGGCGAGGTGGAAACAAAAAAACCAAGACAACCCGCCAAATCCTTATTTAA
AAACCTTTCACTCGGTTAAAGGAAGAGGTATCTGTTTAAAATCATATTTTCCCTTAACAA
TATCACTTCAACTACTAAGTTAGTAGTAACCCTCTTTAAATGTTACTATTCCTTCTGAAT
ATTTTATTCTATCATTTCCTAGTGCTAATGGAAAAATCGTAATTTTACACTTATTCCATG
TATTTTCCTTTTGTTGGACTGAAAAATAAAGGGATAACACCCCAAATATTTATATATTCC
ACTTTATCAATACATCAACATATGTTGATATATGGTTTTAATTAACATAAAATTAGAACG
ACATATTCATAGATTATGAGGATATATGGGAGGTATCATGACAGGTTGCCAAATTCAAGG
CGAAGATAGGCCTAATGAAAATCAAAAGAAAAGAATTAAAGAACTTATGGGGTCATTACC
TGATGATGATCACTATGAAAAATATTCAGGAAACTTAAAGCACTATCCGATGCAACACGG
CTCAAAATACTGTATTTACTATCGGATGGAGAATTATGTGTCTGTGAAATAATGCACGCT
CTCGATAAGCCCCAGTCAAGTATATCGCATCACTTGAATATTCTAAAAAACTTGGGTTTA
TTAAAGGCGTAAAGAAGGTGTATGGATTCATTACAGTCTTAAAAACCCTGAAATTACAGG
TACTATTGAAAAATTAATAGAACTAATTAAATAGAGTGATATTTTACTGGGACGGCCATA
ATGGCACAATTTCGAACATGATGAGGCCACATCCTTATTAAGGATAATATTCATTTAGGT
GATTGAATGGTGAAAAAAGAGTTTTATTTATGTGTATTCATAACGCAGCACGCTCACAAA
TGGCAGAAGGACTATTCAGGGGATCTTTATGGGGATATTTTTGATGTTTATAGTGCCGGA
GTGAACCTCAGGCTGTTGATCCACTGGCCATAACGTGTATGGAAGACCTTGGAATTGACA
TCTCTCATCACTAGATCTAAAGTCTGAAAGAATTTGAAGGTCAAGAATTTGATTACGTTG
TAACTGTCTGCGGAAACCCATATAATGCATGTCCATTCTTTGTGGGGGTAAAAAATACTC
AAACAACCATTTGAAGATCCATCAGTTTTTGAAGGCACAGAAGAAGAAAAATTTGAATTA
TTTCTAAAAATTAGGGATGAATTAAAGGAATGGCTAGAAGATTTGTATTATTCATACATG
ATGCCCAATAGATGACTCCTGTAATTTCTCGGAAGAGTTTGAAGGATGCTGCGGACCAAG
GGATAAAAATTTTCATGTAGATAAGGGGCATAAATCATGTTAAAAGTTGTAATAGTTACT
GATGGACCATACGGGGAAAGGGCATTTGAAAATATTAAAAAAATTTTGAAACAGAATTTA
TTGAATTAGAAAAGCCGACCGCTATGTTCATGGATGAAATAGACATTCCTGAAGATAAAC
TAGCAAAGATAAAGGATGCCAATATCCTGATAACTTACACTCAACATCCGGATCTCACCT
TGGATCTGGTGGATCTGGTTAATAAAGATGTAAATTGCATAATTGTAGCGGCATGGAGGG
GTGAAGGCTTTAAAAATCAATTAGAAGTCTATGAAAATGTAACATGTCCTTATATAATGT
GTGAATTGAAGAAAATGGTAATGAAGCATTTGACGAGTTCACTTCTAAAATTGGAAAGCC
TGAAGTAGATATACAAATTGAAAATGATCAAATTGTTGATATCAATGTAGTCCGTTCTTC
TCCTTGCGGTTCAACAACATTTGTAGCCGATTACCTCTTGGACAAATATTCAGGTGTTCC
GGATCTAGAGATTTACCTATCGAGGCCGGACTTAAATTACAACATTACCCTTGCAGAGCT
GCCAAAATGAGATTATTCACTGATGAAGAATGTAAAAAGGAAATGGCATCAGGTTTTCAT
AAAGATGCCTTTGAAAAAGCCTTAAAATGAGATGAAAATCATGTCTGTAGACATAGAGCC
AGTAACTGATGAAATAGGGATACTCCCAACTGGGATTTTTGGATAAATTTTTAACTCTTT
GGATTTTTCTGGCCATGGTCCTTGGAATTTCTCTGGTGTCTTCTGGCCTGATTTTAAGGG
CATAATGAACCAATTTCAGGTTGGAACCACCAGCATACCCATTGCAATTGGTCTCATACT
CATGATGTACCCTCCACTGGCCAGGGTTCGTTACGAAGAGTTACCCCATGTATTCCGTGA
CTGGAAAGTTCTAGGATTAGCCATGTTCCAGAACTGGATAGTAGCCCCTTTATTGATGTT
TGCACTAGCCATAATATTTTTATCTGCCTATCCAGAGTATATGGTGGGATTGATTCTAAT
TGGAATAGCCCCTGCATAGCCATGGTCTTAGTCTGGAACCAACTAGCAAAAGGGAACAAT
GAATATGCGGCCAGTCTGGTGGCTCTAAACAGCATATTTCAAGTCCTTTTCTACAGTGTA
TACGCCTGGTTTTTCATCACCATCGTACCACCATTATTAGGAATTCAGGGAACTGCGGTT
GATGTTAATATCCTGCAGATAGCCCAAAGTGTTTTCATTTACCTAGGTATACCATTCATT
GCCGGTTTTTTCACCCAGTTCTTCCTGGTTAGAATCAAGGGAAAGGAATGGTACCATGAA
AAATTCATACCAAAAATAAGCCCCATAACTTTGATAGCTCTTCTATTTACCATTGTGGTA
ATGTTCAGCTTAAAAGGAGATTACATTGTTCAGATACCTTTAGATGTGGTTATCATAGCT
ATCCCTCTAGTGGTATATTTTGTGGTAATGTTTTTCATCACATTTTTCCTAGGATATAAA
TTAGGTGCTGACTACACCAGAACTACAGCTATATCATTTACAGCAGCTAGTAACAACTTT
GAACTTGCAATAGCAGTTGCAATAGCAGTTTTGGAATTGGATCCGGAGTGGCATTCGCCA
CAGTAATAGGGCCCCTGATAGAGGTTCCTGTCTTAATAAGTCTGGTAAATGTCGCACTAA
TGTTTCAAAGGAAATATTTCGCCAAACAAAAGGTTTCAAAGACGGAAAGGAGTTATAATT
TATGGAAAATAAAAGAATTATTGAATCAACTGAATCAGGTTTTGTTTCCTTTATTGATTT
ACATATAAACAATTTAAGAGGGTTATAAAATGGCAGATAAGAATAAAAAGGTATTTGAAG
GTAAAAGTGCTGTGGATTCGGCTTTACATGATTTTTGCATAAAAACAAAAAAACCAGGAT
TTATAGATGCCATCTGTGAAGTTGTAGAGAAAGTCTATGAAACTGACTAAGATACGTATA
TTTGTCCAGAATGCCAGGAAAAATTGAAAAATAAAGGGATTTAAAAGATAAACCTTTGTT
AATAGTTAAATTGATGCCAATCCTAAAAAATGAGTATCTAGCGTGTGTATCAATATAATG
GAATCTTCTACTTTTTAAAGTGAAGGTTCTAAATATACAGAAAAACTACTGAGAAACCCT
AAATCTTAACTGAAGTTATTTCATCTAAAATTAGAGCTATAACTTACTACCAAAAATCTG
GGGACTAACCATGGAAAAACTAAACACTTATGAAATTGAAGATGAATGCTACGCCTCTTT
GCTAAAAAAGCAAGGTTATCAATAGAAAAAGGTGAAGGAGTCTATGCTTATGCTGAGAAT
GGTAAAGTATCTAGATTTTACTGCAGGATGGGAGTGACCAGTTTAGGGCATGCCCATCCG
ATTATCACCGAAGCCCTTTGCCAGCAAAGTAAAAATTATACAGAATCCAACTCTGGAGCA
ACCTATTCACCAGCAAGGTCCAAACTTCTGTTACTAATGAGAGAGATGCTACCTGATAAT
TTAACCCGTATATTTTTTCAAATAGTGGTGCAGAGGCTAATGATGCAGCAATTAAACTTG
CAAGAAAAGCAACCGGAAATTGAATATTATATCTACAGAGAAAAGTTTCCATGGGCGAAC
TATTAGCACCGTGTCTGCAACCGGTCAAAATGTCCATAGAAATAAGTTTAATCCTAATTC
CCCATCATATATTCGTTCCGTATAATGATATCACGGCAGTTGAAAGAGTAATGAGACAAA
GATGTTGCGGCGGTAATAGTTGAGCCTATACAGGGTGAAGGTGGTATCAATGTACCTGAT
TCAGATTACCTGGCTAAATTATCTAGTTTATGCACAGAAAATAATGTCCTTTTAATAGTG
GATGAAATTCAAACTGGATTTTGCAGAACCGGACCCATGTTCATGTCCGATGGTGTTAAA
ATTGATATTTTAACCATGGCTAATGAGTATTACCGGAGGTTTCACTTTCAGAGCATTTGC
ATTCTCTGAAGAAATACACGATAAGCTCGAAAAGGGAGATCATGGTGGTACATATTGTGG
TAACCCTTTAGGTTGTGCAGTTGCTTATTCAGTTATCAAATATATGTTGGACAATGAAAT
CTGGGAAAATGTTGGGGATGTAGGAGTATACGCCCTCACAGAGTTAACTAAATTGAAAAA
TGAATATCCTAATCTTATAAAAGATGTAAGGGGGAAAGGGTTATTGATTGCGGTGGAGAT
GGTGGACGAAAATACTGCGGCATCCATATATTCTAAATGTTTGGAGTGGGGCCTCATTCT
GAATGTTACTCAGGGCAACATAATCCGCATATTTCCTGCCTTGAACATATCAAAAGAACA
ACTGGAAGAAGGATTAACTATATTTAAAAGGGCTTTAACCACCAGTTGAATTTGTAAACC
ATTATGAAGTCATTGAATTATTCTTTATTTTGAATTGTTAGGATGCCTAATGATGTTAGT
TAAGCCTAATTAAAGCCTTAGGGGTCACCGAAGCCTTTATATGTTTTAAAATAATAAGAA
AATAAACTAAATGTAAAGGTTTAGTAAGCGAGGTAATATCTTAAATTTTCAGAGGTAGGG
TGAGAGAAAAAAATGTTTGATCCAAAAAAATAATGGACACTGCAATTGACTAGGTCCAAA
AGACGGGAAAAGACTCATACAGAAGCCGGGGAAATCGATGACATTCTTTATAAGATGTCT
CGAGACCTTGAAGAATTAAGAATGAAAAACAGAGAACTTTCCGAGAGATTAAATGATCTA
GATATGCAGTTTAATCATCTTAAAAGTTTGCTTAGTCAAAATAATAGGCGTTATTAAATC
AAATGGGGTTTAATATTTTAAATCCCTTTTATTTTATATAAAGTTAATCAAAGTTCTGTA
ATCGATGTGAATCTTGATTTTACCTTAGTTCTGTAACGGTATATCCTGCCGGAATTTTTA
TAGGAATTTAAGTGATTTATATGAATGAAATAATTGATCGGGAAAGTACTGGTCGTAAAG
CCTCAATGGTAGCAATAATGGGGAATATCTTATTGACCATCTTCAACTTTATTGTCGGAA
CATTGTCAGGCAGTACTGGCATTGGTTGCTGAAGCTGCACACTCTTTCCGATGTTATTAC
TTCTATTCTGGCTTTCATTGGTTTTAAAATTGGGATGAAACCTGCTGATAAGGAACACCA
GTACGGGCATGGTATGGCGGAACCCATTGTAGGTTTAATAATTGTAATATTTTTGGTGTT
GGTCGCCTATGAAATTCTTTCCGATGTTTATATCAAACTTTTAATGCATGAAGCGCTTAA
AGCACCGGATTGGACCGCTGCAGTAATGGCCTTAATTGGAATAATTGTTAACTACACTAT
GACCACCTACTTAATCCGTTCGGAGAAGAATTAACAGTCCTGCACTCATTGCTGATGGTC
AGCACCAAAAGTAGACATTTTCTCGTGTGGTGCTGTACTTGTTGGTGTGGCAGGCGCACA
ACTAGGATTTACCATGTTAGACCCTATTGTGGCTCTATTCATTGCTATGATGGTGATAAG
AACAGCATTCATAGTTGCTCGTGACAATATTAGCACTATCATGGGTAAAATACCATCTGA
GGAATTTTAGATGAAATACGAACAGTAGCAATGTCTGTAGATGATGTTAAGGGAGTTCAT
GATGTGAAATTAAATAACATGGGTCCCTATGTTTCAGTAGAGTTGCATATTGAACTTGAT
GAGTTTAAAACTCAGGGAATCCTACAAAATCTCGCATATAGTTGAAAAACAGATCATAAA
CAGTGTAAACTCTGTAAAAATAGCTGTTGTTCACACTTGCCCCTTTGAAGAAAATAAAAA
AGAATAAAATTACTTTAAACAGTATTGTCCGGTTCCAGTTCCATACCGAGTACTGTGAAT
CACTGCTTTAAGCTTCTTTTGGTTTTCCTCTTCCTACTCACTATACCTCAGCAGTGGTGG
CGATTAAAAACACGAAAACATAACTACACTGTTTCTGGGGGAAGGATAAGGATGGAAAGA
TCCCCGGTGTATATTAAACCAGTGGTCATAAACTTGGTGGCGTTATCCCTGACAGAAGCC
AGTCAAGGTGCACGTTCACAATAAGAAGTGTCTATTACTATGAAGGTAACGGTTAAAAGT
ATGGCATAAATAGCGGCCTGGTTAATGTTAAGTTTGTATCCGGCCAGGAATGGTAAAAAT
AGAAATCCGACAACGAACAGAATTAATGCAGGTGTATTAACATTATTTAAAAGCAATACT
TGCCAGACTGCACTTATAATAGCAACAAGGATAAATATACCATCAACAGTAACTTATTGT
TCATATTAAACCCCTTCCTAAATGCATAAATAGTATTCTGATTCGTTATTTTTATTTCTA
TCTATTTTATCTTCAAAATACGGTAGAGGCCCATTCGAAACGTACTCTAAACTGGAATCA
TTATTTCTTCCACTTTTCAGTCAGTGAATATTTAACTCAAAGTGCAGTACTTCAGGAAAC
CACATTTTCATGATGATTTTACAATAATGTTTTTTTGATTTTATGGTGAAACTGGTCACA
TTAACTGGGCACCCAACATCTGGGTGTGAACTCATGCGTTTCTCTGAGAACTGGGTTCTA
GAAGGGAGTTATAATGGTGAAAACGGTTTAATAGGGAAGTTTAACAGGCAAAACCTGTTT
AAATAACTATGTTTTTGGATTGCTTTTAACGGCTGCACCGGCCCTGCCTGGAGGGCTGCC
CATAAAAAGATCGTGGACAAAATCAACATTAACCTACCTCAGATGTGCAGAAAAATCTTA
AACCCTACCTGGCGGTGATGAAGGAGGATCCACTATCCAGACACCATCCCCAATGATAAA
ATCAATCCACAGATGCCGGGCAGTTATCCTCAAACTAATACCTGGCTGGACAAGGGAAAG
TAGCCTATGAAAAGGGTGATTATCGGGAAGCAGCCTGGTGTTTCAGTGTTGCATCACACT
ACATCACTGATGCCTCTGCACCGCACTGTGGATGGATCAAGGATAAAGAAAAGTACTGGC
AAATGGAAACCAACTATCTCCTAAAAACATGACTTCCACTACTCTAACCTGAATAACATG
CTCCAATACAGGGAAGATGGGGAAAAGAAAGTATTGCCAGTTGGAATAAACCGGGGACCG
GGGTGTACAACAGGATCTAAATCGAGAGTCTCTGCCATATGTAGCAATCCTCTACCATGC
CCATCCTTCCATGCTGCAAAGCCCGGAATACTATGAGGAATCATAACATAACAATAAATT
TTAAAAACCATTTTTTATGCCTTTTCAGGCTGCGTATGTTTATTTCACAGAAAACAATTA
AATTCAGCCATAGCGGTCATGATAAAATAAAATAAAATAAATTTGATTTTTATAAAAATA
AGTCATCATCATTCAAAATGTCAATGTTTAAACATAGACGTGCACATCTGAATCTCCATC
TTCAAAAGAAATTCAAACTAAGTAATTTACCGTTTATTTTATGCTCGTGGCCATGTTTGC
GGTATCAATGACTACTAGTGGATCATATTCATGCAGTATCAGATCAGTTACATCATATAC
CACATCAACCTCATTTTCATCAAATTCACACTAACAACATTTTCCTGGCCCTTTGATATT
ATGTTCTACAAATTCATCTTTATCCATACAAATCACCCCAAACTTACTAAATCTAATATA
GATATTATTCCAGAATGTTAAATATATAGGTTAAGTTATGAAGATGAGTTGAAAAGTTGA
AGAGTGAGTTAATTTTTAATTCATAATTTAAGGCCAATTGTTCCTTTCGTTATCTACATA
AATAAATATAAATTAATCATTATATAATAATCAGTATCATATTGTTAAATGGTAAATAAA
GGGAGAATTGAAATGGGTTTGGAGGAAGAAGTTAAACAATTTTCTAAAAGTATAGATGAA
AAAATAGACAAAGTGAAAACAGAGGAAGCCACTAAAACTGCATTTATACTTCCATTTATT
AGATTAGTTTTAGGTTATGATCACACAGATCCGGGAGAAGTAGTTCCTGATTTATTGCGG
ATGTTGGTAAAAGAAGAGGTAGAAAAAGTTGATTGTGCCTATTATAATCAACAACAAACC
TATCATATTGATGGAATGTAAGCCAGTATATACAGATCTTGATAAAGAACACGCCGCCCA
ATTGAGAAGGTATTTTACTGAAACAGAAGCCAAATTTGGAATTTTAACCAATGGAATTAT
TTATAAATTCTATACGGACATTGAAAAAGCTAATTTAATGGACGAAAAACCATTTTTCGA
ACTTGATTTGAAGATGTTAAAGATAATCAAATAGAATCACTTAAACAATTCACTAAATCT
AATTTTAATATGCAAAACATTTTAGAATCTGCTAGTGAGCTTAAATATAAAGGTGAAATA
TAAAAAATAATGGCAGAACAACTTAAAGACCCATCAGATGATTTTATCCGATTTTTTGCT
AAACAAGTTTATAAAGGCGTATTAACTAAAAACGCTAAAGAACAGTTCAATCCGATTATT
AAAGCTGCGATTAAAGAATTTATCAATGAACAGGTTGATAAACGGTTAGAAATCGCTAGA
CACTCTACAGAAAAAGTGGAGAATCTGAAGGGGAAATTAAAGTAAAACCCTAAAAGTGAA
ATTGTTACCACGGAAGAAGAATGGGAAGGATATTATATTGTCAAGTCCATTTTAAGTGAA
ATAATTGACCCTGAGAGAGTCTTTATTAGGGATAGAAAAAATTATTGTGGAGTTTTACTG
GATGATAATCAACTTAAAGTAATCTGTGAGAATGCATTTGACGGAAGACAAAAATATCTT
GGTCTATTTGATAAGCAGGAAAACTTCAAAGGTTCAAAAAAAGAAGAGAGTGCCCATAGA
AAATGTTAATGACATATATAAACATACAACCAGAATAAAAAATACTATAAATCTGTATGG
GTAGTTAAGAGAGTTATTTATCATCATTTCATTTTTTAACCCTCTATTCTATTTGTTAGA
TAACCGACATTCAATCTTTGTTCTAATATACAAGCACTTATATTTTTTAATTAAAAAGTT
CCTGGAATTAAAAATACAGAATAATAGGTTTTTTTATATTCTTAGAAATGAAAAATGAGG
TGAATGAACTGAATAGGTGGGGTTTGAGGCTTATTTTTTCTGATTGAGGAATATTAAATT
AAGTTTTTATTACTTATTCAATTAATAGTTTAGCTGATTTAGGCTTTAATGCCCTAGAGA
TGAGCATGGAGATTTAAAATCTTGTTTTATACTCTAATTCCTTGAATTTAATGGTATACT
TAGTGCCATGACTTTTATCAAGTGACAGTTTACCTTCAATCTGATTTACAAGTATATTCA
CAAGTTCTAAGCCAAAGAATTTATTTTACCGATTTCACTATCTTCTGGTAACCAATACCA
TTATCGCTGATGGTTAGCTGGTAAGTATCATCCGAGGAGTGCAGTGAAACATGGATTTCC
CTTTCTTCCCTTGGGAAAGCGTGTTCAAGGCTGTTTGAGACCAGCTCACTGATTATCAAA
CCACAAGGCACTGCAGTCTCAATATTGAATTTCACGTCCTCAACATCAATTACAGTTTTA
ACTTGTGTTCGCTGGGTTTGGTAGGTGTTGTAAAGGTAAGTAACTATTTTTCTAATGTAC
TCCTCAAAATCAATACGTGATAAATCTGGAGAATCATAGATTGATTCATGAATCATAGCC
ATGCTCTGCACCCGGTTATCACTATTCTTTAAAACGATCATAGCTACTTCATCATCCCCA
CATACATACATTGCAGATTCAGCATGCTGGAGATTATTTGCATATTATTTTTAACCCGAT
GATGTATTTCTTTAAGCAGTAATTCTTTTTCATGTAAAGAAGATTTAATTCGGTTTTCAG
CGATTTTCTGTTGAGTTATATCCGTTACAATTTCAGAACATGAGAAATTTCATTATCCTT
CATAATGAGAGTCATGTTCACCAGCCCCAGTGTAAGTTGTCATTTTTGTCCAAAAATCTG
GATTCAAATGTTTCAACCTTTTTTCCACCACTACCATGAAGAGATTTCCTAAATGGAATG
CCAAGTCTTCAGGGTGTATTAATTTCAATTTATTTAAATTAACGCCTTTTAATTCATCTT
CAGAGGAACCAGTTAAATTAGTTAAGGCATGATTTACCTCAATTATGGTGCCAGTCGAAT
CAACAAGCAAGTTATAATCCGGGCTTTCTTCAAAAAGAGTCCTATATTTTTCTCACTTTC
AGTTAATTCCGGGGTCCGTTCCTGGACCTTGCTTTCCAACTGATCATTAGCATTTATTAA
GGCTTTTTCAGCTTTTATACGTTTAGTTATATCACTATGCATGGCAAGATTGCCTATATG
GTTTCCTTCACTGTCGTATAATGGTGAAGCCATGGCTAAGGTCCATAGAACTGAACCATC
TTTGCATCTAAATTTGAACATTAAGTCAAATTTCACCCCAGTTCGGATTTTTCTCCGGGC
CTCAGCAAACATGGCCTGCTGTTCTTCAAAAGAATTCTGCTATATCATGAGCAATGATCT
CCTCTTTTTCATATCCCAGAAGATCAGCAAATCTCTGGTTAATGTAAATACACTTAAGGG
TAGCTGGATCACTGATGGATACCCCTTCATGTATGGTTTCAACCATGCTGCGAAATAACT
TTTCACTGTCTTTGAGTTTCTTTAAGGTGTGATTGTAAAAATTAATTTAATGGAATATTT
TAGTTCAGTGGGATTAAATGGTTTTTCGATGCATCCTTCGGGTTCTGTGAGTTTATATTG
TTTAACAATAAGTTTATCAGAGGAATTAAGTAAGAAAATCAGAGGTATATCACGTTCTTT
AATTTTAGAGCAATTTCTAAACTTTCTTCAATTGGATCTGTTAAATCAATTATAACAAGA
TCGAGAACTAATTCATTGAATTCAATTGCTTCTACATTCGTAGGGGAGATATGGGCAACT
TCGTGCTCCAAGACTCTAAATCTGCCTTTAATACGTCACATTTTCCATCCCCACCAACAT
AATCTTGAACAATTCATTTCCCCCTCACAAGATGCTTGTGTAATTTTCCTGTTTAAGAAA
GGACATTGAAATTGACTATCTTTTTCATCTTCATCTGGCACCTAGGTAAAAGCAGCAATT
GTTAAACATCTTTAAGTTTGTATTGTATTTTTACCATTACTTCATTTTCCTGAAAAAGCC
AGAGTACAGCAGGATGGTTGTATTAGGCAATGAGTAAAATTAGATTTCGGTTTTATATCA
TTTTTTCAAGCCAATTTTTAAGTTCTGCCGTTTCTTTATCTGCTAATTTATGATTAACCC
TTCCTTTAAATCTAAAACCGCCATCTTTTGGTTTTTAACTTCTTTAAATTTTATTCTTTT
ATCCTCAGGTTCAGGTAAAGTATCTAATGTGTATTTAGATAGCATTAGTAAAAATACAGT
ATAAATGAGAAATCAGATTTTTCTTCAGTAACGGGAGGCAGTCATTGCGATTTTCTCGGA
CTCATCAACAGATTCTTCAGTTACTGGTGCAGCCATGGTATCTTTTCTGAATCTACACTT
TCCTCAGTGACAGGTATAGTCATGGCGATTTTCTCAGATTCAGATAAATTTTCACCAGAC
ACGGAGGCAATCATAGATATCTTGGATTTTTCCTATTGCCACCAAAAATGTAATTAGCTA
AAATAGAAAAACCCATTCCAATTGCTTCATCGAAATCAGCCTTCACATCTGTTTGAGCCA
AAATATAACCCGGATAAACCTAATTTCAATATCCCCCTCTTTACTTTCCACAGTATAAGC
AGGACTTTCAGTCATAAAATAAATTCCCCCCTTAAAATTAATTATCTAATTATATATTGA
TTAAAAAATAAATTTTTTTCTAATTAAATATGATTTAAAGAGTAATTATCATTAAAATAA
AAAAATAGTATTTATTCTTCTTTTCGTTTACTGGTGGTTTTTAGAAGCAATATCCCTATA
AAACCAACACCCAATATCAATGCAAGTAATGATCTAGGAGCTTAAAGCATAGGCATAGTA
AGCATAGAAGAGGGTTACCACACAAAATGGGTTTAAAACCAACCAGGTAGTTAAAAAATC
CAGGATTATATCCTGGTTTTTTTATCTGGAAGATAATGGTATGTTGTATACCATTTATGA
GTAACTGGAAGAATATTAACTCCATTACCAACCAGAAGTTAAAACAGTAACCAATGTGCC
ACCCAGTATAAGCCCAGATCCATATGGACATGTTTACAAATAGTTTGTAAGCCGGCGATA
AAGCGAGTCCTCCTTTGGTGGATCTTTACTTATACCGTGTGGAAGTTAGCGAATTTTTCA
AATCAATGGGAGAGAGGATATATTCTTCTGTTTCATGGATCATGACCAGTGGTAAAGTGA
ATCCAGTATAAAAAAGCCAGCCACGAAAAATTAGGTCGGTAATCTTTGAAACAGATAAAA
ATGGTTATTAATATTGGCCCTCAGAAAAATCCTCACTCTTTCCTGATGTCATTATGCGTT
TTATACATGTTTTATACCTTTTTTGGCCTGAATTTTCCCATTTAAAAGGAGAATACTCAC
CATAAAATTAATTTTTTCATCTTTCATCTGGTCCGTAAGGCTAAAGCAAGCACTGGTTAG
AATAATAATTGCGGCATAATCTGCGATCACGATGGCGATATTGACAATGGTCAATGCTGA
AATACTATGCAGATAAAACAAAGTCGAAACTAACGATATCAACCACACCAGGTAATAACC
CATCCTTGCCACGTTCTTGGAGCCGGCCCCAGCCAACGTGCTTGAATGGGCCCAAACCAG
CTGTTTATTAGTTATTCTTTTCATAGTTCCCCGTCCTATTATTATGTATTGTTAGATATG
TACTTTTGAATACTTAATAAAATATATACCGCTATGAGCAAAAAAGTATTAAATTACAGT
ACTATTCATACAAGCTTCAGTGTTTATGATATGCATTTTATTTAATCCATCTATTTTTCA
GGGAATGATGTTTTTCAACATATTTAAACTCAATCTTCCTAATAATAAGAAAATATGTTT
GCTTTGATCGGAAGCCGTTATGTTCTCCTTAAAGCCTCATGAAGGTAATAGCAATGCGTA
A
>contig_15
ACTGAAGTGGTATATACTTCTGAAGTGGGAATATCCACCAGATTCTTGATTACAAAGAGT
ACAATTGCCGCCAGTATGGCTTGGGGCAAGTTGGTGAAGATACCGGTAAAAAATACCAGA
ACCAGCATGATAACTAATCCGAGACAATACTGGCCAGTTGGCTTTGGCTCCACTTTCATC
ATTCACCGCAGTACGGGATAAGGAACTCAGCCACGGGTAAACCCTGAAAAATACCCACTG
CTATATTGGACATGCCTAAAGCCAGGAGTTCTGATTTTTATCAATTTTGTACCTGTTTTT
AGCAGCATATTCCGTGGCGAACAGATACTCCCTCCATGAAACTTGTCAAAAATACGGTGG
CTGCCAGAGTAACTAAAATATTTACATCCAAAAAGTGCAGGATCGGGAATTATAAGAGAT
GAGTAATCCCTGAGGGATGTGCCCTACCACGTCCACTCCCAGAAGATGTTAAATTGGCTA
CAGTAACCAGTACTATTGATCCTAAAACCAGAAACAGAGTGTTGGAAGTTTGGGGAATTT
TTCACCGGCTAAACATAAAAACAGGATTCCACCCATACCCAAAATGAGAGTAGGAAATTA
GTCTGGTGGATGTGCATCACCAGAAAGTACAAACGTTCAAAAAAGCTACCAGTTCCCCCA
GCTATACCAAACAGTTTAGGCAGTTGTCCTGATATTGTGAATAATGATATACCTGCTAGA
AAACCGGTTAAAACAGGTTTAGATATGAATTTAACTATGAATCCTAATCTCAAGCCTCGT
GTTAGCAGTGCGCTAGACTCCAGATATAACTGCCACCAGAGAGGCTATAAGTGCATACTG
GTTTGCATTAGGAATCACTCAAAGCCCCTAGAGTGGATCCCACTCAGTATGGAAAGGGTG
GAAAGAGGCCCCACAGATAACTGACGTGAAGTTCCAAAGATGGCGTAAACCAGCAAGGCC
ACCATTGCTGAATATAATCCCACCTCGGGAGGTAAATTAGCCAGTGAAACAAATGCTATG
GATTCTGGAATTACAAAGGCACTGACCGTAATTCCGGCAATAATATCTGGGCGTAACTAG
TCCCTGATTATATTCCTGAGCCCATTTAGTTATAGGCAAAAAACCTGAAATCCTCATAAA
TTTCAATCCATGAAAATTCCATCATTTACATATAAAATTTTGATCATTTCCAGTATTTTT
TAGAAAATGGACTTAATTAAGTATAAATCCTTTGATTATAAAACCTATGGTGTTAAACAC
TAATTGAATTTATTCCCCTGAAAATAATTTTTATTCCATGAAAATGATAAACCTGTTTAA
CGAGTAGTTTCCAGAGATTTATCTATTCATTAAAACAATCTATTCCTAAGACAAAGTGAG
GGATGTTATTGTCAGCGGATCTTAAAATTGAGCATGTAAATAATATAGTGATTAATATGG
AAGGTTTACTCTGGTGGCTGGTGGCAGGGGACTCGTGGGGATAAACCGAGCCAGAATAAT
TGATGAATTAAATTCACGACCTTATAATGCGAATCCAACTTGCTAAATGCCTTAAATTGG
ATTATAAAACTGTTAAACATCATCTGAACGTGCTTATAAAAATAATATAGTAACGGCCTG
TGGTGAAGGCCATTTACGGAACAGTTTACATGCTTTCTGCTACCATGGAAAAGAATTATG
ATTCATTCAAAAAAATCTGGAAGGAATCGGAAAAAGAATAGGTGGGATCGGGAATGGATT
GGATAATGATATTTAGATATCTTGGTGTGGCAATTGCTCTAGCAAACATATCAATAATAG
TAATTTTACTTTCTATTTACTGGAAAAACTACCGGAAATGGAAATCAGAATATACCATTG
GACTCCTGATATTTGGGTTTTTCCTGTTAATCCAGAATCTGCTTTCCATGGGATTTCTGG
CACCCCCTCCACCACCTGGACCTTCGGGAGGAGTGGGTGATGGTTATTCCCTGATGCTGA
TCAATATATGTCAGCTGATCTCCTCAGCGCACTCTTAAAAATAAGCTGGAAATAGATTTT
AAGTTTAAACCGTTAATTTGTAGCTAACCTTTTGATCTATTTCACCATTTTTAATAAATC
TTTTTTGAAACTGGAAATTATTCGAATTTTATCACTCACTTAACAGAATTTCATCCTTAA
ATAGGATTCTTTCTCCCGTCCCATTTAATTAAGATTTTTCACATCCTAAATAGATTTTTT
TAATTTAAACCGGATTTTTTTAAACTCATCTCTTGAGAATTGGTGTGAATTGGGTGTGAA
TGGTATAGAACTGGTAAAACATGGCGAATTATGGGAAAATTTACTTTTATTTGGTAATTT
TAGATAAATAACCAAGATAGTGGCATAAATCATGCCGGAGGTTATTTAATTAAAGGAATC
ATAATAAAAGGCATTTTTATAAGTAAAACCAGACTACTGGTTTCAGTTTCACTAACCCTA
CTCCTGTTGTCGGCTGTCACCCTGGTGGTAGGACTACCGGGGATTCGGAAAAAATAGCGG
TTAACACCACTAATAAAGTTTCTGTGGTTAAAGTTTTGATATTTGATGGTGAAGGTTCCA
TGGAAGAGAGTGTTGCCGGTATAGAAGCCTGCCTGGATGAAAGTAACACGGAAAATCTTT
CCAGTGGGAGTTACTTTGATTATGATACTGCCAGTACCATTAACTCCAACACCCTGTCAG
GATATGATATTCTGATAATGCCAGGAGGAAACTCGGCAACTTACATTTCCAGTACCAGTA
TTAATGAAGATGCCATTAAACAATTCGTAAGCGAAGAAATGGATACTTAGGTATATGTGC
TGGTGCTTATGCCGGATCAAACAGTGTGGATGGACTTTACTCAGGATGGGGTCTTGCTTC
CATGTAAACACGGTTAACGTGGTTTACGATGGTTTGGTTTCAGTTTCACCCACATCTTCC
GGGAGCACCCTGCTGGATTCATCCAAAACAAGTCTCCATCACCAGAACGGTCCGGTTATG
TACACCACCAGTTCCAGTGCAATTTCGCTTTGCCACTTACACTGATAATGGAACTGGTTA
CCAAGGATATTCAGCAATTACCGGAGAAATTACGGTTCTGGCCGGGTGATCTTAAGTGGT
TCCCACCCGAACTCGATCCCCAAGACACACCCCTACTGGTCCAGATGATATTATGGGCCA
CTAATCAATCAGGATAACCATTTCATTGGTTATAATAGGGCTCAAACATTCTTGGCATAT
TAAAACGCTTCATCGCTTAATTTGGAGCCCTAAAAACTCATCACGATGACTATTTAAATT
TAAACACTATTTCCCAATTTAAAAAAGGAGAATATTATGGACATTGCAAACTCTAAGGTT
AAAATCCCTACAAAAATTAACCTCATTGAATTTCTTAAAAGGAAATACTGGCTAATCCTA
TTGATAACCATCTTCGTATTCTCCTTTGCCCTTGATCTATTCATTCTAACACGTTACTCT
TTATCCTATGGTATCGATGGTGCCTTTTACGATATCCAGGTCCTCAATATACTGCAACAG
GAGGTTCCCTGAGTAACGACCCTCCACTGGCATATTATTTACTCACGCCCTTCGTGCTCA
TATCTGGAAACTCATTTTTAGGAATTAAAATAGGCATGGCCTTTATAGGGTCGCTTCTTG
CTTTTCCTGCATATTTTATTACAGAAAGCTATGTTAGGAAAAAGAATGGAAAAATTCTTG
GTTCCAAGGTACCTGCACTCTTAAGTGCATTTCTGATAACAGTGAATGTAAATTATTTCT
CCTAATTACCAACTTCATGCAGAATCTGGTGGGGATTCTATTTCTTTCCCTATTCCTTTA
TTTTGCCATTAAATGGTTTGAAAATATTCAGGATTGGAAGAAATATGGGATTATCACTGT
CCTCCTGTTGGGTGCAAATCTTTTAACTCACATTTATACCGGAGCCCTGGCAGTGGCTCT
GTTTTGCACTATTAATTTTCAGTATTCTCTTGAAGACCTATAAAACACGTGAATTACCTC
ATTTTGATCTGAAAATTTTAGGATTATTCACGGTTCTGGTCGAGGCCTGTTTTGTTGCCC
TATTCTTTGTATATCCGGTCATGTACACTAAATACGGGACTGTTTTATCATTTCTTAACT
TTTCATCCACCACTACCAGTGCAGGGGGAGTTAGTAACCCGGTTAATGGCCTGATTTTCT
GCAGTTTGCCCTATTTAATGGGAGTTGTTGCTTCCCTTATCATATTCTATCGGGGTTTAA
AGGGAAAAATACCAAGTACATCTACCTCTGCACTCAAAATCAATCCTAACACGCTTTTAG
CAGGGAGTTATCTTTCTTTAGCAGCAGCTCTAGTAATATTGGTGGTCATACCTGCCTCAG
ATTATCAGTCCCGATTCCTGTTAATTGCTTTTTTACCCATTGGGTTACTGGTTCCCCTGG
GACTTAAATTCATAGAAACAGAATTTTTAGCCAGATACCGGAGAAAAAACTTCCCACCTT
CTTTTAGTGGCGGGGATTGCCCTGATATTCGCTTTTCCAGTTTTTGCACTGCTTCACAAT
CATTTAATAGTTTAGGCCCCACCACTAACTAACGAGCAGTACAATGAGCTGGTGGAGCTT
AAGGCCAGTTATTTTAATACAACTAACGGAAGTACTATCATTTTAGCTTCGGATATGCAG
ACCAAATATTGGATTGAGTATGTTTTAGGTGATGACGCCAATATTACGGTTGTGGAAAAC
ATTAATGGAGTTCAGGAAATTACAAAAACAGCACAGTTTATTCTGTAAATTCAGCGAACA
ATCAAACATCTGCCGGGCAGGGCACCAAGGCATTTTCCACTAATTCAACGTTAAATCCAG
GAAATTCAACGGTGGATCACAGTAATTCCGCCAATAATCCTCCTACTACAAGATCAAACT
CGTTCAATAATGTTGGAAATGGTATGGACAGCCATTATGAGTTAAGCTTACTCTTACCAT
ACGGACCTTCCTTTTTGCCAAATTCCTGGGACCAGATATCAGTGAATACCGGAGGATCTT
CAAACTCCAATCCACTTAACCGGAATGATCACCATCTGGGGAATAACAGTACCGGTGTGC
CGGGGAAATCTGACTTCCTTTGCTGGTGGCCGGGTAATATGCCCCGGATAATAACACCTT
CAGCAACAACATGCAACAACAAGGAGGTACGGGTGATGGTTTTAATCAGACTCAAGGAGT
TATGGGAAATAAAATAGGCTCTGGTGCTGGTAATCAGTCATTGGAGATTGCAGAGTCGGA
ACCACAGTCTACAGTGGAAGATACTTCCAATTAATCAGACTAGATGTGATCTAAAATTGT
ATAATACCGGGGGAGGGTAATCTGAATTAGTCGAAGTATTTTTAGATCCTTCGTTTTTTC
TAACTATCTTTTTCTAACTATCTTTTTTCTAACTATCTTTTTCTAACTATCTTTTTCTAA
CTATCTTTTATTCGGGGATTAAAGGGAAATATCCTCCTAAAGATGTAAAAATATAACTTA
TCGTGAGAATATGAAGATTTGGCTAAGAATAATCCCCTACGGGATGTTTATTATTTGAGT
AAAGGAACTATGCACTCCTGTTTAATCATTTTAAAAGAATTCTGTGTTTGGTTAGGGGAT
AATGGCCAAAAATATTAAAAGTATCATTAATTATAATGATAAATAATTGGAATTAACATT
GTTAAGGAGGTGAGAAATTGGTTTGGGGATAAATGACCCCTGGATATGGGGTGCCTATAT
TGGATGCATTCTAGTGACTCTTTTATGTGTAGTTTACGGAATTTTGAATTGGAATAAAGG
CGGCGAAGATGAAGAATTACAGGTAAAAGAAGAAGTGGAATGGCACGAGAAAGAAAAAGG
AAATGGAAGAAAAAGAACTGGGCCTTTGGGACGAATACGATGAATAGGGGCCTAATGAAA
ATATAGGTTGTGGATTAAATGAATGATTTGCTGATATTAAGTATTGTTGTTATAATATAC
TTATTATTAACAGGTTACGTAGGTTACGTGGCCTGGAGGCGAGACAAAACTGCCGATGAC
TACATGGTGGCAGGAAGGAAACCCATCCATTTGTAATGGCCTTGAGTTATGGGGCTACCT
TCATCAGCACCGCGGCAATTGTCGGTTTTGGGGGGACAGCCAGAGTTTATGGAATGGGAC
TGTTATGAGCTCCATTCTTGAACATACTGAGTAGGTATTTTATTGCTTTTGTATTCTTTG
GAAAACGCACCCGGAAAATGGGGCACAATTTAGGACCCTTACCTTCCCTGAATTTTTATC
TAAACGTTTTGATAGTAGATTTATACAGTATTTCAGTGGACTAGTCATATTTTTGGAATG
ACACTGTACGCATCGGTGGTTCTGATTAGGTATGGCCGGTTTGCAGAAACAACACTCGGT
ATCGATTATAACATTGCTCTCGTTGTACTGGCAGTAATTGTGGCCTGTACGTTATCTTCG
GAGGAATAAGGGTGTGATGTACACTGATGCTCTGCAGGGGTACCATAATGTTTGTGGGGA
TGTTCATCCTTCTGGTGGCCACCTACTGGATGCTGGGTGGGTCACCGATGCCAACCAGGC
TCTCACCAATCTGGTGAATGTGGTGCCAGCCAAGGCCACGGCAGCGGCTACTGCCACAGG
GATTCACGGGGTGGACGTCCATGCCTGCCCTGGGAAGCCCTTCTGGTGGACATTGGTCAG
TACACCGATCTTGGGAGTGGGCACGGAGTTTGTCACAGCCACAGCTCGTGGTCCGGTTCA
TGAACTGTCAAATCCAACCGGGAACTTAACCGGGCAGTTTTAATTGGTGGAATTTTCATC
CTCCTGATGACTGGAACTGCTTTCATTGCAGGGCCTTATCCAACGTGTATTTCTTCGAAA
CCGCTTGAAAACTGGCCATACAGGTTGTTAATGGTAATGCAGATTCAATTATACCAGCAT
TTATCCTGCAGCCATGCCATTATGGTTTGCCTATCTATTTATGATCACCCTGTTATCGGC
GGCCATGTCCACCCTCCAGTGCCCAGATTCACACCAGGAACTGCTCAGGAAGGGATATCT
ATGAGACCTGACCAACAAAGCAGGAGGATATGCTTCGGTATACATTGCCCGGCTGGGAAT
TGCCATTGCTATGGTTATTGCGGTTATTATGGGCTTCATTCCACCCACCAACATAATAGC
GGTGGGAACTTCCATGTGGTTCTCCATTACCGCCGCGGCATTCCTTTCCATGTATGTATT
TGCCCTTTTCTGGAAGGGCTGTACCGAGGCCAGTGCCATATCAGGACTGAGTGGTGGGAA
CACTCATCAGCTTATTCTGGCTGGTATTTGAATACAAAATCCGCTGAAGCTTTGGGTATA
GCTAAGGCACTCACTGGAAAGGCAGTACTCACTACTGCTCTTCCCACAATCAACTGTGGA
CCCATACAGTGATCGCACTACCAATTGCCCTGGTGGTAACAGTGGTGGTGAGCCTTCTAA
CCCGGAAACTCAGCAAGGAACACATGGACAAATGCTTTGAGGAGTTTAGAATATCTCCCT
GTTTTTCCATTTCTTTTTTTATTCCCCATTTTCTTTTATTATAAAATCAACTTAATCTGA
AATGTAAAATACTGTAGGTTGGTTTTTTCATTTAAACATAATGTAGAACATACGAAAACG
GCCCTAATTTAATATCATTTAGCAATTTATACTCTGCTGGAATAAATATTATTTAAAAAG
GTATTGGAATTAATTTAATCCTGCAAGCGTTATTTATCGGGATATCTGGCTTTTACGCCC
TTAAATCCTACAGTGAAATTATAAGTATAACCTGGAACTTAAAATATATGAATAAAGCTC
TTGATCTTAAATAATTGAGGTGTGTAAAAGCTGTACACCCTTCCCTATATTACCGAGGTG
ATTACCATGAGGATCGTTGAAGAAATTGTTGGAAAAGGAGTTTTAGACAGTTCAGCTGTG
GTTATTGGAAAAGCTAAAAGATGTGGAGTAGAATTTGAAACCAATCAAATCTTATCCTTA
GTAAACAAAGGAGGCATATCTGAAGGTTTAGGGCTGTCTAAGGAGAGACAATTGTTCCTA
TGATATGGTGAGTAAAATCGGGGATAAAATACTTCTCAAAGTAGGAAGGAGAAACCACCT
ACGAAACAGCCTACGAGTTGCAATTAATATTCAGGTATCAATATTTTAAGTATATTGGGG
TACTAACTTAATTTTACCTTTATTTTTTGTCCCCGGACTTAAATAAGATTTTATAGCTTC
AACCAACCATTGTTGGGAGGGTGATGTTTTGGAAGTTAGAGGATTGTGCAGTATCTGCGG
TCAACCCGGCAAAGTGTACACCTGTTCTCTCTGTGGGAACTTGGTCTGCGAAAAATGTTT
CAGCAGGATAGAGGAGTTTGCCAGCGATGTCAGAGGGGAACAAGATTCAAAAATAGGAAT
GATTTAATTGATTAAACAGGAAAAAAACCAATTAATAAGTCTGTTAAATGATAACAACGT
AATTAAATTCGGTAAATTCACTCTTTCCTCCGGTAGGGAGAGTGACTATTATGTGGATAT
GAAAAAGCGCATCACCGACCCCCAGATCCTTTACCAGGTGTCCAAGATCATCTCCCAACT
CATCAGTGATGATGATATTGACCGGTGGTGGGACCTGCCCTGGGAGCGGTTCCCATAGCA
GCGGCAGTGGCCCTGCACGCGGGTATACCTATGCTCATGATTCGCAAGGCACAGAAGGAT
TGTGGAACCTCTCAATTAATAGAAGGAGAGTTGAAAACAGGGGATAAAGTAATTGTGGTA
GAAGATGTTACCACCACCGGCCATTCTCTTTTAAAAGCAGTCAGGGCAGTTCAAGACAAT
GGAGGAGTGGTGGAAAGAACATTTGTAGTGGTTGATCAGAAGAAGGAGCAGTGAAGAGTT
AAAAAAACAGGGGATAACTTTAGAACCACTGGTCTCCATTAGTGAAGTAAGATAAACATT
TAATCTAATATTACACTTTATTTCTTCCTTTCTTTCCTTATCCTTTCGTATTTTCCTTAT
TTTCTTTCATTTATCATTGCTTTTTATAACCACTGTTCCTCTATTACTGTTTCATATGTT
TGACCAGATGTCCCAGTTCTGGTTTAATTATTTTCATCCCGAGCTGCACCGCATTTGGTG
ATCAGGTAAGGCTACCAGGAGGGTTTCTTTCCACACTCCTGCTGTTGCCCGGGTCATTAT
GCTGCCGGTTCCCAACTCTTTATAGGTTTCGTAACGGAAAATTTCTCCAAAACCATTTAA
TTCTTTGTCAAATAGGGGCTTAATTGTTTCAATAGTAATATCTCTTTTCCCAGTTTCCAG
TACCACCAGTGCTGATGATGATCTGGACACCGACTTTCCGGATTTTCTCTATGGTTTCTA
AAAAGGAGAGTCCGGCATCATCAGGTATGATCTGATAGCCTGCTATTTCATGTTGATCCG
CCAGAGATTCTTTAATGATCTGGCCAGATAGATCTTTCCGTACTGGAAACAAAATTTTCA
TCTTCCTGGTGGGATGAGGCTGAATTTTGAGTCACTTAGCGTGATTATTCCCACCTTAAC
CTGTAAAGGGCTGTGTTTTTTATGTTCGGTCATGGTTTTACTTTGCTTAGTCCCGCTTCC
TACGCCGTTGGATAAACTAAATTAAGTACAGTTTAATATTATGTGAAGTTACTGGTGATT
GAGTTTATTATAGGAGATTTAATCAATGGAATGATTAAACGGTGAGGATTAAATAAAATA
TATGCCTATAAAAATAAATGCACATAAATCGTACCCCTAACGAATTAAAATTGCATTACT
GGCGTTAAAAAGTATTATTGGAGTATTAACTAAGGAGGATTTGGTGTTAGTAAGCCAGTA
ATCTCTAAAATTTAACAGGAATATAATTCAATAATATTGCTAAAAACGTTTTAAAATAAG
TTTATTTCTCATATTAATCAAGGGAGAGAATTAGGTCCAAATCGAGGCGGTTTTTCGCAG
GCGAAAAATTGTGAAGGAGTCTAATGTCACTCTCCCTCGATCAGTTGATCTATTGTTTTA
CTAACATAAAAACATTTCTCACGGGTGGAGGGTAACGTATAAAAAAGCTTTAAATCCTTT
TATTATTAAGAAAAACCTTATATACTTCTTTAAATTTGTATTCGGGGTTAATTGATCCAT
TGGTTGGATCATAAATTCTTAGGATGGGAGTGCTGCCTCGAAAGTATTACCGAGTAGGAT
GGTGAGTTATGAAGGAAAAAGTATATGTTTTGGAGGCATCTGGAATTATTGGGGGATTCA
TATCTTCAAAACATAAAAATATAACCACAAATGGTGTTTTATCTGAAATTAAGGATTTAA
AATCACAAGATATCACTTCAATCTGCTTTAGATGAGTGGTAAAATCATGGTGAAAGAACC
GGATAATGACTCCGTTAACCAAGGTAAAAAGTGCCATCCATAACTCTGGAGATATTTTGC
GGCTGTCAGAGGTGGATATTAGTTTGGTGGCCTTGGCAGTCACACTTTTGAAGAATTATC
ATCCTACGGGTGGTCACTGATGATTACTCCATACAGAACATCCTGACAAGGCCAAAATTC
CCTACCAGAGTGTAATGACTGAAGGAATAACCGGAATTTATGGTTGGATAAAAATTTGCC
GGGGTGCCGTCACCAGTACCCTTCTGATTATCAGGAGGAGACTGGTGAAATCTGTGGATC
CTGTTTATCGCAAGCGACTAAAAAATAACCCAGTTCAGAGCCCATTGGTACGTGATTAGT
ACACGTAATTGTAATGTTACTATTAGTGATAGGTATTTTAATACGGGTACTGGGTTGTAG
GTAATTATAATAAATACCCTGATTCTATGGTGAAGTAATGAAGAAGATGAAAATTGGTTT
AGTGGGTGCATGGGCCAGAAATAGTTGATTCTGGTTATGCCTGAAGTTTTTAAAGTTTTA
GAAAGATATGGTACGGTCAAAGCCAGATTAGGCGGTACTATGGGGCGAACTGCAGTTATT
GATGCTAATCTGGAAGATAAGATTGATATCAGCCATAGAAACTGTTCCCCAGCCAGTCGG
TGGATAAATTCAGCGATGAAGGTAGTGATGTTATTTTTCTTATTAACTACGGTAAATCCA
GTGCTAACAGCGGACACGCCTTTGGTTACAAGGTTTATAACAATAGCACAGGTCATCCTC
ATTGTTCAGATGGAAAGACCCGGTGAACCCGATGGCAGTGTGGTGCCTGGAGGGATGATC
TAACTCCTCTGGCAGCAGAGATAGCCACTTTCTGAAATGGGGGTTAGATTGAGTCTCTCC
AGGAGGATCAAGGAACACCTGTATTTCTCCAGGATCCTGTCGGGGAACCGGCCAAACCAT
CTGCCGAAAAATTGCCGGTGTGTCTCTGGTGAGAATATGTTCGTCAATGGTATAGTTATT
GGCAAATCAACCTCATCTGAAGTAGCGGCATTATTGCTGAAGAGGTATTATAACCCAACT
TATAGGTGGAACGTTGAAAAAACATGGGGTGGAAAAATTAGGGCCAGTTGAGCTGAAAAG
GCAATAGTAAAAACTGGCTTGTTACGTAAATCCCGGGTAAAACCCCGAATATTAAAATCT
GAAAATCAAACACCCATTTCACCATTGCCTACCTTAGTCATGCTGCTGAGGATATCTACA
AGTTAAAAATGCAGACCTGGTGGTTACAGTGGGGGATGATACCACACTGGTTGCGCCGAA
TATACTTTGAACGCGTTCCCATAATTGGTATAACCGATGGAGATCTGGATAAAGTTGTTG
AAGAGGGGTTTAAACCGAGGGTTCTTTAATAATCGAATTTGAAAGTGGTTGGGATGATTT
AGTGGGTGAAAAGATATTTTCAGAACTTTTCAACCATCAAGGAAACATAGAAATAGAAAA
TATAGAAAATTTTAAAAGTAAATTACTACAGATTATTAGTAATATAACCAGCCAATACCA
GGTAAGATATAGTTAGAGTATAGGCTATTCAATCGGAGAATAAGGTCTTAATATTTAGTT
GATGTTATTATAAACAGTTTAGATTAATAATCATCGCTTCCGGGCAGGCAAATAATAGAA
ACTAACTTAATAGAGGTGCACTCTTGGATTTAAAATCACTTGTTAATTCTATAAAAAATT
TTTGGGGCAACCGTACGTGAAAAGAAAAGAAAGCA
>contig_16
CCCCCCCCCCCCCCCCCCCCCCCCCCCCCCCCCCCCCCCCCCCCCCCCCCCCCCCCCCCC
CCCCCCCCCCCCCCCCCCCCCCCCCCCCCCCCACACACACACACACACACACACACACAC
ACACACACACACACACACACACACACACACACACACACACACACACACACACACACACAC
ACACACACACACACACACACACACACACACACAAAAAAAAAAAAAAAAAAAAAAAAAAAA
AAAAAAAAAAAAAAAAAATAAAAGAAGATCATAATGATTCAAATAATAATTAATAACACC
ATCATATATTTATCTTATTTTAATAAGTCAATGGCCTTTAATGCTTATTTGGCATATTCT
TAGATCAGGTGCTTGAACTGGAGTAAAATAAAATTATAGAAGGTACTAATATATTATTTG
TGTTGATTAGGCATCTATTTTACAAATTACTGGTGGATACTCAGCTTAAAGTGGTAATCC
ATGCGTCTGCTTCTTACTGAGGGTAACAGGCACAATTAATGTCTGGCCTGTCCTTCCTGA
GAAAACGGATGGATTGGTTTCATAGTCCCAGCGTATAACACAATTACTGGAAGTTACTCC
GTAGACGCATTTTGCGCTGTAAAACCCGATAATGGCTTTATTCCGCTGAAGAGAAGCTAT
GTTAGCGAATAATCCGGAATAAGTTGTTCGGTGCCCTAAGAAATACCACACACATTCGCC
GGGTTTACTCCGGCATAACACTTTCAGGTAATGATAAACAGCATTATAGGCAATTTACAG
TGTCTGATCGAATGCTGGCGTTCACCCCGGAGTTTGGGCATGATTAATTTGGCATTCATA
TAGGTCTTTTTAAGATCAGTAGGGTCCAGAGCATCCATCGGGGTTGCCTCATTTTTTTCC
TGATAATCCTCAACACTTTTCTGAGCTTGGGTTACGTTTTTCCATCTGCGTCGTAACCGC
CATAGCTATAGTCAATGTCGGCGCGGCACACGCTAAAATAATTAGTGATGGCTAAAACAT
TATTCCTTGACATTTTCCCGGCAATCCCAACTACCAGTAACTCTTTGACCTTCAGAGCTA
ACTGGCTTTTGTAGGTGGTTACCTTCCTGGGGGTCTTCGACCCAGACATTGATGGTGGCT
TTATTACCTGTATCTGCTCATTTCTTTTATAAGCACGTTTGGTTTTGGCTGGGGTAGAGC
CCACTGGCAATTTGATGCTACCTTAACCATTGAGTTAACAGTTTCTTCCAGTTCTATTTC
ATAGGGGATGTTAACGTTTAGTTCCACCCTACGTGTTTCACGGGAGGTGTAATTTACGTA
AACTGAACTGGAAAAGGTGGAGTTCGGAATGGTGATGATTTTGTTGTCATCGGTTTTAAT
GGTGGTAACCCTTAAACCCAGTTTAATCACTTTGCCCCTTTTTCCGGACATTTCAACGAT
GTCTCCGACTTTAAAGCTCTGATCCGCCAGGATGAACATGCCCGCAATGAAGTTGGATAG
GGTGTCCCGGAGTAAAACCTACAGCTATACCTACAATACCCAGGCTGACAATTATGGCGT
TTATATCCACTCCAACTTCCTTAAACAGAGGGTTATGGCTCACAGCACTACTGAATATTT
GATGATCTCATTTATGACCTGGATAAGAGTGAGTTCAAAATTAAACTGGCTACCAATTTT
CTTGACGATATAAATAGAGCCAACTTGGTTAATGATCAGAAACTACTAGAATTATGGCTA
TTTTTATAAGGTTAATTGTACAGGGGTCAGGATCAACAACCATTTAAGTTTACCTCATCT
TTTAAGCGGGAATCTTAGATATCCCTACAATTTCATTAGATGCCCTTCCTTCTTAAATTC
ATGAATGATTTTTTAATAGATGAAGGTTTGATTTTTCAATAGTGAAGGTTAATAAATGCA
GCAAGCTAACGGTTATGTCGTTCCACGGGGATAGTCATGAAATCCTCAGCCACAGTCACT
TCACGGAACACCTGGTTGGCTTTTTCTTAAATCACCGCTGTTCTTGTAACGGGTGCTTAT
ATGGGTTAGAATTAATTCAAATACCTTTGCTTTTTTGGCAATCTCGCGGCCTGGTGGTAG
TGGAGTGGCCATTTTCAAGGGCTTTTTTTCCTGTGATGATTCGTAAGTGGATTCATGTAT
GAGAACATCAGCATTAGATGCGAATTTAACCAGTTCCTGGCAGGGTATGGTATCTCCGGA
ATAAACAATCTTCCTCCTCCTTCTTTTTCTCCAAGGACCTGTTCTGGCAGTATTAATTCA
CCATTTAACTCTACTGGAATTCCATTCTGAAGTTTACCAAAATCTGGGCCTGGTTTCAAG
CCCAGTGCAATGGCTTTTCCCGGAGGAATTTAGGAGACCGTTTTTCTTCCACGGAATATG
CCAGGTTAAGTACAGAGTGGTGGGTAGGACAGCATTCACTTACATAGTTATCTGTTTCAA
GAATCACACCTTCTCTTACTTCATAAGCATGTATGGGAAAAGATAATGCATAGTAACCCA
GGTCTTTAATGGCCTGGACAGTTTTTATAGTTCCTTCAGGCTCCATAGATGTGTAGTGGC
TCTTTACGGCCTCGGAAGGCCATGGATTGTATCATGCTGGGCAGTCCCAGGAAATGATCC
CCGTGTAGGTGGGTTAGATAGATATGATCCACCTTCATGGGGCTCAGTTTGATTCTGGCC
ATCTGGCGCTGGGTCCCCTCTCCACAATCAAAGAGCATCACCTCTCCAAAGGCTTTAAGG
GCAATGGAGGGATGGTTTCGTTTAGTGGTGGGAAGTGCAGATGAGGTTCCTAAAAATATT
AACTCCATAATTGGGTCACCTAATACTAATATGATGGGGTATTTATTCTTTAAATGATTG
TTTTATGATTTACAATTCTTATAAGTTAATGGCTGGTAAATGTGAGTTTTAAGGTATTTC
TCCACATTCTAAATTCACTGGAAAATATATCCTGGTTAAAATTTATATCCTTCCTGGGAT
ATAAAGGACAAGTAATGAATTTAACCGGGGAAGTAGTGGATTTTAAATATTCTCTCCTCT
ATTTAAGGTTTTATAATATCATTTATAATGGATAAGGTGCAATCATGAGGCAGGACCTAG
CTAATATGGTTTATGAGGATAATCGGTTTTGAAGATATAACCACTCAGGCCGTGATACCT
CCAGGATTACAGGTTAAAGGCAAGATCATCGCCAAGGAACCGGGAATAATTGCTGGATGG
AATTAGCCCTGATATTTTCGCAGATTTCAACGTTACTGTGGAGCCAATGGTGGAAAATGG
TGAAAATATAAGTGAAGGGCAGGTTATCTTGGAAATAAGCGGTGATCCGCGTACTATACT
TACTCGTGGAGCGAACAGTGCTCAATCTCTCATGCGCATGTCGGGAATTGCCACCCTAAC
TTCCAAGATAGTGAAAAGGTTCGCAGTGTCAACCCGGATGCTACCGTTGCCGGGACCCGT
AAAACAACTCCTGGTCTTCAATTATTCGGAAAAATGCCATAAGGGCTGGTGGGGGAGATA
CGCACCGCTTTCGACTGGATGACGGTGTGCTCATAAGAGGATAATCACTCTGGCCCCAGG
AGGAGGGGTGAAGCAATATCCCGGGCCCGTCGATATGTCAGTTTCACCAAGAAGATTGAA
ATCGAAGTGGAAACCCTGAAGAAGCATTACAGGCTGCCAGAGCAGGTGCTGACATTATAA
TGCTGGACAACATGGAACCTGAAAGAATTAACTAAGTTCTGAAGGCCCTGGAAGATGAAA
ATCTCCGTGATAAAGTCATAATTGAGGTTTCGGCGGTATCAATGAGAATAACATAGATGC
AGGCTTGCAAAACACGAAGGTGGATGTCATCTCCACTGGATACATTACCCACTCTGCTCG
ATCATTGGACCTAAGTCTGATCTGAAAAAATTCACTGAACCCTATACTTTGAGAATCAAA
CCAGGAAGGTATGCATAATATTGGTGTAAATATTTTATTTTAACTCCATTATTTTTAAGG
TGTAACCGAATCACCTTAAATTTTGCACGTAACTTCATTATTTTAACTATATTTTATATA
AGAAAGTTAATATAGCATTTAGTGTGAGTAAATAGAATTATAAATCTAAAAGTAGGAGAT
TTTTCATGTACGACGAAAGAGAAGATGAATTTAACGAAGAAATTATTCAGAAGAAACCGA
GGAATTTACCGGACTCTGAAGAATCAGTTGAGTCAGATGAAACTACTGGAGAAACCTCCG
AAGATGAAGAAGAAGGGGAAGATTTACCTTTTACAAGCGGAAGTCGTACGTCCCATGAAG
CAGAACCTGGACAAGGATAAGATGATCCGGGAAAGGGTTAAGGTGGAGATGAACAAGTTC
CTGGGAGAGGTGCTGGTAAAGGTCTGTGAGCAGCCCAACGAATATCCCTACACCACCATT
GAATATGAAATGCTCAAAGAATCCATTTATCCTTACCAGAACATTGAAAGGATCAATGAA
GAGAAGAAAAGAATATTAATGCACCTGCACGCCATTAAGGCTGATTGTGATGCCCTTTCC
ATGGATGTTAAGAGGACACTGAAACTCAAAGATGTCCAGGAAGAAGAAGAAGATCCTGCT
TTCATGGATTAAACCTCTTCAACTTTTCATTTTTTTATTTTAACTACTTTAAACTCTTAG
ATTAAGGAATCCCTTTTGTTTGGATTTACTAGATTACCGCTTCTGTTTGGGATCTTCCCT
CGTTTAATTATTTTTAAGTTAAAGACAAGATACCAGACAGTGTCTACTATGAGGGGCAGT
GTCTACTCAGAGTCACGGTCAAGTTCCAACTCTTCATTCTCAAAGGTAGTGAAACCAGTT
TTCAACTTTTAATCTCTTCTTCACTTAACCCACTTTTAACTGCTGCTTCATCAACGATAA
CACTGTGCCCAAAGGGATCCTCCATGATCATGGTGACCTTTTGGCACCGTTTTTCACTTC
TTCCAAATCTTCCAGTATCTGGGCGGCATTCATTTTCACCGGGTCCTCTTCAGCCCAGGA
TAAGGCAGTTTTGACGGCCTTTTCGAACCGATTTAAAACCCCTTCAACATTGGAGACATA
TCCCTGGATTGGGGTCCTGGTTCCACCTTGAGTCCTATTTCCGGTATGGTTATGGTGGTT
GATTGGATTTAACCACACGAGAGTTTAAATTTTCCTTTCCCACACTCAGGGTGTATTTAA
CTGGTTCTTTCTGGTCAATGCAAATGGTGTCAGCGTGTTTGAATCCACATTCACTACAAA
GCATGGTTGATTCCATGATTTCCCCGAAGTAAGGGATTTTTCAGTTTTGTGGTGACCTCA
CACTCTGGTGTGAGTTGCACAGTGGGCAGTCAACAAGCATTTTACTCAATTTAACAGTCT
CTAATTTTTTTTTTTGATTGAATTATTTTTGAATTGAATCATAGAGATTGAATCATATCT
ATGTTACCATTAATTGAGGAGTTTTGTGATGATATATTCATCTTTACCTCCCTCTTTCAA
GGCTTTAGATTTTATGGTATCCAATTTCTGTTCTATTTTTATTTAAAATGCATAGTCATA
TTTCATATTAAAAATAGGATAATCTTATGGGAATAATGTATGTATAATGGGTGCAAAGTT
AGGGTAATAGTTTTAAATGAAATGATTAACCGTGTAATAACTGTTTAAATGATTAAGGAA
TGATTGATTTTGTAGTTATTGATATATCTAGTTTTTTAGAATTCTTTTATAAAGTTTTTT
ATAAGGTTAAAATTTTTGTCTATATATAACCTATGATCACCACACCCTCTGGTGATCTGA
ACCCGGATTTATTATATTAAAGCCTGACTTTTATTAAATAAAAATGATTTAAAAGTAAAA
AGGAGGATAATTGCACCAGATAAGTCTTTAATCCTTATTAATCTGGTAAAGTAATCCTTT
ATTTTCCAGTTCTTTGATCATGGCTTCCAGACTTTCTTCATCCGGGGCACAGATCCGGTG
GCGGTGGACATTTCCCGAAAGTTCGTAAAGTCCTTCCAGATCCTTTTACGTTTAGGATTC
TCCTGCAGTTGTTGAATGAACCGTTTGGCTTCCGAAGGATCGTAAACATTCACCTTTCTA
CGTGAGGTTCTCCAAAACCAGGAGGAAATAGGAAACATCCATTATACGACCACCGTATTT
ATTGAGGATTATATCAGCTTCCAGTTCTAACTGGTCCACGGAGTGCTGGAATATCATTTC
TTTACAGATCTCTTTAATCAGGGAGAGCATCCTTTTTTGGTTTCGTTAATGTCCAGGTTG
TTGATAACCGGGACGCGATGTTCCAGAGCCTGTTTCACCAGATAGTTATTGATGATCCGG
TTTTCTTTGAAGTACTCCATGTGTTTACCACCTCTTTTTATCTTCATGGCCCTTTAACGA
ATCTCTCTTATGCACTTCTTCATCAGCAGTGAGCACAAAAAATGGATGGATGCGTCTTTC
TTGAACTTCTCTATGTCTAGAAAACCAGGAACCAGGTGCACTCCTTCAATTACCAGGTCA
TCATAGTCATCCACCGCCCTTTTTATAACCTTTTCAATGGCGGGAATAACGAATGAGGCA
TGTTCTTCAAATCCTGCGCTGATTAAATTGGCAGTATTACCATCAAATCGTTGTTTATCC
TTTAAAGTTACGTAGGCATCAAAGGAAGACTTGTGCAGAGCTGGAGCATAATCAGGGCCG
ATAATACCCCTCACTATCTCTCTTATAAAATCAGTTTCAATTAAATGCTTAATTCCCAGC
TCTTTAGCTAACTCTGAAGCAATGGTTGATTTTCCAATTCCGGAAGCACTACCAATGAGT
ATAACATAAGGTTTTCTCAAGGGTGCCTACCCCTGTAAGTGTTAATCAGTCTGCAGATTT
TTTTGGTTTTTTAAGACTATAAAATGGTAAATTAAATCCTGACTCCAGTTGCTCAGGTCA
GAATTCAATTACTCGTTCAGCACTGCGCCGCATTTCGATCCTGATTAAACCCAGGTTAAT
ATCTACCTCGGCAATCACAACCAGTATACCTTCACCGGCATCGATCATGAGGGTTTTACC
TTTACTACCCTCGATCATGACTTGCTGCAGCGGGTCGTGTTTCATTTCCTCAGCCGAACG
TTCTGCAGTACCAAAAACAGCTGAAGCCATTGCTGCAACTAATTCAGAGTCTATGTCTGT
CGGTACTTCGCTCTCAATTATCAAACCATCTTTTCCAACCACTAAAGATCCGCTAACCCC
ATTTATCCGTCCTAAATCTTTAAGTATTCTTTCTATCATTATATGCCTCCACAATAGAAT
TTACATGCTACCTAAAGTATATATCTTGGTTTGACATTTATTAAATAAATAAGTAATGTA
ATATTTCACCTATTTCACCAAAATTAAGAGGAGTGATCTTTTGTATTCTGTAACTTCTGT
TGAGGATTTGCAAGAACTAAACCCCTTTATAATCATCGGTTGCGGTGGTGGTGGGGAAAA
ATTCTCAAATTTTACAGGCATAGAATCTGTTGGCTTTATTGATGATAGTAAGAAAAAACA
AGGTCAGAATTTTGTAATCATATAATTTCATCCAGTTTAGCTGAAGTGGTAGATAATACT
GATGCCCGCAGTGTGGCCATAATGTTACCTATTGGTGCCGAAGGATCAGCACTGAAATAC
GCGGTACAGGCTATTGATCTGGGTTTGAATGTGGTATGTTCGTTTAGATCGCTTTCACTG
GACTGCAATCAATCATTGTTAGCTTTTGCTCAGTCTAAGGGTGTTCAAATAAAAGAAATC
AGCTCCGTCTCGATGTTATCCGATCTATATTTGGAACCGCACCGGAAAGCTGTACAGAAA
TCCTTCTAAACTTGATTACAAACCGGAAACACCGGTAGTTTTCGTGGGAGGAACATCCAG
GAATGTGGGAAGAAGAACCACCACTCGTATTTTAGGAAAAACAGCACAGGAAATGGGATT
AAATGCAGGTGTCATATCCACTGACGAGATGGGTTTGGAACAACCCGCTGACCTGAATTT
CCGTGCCGGTAGTCTGTCGGTGATGGATGTAGCCTCAGCAGTAATGGGGAGCATAAAATA
CTTAGAAGAGAAAAAATCCGGACATAATATTTGTGGAAGGACAATCCAGTCTCACTGAAA
GGGAAACCCTCATCCTCGAGGATTATCTGCAGCCATACTGGTAGGAGCACAACCCGATGC
CACCATTGTTTGTCACCGGTTCAACCATCCCTATCGTCAACCTGTGGGAATTGCCGAAGA
AATAAAGGCAATAGAAGCCGTGGAACCTACTAAAGTAGTGGGAATCTCTCTTAACTTAAG
GAACTTCACTGATGATAAGTCCAGTTTATTTTCCCAGTGTCAGGAAAAGTACGGGCTTCC
TGTTGCCGATATTTATCAGGGTGGAGCGTCAATATTATTAGATGCAATTATTCAATATAC
AGGTATAGGGGACGTTGAAAAATGAAGGACATCATGGATTATTTAAAGAAAAATCTTGGT
TTGGAAGAGGAGGAAGGAATGATGATCAGGAAACCATCATTGTCCCGGAACACTCCTTCT
ATGAAATAGTTCTAATGAAGGCCCATAACCTTGATGAATTTGATTATGCTCTGGCCCAGG
TTTTGGAAGAAAAAAATCCCATTATCATGGACATCAGTATCTTGGAGAAAAACTCCACCG
AAGATTTTAAACTGGCCGGTGAAAAATTAAAGGCATTCCGGGATAATCATGGAGGAGAAG
CTATTTTACTAGTAAAAATGGTAGAAATATTATAATAGTCACTCCCGCCGAGATAAAATT
GATCCGAAAGTAAGTATAAACACTTCTAGAGCAGTAAGTATTATATTTATTTGGGATGAG
GTTGAATTATTAAACAACAATTTCTATTGACAAATTTAGTAAGGATATGGGGAGATGAAT
AAATGGAAATGCCCATAACCAAACCTTCACTGGTTTCGTATGCTGATGAGGTTGGATTTC
GCGAAACTACTGGAAGATCTGGCTAACGATCATAAAAACGGGTTTATTAAATTACCTCAG
GTTCAGAAGAGGTTATATTCTTTATAAAGATGAGAAACAGGTAGCTGCTTCCTTTGATAA
ATTTTCCAAGGTGGAAGCACTGGAACAACTAAGTTCTGCACTGGAAAATAAAAATACAGT
TATCGAAGTTTTTGATGTGGGACCTTCCCAGGTAGATTACCTGCTGGATCTCAATAAAGC
CTTTGCTCTGGATGCTGATTCTGATGTTTACGATGTAATTGGTGAACTGAAAAAGACGGA
TGAAACAGAGAAAGAGGCAGTAACTGAACCAGAAGTGGATGTCCGGAGGTTGAAGAAGTT
AAAATTGAGAAGGTGAAAACTCCGCCAGTATCTGACACATCCTCCTCTGAAGAAGTTTCC
CACTCCCTGTGGAAGATAAAACTCCTGATTCCCCTTTAAAAATGGATTCACCTGGTGAAC
CAGAAGTAGATAAATCTACTGCTGAGTCAGATCAAAAACCCCTGAAAAGGACACAACAAC
AGATGAAGGGTCTTCTGAAAAATCAGAGGAATTATCTCTCCTAAAACTTCAGAAGAACCT
GTTAAAGAAGTAAAAAAAGTTGAAACTGCTCCACTTACAGGTACAACATCGGAAGATAAA
GTTGATGAACCATCGGTTGATGAATCCCTGCCTGAGGAGACTGAAGCAGAAGAAGAATCG
TCTGAAGATGAAAAAATACCAGTAGATCGTTCAGAACTTCTTAAAAAATATGGAATTAAG
GATGTTCAGGACGAAGACGTGGAAAACTTACTGCAAAACTATAACGGTGGAATCATCGAC
GATGATGATGTGGAAAGAGTTGGAATTAGTCCTTATGAACCTTATTAAAAAATCAGTACT
GGGAATCCCTAAAATCAAGGGAACAGAGGTCATGGTTTTCCTGGATAATTACAAGGATTT
AAGTGGAACCATTAATATCATAACTGAATACGAAAATCAAGGAATATTTAACCGACTAAT
GGGGCAAAGCAGAACAGCCACCAATCTCCGGCGACAGATTATTAACATCGCAGAAATTGC
CATTAAAAGAGCTTCAGACGAGTACCGGAAGTAGTGGATAAATTTGAGATTAACGTAGAA
TTCAGTTAAATTAGATAGTTAAGTTAAAAAAAGTTAAGATGGAATAATTTTAGGAGGAAA
TTTGATGACAAGAGTGATAACCGTTGCATCAGGAAAGGGCGGTGTTGGAAAAACAACCAT
CACTGCAAACTTGGGAGTGGCTCTGGCTACCTATGGGGAAGAGGTTATAGTTCTGGATGC
AGATGTGGCCATGGCTAACCTGGAACTCATACTGGGTATGGAAGGAAAGTCAGTGACTCT
GCACGATGTTCTTTCTGGAGATGCGGATATTGAAGATGCTATTTATGAGGGACCGGGCGG
TGTTAAAGTGGTCCCCGCTGGAATCTCACTGGAAGGCCTTCGTAAAATCAAAATGGATCG
CCTGGAAAACGCTCTGGAGGTACTGGTTGAAGGGGCCGATATACTGTTAATTGATGCCCC
TGCTGGTCTGGAAAAGGATGCTCTGGCAGCCATAGCTGCTGCCAGAAATGATACTTATCA
CCACCCCGGAAGTACCATCCATCAGTGATGCCCTAAAGACCAAGATAATAGCCAACCGGC
TGGGTGTGGATATTTTGGGGTAGTAATCAACCGGGAACAGCATGATAAAACCTTCTTAAC
CATCAGTGAAATTGAAACCATTTTGGAAGTGCCGGTAATTGCGGTAATCCCTGAAGACAC
TGAAGTCAGCAGGGCCGCTGCCTTTGGAGAACCTTTAGTAATCAAAACCCTAAATCTCCC
ACCAGCAATTCTGTCATGCAATTGGGAGCGGACCTGATAGGTGAAGAGTACCAGCCAATT
GAACCAGACAAGAAGGAGTTATCTCCAAACTGGTGGAAGGATTACTGGGAAGGAGATAAA
AATTTTTAATTTTTAACTGACTGGAGAGTACATGTCAAGATTCATTGCACTTGCATCTGG
AAAAGGTGGAGTAGGGAGAACCTCCTCACTTTTAATTTAGGTGTGGCCTTGAGCCTTTTG
GTGAAGAAACAGTCATGCTGGATATGGATCTGATGATGTCCAACATGGATGTTATCACTG
GACTTTTGAATCCAGAGGTAACCCTGCACGATGTATTGATGCGTGATAAAGCAGTCCAGG
ACTGTGTTTACCAGGTTAATCAGGGTGCCCTAGTAATACCTACGGGTATGCATTTTGAAA
CCTTGAAAACCATTAACCCCAACTATGTTTCCTGGCAAAGGATAATGGAAGAAATATCAG
CCTATGGAAATATTTTCCTGATGGACCTACCTTCTGGTATAAATTCAAATATCTTCGAAG
CCTTACCCGAGGACACGGAAGCCATACTGGTTACCAATTCTACCATGCCCTCTGTTGCTG
ATGCTCTGAAGATAAGAATTCTCTTAAACGAACTAAACATTTGAAATCCTTGGTTTTGTC
CTGAACATCGTGGTACGATGATAATTTTCTTCTCTCAGTTAATGAAATAGAATCCATACT
GGAAGTACCCATGATCTCGGTTATTTCCTACGACCGGGAGATGGACCGTTCCATAGCACT
GGGCAGTTCAGTGATGGAATTAAACCCTGCATCCCCATAAGCAATGAAATAATGCAACTG
GCCGCGGATCTTGTTGGAAAGGAATATAAACCGGTACAGCCTGATAAAGAAGGGATTATG
GAACGTATTAAGAAATTTGTGGGTATATTACCTCCTGAAAACAAATAATTAATATTTTTC
TAAATTTAAAACCCTTATTTTTAACTTTAAGTCTGTTTTAATCTTTTTTAAATTAGTACC
TTGATTTGCTTTGATTCCATCAATGGGATGCTGATTTTTATCCATTACAATCCATAAAAT
TGGGCTGCATTCTTACAAGACAACATATCAATTTTTTATCATCCCACCAGCCATTTTAAG
TGCGTGCACGGTTTTAGGGACTGATAAAGGGTCCGGAAGGTGAAGAACTCATGTCACTAT
CCAGCATGAACCTTTCGGGGCCGTATTCACCGAAGGTTTTCTCTAGCATCTCCACCGCCT
CGGTAGGTGTCATCTTCTGTGGCTGCACAGTTACCCCCATCATCCTTCAAAATCAGCCAT
TAAATCGATTATGGATGGGATCCACATGGTCCACCACCACCAGAGACGGATCAATGTTAC
CTTTCAATTATAGAAGGGTTTTAATGGGTTATTTCCCTTTTATTCTTTCGTGAGTGTGCA
CCGCCACTTTCATGCTCAGTTCATTAGCATTTCTAGCTGAATTCGGAATACTTCCCGTTC
AAGGTTGGAAGCAGTTTCCAGTCCAATTTCTCCCAGGGCAATCACTCAGGTCCTGATCCA
GGAACCAGGGGGAGTTTACGGAGCACTAACTATAATCTTGGCATATACTCCGTGGGTGGA
GTCCAAGGGCGGCTTTAAGAGTGAGACCATTTTCTGCAGCCCGTTTAAAATCGTTTTCCA
GTATACGGTAGAAGTGGTCCAGGACCACGGCCGAAGTGCTCATCCTCAGGGGTCATGAGC
CAGTGTAAGGGCAGACTCTATCCCGGCAACAGCCATATTCTTAAAATCACTCGTAAGGGC
CGGCAATCCGCATGTATGTGTGCGTCTATCATAAATTCATCTCCATAAAATTTCTACCTT
GAATGGTTAACTGTTTTTTTAAAGTTTAATGAAAACTATCCATATATATTATGTCTAAAA
TCACCATTTTTTATTCTAAAATTAATTAAGAACTTCGAACATATAAGTACTATGTAAATG
GATAATTCCATAATTTCCTTTCTCTTAGAAGGCGTAACTGTGGATATGGGAAGAAATGGT
CAAAACGGCTACATTAAAGGTTTTGAAGGCCATAGCCAAAAAAACACGATATAAAACTAG
TTCGCTGCCTAACTAACTGAAAATTGCCAGATGATCCCTAAAGACGAACTGGAAGCATTG
TCATAAGAAGATTAAGTTTTCCCCATTAAAATTTCCTATTGAAAATAAAAACCTATTGAA
AATAAAAAAATATGAATAAAAAAAGTGTTTTTAGGACATATTTATTGTCACTAATAAAAT
ATGGGTTTAGATGTCACTAAAATTCACTTTTTTAAGTAATCAAGTTGTTTATTTTATCCG
CCACAATGGATAGAGGCACCCGAACCTGTTCCTGGCTGTCACGTTCACGTATGGTGAACC
GTCTCATCTTCAGGGTCTGGTGGTCCACGGTAACTGCAAATGGTGTTCCAATTTCATCAG
AACGAGCATAACGACGGCCTATGGTTCCAGAAGTGTCCACTTCAGCTATTATGCCTTCCC
ACGGAGATTTTCCATTAGGGTATTTGCTATTTCCACCAGTTCATCTTTGTTTACCAGTGG
GAAGACATTTGCTCCCACCGGGGCGATGTCTGGTGGGAAATGGAAAATATTACGCTCATC
TTCCTGGGTAAAGGAGTGGAGGAGTACGGAGTAGGTTATACGGTCAATACCGTATGATGG
CTCAATTACATGGGGATATATCTTTTCACCCCTTACAGTTTCTTCAACTTCTTCGAATGA
TACGAGATCCGGAGTTAACTGGTAGGTCTCACCTTCCAGTTCCACCTCATAAACACCTTT
ATCCTGGAAAGCTTCTTTTATAATGTTGGAATCTGCTTCTTTGAGGAAATTCATGATCTT
AGGGCCACACCCTTAAACAGGGTCCAAATTTTTTCATGTCCGGTTTGGCCGCTATCTTGG
TGATGGTTCGTGGTTCATTGTATTCTATGAAAACGGATAGATCTTCATTACTGTACTGAC
TGTGGGATTTAAGGTCGAAATCTGTTCGGTCAGCAATTCCAATCACTTCGATCCAGCCAT
AACGGTCGGTGTAGATTTCACATCCCAGCAGTCAATGGCGTAGTGGGCCATCTCGGTCTT
CATGTGCTGACGGAACCTTATCACATCTCGTGGTATTCCCAGATCCTCCATGAACTGGTC
AGCCAGACATAACTGGTAGGTTAACATTTGACTGGATACCACTCCGGTATCCACGGCTTC
ATGGGCGGTGATTTGGACTGATTCCCCATCTTTCTCCTGGGCATCGGCAGTGTATAGGGT
GAGGGTTTGCTGGGCCACCTTCTGGAAGCAGGGATGTTTCTTATCCCGGGGTCCACGAAG
ATCTCTGCTTCAGCCTGGGTGAACTCCCGAAGCCGGATAACGCCCTGACGTGGGAGATCT
CATTCCGGTAGGCCTTACCCAACTGCACCACACCGAAGGGAGTTTCCACGGAAGAACAGC
AAAAGTCTCTTGAAGGGTATGAATATGCCCTGAGCGGTTTCTGGTCGCATGTAACCAGTT
TTTTACCTTTAGCACCAATAAGAGTTTGGAACATCAGGTTGTAACTCCATACATGGGTCA
GGTAGCCTCCGCATTTGGAGCAAGGTATCTGCCGGTCGGATAATATCTCGGTGAGTTCCT
GGTTTTCTAATCCTTCGACTTCTTCTCCAATGGCTTCTTTAATAACATGATCTGCCGGAA
AACTTCGAGACAATCTTTACATTCAGTCATTGGGTCGTTAAAGTGATCCACGTGTCCCGA
GGCTTCAAGTGCCTCTTCGGGCATAATGGTTGGTGATTCTATTTCGTAGAATCCCTCACC
CACCAGGTAGTACTCCCTCCACTTGTTCATGATCTTATTTTTCAAGATGGCCCCTAAAGG
ACCGTAATCAAAGAATCACTGCCACTCGGAGTAAATTTCAAACGATGACCATAAAAATCC
TCTTTTTTGGCAATATTCATAACATCTTCATTTTCATTTATATCCTCTCATGATTCATCT
TTAGTAGTGAATAATATTATAAAATTAAATTGTAGGGTTTATTCCGGCAAAAAGATACAG
TATACGGATAATCCATAAAGCAAACTTTAATTCATTTAATCAAAGTAACCTAAACCATTT
AAAGCAACTTCAATCCCTTTAATTTAAAGTAATTTTGTTTGCTTCAGTCTCTGATCTCGT
AGTCCTGTTTGATTTTACTGGTAACTGGTTTGTCCTGACCCATATATTTACTATCCCGCT
CAGGATGTCCGTAGGGACGTAGTGATGGAGTGGTCATGGTTTCAAACACGATCTGGCATA
CTCTTTGACCGGTGTAGAGTGCAACTGGCATTTTACCTATGTTAGATATTTCAGGGTGAT
CTTCCCTTCCGAATCCCGGATCAATGTAGCCGGCAGTTACGTGCATGGTGATACCCAAAC
GCCCCATGGATGAACGCCCCTCCCACGGGCCACGAGGTCATCAGGGAGTTTAACAGCTTC
GTAGGTGGTGGCCAGTGCAAATTCACCGGGATGTATTATAGATGCCTCTCCCTGTTCTAA
ATGGAATGATTCCATGTAGGACTCCAGGTCAGATTTGTCCAGGGGTCGATACAGGGCTTC
CGGATTATGCGAAATCCTTTAAATTCATTACCAATCCTGAGATCCACTGATGATGGCTGG
ATCTGCTCTACTTGGGTCTTCCAGAGGTTCTATGGTGATTTTGCCTTCATCCAAATATTT
TATGATATCCTGGTCACTTAAAATAGCTATTTTATCCTTATTCTCCCTTTTAGTTAGTTA
TTTAATTATTAGTTGTTTTTGAGGATAAATCCAATCTGTACATTATTCTTAAATTTTATT
TACGATGCTTTTAAGTGGATTATTATTTACAAAAGTTTTTATTTACAAAGTTTCAATTAA
TCTACTTAATAATCCTCCACTTTACTATTTATTATATTCTCTCTTTAATCCTTCGAAACA
CTCCTTTAAGAGTATGGGCTTCTCTTCCGGAAATAAATGCCCTTCCCATCACTCTTCTAA
ACACTGTGGAAGCATTCTTCTTTATGATCAGGGTAATCCAGATGGTCCAGTACTTCGTTC
ATGTCCCGGATTAAATCCTGTTTTTCCTCCACCGAGGCTTCGCCTATCTCTTCCACGGGA
TAGTCTTTTCAGTCTTAAAAAGTTCATAAAAGATGATGGCTGCAGCATGGTGATGTTAAG
GATGGGATACACGTCATGGGTGGGAATGGATACCACCACGTCACACAGTTCCAATTCCTG
ATTGGTGAGGCCATCCCTTCCCCGCCGAATATTAGTGCAATATTGCCTTTCATTTAAGTT
TTGGGCCAGGTTCTCTGGAGTAACGGCGATGCGGGGATGTTGTAACTTCCACCAGCTGTA
CCCGTAGTGCCACTGCAAAGTCAATTTTATTTATTTTGATAAATTCCTCCAGTGAACTGT
ACTCCTGGCGATTGGAAACAATTTCTCGGGCATGCATAGCCTTATAATACGAATCATTCT
CCAGTTGGCAGGGATTAATAAGCACCATATCCCTTAAACCAGAAATTTTCATGGTTCGCG
CCAGAAAACCAATATTCCCTGGAGTTTCAGGCTCCACAAAACCACATAAATCATGTTATC
CTGTTCAAATCCTTTTTTAGTTTTATAGTTTGTTCTGAAGTTATGATGATAAAAGGGATT
ACCTGAGTATTGACGTTACCATCCTCTTTTTTATTGATAGGCCTTTTCCAGTAATTTTAG
TAGGTTCATAACTTCCAGGTTGAGACCTTCCCCTCCAGAGATGCCCTGATGTTATTTTCT
CAGAAGGGGCAAATGGTGATCACCGCATCCACACCCAGTTTTTCAATCATCTCTGCCTTG
GCACGGCCTAAATCTGCAGCAATTTCTGGTTTACCGGATCTCACACCACCACCAGCACCA
CAGCACTGGTCAGGGACTTCCATTTCCACGAATTCCAGACCTTTAATTTTCCTAAAATTT
CACGGGGTTCCTCCCGGATGCCCTGGCCACGAACAAGGTGGCAGGGTCGTGGTAGGTTAC
CTTCAGGTTAACCGGTTTCATATCCTCTGTTTTCAGTTTATCTGCCAGATACTCACTGAT
ATCCATTACCTTGAACTGGACACCGTATCGGGGATAATCCTTTTAAGGGTTGCACCACAA
CCGGCACAGACAGTGATAATGGTATCGTAACCCGCAAAGGCCTCGGCATTCTTTTTCACC
AGATCTTCCACAATATCAGTTTGTCCGGTTCGGATGAGGGAGAACCACAGCAAACCTGCT
GGCTGGGCACCTCTACTATGACATCATGGTTGTTTAGAACGTCCAGGAGGGCCATTCCAA
TCTCAGGCAGACGATAATCCATGAGGCAACCAGTGAAAGGGCAACTTTTTCTTTTCCTCG
GCCGCATCTTTGGGTAACCCTCGGGAGTTGGCTATTTTCACAAAACCATCCCTCATGGGA
CCTTCTTCCAGGGGTTCCACGGATCTTCCGGTCTTTTCAATGAGTTCCTTTAAAGCGCGA
TGGGGTGGAAGGGGCCCAATACCTTCCTGGTAAGCCATTTCCCGTAATTTTTCAATGGCA
CCACCAAAGGTGTTGATTTCCTTGAGACATACCTCCACACATTTAGAACAGGATGTACAA
CAGTAAAGCCCCTCTTCGAAACCTTCCTCTGCCCCTATCAGAGCAATCTCTTGGATCAAA
TGCGAATTTAGACAGATAACGCATGAAATAGGGTCCTGCAAATTCATCATTAACTTTCAG
TACAGGACAGGCTGATAAGCAGGAGTAACAGATCAATGCAACTCCTTAACTTCTTGGTGT
TGGCCAGATCTTCAGGATTGATAATGGCCGGACACTCACCACTCTCACATTCATCCTCAA
GGAAGAGGCCTATATCCTTTACTTTACCGTCCATTTCGCTTCGATCAACAACTAAATCCT
TAACAACTGGTAAATTAAGGGGTTCAATTACATCTTTATCCTGTATCTCTTTTTTACAGG
CCAGGGCCATTTCTCCATTAACTTTAACTGCACAGGATCCGCACTGACCCGCCCGGCAGG
AACTGCGATAGGCAATGTTCGCCTGATGGTGCTGGTTGATGTAATTCAAGGCGTCCAGGA
CTTTCATTTTATCCTTTCTTTTAACCGAGTAAGTTTCAGGGTGGGGTTTTTCATCCCTGG
AAGGCTGACGCATAACAGTTACATTTATCATTTCCATCTCCGACATGATTTAAGCATTTA
ATGATTTTGTTAATTGGTTTAAACTTTTAAAAACATTATTAGTTAGTTAACTGGTTTTTT
TAGATTTTTCAAACTCAGTTTAAAGATCCATTCTATAAACTCCAATGGCGATTGAGAGTT
AAAATAGAATCAATAGATATTAGGTGCTATTCCTATAAAAAATATTATACCATGAAGAAA
TATAGTCCACCAAAATTGGAATTCATGAGTGAACCTTTTTAGGGATTATCAATCCAAATC
CTTCACTAAAAACCAGTAAATAGCCAGTTCATCTTCCAATTGGAGGTGGTTGGTGTAAGT
TGCAGCCACCAGATCCCAGTACTCTTTGCTGTGGTTTCTGACCTTCAGGTGACAGATTTC
ATGGTGCACCACGTATCGGATAAGGTTTTTTGGTAGGTATCTCAGGCGGGTGTTTATATT
TATGTTGGCCTGGTTACTACAGCTTCCCCAGCGGGTTTTCATCCGCCGCAGAGTTACCTG
GTTAACCTTCAAACCCATTTCACAAGATATTTCATCCACCAAGGCCGTGACCATGTCTCG
AAAGTCTTCTCTACTCCTACTAAAATCCAGCTTCCTTTTTTGAGATTCACTTCTAACCTT
CTGATTCGTGAAATTTTTTGATAAATCCATTTCTCATGTTTATCCACCAGTTCCTGGTAA
TCATTCACCCCAGGCGGCAATATAAGGTTAAGTTCCCCATTTTAATTTCCAAACGGGCAT
ATTTCACTTTCCGGTGGAATACATGATAGTTAACCTCAATATCCTGGATTTTAATTTTCC
TCATCAGGGTTAATTATAATAAAATCCTTAAATAATCTTCTATTAGTAAACTTATACTGA
ACTTTTCTAATGCCAATAGTGAGGGGGACCATGAAAGAAACTTCATTTGCAGTGGTTATT
GTAACATTTCTGGCCTTTCTGGGTGTTTTATCAGGGATAGTTTTGCTGGCGGATAATGAA
ACCTCTATATTGGAAGATGCGGGTTCTTTTTAAACCAACAACAGGACTCCAGTATTCCTC
CTGTAGACCCTGTGCAAAACACTTCCGAAATTTCTAACACCACCAATCTCTCGAGTAACT
CCAACCAGACTCCAAAAAATAACACCAAATCCACTAATTATTCGGTTGAAACAGTTTTAG
GACAAAAACACCCCTGCGTGATGGTGTGCAACTGGTTTCTGATATCTGGATGCCCACTGA
GGAGGGCCAATATCCAGTTATCATGATTCGAACACCCTACGGTCGCAGCAACCCTCAAAT
GAACTACACTGGTATGGGAGAGCATTTCGCCCGACAGGGCTATGTATTCATGGTGCAGGA
TGTGCGGGTAAAGGTGACTCTCCAGGGGATTTCGGGTTCCTGTTCCAGGAAGGACAGGAT
GGTTACGATTCTATTGAATGGGCGGCCAACCAGTCCTGGTCCAACGGACGAGTAGGTATG
ATGGGTTTTGATTATATGGGAACTGACCAGTGGTTGGCTGCCCGGAAAAACCACCACACC
TGGTATGCATCGCACCCACCGCAGCCACGGGCAGATACATGGAAGAAGTACCCTCCATTG
GGGAGTTTTCTATATGGGATGGGCTCTCCCTGACACTGGTCAACAACGGCCGAGTTTCTG
ATTCCAATACTCAAAACCTTAACTGGACTCCATATTCAATCATCGGCCACTTTCAACGGC
AGATGAGCTGACCGGAACACAGGTTGCTCTCTACCGCCAGTTCCTGGAACATCAGACCCG
GGATGATTACTGGAAGCGGATCCAGTTCACAGACCAAGATTTTGCAGGTATCAACATCCC
TGTCCTGACTACCACTGGTTGGTTCGATGTTAACCAGCCCGAGCACTCTTCTACTGGAAT
GGTCTTAAAAGAATTCCACACCCAGTGACCAGTACCTGATCATAGGGCCCCGGACACACG
AGGGAACCTTTGAAACAGAGGAACAAGTATCTCCAGTAGGAGATCTGCAGGTTCCTGGAA
CCCCGAAAGATTTACTGGCCACTCAACTGGCATTTTTCAATTACTACCTTAAAAATTCAA
CTGACTCCCTCAGTCCACAGTTAATAATTCTAACTCCAGCTCCTCCAACACTATTCCTTC
CAATAATAACACTACTATTTCCAATATTAATATCACTAACACCTCCAGTACTTTAAATGG
ACCGTTAAATCTACCTCGAGCAACAGTCTACATCACTGGTTTGAGTAAATGGATAAACCT
CACCACTTATCCTCCAGAGGACATGAAAATAACTCCCTCACCTTAACAGCCGAGGGCAGG
CCAACACCTTAAATGGTAATGGTTTCCTGCAATGGAACCTAACCTCCACCAATGCCTCCT
AAATTCCAGTGCGGTAAATTCAACTTACAGTACCAACTTGACAGCTAATTCCGATGGTTA
CACCTATGATCCGGCCAACCCCCGACCAGTTACATCCGGGGTTATGCTATCAACTCCATC
AGCACTGAAAACCGTTCTGATGTCCTGGTTTACACCACCACTGCACTGGAGGAACCAGTC
ATGATATTGGGTCCAGTGACCGTAGAATTGTATGCAGCCAGCACTGCCCGGGACACGGAT
TTCGTGGCCAGAATCATGGATGTATATCCCAATGGAACCACCATAAACCTGGGTAACTTT
GAATCAGGGGGATCCATTAGAGCCAGATTCAGACAGGGATTTGACCAGGAAATCCTATTA
GAACCAGGTAAAATTGAAAAATACCGAATTGAACTTTATGATATGGGACATGTGTTCCTC
CCTGGTCATAAAATCCGCCTGGAAATATCTTCCAGTGCTTACCCTATACTGCACTCCAAC
CCCAACACTGGTAATCCGATTACTACAGACACACAGCAGCAGATAGCAAATCAGACCATT
TATCACGACTTGGAACACCAATCATCCCTGTTACTGCCAGTTATACCTTCTAATAGCTCC
ACTCTATAAAGGGTTGCTGGATCTTATTTGTAAGAATGTATTATGTAGGAATATTCCATT
TACAATCTATAAAAAAAGAGAATAAACCTGGGAAATAAATCTTTTCAAGGGTCCCCATAA
ATTTTCAAATAACTAACCCTAAATATCTAAATCTATATACTAAAAATATCCAAAGCTATA
TTTTAGTCTGATTAATAATCTAGTCTGATTAATAAAATTATGAATTTAATTGTCACTTTA
ATCTAAGGAAGATAGTTATGAACATCAAGGAAATACTCACCAGAAAAGAGAAGGATAAAC
TGTTCCTGATGGTAACGAAGCTGCAGTCCGTGGAGCACTGGAAGCCGGTGTGTCTGTGGT
CAGCACCTACCCCGGAACACCTTCTTCTGAGATTGGAAATGTTTTATCAGTCCTGGCTGA
AGAGGCAGGGATGTACTCCGAATTTTCAGTCAATGAAAAGGTAGCCCCTGAGGTGGCTGC
CGCTGCCGCTGCCTCCGGACTCAGATCACGTACCTTCGCGAAACATGTGGGCCTGAATGT
GGCCTCTGACCCCTTGATGAGTGTGGCCTACACCGGTGTCCGGGAGGAATGGTGATCCTC
ACGGCCGATGACCTCTTATGTTTTCATCCCAGAATGAGCAGGACAACCGTCACTACGCAC
GACTGGCTAACCTACCCCTTTTGGAAGCATCCAGCCCCCAGGAAGTTAAGGATCTCATGA
AATACGCCTACCAGTTATCGAAGAATTTGAATTACCGGTGATTCTCAGACCACCACCCGG
GTTTCCCATATGAGGGGGTAGTGGAACTGGGACCTTTAAAAAGCCCTGACAAAGGGACAC
TTGATAAGGATCCCAGCGCTTCGTACCGGTACCTGAATCTGCCCGGGTAATGCACCGTAA
CCTGGTTGAGAAAATGGCGGAAATAGGTGTGCTTCCAACAACTCATCCTCAAACCATCCC
CCTTAGTAGGGGAAGTCAGGTAGGAATCATCACCAGTGGAAGTGCCTTTAACTACGTGAT
GGATGTGGTGGAGGAGTACAACTTACCGGTGAATGTCCTTAAAATAACCTCTCCCATCCT
TTCCCTGAAAAAAGGTGCTGGAGTTTATGGATAACCTGGAAATGGTGCTGGTGGTGGAAG
AGGTTGGACCCCATAATGGAAAAAGAGGTGCTGGCAATTGTGGGTAAACACCATCTTGAT
AAAACTGTTCACGGTAAACTAGACGGAACTCTACCCATGATATACGAGTACAGTCCAGAT
ATAGTGCTGGAGGAGTGGGCCGGATGATGGGGTTGAAATGCCCCCTGAAGATGATAAAAC
TTCCTGGGGCTTTCCCAAAAGACCGGCCACACTGTGCCCGGGTTGCCCCCACCGTGCAGC
ATACTTCGAGGTTAAGAAGGCAGCAGAAGAACTGAATATAACTGATGTGATCTTTCCCAC
TGATATTGGCTGTTACACCCTGCATTGAACGCCCTACCAAACAGCAGATTACCTGTTATC
CATGGGTTCCTCCATTGGAACTAGCTGCGGGTTCTCCAAAGCCACGGACCAAACTGTGGT
GAGTTTCATAGGTGACTCTACCTTTTTCCATGCCGGTATACCACCTCTCCTCAACGCAGT
GCACAATAAAGCCAACTTCGTCCTGGTAATCCTGGACAACCGTACCACAGCCATGACCGG
AGGCCAACCACACCCCGGACTACCCATTGATGGTATGGGACTGGAAGCACCAGAAATATT
CATACCAGCAATGGTAAAAGCCTGTGGAGTGGAAATGGTGGAAACCATTAACCCCCTCAA
TGTACGCAACTCCGGAATCATTCAAAAAGGCACTCCAGTACGAGGGAGTGGCGGTGGTTA
TCTCCCAGTACCCCTGCATGTTAATCAAAGGAAGAAAAGAGACGGGTAAAAACATCGTTA
TCGATGTCCAGGATGATAAATGTACAAACTGTGATACCTGTGTCCTGGAGCTTACCTGCC
CGGCCATTTACACCAGTGAAGATGGTAAGATAAGGATTGATCCCTGATGTGTAGAAAATG
CAATGCATGTACAGACCTGTCCAGAGAAGGCTATAAGAGCCAAAAGAATAGATGTAGAGA
AAGGAGGAACAAACAATGAATCCCTATAATATTTACATTTCAGGAGTTGGTGGTCAGGGT
ATCATCAAAACCTCGGTGATCATGGGAGAAGCAGCCATGCAGAGTGGTTTATCTGTAGTG
GTGGGTGAAATCCACGGAATGTCCCAGAGAGGAGGAGTGGTATCCACCCAGATGAAAATA
GGAGACTCCCACAGCCCCTCATTGAAGAAGGAAAACTGACCTTTTACTGGCCTTCGAACC
ATTGGTAGCCCTCCGGGCGATGAATATGATTAATGAGGATAGTTATGTGGTTGTGAACAC
CTCTACTATTTATCCCTTTAACATCAGGCAAAGTGAACATCCTTACCCTGAATTATCCAC
CATGCTGGATGAACTGGAATCCCAGGCAAAGAAGGTCATTGCTCCTGGATGCTGATGGAA
TTGCCAAGGGTGCCGGTCACATCCTGGCCATGAACATGGTCATGTTAGGTGCTGCTGCAG
CCATACCAGGATTTCCTGTGGATAAAGAAACCATAATAAAATCAATGCAGGATAACCTGC
CAGAAAAGAGTATTCCTATAAATTTAGAGGCCTTTGAGGAAGGGTTTAAGTTCTGTTTGC
AGAATTCTAATTTTTTTTTAAAATTCAATTTTTATATTCAATGTGCTTAAATAATCAGAA
AATTAAAAAATAGGGAAGATACGGTTAGACTACCAATCGTAAACTTCTCCGGTGGAATCA
CTGTGGCCCCACCTTTTTCCAGGGCCTTGACTCCGGCATCTATATCCTCCGGATGGAGTA
ATACTATGGCTCTTTCTTCTTTCATCCACAAAGGCGTAAAGATAATCCAAGTTTATATCC
GAGTCATCCAATATTCCCAGAATGGTGCTGAGCCCCCTGGCTGGTCTGACATCTCCACAG
CGATGACATAGCCCATCTTCACCACGAAGTTGTTATCTTCCAGGATACTTTGAGCTTTAT
CAGGTTCTGGTACAATTAACCTTAAAATACCGAAGTCTGAGGTGTCAGCAATGGATAGGG
CCCGGATGTTGAAGCCAAGCATCAGCCAGAACATCCAGCGCATTCCTCATTCTACCCTTC
TTATTCTCCAAGAATATTGATAACTGTTTTATTTTCACTCATATTCCCCCATTAACTTTC
GTGTTTGAGATAATTCCCAACTACAGTACTTTTCATCTGACAATGAATTTCATTAGTCAC
TATTTAATTCCTGTTTATCAATAACCCGCACTGCTTTCCCCTCGCTACGGGGCAGTGTCT
TTGGTTCTACTCAGAGTAACCTTTAACCCTTAAACCGATTTCATTGTGTATATATCCTTC
AATCTTCTTCTTAATTCCAACTAACTCTTTAACCTCGTCGGAGAAGAGTTTAGGGGATGT
TTCCACCCGTACTTCCAGTTCATCCAGGTGATGTGGGCGGGTGGCAACTATCTGGTAGTG
GGGTTCAATACCATCCATCTTCAGGAGTGCCTCTCAATTTGGGAGGGGAACACCGCCACT
CCACGAATCTTAAGCATATCATCGGTTCTTCCAGTGATACGGTCCATCTTAACCATGGTG
CGTCCACAGGAACAGGTTCTCTCTGTAAACTGGTAACATCCTTGGTTCTAAAACGAATGA
TGGGCATTCTTCCCGGGTTAAATTGGTTAAAACCAGTTCTCCCTTTTCACCATCATCCAG
CACTTCTGCTCTCAGAATCAATGATCTCCGGGTAGAAATGATCTTCCATCACATGCAATC
CATCCTGCACCGGGCATTCCAGGGCAACCCGGACCCATAATCTCAGTAAGTCCACATATT
GTACGCTGGTGCATTAAAACGTTTTGGAGTTCTTGCCGCATTTCTTCAGTCCACATTTCC
GCTCCAAATCCAATGGATTTCAACTAAGATCATCTGAGTCACACCTTCTTCCTCAGCCAC
TTCGGCCAAGTCAGAGTCACGTAGGATGGTGTAACAATCAAAACACTGGTCTGGAAGTCC
TTCATTGCTTCGATCTGCCGGCGAGTCTGTCCAGTGGAAATGGGAATCACCGTGGCCTAA
TGTTCTGAGCACCATAATGCACACCGAAACCACAGGCAAACAGCCCGTAACCATGGGTAT
TCTGGATTATATCATCTTCATCCACTCCGAACATGGTTAAACCACGGGCCATCACTTCGC
TCAAGTTTCAGATCATACGAGTGTACCCTGACACGGTAGGTTTTCCAGTAGTCCGGAGGA
GGTGTGGACCTCTACAATCTCCTTTGAGGTACAGCGAACATTCCAAAGGGATAGCTGCAC
GGAGATCATCTTTGGTGGTAAATGGTAATTTCTGGATGTCTTCCAGGGTTTTAATATCCT
GGGGCTTAACACCCTGTTCATCAAAACGTTTTTATAGTAAGGAACATTCTCGTAAGCATA
GTTTACAACAGCCTGTAACCTTTCAAGCTGTAGTTTTTTCATCTCCTCTCTGATTTAGAT
TCAACTGTTCCATTCCATCATTTTCAAATCACCGGCCAAATATTTTAGATTATTGGTTAA
ATCCTTTCTCGAAAGCCCTCATTCGCACTTAGATATAATAATAAATATTCACTTGGCAAT
ATTCCTAACCTATAACATTAGTTATGCATTTACATGAAAACTGTTTATCACTGTGTCCAT
CTCAGATTTATAGTCCAGAAGGGCTTTATCAAAGACAAAGATAATGAAATAAGCAGTGTT
ATTCTTTTGTAAGGCAATTCACAGGTGGTGAAAACCTTATCTCCCGGCTTGTAGTTGAGC
TTCCAGTTCATAAGCAGTGACATTGTCAATAGTTAAATCACCTTCATAATAAATTATGCC
CTTTTCTAAAACATTTGAACGCCATTTAGCTACTCTGTAGGTGAAATTCCGGGTAAGTAA
TTCTTCCTCGAAGATGGAAAAACTGTTATTTTCATCCGAACGGAAACAATCAGGGAAGAA
GACGTGCCATGGTAACATTTCAACCTGCAGGATAATCAAAGAGATATTACCATTATTATA
ATGATTTGTAGAATTAACAACGTGTTGGGTGGTGTTGTTACTGATATTAGTCTGGTTTTT
ATCACCAGTAATCCATAGCGCCGTACCAGCAACCAGGATAATCAGAATAATAATTCCAAT
AATGCTCCAAATAGGTTTTTGCCTATGGTTTTCAGGAATTTTGTTCTAATGTCCTTAGAA
CTGGATTTTTATCAGCTTGGGTGTGGGGAACTCTCAGCTTACGAGGACCCTCCTTTTCAT
GTTTCCTGTGCTGATTACTGTTGGGTTTAAAGGAGAAACTTTACTGGAAAGGAGAGTCTC
CCTTTTTTCAATTTAAGAGAACTCACTTTCTCCTTAATATCGGCACGTGCCTTTCCCAAT
TTGGATGAATCTCTCTTACCATTACCATTTTCTGGTCTTCTTAATCGAGGCGGCCCATCT
TCGCTCAATTATTTCACTTTCCTTTTCCAATTCTATTAATTCATTAATCTAAAGTTGATT
TAATCCTATCTATTTTAACTTCTATCTATGGGGTATTAATGGAGTTTATTGTTAACATTA
TTTAAATTTTGATGGATGGGGTGAAGGTTTCTGGTTTAAATCTTAATTTATATGATAAAT
TTAACTGGATTAATATTAACTGGCCTCCACAAGTCAAAGTTTATATAGGGTCGCCAGAAA
TTGAATAATCATTAATAATAATGATAAAATTGTTGTAGAGGATAGGTTGTGATTAAGTGG
ACTTAATGGTATTGACTGTTGTTGTTTTGATATTTCTCTGATAAATGGATATGTGGGTTA
TATTGCATGGCGAAGGACCAAGAGTGCCGATGATTACATGGTTGCGGGCAGGAAACACAT
CCATTCATCATGGCCCTGAGTTATGGGGCTACCTTCATCAGCACAGCGGCTATTGTTGGA
TTTGGAGGGGTTGCTGCCAATTATGGGATGGGCATCCTATGGCTGGTCTTTCTAAACATC
CTGGTGGGGATATTCATAGCCTTCGTATTCTTTGGTAAACGAACGCGAAGAATGGGACAC
AATTTAAGTGCCTTAACCTTTCCTGAATTTTTATCCCGACGTTTTAACAGTCGATTTATT
CAGTACTTCTCAGGGGCAGTTATCTTCATTGGAATGCCCATCTATGCTTCGGTAGTTCTG
GTGGGTATGGCCGGTTTGTGGAAACAACACTGCAGCTTGATTATAACATAGCACTGGTGG
TAATGGCTGCTATTGTAGCTGTGTATGTTATTTTGAGAGAATACGTGGTGTCATGTATAC
TGATGCCCTGCAGGGAAGTATAATGTTCTTTGGAATGATATTTTTATTGGGTGCAATTTA
CTGGATGTTAGAGGTGTGAGTTGACGCCAACCAGTGTCTTAACCAATCTGGTGAATATTG
TACCAGCCAATACTACTGCGGCAGCCACTGCCACTGGATTCACGGGGTGGACGTCCATGC
CTGCTTTGGGGAGCACTTTCTGGTGGACACTGGTATCCAGTCTGATTATGGGTGTGGGTA
TTGGGGTACTATCCCAGCCCCAGCTTGTGGTCCGTTTCATGACCGTTAAATCAAACCGTG
AATTAAACCGGGCAGTCCTGATTGGTGGGGTTTTCATATTCGTCATGACTTTCGGGGCCT
ATGTGGTGGGTTCACTCTCCAATGTCTATTTCTTCCAGACAACCAGCAAACTGCAGTTCA
GGCTGCGGGAAACCTGGATAAGGTCATACCCACATTCATCGCCGCGGCCATGCCCTTATG
GTTCGCCTACCTCTTTATGGTCGCCCTGTTATCCGCAGCCATGTCCACCCTCTCGGCCAA
TTTCCATGTGCAGGGAACCGCCTTTGGAAGGGATATCTATGAAACCATTGTCAATAAAAC
CGGAATATCCTCGGTAAGGGTAGCCCGGATCGGGATCGTTATTGCGGTGATTATTGCGGT
GATTATGGGATTCGTCTTACCGGCCAGTGTAGTGGCGGTGGGAACATCCATGTGGTTTGG
AATCACGGCTGCTGCATTCCTGGCAATATACGTGGCTGCCGTCTACTGGAAAAGGGCCAC
CAAAGAAGGAGCAATTGCTGGATTACTGTCCGGAACACTAGTCAGTTTATTCTGGATTAT
ATTCGGTTACAAGAAAACTGCTGAGCCCCTGGGTATTTCCAAAGCACTTATGGGACATTC
CACTATCATAACCTCGGTTCCCTGGCCCACCGTGGATCCCATGGTGATTGCCCTACCAGT
GGCTATCATTGCCACCATAGTGGTCAGTTTACTCACCAAACCTCCAGAAAAAGGAATTTG
TGGATAAATGTTTTGAAGGCATAGACACGGCCAAGGGAAAATAATAGAATAAATGAAATT
AGTGGGTATAATGAAGTTATATGGGGAAATTAGTAGGTTATGAAATGGATTATGAAGATA
ATGTAGGATTTAAACCATGAAAATCCAACCATTCCTTTATAAAAATCCGATAAAAAGACC
TGGGATGATGTTTTCCAGAGTCCCTGTCCAGTTGAAGTAGAGAACCTCAAAACCGGGACA
GTGCTAATTAACCGGAAGGGAACCATTAATCCCCATCACCCTGTCTGGTGATGTTACCAG
TGAAGAACTGGAAGTGCCCATCCTGGCCCATTGGGTCCACCACCGGAAAAGGGTGATTTT
CTTCTGGATGTTGGGGATTGGATTCCTCTTACTTCGCTGATTCCGTGGGGGATTAGAGGG
GACTGAAGTTGATGAATACCAGCAGGATAGGCATGAAAATATAGCCTATCACCTGAAAAT
CAATAATATCAATCCTCAAATGGTTTTTTAAGTCATCTGCACAGTGATCATGCAGCAGGA
GTCAGGGAACTGTCTAAAAACATTCCATATATAACGGGAAAAGGGAATACCAGGAATACC
AGCCCCAGATACACGGTGACTTCTAGAGGGATGGAAGAGTTGGTGGAAATCGATTACTCC
CAGGCACCGGTAATGCCCCTGCTAGGTGCCAGTGTGGATCTGTTGGGTGATGGGTCACTG
TGGGCCATCCATACGCCGGAGACACACCCCTGGACATAGTTCTTTCCTGGTGAATGGCTT
GGAGGGTCCAGTTTTACTGGCCATGGACGCTGCTTTCATCCCTGAAAACCTGGAGATGGG
TGTGGCCCCCAGTGACTACACCTGGAATGTGGACCTAGCTCAGAAAAGTCTGGAGAAAAT
AATCGAATTTTAAGGGAGTATCCGCAGGTTAGGGTGGTCGCTGGTCATGAGCTATTAAAG
ATGTTTTAAAAATTTTCAATGTTTATCCATATAACTGAAACTTACTAAAAAATAAGTAGT
ATTTAAAAGTTTTAACTTTTTTGTTTTATAAAGGCTCCGATAGCTCCACAAGTGGCACCA
GTAAATCCATATATAGTAATACCAATCAATGTTCCGGTTATCAAAGAGACCAAATTCTGT
ATTGGTATTGCTTGGTAAAATAATATTTATGACATTGCCAATGTTGTACTGCTATGAACC
CACCGATGAATCCGGCTAATGCTCCATGAACAGCACCATTCTTGTAATTTTTGTCAGCGG
AGTAACCAACACATAATGTTGCTATTATTATTCCAATTAAACCCAATAAAAAACCAGAAA
TGCTGTTACAATAATTCTAATATTAAAGTATTCCAATAGATCACTTTTCATTTTTATTGA
ATTCTCATTTTTAACTTCGAAATCATCAACATAATCCAATTCCCACCACATTCACACTGA
AAATCTCCAAGATTATCACTTGAGTTCAACTGATATTCTTTTTCACATTCTCTGCATTTT
GCAATTACCAAAATTTAATCCCCTAATTTAATTTAGAATTGTGATTAATAAAATATATTA
CAAAAATTTCTAATTTAATTACTTTCCCAAATTAACCATATAATAGTTATGTTTATCAAA
AAAACCCAAATTTTTCAGTTTTTTCCACTGGAATCATTTAAAGGATTACTTGCGGTTTAA
GTAATGCAAATAAGTGGAGTTGACACTGTCAAAAACTTGAGGGTTTTTGAAATTTGTGTT
TTGATAAACAATTATTTTATTTTTCTTTAAACTCATTATTTTCTGAAATAAAAAACTAAA
AACTTTTATAATAAGTGGAGCATAGCATTTTCTATGCTAAAAAGAAAAAACACTTGCTCC
GGTTGATAGTTTGTTTGATCAGGGTTATAAACTTTCCTATTTTTGTGAAGATTTATCAAA
ATATGTTGAAAATCAATTTAAATCAGTTTTAACAGATTATAATGAATCTAAAACATTAAA
TAAGTGGTTTTAAAAGAATATTTTGCATATTGAGTTCTTTGAACCTTTTGTCCTGAGTGT
TTCAGTAAATTTGTGATTAAAAATGGATTTAAAGAAAGGATAGTTTATTCTTATGATGAC
GGAGTTGTGAAAACTGAAATTCAGGCGTATAAATGTAAAAAATGTGGTAAAAAATTTAAT
ACTGATATTTCCGAAATTGTTGAAGAAAATAGTAATTTTACACATGGTTTTAAGAGTAAA
TGTCTTGAATTAGTAGGTTTATTCTTCGGATCAGTGCGTAATGTTGCTTATAAAGTTAAA
AAAGATACGGGAGTCGATATTTCACATCAAACAATTGAAAACTGGATACTTGAATATGAA
AACCAAAACAAAGAATGTAAAGATAGTTATTCGGGCTATTACATTTTTGATGTAGAGTGG
GTTAAAATTAAAGGCGTTTGGAATTACAGATTTACTTTATTCGACAGTAAACAGAATATT
ATTGTTGTGGATAAAATATACTCTAAAGAGAATTCTAAGAACATATGGGAGTTTTTAGAG
CAAAATACAAGAAATATAAATAAAATTTCAATAACTACAGATTTAGATGAGAAATATAAA
CCAATTATTGAAAAATTAGAATTTAAACACCAATGGTGCTTATTTCACGCACTTAAAAAC
TTTAACAAAATCATAAAGAAGTATATCAAGGAGAATAAACTAAATAAAAAGGAAATAGAA
GAAATACAAAAGAAAAACTAGAATTATTCAGTTTATTTGAAAGTAAATCATTTAAAAAAG
CTAGAAACAAATTAAACGAAATTTTTAATAGAATTAACGATTATTCAAAGGTTATTCAAT
TAATTATCTGTGATTCATTGATGCCTTACTTTAAAACATTCTTTGCATTCTTAGAAGATG
AAAATATCGAAAGAACCTCAAATAAAATAGAAAATGTCTTCCAAAAAACCTTTCCTAAGA
GTGTTAAGAAGTTAATGAAGATTAAAAGAGGAGTAATGTCACGAATAAACATTAGAATAG
AAATTCAAAACCAGAAAAACTTTTTGACATTTAACCCCCAAGTTTTTGACAGAACCAGTG
GAGTTAGGCTTATTATAAGCAAATATGTTAAAAATCAAACATTTAAAGCAACTTTTATTG
TTAGATATTCTTTTCTATTTCTTTAAATCGTAACTCCTATTTTGTTGATTCTGATAACAA
TTGATAGTTAGATGGAATTTAACTAAAATGATAGATTCATTTATAATGGTGGTAGAAATG
GGACGAAGTTATAATCCGATATTGCATTAGTGAGACCTTCCTGGCGTTTTTATCCATTAC
CAAGGGACGCATAGCACGGTATAAGAACAGTTTAACACCATAAAAAAGTGTTTAATTCTC
TTAATTTTTTTAAGATCTTGATGAGGAAACCTTTTTTGCAAGTTAATGTGCACGTTTGTT
CCATGTAAGGCAGATAACTACTTGATTCGAAGCGCTACTTAACTATACTGTCCAATAAAA
TAATAATCAATAATCTAACCAATAAATATTAGTTAGTAATAAATAACAAAATATGACAGA
TAATGCGTCAATTTCAATGATTAAAAAGTCGATTGTTGTTTTTGTGCTACTCACTTTTGC
CTTAAGCTCCATATCCTGGTTTTTATTAAATGGGGCCATTAAAAATATAATGCTTATGTG
GACGCCGGGTATTGCCGCCCTGGTTACGGCATTCATATTTTTCAGGAGGTGTCGGGACTT
TGGTTGGGGGCCAGGAAAAGTCAAATACCTGGCCATAAGCTTTCCTCTTCCCTTTTTTGA
CTAATATCATTACTTATGGCATATTATGGTTGTTAGGCCTGGAACCTATACTGGGGACTG
GCACACCACCATTATTTTTTATACGGTAACTCCAACTTTTCAGCATATTTTTAGGATTAG
GTGAAGAAATCGGATGGAGAGGTTTCTTAGTACCTCAACTGGCTAAATTAACCACTTTTA
CCTGGGTGGCACTTATAAGTGGTATAATATGGGCCCTCTGGCATTTTCCATGACCATAAT
GGGTTTATATGTAGCTGAAACACCATTATGGTGGTCTTCTACCCATTTTTTCATGGGAGT
GATAACTTTTAGCTTCGTTTCAGCATGGTTGACCATGAAATCTGGTAGTTTATGGCCGGC
AGTAATATTACACGGAATAGATAATTACGTCACTCAAAAAGTGTTCACTACCGTTAGCTG
GTGGGGATATGATATCCTACTATGTAGGAGAGTCTGGAATAATCACTTTACTGGTGATGC
TGGTGTTTGCCATTATATTCTGGATGTTGAGGGATAGATTACCTGATCTAAGGGTAAGTA
AGACGGATAAACCTGCAGGATAATAGTTATTATCCTTTTCATTTATTTTTTTAGATATTT
TTTTCAAGTACTAGGTTTTGGTATGTTCTCCTTTTCCAGAGGTTGGATTTTAATAGTATT
AGTGCAAATGAGGCCATGATTGCCATACCATAGATTCGGGACCAAATGAAAATACGGAGT
CTAATGGTGTTGCTATGAACATGTTAGCTGCTGGTCCTCCTGCAACATCGGTAATTAGGT
GCAATAATACTGCTATCCAGACGCTTCAGTCTTTAATACAGCATAACTGAAAATAATTCC
CATTATTATTGTACCGAATATCATTGCTATATTTCCGAGTACTGGTTGTCCAGGATAATT
CATTCCTAGTATGATAGTCCACACTATGCCATACCCCCATATTATTCCTAGTATTAAAAA
CGCCTTGTATATCCTCCAAAAAGGTAGAATAATCTGTCCTGAAGTTACTCTCCATCCGAA
TTCTTCTCCAAAAAATGTGAAGCCAAAACAATAGTCCATACATAATTGTAAGAGTTATAA
AGGACATGAAGTATGTGGTCAGGTTAAATTCTTTTCCAGGAACTCCTAAACCAAAAACAT
AGTTAAGAATTAGACTTACAAAGAGCAGAACAAAATAGATCACGGGTATAATGATATAGA
ATTTAAGATTTTTCAAATGAATAATTTGGCGGGTTTAAGTCCTTTCTCCACTTCTTTTCA
AAGTTTAATATTATTGCAGTAATCAGTCCCAAAATTGCAATAATAGAGGAAAGGAGAGGT
AAGGTACCGCCTAAACTCCCCATAATGGAGCTTACATATCCTTCAAAGAAATATAATATT
GTTATAAACCAAAAAGAACGCGAAAATAATCTTGGTTTCCGGGTTAAAGCTTTAGATTTA
AAGATGAACATGCACATTATGGCCACTGTTGCCGGAATCAGCATATCTGTCCCTGAAACA
GATTTTAAACCAAACATAAAAACAACAAATTGAAGAAGATAAGTCGCGGCAAAGGTAATA
ATTAAAAAAACCAAAAGTTCCTTCTTTAATTGTCCCCAATTTAAATTTTGATTAATAATA
TCGATCCCCCTCGATAATATTAAATATTAATCTTTAAATAATCCCATATATCAATTTCTA
TACTTTCTTCTTTCAGGTATGATTTTTAAAGGACAATAAGTTCAAAATTTGGACTCAGTC
CTGGTTGTCCACTTTCTGTTACATTATATCTTATTATAACGGCGTTCATAAAGTTAACAG
AAAGTTAAAAATTCTGGAAAAATTAAACTACTGGCACTTTGTCTCGCTGGTGCTGGCCGG
GTTATGAGTTCTAAAATCATTTCCTGATTAATAAGGGCAAATCACTCATTCCAAGTTTTC
ACTACTCTTCCAGACTCGGGACCTTAATAAAATAACTGCCAACACAGCTAGTAGTGTAAA
ACCATAAATTCCAGTACCGAATGAGAATACGGGATTAAATGAGTTGTGGCAATATAATAC
TGGGCTACGGGATAAATTGTATCAAGAATCAGATGCAGTAAAACTGCTATCCAGATACTT
CCGGTTTTTAAAACCGTGTAACTGAAAATAATACCCATTATAACGGTGGAAATGATCATC
AGAACAGTTCCCAGTACAGGTTGTCCAGGAAATTGAGTCCCACCAGAATCAGGGGGCGTA
CCACAGGCCCAGATGACTCCCAGCAGTAAAACTCCTTTGTAACCCCTAATAATGGCAATA
ACCTGTCCTGGAGGTACACTCTCCACCCATACTCTTCACCAAAGTAATTTGGCCATAATA
CCAGGAAGGAAAGGATAAGACTGGGTAATAAAGTGCTAAAGAAAAGGTAAAGGTTAAATT
CTTTACTAGGAAGGCCCAATCCCAGAAGATAATTTAAAATGAAACTGAAAAAGGTTATTA
ATATGAGGATTAGGGGTATAATCAGATAATTTTTTAAATTTCTTCCCAGAAGAGTTTTGC
CGGTTCCAGGTCGTCCTCCATTTTTTTTCAAGTTCAAGATGATTACCGTTAAAATTCCGG
TAAAGGCAACAATCATGGAAACCAGTGGTATTTTCACAGAAGTCGGTTGTAAGGCAACCA
TAGGCATTCCCACGGTTCCTAAAATTGGTTTAACATAACTTTCAAAGCAGAATAGAATAA
CGTAAATCAGGAAGAATGCGAATACAATCTTTGTTTCCTGGTGAGGGATGGTGATTGGAA
GTAGAACATACAGAATAGGGCAGCACTGGCCGGTATCAGCATACAAACCTGAAGTGACGT
GTACCACAGTGTGGATGGTGAACGGGATATGGGGCCTGAAATGAAATAAATAACAAATGT
AATCAATATAGTTGCGGTAAACGTAATAATCAAGAATAATAACAATTCTTTTTTTAGTTT
TTGTTTGTCCATAACTTCTGTAGTCATAGAATCTCCTATTCATCTATATTACTGGTAATT
ATGATTTATTATTATGTTTTTGAATAAATAGTAATTAAGATCTTAATGGCAGTGAGGAAA
ACTTACTAGGAAAAGTAGCTGCAATTGGAGATATGATGAAAATACACGTTAATTCAACAC
TTGATCCTCTATTATTTCATTTGAAACAATTTACTGTTTTACCAGATAAAATAGTAATTC
TGTCTAGGTGTATTGTTCTTTAAAGGTAATTGTAAATTTAGTTCCGTTATCTCTGTTTAA
TTCTATTTTCCCATTGATTTGGGTGGTTAGATTATTCACCAACTGTAAACCTAGTGTGGA
TGTATTCCTAAAGTCAACATCATCTGGGAATCCAACTGCCAGTATCCTCCACTACCAGCA
CGAATTCATCACCCCTTTTTATGGAAGCCTATATTGATCTCACCCTCAGCTTTCCTGCCA
ATCCGTGTTTCATGGAATTAGTAACCAGTTCATTGACAATAAGGCCAAGAGGCACGGTGG
TGTTAATGTCCACCATTAAATTTTTCACATTTATATTCAGTTTAACCCGACTGAAGTCGG
TGATGCAGCTGTGGAACAGATCATTAGACAGAGTCTGAATATAATCCCCAAAGTCTATCG
CGTTTAAGGTCAGGGGATTGATAAAGACGTTCGTGTATGAGTGCCATTGAACGAGCCCGG
TTTTGACTTTCCCTGAAAATATCCAGGGCTTCTTCATCTTTAATGTACTGGGATTGGAGG
TTTAAAAGACTGGATATTACCATGAGATTATTCTTAACCCGGTGGTGTATTTCTTTTATA
AGAACTTCTTTTTCGGTTAATGATTTTTTAAGTTTTTCTTCAACTTTTGTACGTTCAGTG
ACATCCTGAACTGTTCCGTAAACATGGACATTACTTTTTTTGGTGGGAAGAGTTACTCTG
ATCACAATGGCTACGATGCCTGATTTTTCCATCATTGCGGACCACTCTATGATGTATCTC
CTTGCCAAAGATTAATCTACGCTCCTGTAAGGCTGATTCTATCAGTTCCCCTATTGGTCG
AGCATCATCTGGATGTACATATTTCTGTAAATAGGCATCCAATGTAATTCGATAACCACC
TTCCTTTTCAGCAGTGGTACCTAAAATGGAGTAGAATCTATCATTTAAGGTAAAAGTTTT
ATCTGATATATTGAATTCCCAGTTGGCCAACTTTGCCAGGTCCATGGCGTTTTCAAGTTG
GATTTGGCTTAGCTTTTAATGCGTTTTCAGCTTCTTGTCGTTCAGTTATGTCGATACAGA
ACACGTTAATACCTATTATTTTTTATCAGACTGGATAGGGTTGTATACGTTTTCCAGTAA
TTACGGCTGAGACTTTCTTCCCGTATTCTTCAATGATTATGAAGTTTTCACCAGATAGCG
CCCTGTCGAAGTTCTCTTTAGCTTTTTCACGGTCTTCAGGGTAGGAGATGTAGTCCATTA
TGCTTTTACCAATCTCAATATCAGCCCCCCAAATATTTTTCATGGTCTGACTGTGTGTCT
GGTTGAAGAAGATATATTGGTAGTTTTGGTCCAGCGAAAAGGCGATTATATTCTCTGGAC
CTTCAAAAATAGAATTAAGAATAGCACTGGAATGTTTTTCGTCGATTTCAGTTTTTTCAA
CCTTTATTATCGTCTTTAATTTCAATCACTCCTGATAAATAAGATTTTTTTATTAATTTT
TTCCCGTTAATCTCCCTAGTAATTTATTCTCCAGGTTTAAAATTAATTTCCAGGGTCTAA
ACAGATAATACTCAAGTTATTTTATTAATTTTCATAAATAAAACAATTTGCATGGTATAA
AAAAATTCAGGTTTCAATGATTTAAAAGTTCTAATGATTAAAATATAAGACCTTATGGGA
TTATAAGACACTTGTTTTATCATGGACTGGGATAATTAATGATTTAAATGGATTGTCTTA
ATTGATTAAATATTCATCTTGCCTTTTCATTCCAAGCTCAATATTCCGGTTGAAAATACA
TTTTATAATAATTCTTCCTCTATAATTTTTATTCCAATAAGAAACGGCAATGCCTTGCGT
TATAGGTTTAATACCTTCGGTTTAAGTTTAGAGTTACTTTTTAAACTCCTATTTTAATAT
ATATATGGTTAATTACTAACAATCATATAGTTATTAGGGGGTTAGTTGGTGGATAATAAA
GTTTTGTCGGGAATAGTTCTGGGTTTTTTGATTGTGGTAGTTGCCGGTGCTTTTTAGTTT
TCAATCCTTTAAAATCAGATAATTCGCCAGCTAATGGTATGGTTGGTTCGGTTAACCAAA
CTGAAAACAATACTAATTCCCCTAATTATATCTTTTCTCCGACAACATCATTATCTCTCA
TTCCCTTCTCCAGGGGCTTATAGTCCATCTTCATCATCAGTGAATCCTTCACCTGGTCCG
GAACCTTCTCCGGATCCGATGGAACATATAATTAGCTTATTTGATCAGTACATCAATGCC
AATTACAACCAATCATTGATACCGGGCATGGCGGTAGTGATTGTTCAAAATGATAAAATA
CTGTACATGAACTGTTTTAGGAGTTAAAGATTTAGAATCAAAGGAACCAGTGGATGAAAA
TACCCTATTTGGAATTTGTTCCATCACTAAACAGTTTGCAGCAACAAATATTGCTCAATT
AGTGGATAAAGGGTTAATGAACTGGAAGGATCCTATAACTGATTACTATTCCTACCCGGA
TGAATTCCAGTTATACAGTGACGAAGCTACTGAACAAATAACCATCCATGATTGCCTGAT
CCATCGTAGTGGATTGGGGCCTGAAAGTGGAAATGATTTCCCCACCTATTTTAATGACTC
GTATGATGTGGCCCTTTATAAACTCCGTTACCTGAGAATACCACCCAATTCCGTTCAACG
TATATGTATAACAGTATGGTTTATGCCTTGCCCGGTTACTGTGCTGCCAGGGTGGCTAAT
ACTGAATGGAAAGACTTAATAAAGAGGATCTCCTGGATCCTGGGAATGACCACGGCCACC
ACCAGCTACTATGATTTCGTGGCTCCAGTAATCATGTAACTCCCTACAAACTCCTTAAAA
ACGGAACCATGAAAGCGTATGATATTATTCCCGACCCCATAGGGCCTTCTGGTAGTATGG
CGGTGTCCATAAATGAAATGGTTAACTGGTTAAAATTCCAAATTGCCGACACTGGTGAAT
ATAATGGCGTGCAAATCGTTTCTAAAGAGGAATTAGATGGAACACGCACCGGGAAAATAT
ACACTAGCAATAAAAACACTTCAATGTTACAGGTATGGTTGGGCAATTTCCAATGGCACA
ATATTCCATGATGGAGATAGTGATGCATTTTTCAGCAGGTTACCATCTACAATTCAAAAG
ATATAGGCATAGTTATACTAAACAATGGAGGAAAATATGCCGAAGGTTTTAAAGTCAACT
TAAATGCTAAATTCAGGGAGTTACTAAACAGCAGTGAAAATTATGATCCTGGATTTCCAA
GAAAAGTTCAATTGATGCCACCTGGAAGTCTGATCTTCCGGATACATACGTACCAATCCA
CAACCTCTAAGTGCCTATACTGGTGAATATTCCAGTAATATATTTGACTGATAAACTATA
ACTACGGATAGTAACACTTTAATTTGTCATTATGGGAATAATGGCCAAGCTTTTGATTTA
AAACATTGAGACAATACCACATTTGAAGATCCAACAAATAACCATTATTTCAATTTCACA
GATTTCCACGATGGCTCAGCTCACCAGGTAAACGTAACCTTCACTTTCCACCGGAAAATG
GAACCTTTAACCGCACCGATACTTAATTTTTAAAAATTATTAATCTTTTTAAAAATTAAA
AATAAATGGGGGATAAAGTGTCCCCTTTGTTCTTTTTTTACCATTTCTCTTTTCCGTGGT
TAAATTCGGCAGTTAAAATCTTCTCCGGATCACTGGTCTCTTCTACATTGGGTATGTTCA
GATTTTCCAGAGTTCCGTAGCCCGATGGCACGTAGAAGGTAAACTCAGGGATCTGCCCCG
GCGGCCAGTGCTAAAAAGTAGCTGTGCAGGGCCTGGGGATCGGATTTCATCTGATCAACA
CTACCGGTGTATTTACCATTATTTTCGGTTTTATCTGCATAACAGAATGCTAACCCATAA
AGGGAGTTAATACTCACCTGTTCTAGGTGAGGGTGCGCCGTACAGCATACTGGAGTACGC
GGCCCATTTTGCAAACTCCCAGCTGGGCCAACGAGCCCTGTCCCCATTCCATTCCTGATA
CAAATGGATCTGGATTCATGGTTTCATTTTTGGACATCTCATAGGCATGGTTGGCAATAC
TCATCAAGGTGATCTCCCGGGCAAAGTCATGGCCGTCAGGATTCCATTTTTATTGCTATG
TTTACCTGTATTTACTGCGTTATAGAAATTCCCTTGAGCATTCCGTAGTTTCCGCTTAAC
TGGATATCCAGTGCATCGGACATTATTAAAAATAGATGAGTGTCGAATCCCTTGGTTCCG
GTTTCATCGTAATCAATTACCCCATCACCATTTTCATCAAATCCTCCATGAAATCCTGGT
AAATGGAGGAGCCAGTTAACTTATCATGGGCTTCAGCATAGCTTAAAAAGTCTTCTGCAT
ATCCCAGAGCATGCGGCTGGGATTATAATACATGTTGCCGGTTATCAGTTCAATGAATCT
GGTTTTTCAATTCTACCCAGATGGCCGTCCAGAGATGCTAAAGGGGTGCCAGTGACACTA
TCCCAACCAGTAACATAGTAATGTTGTTGCCCCATTCCCCTTTTTCCCCGTAACTGTACA
GATTATACCTGAAAAGGAGGAGTCCAGTCCTTCAATGGTCACAATGTTTTCCTTCCAATG
GTGGCCACCGGGACCTGGTGAACGAATTCTGTATTCCAGTTGTTCTTCTCTTTAAGTTCC
ATCCCTGGGACATGGGAATGGTTTTGAAACAGTAATTGGCGCATAACTGGTCCAGGGCAA
CACAGTCCAGGGAGGACCAGATATACCCTTCAGGGATTCTAACGGCAATTCCTTCAGGGT
TATGGTTGAGGTTGATCATGTCAATAGAATCCGAAATATGCACCATGAAAACACCCTCCT
CCTGCACCGCCCGGATAACATCGGCCTGAGTTCCGGGCATTCCACGGGTTTTGGTTAAAA
TGTATTCCCCCTTCTCATCTTTCTTAGGTAAACTGGTTTTTTCATCCAATCTCCACCACC
CAGGGCATGTGGGGTAGTTTACCCTTGTAACTGGGAGTATCTGAGGAGGGCATGGCATAT
TTCAGGATTTATTTTCAGGATCAGTACTGGAAGGACACTGGGTGGGATAAAGACCTATGC
CCAGATTTTTAATGGCATTAGTAAGGAGGTCCTGGGCGTGAATTTTCATTTTGGGAACGT
TAATCAGGACACACCCTGGATAAAATGTAAGATCTTTCGGCATTTTCCGGATCGCCCCAA
ATGAGTTAATTTGTGAAGGGTGATTTCTGAGTAGTTGGCTCCTTCGGGAACCGGTACGGT
ACGGCCACGAGTGGGATCTTGAGTTTATTTAAGTCGTAGATCATCAGCCTGTTTCCAGCT
TTCCTGGTGGGAAATAGTTCCCGACCACACTATCCTCATATCCATTCAGGGGATCATCAG
TGTGGATGCGGATGGTGTTCTTTTAGGTACCGGCGCACGAAGTAGAATCCCCAACCCCAT
AGAAGTCTCGGATCTTCCTTCAAATATAGCCTCAGAGGTGATGGTTCTTCCAGCATATTG
ACTCACCTCATTGTAGCCATTAAAAGAGAAGAAGTGGAAGCTTCACCTAAGGCCATCTGG
TGATAATCAATGTCAAGTTCATCGTGGAACCAGCGCATCAAAGCAGCTTATACTGACCAA
TCAGTACAGATGGGCGCGCCCAGACCTTCACCATGGGTAATATGGTCAATTACTTGGGGC
CTACCAGGTTAGGCTTTGAAAAGTAGTTTTTTTCCTGATTGGACCTCTGACTTAACCCGT
TTGAATAAAATCTGTCTCTTTATCCAGGGAAACCAGGGAATAATCAACATGTTGGTAAAT
ATAATCGATCCTTTTTACAATGGATTGCCAGGCTTCAACATCTCCGTCATCAATAACTTT
CTTTAACAGTTGGGGAATATGGGCGTAGGCTTGTGCAGCATCCATCTTTGCTCCGCAAAC
CGCTGACCCTTGGGAATCAGTTTTTTATTTCCAATCTCCGCGTTCTACCCTATCACTTTA
GTATAACTTCCAGTTTTCTCTAAATTATTCATCCCTTTCTCCCATTTTCATTTTTAGGAT
TTCAACTATATGGGCAAAGAATAGGTTCACGTGGTATTAGTCGTTTTTTTGGCTAGAAGA
AGCTAGATTTCACTAGTGGTATGGAATTGGTTTTTTACTAGGCTATTTTCACCCATTTGA
GCTGCATAGGCCCATTTAATATTTTGTTATAGAGGCTGTGTAATTAATTATTCCTTTAGG
TTAATACTCATTATGTTTTGATCTAGACTCTGACCAAAATCAGTGATTATTTCCCTTGAC
CTGGATTTTATCCATGAACTTAATTACCCAATCTTTCTCAGCCTTCAAAATACTTAAGTT
TCTACTGTAGATAGCTATGAAGTTGTAGGGCACGTTGTTTTCTTCCTGTATCTTAAGGGA
ATAGCTTAAAACATGAATACGTTCTTCAATAGACTTTAAATAAAGTTTTAGACTTTGAAT
AATTTCTTCCTGGTTTAAAGAAGCTCATGTTTGCTGTCCCAGGTCAAAAGAATAGATTAT
AGTTCCTTTTTCAGATAAAATAGCTTTTAATTTGCCTTTTAAATGTGGATTTGCCCTTTT
CAGTTATGTGTGTAAACTTTTCAGGTCCTTTTTCCCTTCATTCCTATATTGGTGTCGGAT
CAATCCCTCCTTTTCCAGGCTTTTAAGGATGGGGGTAGGGTGGAATAATCCACATCTGCC
CAGTTATCCATTCTCCTTTTTCCATTATTTCTGATCCGGTAGGCGTAACGATGATGCTCG
CAGAGAAGACCAGTACAGCTGTCTCCTGGTTGGAAATTTCTGTCATGAGTGATATTATGA
TCTTCAAGGTTAATACAATAGGGGAAATTCCTGTAAACCGAGGTTAGGTGTTTAGGGTGG
ATTGAATAAAAGTAGGATTGTTAATGGATATAAATTAAAAAAGGTAAGGGTTTTATAACC
CTGTTCTTTTCTACTATAACGTCGGCAACATCTTTAGCTGACTTAAATGGAAAATCATCT
GAGTTAAAACCTCCGGCGTCGCCAGCTTTAAGTTCAACATCTCCTGATTTACAAGTAGTT
TCTGCTCCATCTGGAAATGCGGATAAGAGTTCCTCAGGCGTGGCTGTGGGAAAACTTGCT
CAGCCAGGGCTCCTACTATTTGTGCGTGTATTTCTTCTTTTACTCCCATTTTATCATCTC
CGTGTAATTACACTTATAACTATAGTTAATTAGAAATATATACTAAACCGTCATTAAAAT
GTACTAACGTTTCTTCTACACAAATCTGACTCCTAAAGCTGTTAAAAGAGAAACTTTTAT
CCGATCCCTTCCCCATAATATAAACTATGGAACGTGTGAATAACCTGAAAGATTCAACAA
ACTACGATACTTCCCGCAAGTTAGAGGCCATACACCGTGATATAAAACGTTTGATGGAAA
GAACCAATCAAGAATATCTGGATTTGATGATGGCCAATTTAAGAAAAGATTTTATAGACT
CAATTACCGTCTACTTATCTGATGATATTGAAAAGGGTCTGGAACAGGGGATGGTGGATC
TCGCTCTATGAGGGACACCTGTAAATCAGTCTTCACTGCTTATTTGGAGGAAAACTCCAA
GAACATCCAGCAGGACATATTTCAGGGGGACCATAGCTCAAAAAAGGATGAATTAAATCA
AATAAGGGAAAAGTCTCCGGTGATAACTGACGATACATGTTTTCAGGAAGTTAACTCCTC
TTTGAAAAGCAACTAAACATTATGGACTCCTTACAAATATACAGTTTTAATGATGAAACA
AAGACTGAAATAGCGGTTATTGATGAAGAAAAATCGTTAAAAATGTATTGGAGCCGTTAT
CCAACCGGCAGAGACTGCAAACAATGAAATACATGGCCTCACAAACCCGTAGCTTTTCCA
CTTTTCCGAGTTCACCGGACTTCGCGGTGGTAATCTCTTGTTTCACCTCAGAAGCTCCTG
AAAACGATCTAATCATGCAAAGACACGAAAGAGGAGATTATATGATTACCAAAAGGGATT
CAATCTTCTATTGTTGCTTGCTAATTTTCAAAAATCTACTGAAGATTGATGAATTGGCTT
AGCTTGACCAAAACCCTCGAATATAAATACCAAATAACAACTAGCTTAATCTTTAAATCC
AATCAAATTCAACTCATTCCTTAATATTTTCCTTTTCCTAAAGCTCAATACAATCTTCTA
TGGTTAGGGAAACAAGTCCTTCTACAATTTCTTCTTCCAGTTTCGTTTTCTGGATGGAGT
CCCTTAGGGGACCGTAAATATTAGCTGCTTTAATTTCAATTCCCTCAACTTCAATTCATC
ATAGAGATCCTCTAACATCTCTGCACTGGAGTGATCAACGAAGGATGTTGCCTCAAAATC
CAAGATTAATAGTTTAGTATCTTTATAATCATTTTCAATTAGTTCTAAAATTTTATTCTT
TATGTCCTCAGTATTCAGAAATATTTGAGATCCATCCACCCGAACTATAAGCACTTCGGG
AATCATCTCTGCTTCCGGACGCCTCCTGATATCCAAAAACTGATCTTTGCCGGCATTTTT
CCTAAAACCGCAATATGGGGATTGTACATTTTATTAATCAGCCCTACCACCGATAATATC
ACTCCAATAACAATACTCTTCCAGTGCCCCGAAGAAGAGCACAAATAACAGAGTTACCAG
GCAATGATGAATTCAATTTTACTGAAGCGGTATACTATTGCTGCTTCGTGGGTTACTTCC
TTTTAGCCTCATCAACCAGCTGGGTTGCTCTATCTCACTTCTTTTTTCGGATGCATAAGT
TATCTCCTACTTGAATTATTTATTTATTTAAATGTTTATTTCAGTACCGGAGCAAGACTA
CAGTGAGGTCCCCGTCCTTTAGGATAATTTATCCAGTGGTTTACCCATTCTTTAATTATT
TTACACTTGTTTCACTGTATAATCTCAGAAAGCAGATGACGCATTGAACATTCTTTCATC
ACATTCTGGCGGAATATAAATAATATTAGAACCTTCAAAGGCTCTTTTAGAATCAATGGC
AGCTTTTATGGTGGCTTTATCCACATCAACCACTTCACCTTCTGCCTCATGGATCAGACA
GGGGTGCTCGGTGCTTTAACTTCTAACCTGGTATATCTTTGCCCATTTCAGATTCAATAA
GGTGGTCGCCTTAAAACGGCAACTTTCGCATTTGATTGCTGCCCCATAATTCATGAATTT
GAGTCCTTTTTCTGCCAAATTATTTTCCAATGAGGGTTATCATTTTATCCTCTCCAGTAG
GAATATATTTAATTCCGCCTTGTATTATAATCCTTAATGTATTATACTAAGTTTTGCCTG
ATTCATATCTTAATTATTTCATTTGCTTAATCTATACCCTGTTTACGAGCCAGTTTAGTG
GCTGCAGCTTTCAGTAAGGCCTCGGTCACTGAGGATGGTATAAAGCGTTCCTTGCGGATA
GTGTGGGCTTTGGTCAGGCTTTTACGATATATTCAGGTTCTATTCTAAAGTTCACGGGCA
TTAACCGGGGCTTTAATGGTTTTCAGAGTTTCACGGATGAACCCCAATCCCCTCCATGCA
AATACATCATCATAATAGTACCTACCCCACATTGTTCACCGTGAAGGGCAGGTTTTGGTG
CTATGTTTCGCCCAGGCATGGCTAACTTGTGTTCAGCTCCACTGGCGGTCTGCTGTTACC
GGCAATACCGATGGCCATTCCACTGGATATAAGGGCCTTTAACCAATGGCTGCACTTTCA
ATAAGATTCTTTAATATCCCCCGCAGATTTAATTAGCATTTCAGCAGTAACTCGTGATAA
TGCTGAGGTAGAGTCACTAAAGTCTTCATTCAGCAGGCGGTGGGTCAGCTTCCAGTCCAG
GATCATGGGTGGTTAGAGATAATATCCCTGCAACCAGAGGCCATAAGCCGGAAAGGCTTG
GCTGATAATCTGTGACAGTTTCAAAAGAGCCTGCTGCGGCAGACCTGACTTGGAAGAATT
AACCTCCCAGATCAACCATCACTGCCAGGCAAAGTGGAAGTCCTTCAACTGAAAATGGTG
GGTAAAGACCGCAGAAGTGGGGTTAAAGCATCTTCCACCGAAACCTACAAGGTCTACCGT
GCACTGGTAGAACTGGAAGAGGAAGTTCCACCGGAACAGACCGATGCCCTCAACTCCCTT
AAAGTGATAAAACAACGCACCCCGGTCCGAGTTTCCCACCGGAGAGCAGAGATAAAATCA
AGAACCAGAGAAGTGAAGGACATCAAAGTCAAAATACTGGATCCAACCCATTTAGAATTG
ATTATAGACTGCGAAGGTGGATTGTACATCAAAGAACTCATATCGGGGATGAAGAACGTA
CTCAACCAAGTGTGGCCTCCTTCTAGGTACTGGTGCCCAGTGCATAGAGTTGGATGTTCT
GGAGGTCAACATTTAGCACCACCTAAGGATAGTTTTATAAACTGCGATACATCATAAATT
AATTCAATCGATTTCAAAGAGCCCATTAACCACCGGAAAGATTCCTACGAATTTTATCTT
AAATTACGAGGTTAGGCTTTATAAGAGCGGATATCATAAATTAACAAGTGTTATCACATA
TACATCCCCAGAGAGTTGAATTCTGCACCTAATAATCTAGAAGGAGCAGGACGACTCTAA
ACAAATAAATTGAAGGCAAATTCAATAATAAATTTAATAACCCATTTCATGGTGAAATGG
AGGTTTTGAAAATGACTCAGAGATCAAGAGGTTTTAGAAGTAAAACAAGATACAAACTTA
AAAGACTTTAAGAGCAGGAGAAGCAATCCCATAACTAAAAAATTCAGACCTTCCAGGAAG
AGGATCTGGTCCATATAATAATCGACCCCAGCGTGCATAAAGGTCAACCTCACCCACGTT
TCCATGGTAAAACCGGTAAAATCGCTGGACAAACGAGGTCAAGCCTCACATTGGTAGCCA
TAAACGATGGAAATAAAGCTAAAAAAATTAATTATACGACCTGAACACCTCAAAATACAA
GAGTGATGGTGATGATTGGGAAAAGTTCTGGAAACCGAACCCATACCCCACAAGGTTAAA
CCACTGCTGGAAGATAGAGAAAAAGTTCATGAACTTAACTATGAACAGAATCTAGCACTG
GATCATGTCACCAAGTTCTCCAAGGTACCAGTGGAAAATGCAGAAAAGCTGGTAGTGGAA
CTGGAAGAGATCATCAAAAAGACTCAGGCCATTAAGATAGCAGATATCATGCCTGAGGAT
ATGGATGATATGCGACTGATTTTTAGCAAGGAAAGGGGATCCCATAAAAAGGAAGAACTC
GAAGATATACTGAAAATTGTGGATAAATACCGGGAAGAAGAGTAAAAACACATTTTTTAA
ATCTTTTTCCTTCGAGTTTACTCCTTTATATGGACTAGTGAAATCGACTTAATAATTCCG
GAATGATAATAAGTCGGAATTGACTGTAACATTTATTAAATTAATTCAGGGTGGTTAAAT
GGAGGATTATGCTATCATTTTAGACTATTTACCTCTGGGTTATAGTTAAGGAAGGATCGA
ATTCATACAAACGTAAACCTGTGGCCCAGGCCATTGGTACTGATGAATTCACTCTGTTGG
AGTTAACACCAAAGGATGATGCAAACCCGGATATTCATGAAAAGGTTTACGATTGGGGCT
GGAAAACGTGAAAAGATCGCCAGGGTTAACCGCAGGCTCCCTTCAATAAGATGACCTCAA
CCGCCAAAATAGAGCTGAGCTACGTTATTGAAGAAATTATAAAAGAAAAGAAGAGAAATA
TGTTCAGTTCTTCAATGAAGCTGGCCCTATATCCACTCGATTACATCAAGATCGAACTGT
TACCAGGAATCGGTAAAAAACACATGTGGGACATTATCCAGGCCCGGAAAGAAGCCCCCT
TCCAGGACTTTGAAGATGTGAAGAAAAGAGTCCCCATGCTATCGGATCCAGTTAAACTTC
TGGCCAAGAGAGTGCTACTGGAACTGGAAGCAGCTGAAGATAGAAAGGGACAAAAGAAAT
ACATTCTGTTCACCCGCCCCCCAAACGAAAATTTAATTAATTTTTCATTTTTATAATCTA
TTTTTTAAACCGGGTTTAGAAGATTAGGAAATGTTGACATAGAGAAACCTCACAGTTGTT
GAAGAAACACCAGATAAGGCTGGATCGTAGGAAAGGCCAAAATTACCTCGTCAACGACTA
TATTTTAGCCCGGATTGTGGAAAGTGCCGGGATCACTACCGGGGATGTTGTGCTGGAAAT
TGGGGCGGGTATTGGCACTTCTGACCATTCCCCTGGCCTGGAAAGCATCTAAAGTATTGG
CTATTGAACAGGATAAGAAAATTGCCAGGTCCTTTCGGAAAGGCTCCGTGACCTCGCAAA
TTAGTAATGTAGAGGTTTTAGTGGGTGATGCTACCCGTATTGATTTCCCCCATTTAACAA
GGTTGTATCCAACTTACCCTACCAGATATCTTCACCCATAACTTTCAAACTCCTTAATTA
CCCCTTTGAGTATGCTATTTTAATGTATCAAATGGAATTTGCCCAGAGAATGGTGGCTCA
ACCAAGGTCAATCCAATTACTCGCGCCTTTCAGTGATGATGAACCTGTGCACACACACTG
AACTCCTCTTAAAGTTCCTAAAAATGCATTCATACCCCCACCTAAAATTTCATCAGCGGT
TATCAGGTTAGTTCCCCAGAAAAACCCCATGGTAAATGAATTCTTCATAAACACTTGCCG
GGCCCTGTTTCAGCACAAGAAAAAGCAAAGCAGCAAGCTTTAATCCAATCATTCCATGAG
ATATCGACCGGGACATGGAACGAAGAGATATACGGGATATTATCCATAAAATGAACCACC
AACTTATGGAGGAAAGGGTCTTTAAGTTGAAGGGGAAGAAATTTTAATAATTTCTGCACA
ACTCAAAGAGTTAATGGAGGATATTTAATGGAGAGAAATAGTGGGAAAATAAAAATCCTT
TTCAAATATTTCAGGAAGAATTCCCAGATCTGGCTGGTAGTTTCAATGAATTGGCGGACG
CACAACGTTCTCTGCCGGGAATGGACCCTAAAACCAAACAACTGGTGAACATCGCTATTC
AGACCGCTAACCGCAACCCTATCGGGGTTAAGATGCATTCAATCATGGCTAAAAGCCAGG
GCGCTTCTCGAGAAGAGATATTAGGAGCGGTAGTTATGAACCTCCATCTTTCCGGTCTTG
CATCGGTGTTGGATTGTCTTCCGCTGCAATTGAAGGTTTAGAATCCACAGAAATTGTTAA
ATAGAGCAAAAATTATATGTTTCTCCCAATTTCCACAGTGAAAATTGAAGTTTCAAATAA
AAAAAGGATTTAACATGTTAGATTATAATGGAATTCATTACCAAACCCATCCCGAAGTTT
ACGAGCCTGCCGAAGATACCTTTCTCTTTGCTGAAAATCTCCAGGTTAAAAGACGAGACC
GTGTTTTGGAGATTGGAACCGGAACCGGTATCACATCGCCCTAATCGTCGCCCGGAAATG
CCGTACAGTGACTGCCACCGATGTGAACCCCCATGCCATTGACTGTGCCCTGAAAAATAT
CATCAACAACAAGACATATAACGTGGAACTGAAAAGAGGTAACCTCTTTGAACCGGTAAA
GGGTGAAAAATACGACCTTATCCCATTCAACACTCCCTACCTCCCCACTTCCGAAGAAGA
AAGGGTTGAAGATGAATTGGAAGCAGCATGGGATGGTGGCGAAGATGGTAGGAAAAATTA
TTGACCAGTTCTTAGAGCTTTTGCCCCACCACCTCAACCCCGGGGAAGGGTGCAACTGGT
ACAATCTTCCCTATCAGATATTGATAAAACTCTGGAAAAACTAGGGGAAATGGGTCTGGA
GGCATCAGTCACTGCCCGCGAAAAGTGTTTCTTTGAAGAAGTGGTGGTTATAACTGGAAA
CTAGAACCAAAACCTGATCCCCCACTATTTATCAGTGTCTTTTGAATTCTCCACTGGACA
TTGCCCATATAAAGTGGTGACTCCTAAAATCTAAATCCACCCCCTAATAACTAAATCCCT
TATGCAGGGTTTAAGTCCAGATTTTAAGAATAAAATAGCAGGGTTGGGGATTTAGATACT
GGAACTTTATATTTTCCGGATCAGTCCTCTAGGAAATCCCGCCAGGTAAGTGTTAAAGGA
TTTATTCTGATTTCCAGAGGAGTGCACATGAAACCACAGTATGGCTATGGTTTCATTGGC
AGCAATCTCCTCAACTAAATTATTAACAAGAATTGGCTTGTTTTGAAAGGTATGATGTTC
CTCAGTCATGTTTTCCGGCCGATCAATTATCCAAAATGCCGTTGAATCCCCATACACACC
GGATCAGTCATTATATAAAGGTCAGTTGAATTCAACAGGACAGGAGTGACCTTAAAAGTA
TAGCAGGCCCATCCCGATCTTTGATTCTTGTAATCCACTCCTGAATGCTCTTTATCCTCC
TCAACACCCGAGTGGGGACATTTTTCTCCCAACTGTTTCTGTTCCCAGAGGGAATCCCTG
GCATTTATAAAGACTAAAATGCTGGTATTATGGTAATTGCAGAGAACAGTACTGGTTTTC
CACTATTATTCCCGAGGAATTATAGTTTTCAGGGATATCTTTCACCGTGATTGGTTCTAA
CGGGGAATCTTCTGGATAGATCACCATGGTAGATTTACAATACCGGGAATCACCCGATCC
ACCACATCAATTCATCATAGTTTTCTTTCAGGCAGTTTATCTTGTAGACATACTCAGGAT
ATTCGATTTAGATTTCAAGGGGGAATCTGTATCTAACAGTCCCGGTAACACCACTCAAAT
CACCGGCTCCATCCCAATCTTTCTGGAGATCCCGGAGTTTTGGTTAACATATCGGCACTA
GCCCGGGCAATCCTTTCCAAAGAAGCCTCGTGAGAACTATCATCCATTTTAGATCCTATC
ATATCCATGGCATCAGCCGAAACACCCAAAACAACGGTGATTATGATAAGGGCCAGCATT
AAATCTACAGAAAATACCATTCCACCTCATCAACCAACCACTTTCCCAAATCAAATTAAT
TCCCATCAAATAATCCCCAGATGGATCCTTGTAATTTGATAATACCCTTTGAAATACTCT
TCTTCAGGAACCGGACCATTATATAACGCCTGAAACTAACAAACAGGCAAACCATATTTT
GAACGGTGGGAATTGTCCAGATAAAGTTTGAAATACTCTTTTCCATCAAAGAAATACAGG
ATTTCCTGGCCAGAATAGGTTCCATCCCCGGTATCATTAAAAATTACATGGTCCGATGAA
CTGGGTGCCTTGGAGGAATTATTGAAAGAGAAAGGGATGGTGCCGGGATTATGAATGTTT
CCATTCCATAATGGGAGCAAACACCTTTCCCTCCAGCCTGCAAAGAAAACAGGACCCATC
ACTGCTTTCATGGTAAAAACCATTCTCTATACAATTTTTCAGGTTCACCAAGTCTCTTGC
TGTTTCCATGGAGAATGTAAGGATCGATAGGGGCATTTTTTAATAGATAACGGAGACGTA
GCATTTTCATAAGCCTTTAAAATTTTTTACTCCCCTTGATTCTAAATATTTGGCCAGGCT
GGAGCCATAAACCATTCTATCACCACCGATAGTCATATTTCCATGGGTTTTGCACTTAAC
GGAGGGGAGTGGATCGTAAATAGGGTAAGATCCTGCTGGTAAGAGAAATATTATGACTCA
TATTCAGCTTATGCTTCAGGCCCCCTTTCAACGGTGATCTTGATTCTAACTCCACACCGA
ATGGATCGTAACCGTTGTCCACCCTCAATATTTCACACTTTGACCTCCATCCCATTGGCC
GGGTACCTGAACAAAAAAGGTCCATCCTCTGCTGAAACTCATCTTTAATCTCTTCTGCTG
TTTGAAAGTGGATGTCCACCGTTAATGACCTCTAATGATTCATCCCGAGTACTTCCCTTC
CTATAATGAGGGAATTTACTTACATCTTGGCTGACTACCAGGATCTCGTGGGAGTTTAAT
GTGGACTGGTTGAATCTCATTTTCCTGCCCCACCACATCTACCATTACTATCAGCAGGAT
AAACACAGGTAATATCAGCAAAAATGAAAATATACTCAGTCACATAGCCCTTATTATCCA
TTTTTTTGCCTGTTTTTTGGTGGTACCCCGATAGGAGAGAATTTGATATGAACTTAATTA
TTATGTAATATGTAAAAGTAATACAAATATAAATGTATTTATAAAACAGAAAATTATATT
ACTATTCCGGTTAACTAAAATGGTAAAAACGAAAAGACAATTTTATTCCATAAATTAATA
CCGAATCCCTAGATATCCTCCTAATAGTATTACTGAACAGGGAATTATATGGCGGGAAAT
CATAAAACATTTAAAGACATCAAGATTATATATGATTTATATGAATTAGATCAATACAAT
AAACCTAATTTAATTACTGGAATTTTTAACTGAACAATTTAATCAAAGCTTAGCGAGGTA
TGTATATGAAAGATATTGTAAGAGGCTGACGTCACATCTCCCAAAGGTATAATCTCATTG
ATCAAAATGTTTACAATGTGGTGAGGCATTTTTCCATAGAGGGTTATCTGCCCAGAATGC
CGGAGGAAAGGCCAATTAGAACCTATAAAATTCAGTGGAAATGGAAAAATAATGAGTTAT
TCTGTGGTACACACCCCACCGATGAATTTAAAAACATATCCTCGTATGCGGTTGCTATTA
TTGAATTAGAAGAAGGAGCTAAAAATCACCAGCCAAATAGTGGATTGTAACCTGATAAAA
TTGAAATAGGCAGATAGAACTGGTATTCCGGAAAATCCGTGAAGAAGGCGATGAAGGAGT
AACTTCCTATGGCTACAAATTCAACTCAAACAGTAAAGTGGGAATTGTGCTGGTTGGTCA
CGGCAGCTGATTACCTATGGTAAAGATGTTTCAGCCGAGTTAGCAGAGATTTACAGGCAA
GAAAGTGATAATCCGGTGGAAATAGGATTCATGAATATGAACAAACCATCCATTCCCTCC
TCCATAAACAAACCCTAGCCGAGATGGGAGTGGAAAGATTGTGGTAACCCCGGCTCTTCC
CGGCACCGGGAGTGCACACCACCGAGGACATCCCCGTATTCTGAGTTGAAAACAATGGGG
ATGAATCTCATGGACACCACCACGAGCATGGGCATGGCCACAGCCACGACCACGGGGAAA
CTGAAGAGATCCACTTTCAGGGGAAAATAATATACACTGACCCCTGGGTCCTGATCCCAA
AATAGTTTCCATAATAAAAGATAGGTTAATGAAGCCCTTTAAGATATTTTTTAAGGATAA
TGTCTTCTAAAGATCTTAAACCTGAGGAAAATCTTAAAGTATCCAGTATTGGTGAGAAAG
TAATCAAAAGACTTCTATCCCGGAGCTTTTCTCCAACCAAATTCTCCTTTTTTGATGAAT
TTTCTTTTAAAAGTCTCAGTGATGATGCCGCACTCCTAGACATGGGTGATAAACATTTAG
TAGTTACTGTCTGACCTTTATTGAATCAGCTCATTTTCCATCTGATATGAGTCCTTATGA
AAAGGGCGTGAAGGTGGTGACAGTTAATGTTAGTGACCTGGCCGCTATGGGGCCCAACCA
CTGGGTTTCATACTGTCTTGGGACTACCCGCGGATCTTCCCCACTGACTTTGATGGGATA
ATGGAAGGTGTGCTCCAACCTGCCAGGAATACGGAATGGACTCATTGGTGGCGACACCAA
CTAATCTGATGAATTAATTCTTAGTGGAACCTGTTTGGGGACTGTAGATAAAGAACATGT
GCTTTTAAAGGAGGGAGCCCGTCCCAACGATGTGGTAGCAGTAACCGGTCCCCTGGGCGT
GGCTGCAGCCGGATTAGAATTTCTACTATCACCCCCACTTTAAAGGAAGATTTAATAAAG
CATCTTAAACCATCCACCCAGAAACTAATCATAGACCATGCTCTAAGGCCACATGCACGC
TTAAAAGAGGGTATTATGTTGGCAAACACCGGGAGGGTGACTTCGGCCACAAGATATTAC
GGATGGTCTGGCCAGTGAAGTGGGTGAACTGGTGGAGGCCTCCCCACTAATGTAGGGATA
ACCTTTTGAGGATTCCATTCCCATCATACCTGAGGTAGAAGAGGCTGCTGCTGCACTAGA
CCAGGACCCCTGGATCTGGCCCTTTATTATGGTGAGGACTTTGAACTCCTTTAACTGTGC
CTCCAGAGGATTTCAAATATTTAAAGGAACAGATGGAACTTCATGAGGTGGGGAGTGGTT
ACCAGTTCCGGAGTATGGAAATAATTGATAAAGCTGGAAAACAAAAATATTAGAGTCAAA
AGGTTACCAGCACTTAGGGTAACCCTCATTTAGTCCAAGAGTTGGTTGTAAATGCCCAAG
TGTTGGTTGTAAATAATATTTATCAAAACCTACCTCCTTAATTTATTGAATCAGGGTTAT
TATAGGAAACAGGGGGTTTAATCATCAAATGGGAAGCAATGCTTTATGAAAAATTGGATG
GAGTATTGAACTGCCAAGTATGTAATAAACGCTGCGTTATCTTTAATGGTAAAACTGGTT
TTTGCAACATGCGCCGTAATGAAGAAGGTGTGATGTACAGTTTAAATTATGCTGCAGTTT
CTTCCATGGCCGTGGACCCCATTGAAAAAAGCCCCTATTCCATTTCTATCCCGGTAGCTT
ATCCTTCAGCCTGGGAAGCGTGGGTGCAATTTGCTGCCCATACTGTCAGAACTGGTCCAT
ATCCCAGGCCAGTTTAGAGGAAATCGGAGTCAGGGACATTCTGCCGGAAGAGGCCATAAC
TATGGCTCGAGCCAACCACTGCAAGTCCATTTCCTGACCTACAACGAACCCACCATGTGG
TTTGAATACACCTATGACTCGGCTAAACTGGGCTCAAAAAAATGATCTGAAAACTGTTTA
CGTTACCAATGGTTATATGAGTTCAGAAAGCCTGGATATTATTGCTCCTCATCTGGATGC
AGCCAACGTTGATCTGAAGGGGATGTCTGATAAATTCTACACTGAACTGTGCCAGGCCCA
TCTGGATCCTGTGCTGGAAAACATCCAGACCATGCACGATGAGGGCATCCACGTTGAGAT
CACCAATCTGGTGATACCCGGATACAACGATTCTGTAGAAGACCTCCAGGCTCTGGTGAA
GTTTGTGGCTGAGGTAGATGTGAACATTCCCCTGCACTTCACCCGTTTCTATCCCCATTA
CCACCTAAGCAATGTACAACCTACCCCGGTGGGAACTCTGGATAAAGCCCAAAAAATGGC
TAAAGAAGCAGGAATAAGGTATGTTTACGTGGGAAATGTCCCGGGAAGTAATGGGGAGAA
CACCCACTGCCCAGATTGTGGAGAACTGCTCATAGAGAGGAATGGATTCACTGTTGAATC
TGATAAACTTAAAAAGAGAAGAAATGTCCCAGTTGTGGGACAAAAATCCATATTGTTTCC
TAGAAACGAATATTGCTTATTTTATCGCTTATTTTTACCATCAATCATTAAAAGGGAATG
AGAATTTTTTTTCAGGGCTCCGACTTTTAATTGGAAAAACTGACCTGCTCGAATTTCTCC
AGTTTATCCAGTGGTTTGGTGGCATCCACCCCCACCTTGGTGGTGGTTCCATCGGATTGG
GCACAGGATCCAAAGACGATCCCCGTGCTCCAGGGACAATGATGATATCTTCATCCCCTT
CACCCTGGTGGCAATGGCGTATTCCACATCTTCGGCATCGAATATGTCCACATCCTCATC
CACCACCACACAGTGTTTAAGGAGGGGTGAGCTGCAAGAGCAGCCATTATAACGTTTTTA
CCATCACCCTGGGTTTGTTTCTGGATAGATACTGCTGCATGTAGCCAGCAACATCCCCTT
CAGTGAGGAGCCACGTTTTTAACTGTGGGTACGGTGTTTTGGACTGAACTGAAAATCCTT
GGCTCTTGAGGAAGGCCCTGCAGGAGTTTATGTTCAAAACCAGCAGGCATTATAGCGTGG
TACATTGAATCATGACGATAATGCATCCTGTCCAGTTCAATCACCGGTTCCATTCGTACC
ACATCGTAGGTATCGGTTAAGTCCACGAATGGGCCTTCTTCCGCGCGTTCATGGGGCATC
ATCCTTCCTTCCAACAGAATTTCACATTCCGGAACCTCTATATCCACAGTTTCACATTTT
ACAAGATTCATTTTGCCCTCGTGGAAGTTGTTGGCCACTTCCAGTTCGTCCACGTTGATA
GGTACGGAAGTGGTGGTGGCCAGAAGGGTGGCAGGGTGCAATCCAATGGCTATAGCCAGT
TCCAGTGGTTGATCAGGGGCTTCTGCCCTCTGGTGGTAGGTGTAAAGGTGTCGGGGGACA
ATGCGTGCCGTCAACTTGTCTTTTCCCAGGACCAGCATACGGTGGATGGAGGCATTCCGC
ACCCCAGTTTCGGGGTCCTTGGCAATAATCACTCCCGAGGTAATGTAGGGCCCACCATCA
CGGGGATAATAAGTCAATATTGGGAGTTTAGATAGGTCCGGCAGCTTCAGATACCGTGAA
GGTATCCTGCACACTTTGCATTCCCCAAGGGGTAACGGGTTACTGATAGCCTCCATTATT
CTCTGGTGATCCCGGGATATCAGTATTTAAAGCCCGGGCTATTTTTTCCTGGTATTGCAC
AGACCGGATACTACTTTAATATCAGATTCCCGAATATTTTCCATTACAATAGTATCTTTA
GGATTTTTTTTCATGAATTCAGCAGCTTCAAGGTTAACTGAAACCCTTCTTCAATTTTAA
TGGTATCGTAATCTTTTCCAAGAGTCTTTAAAAATTCTCGCATGAACACACCTGCCTACA
GTTAATCACGGGTTACATAATAAACATATTAGAACATCAGGGTTAGAAATATCAGACCAT
CAATATCCGATATAATCTGAGGTATGAACCATCAGTTCGTGGAAGTTCCCCTTTCAACTT
CTTTTCATCCCCACCCATTTACCCTAATTATATATTTGGCATATTTCTGCATTATATTTA
TGGGATATTCCTCTGAAAATGTGGGGGAACAGCTCGAAACAAGGTTATAAGCCAGTCCGG
AATAAAATTGAACCTGATCCCTAAACCTGATCTTCAAATTAATTCTAAATACCATCCAAC
TTTTGCGGTAAATCTAAGTAAACTTAATATTATGCCTGGAAATTGAAAAAATAGGATTAT
GTCCAGATAATGGAAAGGAGGATTAAAAAAATATTATCTTTTACAGTTAATATTGCCCTT
GAAACGTAGAAGGTCTTTTTTTATAACCTTATCTCCCTATTCCCAACATTTCAGCGGGCA
AGTATAGCAGCATTACCTCCAGAATCCACAACCCATAGGTGGCTACGGGAACTCCCGGAG
GCATGTTTACTATAGAAAGTAGTGCATCCATTCCTTCCATTTTAATCGGCACATGGGATC
CTTATAACTGGTTTTTCGGTGTAAGCTACTACCGCTCCAGTTACATGGGCTGATAGGCCA
GAAATGGCAACAAATAGCTGGGCATCCCTGTTTCTTTTAAGAAAATTCTCAAACTTATCC
GGAGATCTGACTGGTGATACCACCGAAGAGTCATAAGTGATGTTTAGTTTATCCAGGAAC
ATGGTGGTTTTTTTAGCCACTTTAATATCACTGTAACTTCCTGATATAATTGCCACCTGG
GAGGGAAAATACCATCCCTCATCTTACCGGATGGGTGTTTATTCCCTTTTCACCATGAAA
ATCTTCATTGGTTACTTCTTCCACTGAACCCGGTTCTATTTTAGAGTAGTATTCCCATTC
ATCTGAGAAATAGTTTTTCCTCATCTTCCGCGATCTTTGAATAAAAATCCCGGCGAAAAG
ATGCCAGTTTTTCCTGAACACCAGCATCATGAATACCAATTATTTGAGCAGCCAGTATGG
CTGCGTTTTCACCCCTATCCACCCCTACAGTTGCAACCGGGGCACCTAGAGGCATCTGGA
CCGAAGCAAAAGAGTATCCAGCCCGGCTTACTTTAACATCAACCGGGACCCCGATAACCG
GTTTATGTGTAATCCCTGCGATTATGCCAGGAAGATGGGCTGATAGTCCTGCTATCCCTA
TAAATACTTGCACTCCATTTTTCGCTGCACTGGTAACTATTTTTTTAACCTTTTTCATGG
GTACGGTGCGCCGAGGCCACCCGGAGATCGTAGTATATTTCCAATTTTTCCAGAATGGCA
GTGGCCTTCTCCGCAATTTTAAAATCTGAAGCACTACCCAGTATGATCATAACCTTTGGT
TCCATTATTAACCTCACTTCTTTAGTATAATTCCAACAGGAATTTAACTGACCTTTTATA
CAATAACACTTTGCTTAAACTGATAATAAAAGTTTTAGTTAAATGAAGTAAAGAGAAGAG
AAATCTTATATAATCTTATAAAGTAGTTTGTTTAATTAGTAGTATAGAAATAGAGGTGTA
ATTTAAGTGTATTGGATTGTTCTATTATTTGTACTGTTCATTGCTTCGGTGAAAACCAGA
AGCTCAAAAAAACCAATGACTGTTTCGAGTCATATTGCCCGCTTACAACGAAGAAAAAAC
TGTTGCCAGCGTGATAAAAACTGTACAGGCATTGAATTACGTTGATGAAATAATTGTAGT
CAACGACGGATCCCTGGATGCCACTGAAAAAATGGCAAAAGAGGCGGGGCTACAGTTATA
AGCCACACTAAAAACCGGGGTAAAGGTGCCGCTATTAAAACTGGTTTTAAAAATTCTAAG
AGGTGATGTGGTTGTATTTTTGGATGCCGACCTCCAGAAACTGAACCCTCAGCAGGTGGA
TAAGATGATCCGGCCCATCCTGAATGATGAAGCCGATGTCACCAAAACCAAATTCAAAGG
GAAGCAGGAGAGTAACTGAGCTAACAGCAAAACCATTGTTAAGTTTTTTCTTCCTGAAAT
CAAGTTTGAACAACCCCTTAGTGGCCAGTTTGCCGCTAGAAGGTCCTTCCTCAGTAATAT
AAATCTGGAAGATGACTACGGAGTAGATGTGGGATTGTCCTGGACGCCGATGTAATGGGT
GCCCGGGTTAAAGAAGTGACATTGGTAACATTACTCACTCCATGTCCTCCCTGCACGAAC
TGAACATAGTGGCCACTGAAGTGGTACGTACCATTGTGGACCGTGCCAACAGCTACGGTA
GAATAACCATGATCGACACCTGGGAAAATCCATTAGAATGGGTGTTCTAGGACTTTCACT
TACCACTCTAGGATTCTTTTTCGTCTTTTTCATACGAATACGCCCTTCCTACCTTGCCCT
GTACATAGGGCTGGCCATAATCATAATAGGGATTATAATTGCCGCGTATTACGTTATCAA
AATTATCAGAGCTTCAATTAAAACCATTTTAAGGCCTGATGATAAGTCCCGAATCTGAAA
TCCTTTTTTACATGCATTCCCCCCATTGTCTCGGCACTCATAATGTTTGCCGTCTTATTC
ACCATGCTAGGCTCGGTGCACGTGGACGAGGGTAAAATATCCATTGAACCTGCTGCCAGA
AACGTTATATTCTGGAAGCAACCAGTGAAAATCAGACCATTGATGTGCGGGGCCCTTACA
CCGTGGACAGTGCCCTGGAGAATGAGTTTTCTATTATTAGAATGCCACAGGATGCTCTGA
ATACATTGGAGTTGGGGTACGGGGATACGATTACCATCAATGGGGAGACGTATACCTTGA
ATCAGACTATTCCCGGTGAGGATAGCATACTGCGAATTCCATATGACGCTCGAAACGCCT
GGGGATTAACATTCGGGATGTTATTAGGGATACTGATCTGCGAAATTATTTCCAGGATCT
TTATGCCCAGAAGAACCTCCCTCTAACCACCTCCAATATGACAGTGACTGAAGGCCTTAT
AGTTAAAAACACGTTAAGCGATGGTAAAATAATCAATTTGTACCTTAACAATGAAAAAGT
AGGCACAACTACGGGAATACTCAAAGATGGGGCCTACAAGATCTACGTGAATGGTTACCT
TTACAAAACCATCCAGATCAATCAACAGCAGTTCCCAGAAGACATTCCTAGTGACTAAAG
GCAACAACGTGGTGAAGATCGAGATTGCAGGAGATGCCAAGTCCAGTGCAGAACTCCCCA
CCTCCAATAGTGGAATTTTATTCAACTTCAAGTTCAACAGTTGAATGAATTCTCACATTT
CCCTTTATCCCTTATTCTCTATTTTTTATTAAAAATTAATTTTTAAGCTTGTTTCATAGA
TGGGAAACTGGAAAGGCAATGCCACCTCATTCAGACAAATAAACAGCTCTGATAAAAAAA
ATAGGTATAAAAAAGATATTTAAAAAGGGTGTTAAAGAGGGATACTTAAAAGATAATTTT
AAAAAATAAAAAAAATACAGAGTGTCAAGGGTGTGTTCAGTAGTAAACCTTGACTGCCTC
TTCAATATCGTTGTAAACACCCAGAGCAGCTAATGCTCCTATTTTTCCCTGGGAACCAGT
GACTTCTACCAGTTCCACCCTGCATTTTTGCTACTTTTTCAGCTTCTTCCACAGTTAACA
TAGACCTCTTAGCAGATTTTCCATACTCTCTCAGCTCATCAGGAACATTCAGACCTTTAA
GAACAGCAATGGCTGTTTTATCGGATAAAGTTTTTCTTTGAGTAAACCAACCACCTTCTG
AACCAGGGCATCCTTTTCTCCCGGGTTCACTGCGAAAAACCAGGGCAATGGCCACACAGT
TCTGGGTTTTATTGGATTGTGTGGATACAACTGTACTGTGACATGGTCCAGATAATTATA
GCCCTGCCTGGCAAGTTCTGCGCCAACATTATGGGCTAAAGTCCAAGTAGCGCCTTCCTC
TTTGGTGTCAGTGTCATCAACGCCAATGACTATCTTCTCCATTCTGGGGGTGACCACGGT
TGCTCTTCCCACCTTGGATCCTCCCCCTACGTCCTGAAGTTCTACCCTTTACACCTTCAG
GCCATTCCCCGGCACATGGCAGCACCCACACCGGCTCCAGCCAGTCCGGCATGGACAACC
TTCACTTCATCATCATCCACAGAGACTTCTTCAATCCCCGCCGCGTGTAAACTGGGTTTG
AGGCTTAAATTAGATTTTCCAACTTTAACCAGGAAAAGTATGTTTATTCCCATCTCTTTT
AGCATTCAGTACTATGTCGCTGCTATGCTGGTACTGGTGAGATCATCCACTGGGATCCCG
AGATACAGGGATGGTACTCACAATCTCCACCTTCTGGTCATCCACCATGGTTATGACCTT
TTCGTAGGGTGCAATCCATGGATCTTGAAATTTATCCTTTAAATCTCCGGGGTGAGTATT
TCCATAAACTCTCCCCAAAAATGACTAATTAATTAGACTTTAGATGGACTCGAAAAATTA
ATAAAAAAATAAGGATTTAACCAATCCCACTATTTGAGCCGGTCCGTCATTTTGACTACG
GCTTCCACTGCACGTTTGGCGTATTCAACCCTCTGATGGGCTTCCAGACGGGTCATGCCT
GGTCCGGTGATTCCCAACCCCACTGGTTTATCATAATCCAAAGCCAGGTCTGCTATCTTA
CGGGAAGCATGCTGAACCACGATTTCATCGTGGAAGTTGGCACCTCAATTACTCGCTCTA
AGGTGACCACAGCATCAATATCATCCTGTTGCAGGAGTTTCTTAATGGCCAAAGGCATAT
CAAAACCCCCGGAACGGTTATTACTTCTGTGATTTCAGAGTCTAAAAATTTAGCATGCTC
TTTAGCTAATTCTAACATCATATGAGTGATGTCATAATTAAATTCTGCAACTACGGCCCC
TATTCTAACTTTTACCATTATATTGTCTCCCAAATTTATTTATAATATGTGATTTTTCTA
ATTTTCATTCTATCAATCATGAATGAGTGGTGGATTAATCAGTTCATTAAAAGGCGATTA
AATCATCAGTACATATCCTGCTATGGAACTTAAAGCCATGAGTACCACTATGAAAATTGC
TATCCATTGAGGTCTGGTCATTTATTTTTCTCCTGTCTAGTTATCCCCCAATTTAGAAAC
CTTTTGATGGTGTCCACCAATGCATCTATTTCCTCCAGAGTATTGTAATAATGCATAGAT
GCCTGAACTGTTCCATCCAACTCGTAAGCCCCGATATGCTTTATGGAAGGTATTGCACAG
TGAAAACCACTCCGAACACATATGGATCTAGTTTCATCCAGGTATTTTGGCCACGTCGTG
GGGTTTATATTATCTATATTGAAGGAAACAATACCATAAATATTTTCTGATCATGCCGTA
GAGGGTGACATTTTTCACATCCTGGATCCTGGTACAAGGCCTCGGTAAGTTTCTTACCAT
GTTTTTCCAGTTTAGATAACCCTATTCTTCCCAAATAATCTATAGCCGCACCCAGACCAA
TGAACCCCGCCATTTTGAGTTCCTCCCTCAAAACAGGCCGGGGCCTCGGCTAAATTAAAA
TTATCAAGTGTTACATTTTCTACTGTGCCCCTCCCAGGAGTAGGGGTTCCAGTTCATCCT
GTGAATCTTTCCCACAGTAGAGAAACCCCGTTCCCACTGGACCAAGTAGTGCTTTGTGTC
CAGGGAAAGCCACAAAATCTGCTTTTAGCTTCTTAACATCCACTTTAAAGTGGCCAACAG
ATTGGGCAGCATCAATAAGATAAAGTGATCCCCTGTCCTCTGTGATTTCGCTATCTCCTC
CACTGGTTGCACGGAACCAATTGCATTGCTGATATGGGTGATGGTTACCAGCCGGGTGTT
TTCATCCACGGCCTTATCAACTGCATCCGGGTGAACAATTCCATGTTCATCAGCATTGAC
CATCCTCAGCTCCACTCCCCTGGCGTTTTAAGTTGATCCATCGAATCAGATTGGAGTGGT
GTTCACCGTTGGGAACCACGATGTTATCCCCTTCCCAATCTTCAGGCTATGGGCCACCAG
GTTAATGGCTTCGGTGGTGTTTTTAGTGAGTATTATCTCGTCCGGTTCTGAATTCACGAA
GCGGGCCATCTTGGTCCGGCTTCTTCCATCTTTTGGGTGGTCTTATTTTATGCGCATAGG
TACCTCGGCCTGTATTGGCATTGTAATTGTAGAAATAATCGTTCATGGTTTCCACCACTG
GTCGGGGAGTAGGGTGGTGCTGGCAGCATCCAGATAGATTACCCTTCCAGTAACGGAATA
TCCCTTCTAACATCAGCTGTTTTCATTATATACCTGAAAAATTCTTTTAAATTGGTTATT
AATATGGAAGAAATGGTATATATTTATTAAATTTGAAAAAGTTATTTAAAAACGTGCCTC
TGGAATATTTTGATATCAGGGTTAAATATCCATAAACTATGTGTGAATGTAAAAAATGTG
GAAAAAATAGATTTTAAAAAGGTGTAGAATTAAAAAATAAAATTATTCTACAAATTATTA
GTTTATTTTTCCAGTTTACTTCGGATTTCGGCTGCCATTTCCATGGTGGAGGCGCTCGCT
CGCCCAGATCCACGGTGTAACCACATCATTCTCGGCCAGCACATCGACTAGGTATTTTCT
CAGTTTACGCGCGGCTTCATTTTTCTCTCTCTCTCTCTCTCTCTCTCTCTCTCTTTCCAG
GTAATCCAGCATTAACACCGCAGATAATATCATGGCCGAGGGATTGGTAATTCCTTGACC
CGCAATTCTTGGTGTTGAACCGTGAACTGGCTCGAATAATCCCTGTTTATCTCCGATATT
AGCTGATGGAATTAATCCCAACCCTCCCACCAGCCCGGTTCTCCTGTCAGATAGTATGTC
TCCAAAGAGGTTGGTGGTGACAATTACATCAAACATGTCTGGTTTGGTGATGAAGAACAT
GGCCGTGGCGTCCACGTAGCGGTCATCCAGTTCCATATCTGGATAGTCTTCAGCTACTTT
GTAGAATGTTTCTTTGAATAGTCCATCTGTTTTTTAAGGACATTGGTCCTAGCACTGCAG
TTACCTTTTCCTACCGGTTTTTTTAGCGTATTCGAAGGCATATTTACATATTTTCTCCGC
GGCCTTTCGGGTGGTAACCCTCAGCGCAGTGGCTCCTTCTTCTGTTTCTTCTTCCAGACC
AATATACAGTCCTTCTGTGTTTTCACGTACTATGACAAAGTCCAGGTTGTCAAAAAGAGA
TTTTGTTCCGGGATAAGATTTAACTGACGCAGATTCACGTATAAATCTAATTCCTGCCTC
ATTTTAACAATCACATCAGCTGCTGATTCTCCTGCTGCACCAAATAAACATGCCTGAGAT
GATTTTACTATATCTACTGTTTCCGGGGCAGTGGTACCCCGGTTTTCTCCATGTATTCGT
CCCAGCATCAGCAAATGTGTAATCAAATTCCACATCTATTGCTTCCAAAACATGGAGGAT
GGCCTCCATTACCTCTTTTTCCAATCCCATCTCCAGGGATTACTGCTATTTTATACATAT
GAACACCTGCTTAGTTATTATTTGCATTTTCAGAGAATTTAATTTATTATAAATACCAAT
TATCCCTGAAATATTTTTATTAATTAATTTAACGCGTTTTTCAATCCTTTATCTCTGCAA
GGTGGTTTTTCAGGTAGCTGATTAACCTCCTTCACTCATGATGCTCCATCATAAATTCGG
TAGTGGTTTTATTTCAAACTCCTTGGAATTGGTAACATCCTTCAAAACACCTTCATCTAT
GTCTATCTGGATTTCATCCCCCTCCTCTATATTTTTAGAAATCCCTTTGGCCTTCTATGA
GGAGTAATCCCATGTTTATGGAGTTTCGGTAGAATATTCTGGCGAATGATTCCGCCACCA
CTGCCGATATTCCTGCCCCTTTATGGCTATCGGTGCGTGTTCCCGGATGATCCGCAGCCG
AAGTTTTCCCAGCCACTATGATATCCCCCTTTCCACTTTTTTGGCGAATTCAGGATCATG
ACCCTCCATAACACAGGCTGCCAGTTCTTCTTCCCCGGCTAAGACCAGATAACGGCCGGG
AACAATAATGTCGGTGTCAACATCATCGGGGAATTTCCAAACCTTTCCTTTAAGTACTTT
GTCCATAATTACCACCTTTTTAGTATAATACGATGCTTGGATACTTTTTTATCCTTTGAA
ATTTTCTCATTACGCTTCTTTGAAGGAATAAAATTTAAATTATCTTGGATCTGCTATTTC
TCCCTAATTGCCGATGCTGCAGCCACTGCCGCCGAGCTCAGGTAAACTTCTGCTTCCGGA
CTTCCCTGTCTACCCTTGAAATTCCGGTTGGAAGTGGATAAACTCACTCTCCAGGCCCCA
GGAGTCCGACATGGCCCCCAGGCATGGTCCACAACAGGGGTTACATACCAGGCTCCAGAA
TCCACAAAGATGTTCATCAGGCCCTCATCCAGTGCGCCTGATCGGTAAATTTCACGAGAG
GCGGGTATTACCAGCATCCTTACTTTAGAGGATACCTGTTTTCCCTTCATGATTTTGGCC
GCAACCCGTAGATCCTCCAGTCGTCCATTGTGTACAGGATCCAAGCGAAAACCTGGTCTA
TGGGTGTTCCTTCCACTTCACCCACTGGTTTAACATTGTCTACATTGTGGGGCAGGCTAC
TTGTGGTTCCAGGTCGCTGACGTCTACATACATGGTGCTTAATGATTCTGCATCTTCGTC
TGTTTGGAAAACTTCATAAGATTTGTTAGTCCTCCTTTAAGGTAGTTTCTGGTTTTTTCA
TCCACTTCTACCATCCCTGTTTTTTCCTCCCATCTCTATAGCCATATTACACAGTGCCAT
CCTCTCTGATATGGACATGTTACGGGTGGTTTCCCTCCAAATTCACAGGCCTGGTAAGTT
GCACCATCTGCCCCTATTTGGCCGATTATATCCAGAATAACATCCTTAGAATAGACGTGT
TTACCGAGTTCGCCTTCGATGTCGAATTTTATGGTTTCAGGACCTTGAACCAGAGTTTGC
CTGTGGCAAACACCATGGCCATGTCCGTTGATCCGATTCCCGTGGCGAAGGCACCTAAAG
CTCCGTGGGTACAAGTGTGAGAATCTGTTCCCACAATTACTTCTCCTGGATTACGTGACC
TTTTTCTGGTAGTACCTGGTGGCATACTCCTCGTTAACATCGTAGAAATTGTTTATTTCC
TGTTTTTCCACGAATTCCTCATGAATATGTGGTTTTGTGCTGCTTCAGGAGTCTGCTGGT
ACCTGGTGGTCGAAGAGTACCACGATTTTCTCAGGGTCCCATACTTTTTCCACCCCAATT
TTCTGGAAGGAATTCACCGATAAAGGTCCAGTTAGGTCATGGGTCATGGCCACGTCGATG
TTGGCCATAACAATAGTTCCCGCCTCTGTTTCCTTTAGTCCCGCTGCTCTCGCCAGTATT
TTTTCTGCCATGGTCATGGACATTTGATTTCCTCCATTTAAGTATGAATTTGCATGAATA
ATTCCTTGATTTTTCAATCAATCGGCTTATTTTTAGTCTTCAGGAGTGATTCCTTTTAAA
CAAAATTTATAAACCATAAATCGTGAAGATGCTCTGGTTTCTACAATTTGGAAACCGTGA
TTTTGTTTACAATTTTCAACGAAGTTTTCAACTTCTTCCGGTTCAATATCTTTGAAATCT
TTTTTATGGTATTTTTATGGATCTGTTTGTGCATTTCCATTATCTGGTTACCTTTTGAGG
TTAACTGCAGGAAATAGAACCGTTTATCTGAGTCGGACTGAATTTTGTTTACTATTCCCA
GATCAATTAACTGGTTGATGGCAATGGAAACTGTTGATTTTTAACTTCCAGTTTTTTTGC
CAGTTCAGAAACACTGATTCCCTGGTTTTTATCGATCAATTCAATGTAATACAGTTGTCG
TAGAGTGTATTCTTTTAAATCCCTTTTCTAAGTTGTGTTTGGAATTTTCTCATTAAATCG
CTGAGTTTATCCATTGATTCTACCAGTTCAAGCTCCTGATTCATGGTTTTTCACTCCATT
AAGTACATAGTTTTATCTAACTAACTATTATATATAATATTCTATTTCTCCTGAAATTTC
TGTCCATAAATGACCGCCTCCAGCAATACTAGGATTACTTCTCAAAAGCTCGGACTAATC
ACTTTGTATATAATATATAAGATCAATGAGTGAAGAGAAGTGCAAACCAATAGTAATAAG
ATATATATATTATGTAATACAAGTGATATATTGAATATGATAGATGATTTAATAATATGA
CCCAAGAGAGATAGTGGTGAGGGAAATAAAATGAGGGAAATTAGCCAAGAGATAAAGGAC
GAATATGGAAAATTAAGGACAAAATCTCATATGAAGAATTCCTAAAAAAGATGGAAGAAT
ATAAGGAAGAAAATGCGGATGTAAGTTTTATTGACGATATTAGCATAGCCCAGATGGTAG
TAGGGAACTACATTACCGAAAAAATGAACCTACCGAAGAAGTAAAGGACTTCTGGAAAGT
TGCGGATTTAGAAACCGGCACCCAACACATAAACCTACTGGGGCGAGTAATGAGTATTTC
CAATGTTAAAAAATTCACCAGCAAAAAAGGAAGAGAAGGAAAACTGGCAAATTTAATCCT
GGCCGATGAAACCGGAGAATAAGAGTGGTCTTTTGGACTGAAAACATCAAATTGCTGGAT
AAAATCCAGGAAGGAGATGTGGTCCAGATCAATGATGTGGAAGTAAAACAGGATTCCGTG
AGGATGAAACCCACCTCAACCTACATTCTTCCCTGGAAAAGTTGGATCCAAAAGAATATC
CTGATTTACCCCATACAACGATAAAATAACCCCTTTAAACGAAGTTAAAGGAGATGAAGA
GGTTAACGTGGTGGGCCGTATCACCCGAGTTCCCCGGATAAGAACCTTGACCGCGATGGG
AGAGATGGTAAAGTAGCCTCACTGGAACTGCAGGATAAGAGTGGCACCATGCAGTTAACC
CTGTGGAACAAGGACACCCAGATCATCGAAGATCTGGAACTGGCTGAAGGAGACGCCATT
AAAGTAGTGGGGCTCAAAGCAGAGTTCGTAATGGAGAAGTATCCTTAAACCACTCCTGGA
TTGGCAGAATAGTCAAAGGAGACTTTGACGTCCCCGAATATCAGGAAAATATTCTCAAAA
TAGGTGATGCCCACTGAAATAAGGAATGTCACCCTTTTAGGACTGGTTAGCAAAGTTTAC
GACACTATAACCTTCGAACGAGACGATGGAACCACCGGGAAGGTGAAGTCACTGGAGTTG
GAAGATGATACTGGCCCCATACGGGTTACCCTATGGAACGATGACACTGACCTGGATGTG
AAGAAGATGGACCTCCTGAAAATCATCGGAGGAAACATTGAATTTGATGATTATTCTGGC
ACCAACTACCGGGTAAACACCAACTGGAACAGCAAACTAATAGTCAACCCCCATTGACAA
TGATTTAAAGGTTCTCCTGAATGAAGTGGGTAAATACCTGAAACCAGTGAAAATTGGTGA
TTTAAACAACATAGAAGAAGATGGAGAAGAAGTGGATGTTGTTGGACGAGTGGTAAACCT
TTACGAACCTAACGAGTTTCAGCGAGACGACGGTAGCATGGGAATGGTGAGAACTATTGA
AATTGCCGATGATACCGGAATGGTGAGAGTTTCCCTGTGGGATAACAAAGCAGAACACCC
TATGAAAGAGGGAGATGCCATTAAAATCGAGAATGCCCGTAGCCGTCTGGGGGATTACCA
AGTAGACCTCAGTGTGGGTCGGACCTCCCGAATGGTTGCCCCCTCCGAAGAGGAGATCAA
AGCACTTCCCTCTCTTAAGGATGTGGAATCAATGATCTACCAGACCAAAAAGATCCAGGA
ACTGGCAGAAGGTGACCGTGATGTGAGCCTCTCCGGCCGGATTTTAAGCATAGGAGAACC
TACACAATTCACCAAAAGTGATGGTAGCTCTGGTTTAGTACGTTCCATAGAGATAGCCGA
TGAAAGTGGAGTTGTACGAGCATCTCTCTGGGATGACCAGGCCAATGCACCCTCAAAGAA
GGAGAAGCCATTAAAATTGAAAACCCCCGAGTTACCCTGAGAAACGATAACATAGAACTT
AGTGTGGGTCGAACAACCCTTATAAACAAAATCAGCGATGAAGAAGCCTCAGTACCCAGC
CTAGAGGAGATAGAAGGAAAATTATACCCTTCTAAAAAGATTGAAGATATTGAAGAAGGG
GACCAGAACATCAAAGTAACCGGGGAAGTGGTGGATATCCGTGGTAACAAAATACTCTTT
GAGATGTGCCCTAACTGTAATAAAAGAGTTAACTGGGTTGATAATGCTTATATCTGTGAT
ATATGCGGAGAAGAAATTAAAAAACCCAATATGTTAATGATCATCGGTTTATTGCTGGAA
GATGACACTGGAACCATAAGTATCACCTTTTCCGTAAGGCCGCCGAGGAAGTCCTGGGCA
TGACCACCTCTGAAGCCGAAGAAATCATTGCCACAACGGGAGATGAAGGATCACTAGAGG
AAAAGGTGGGTGATCTGGTGGGCCAGCAAATCACGGTGATCGCCGATGCCAGCTTCGACG
AGATACAATGGGGAAGTGCGTTTAAACGCCAGGAAAACACTGGATATTAAACTTTAATTA
CTGCTAATGGAGAATAAAGTTTAATAGGCACTTTCAAACCATTGAAAACCTTAGAATAAT
TAAAATACAAGAAGATTAAACAATTTCAAAAGGAGATTAACATGGTGGAACTGGAAGACT
TACCCAATGTGGGGAAAAAACCGCTCAAAAACTAAGAGATGCTGGTTTTGCAGACATGAT
GCGACTGGCAACAGCTACCGCTAAGGAACTCAGTGTCAAAGCGGAAATTGGTGAAGGAGT
TGCTGAAAAAGTGATTGAAGCTGCTCGTAAGGCAGAACAGATCGATTTTGAAACAGCCCT
GGACGTAATGGAAAGGAGAAAAGATGTTGGCCGGATAATCACCGGAAGTACAGGATTAGA
CGAATTAATTGGCGGAGGAATAGAAACACAAGCCATAACCGAGGTTTTCGGAGAATTTGG
GTCCGGTAAAAGCCAGATATCCCATGAAATTGCAGTAACTATTCAGCTACCCCCAGAAAA
AGGAGGATTATGTGGAGAATGTGTTTTCATAGATACTGAAAACACTTTCCGGCCAGAAAG
GATAAAACAGATTGCTGAAGGATTCAATTTAGACGTGGATGAAGTTCTGGGTAAGATCCA
CATTGCACGGGCCTTCAACTCCAGCCACCAGATATTAATGGCCGACAAGGTCAACGAACT
CATTCAGGGCGGTGTGAATATCCGCCTGGTAATTGTCGACTCTCTTACTTCCCATTTCCG
TGCAGAATACGTGGGAAGGAGTCTTTAGCCATCAGGCAACAGAAACTAAACCAGCACCTG
CACACCCTGCAGAACATTGCCAACACCTACAACGTAGCTGTCTTTGTAACCAACCAAGTA
CAGGCCCGTCCCGACGCCCTTCTTCGGAAGCCCCACCAAGGCCATTGGAGGACACGTTCT
GGGACACGCTGCCACCTACAGGATATGGCTCAAAAAAGGATTGGCTGGTAAACGTATTGC
CCGGTTAATGGATAGTCCACACTTGCCAGAAGGGGAAGCAGTGTTCAAAATAACCACCGA
AGGAATAGTAGATTAAGGTGATACTAAAGATATCAAATTAATCAAATTATTCCTTCTATT
TTAACATTTTTTATTACATGCAATTTATATACTACAGCCATTATATACTACAAAATTAGT
TCTATGAATACTTTAATTTCCAGAATTATAACCGTCAAGGCCAAGTAAAAGTAGATACTT
TCCCCATGTTCGATTTTTAAACAATATACCAATTTACAGCCGATTTTAGGGAAAAATATT
CCTACTATATAAAGCTGTTTAAAATTTTTTATAGAAAACTTTATATTTAGATCTGATTAC
ACCCTAAATCATAAGATTAGTTTACTATCACAATGTGGAAAAAATAGGTGATCTAATTGG
CAGATGAAAATAAGCAAGAAGCAACTGAAGAACCAAAAATCGGAGTCTACGTGTGTCACT
GTGGTATCAACATCGGTGGTGTAGTTGATATTGAAGCAGTAAAGGAATACGCAGCAACCC
TGCCTAACGTGGAAAGTATCCGAAGAATACAAATACTTCTGTTCAGACCCTGGACAGGAA
ATGATTCAGAAGGATGTTAAAGAAGGTAAAGTTAACCGAGTAGTAGTGGCAGCATGTTCA
CCTCGTCTTCACGAACCAACCTTCCGAAGATGTGTGGAAGAAGCCGGGCTTAACAAGTTC
CTGTTCGAATTCGCCAACCTGAGGGAACACGATTCCTGGGTTCACATGCATGAACCTGAA
AAAGCAACTGAAAAAGCCAAAGACCTGGTCAGAATGGCCGTTGCCAAAGCCAGACTCCTG
GAACCACTGGAATCATCCAGGGTTAAAGTGGATAACAAAGCTCTGGTTATAGGTGGAGGA
GTAGCCGGTATCCAGTCCGCACTCGACCTGGCTGACATGGGATTCGAAAACCTACCTGGT
GGAAAAACAACCTACCATCGGTGGACGAATGGCTCAGCTGGATAAAACTTTCCCTACCCT
GGACTGTTCCATGTGTATTCTAGCTCCTAAAACTGTGGATGCAGCAAAACACGAAAACAT
CGAACTCATCTCCTTTGCTGAAGTCAAAGAAGTCCACGGTTACATTGGTAACTTCAGCGT
GGTAATTGAGAAGAAACCACGTTACGTTAAAGAAGAAGAATGTACTGGTTGCGGAAGCTG
TTCCGAAGTATGCCCAATCGAAATGCCTAACTACTTTGATGAAGGTATGGGTATGGTTAA
AGCAGCTTACATCCCATTCCCACAGGCAGTACCACTGTGTGCTACCATGGACAAAGATTA
CTGTATCGAATGTCACCTCTGTGACCAGATCTGTGAACGTGGAGCAATCGATCACGACCA
GGAAACAGAAAGGATCGAAATTGAAGTTGGTACCATAATCGTAGCAACCGGTTACGACCC
ATACAACCCAACCGAGAAGAAGGAATACTCCTACGCCGATGCTCAAAACGTCATCACCGG
TCTGGAACTGGAAAGATTGATCAACGCATCCGGACCTACCATGGGTAGAGTCTTAAAACC
ATCAGACGGTGGACACCCCAAAGAGTGTGGCTTTCATCCAGTGTGTGGGTAGCCGTGACG
AACAGATCGGTAAGAAGTACTGTTCCCGTGTGTGCATGTATGTACGCCATGAAAAACGCA
CAGCTCATCATGAGATCATGAACCTGACACCGAAGTCGCCATTTACTACATGGACATCAG
GGCCTTCGGTAAAGGATTCGAAGAATTCTACAGAACCTCCAGGAAAAATACGGTATCAAA
TTCATCCGCGGACGACCAGCTAACGTCCTGGTTAACCCTGATGAAACCCTGACCATCCGT
GCAGAAGACAGCTTACTGGGTAAAGTCACTGAATACAACTACGACATGGTTGTTCTCTCT
GTTGGTTTAACCCCACCAGAAGGATCTGAAGAACTCAGACAGACCATCGGTCTATCTAAA
TCTGCTGACGGATTCCTCATGGAAGCTCACCCCAAACTACGACCAGTTGACACCTTAACT
GACGGTGTTTACCTGGCTGGTGTGGCTCAAGGACCTAAAGATATTCCTGACGCCGTGGCC
AGGCTTCTGGTGCCGCTGCCCGAGCAGCAATACCCATGGTTAAAGGTGAAGTGGAAATCG
AACCAATCGTTGCTGTCGTGGACTCCGATGTCTGTGGTGGCTGTGAAGTATGTCTGGAAC
TGTGTCCATTCGGAGCAATTGAAAGGAAGGACGAACAAGCAGTTATTAACGTTGCACTCT
GTAAAGGATGTGGTACCTGTGTAGGTGCCTCGCCCATCTGGTGCAATGGACCAGCAGCAC
TTCAAAACCAACCAGATCATGGCTCAAATTGAAGCAGCCATGAACCTAGGTAAATAAGGG
TTAAAACACCCTTTAACTCTCTTTTTATTTTAATTAGATTTATTTTTAAAATTAATTAGA
TATTTAAAAACCGTTAATGTAACTAATTCTGACTTATTTTTTATAGCCATTATCCATTTC
TTAAGTAAGAACAGTTTAATTTAAGACCACTTAATCATCACATTTTCACCTATCTTTAAA
CCATAGCTCCACCCCTTTAATATCAACAAAAATAATAATTCCATATAGCCAGGAATAAGG
TTAAATCTGGAATAAAAGGGAGGGTGATCAAATGGATTATCAGGAACTGGGTAAAAATTG
AAGGATATTCTTAAACTGGAAGGGAACCAGTTGCTCTTAAAATGGGTTTCAAGAGAACCA
AGGGATATTCCCGGGAAGAGGAAAAATCAAGGTTTTGTACCAAGCTCAACAAGGCCCTAA
ATGGAGAGACTTTTTTTTCCACCGTTGAAGAAGAGGAATGCATGGGTGGTTTGAGGTACA
CCGGAATGAAAGATCCAGCAATTTCCCCAAAAACATGCAAAGCGGTTCATTTCTGGTCCC
TGGAGGGCTTACAAAAATATCCCGGCAGTACAACGCTCCTGGAAAAACAATCTGGCAATT
GACCCCGGATCTTCGTGGCCATACTATTTGCACCATTAACCGGCCGAGTTTGAGCCAGAT
GTTATATTCATTAATGGGTAATGCCACCCAGGGGAATGGAATTACTGCACGCCAAATGCC
TACGACTCGGGATCACACGGTCTTGGAGCAGATTCAGGGCCCATATGCAGTTCGATGGCG
GCGGTGCCCTATCTCACCAGGAAAGTCACCTACGGATTTGGAGATATCGGTTCCCGAAAC
AACATGAAATTGAAAACTGAGGAGATCATGGTGAGCCTGCCGGCAACTGACCTGGAAAGG
GTGGTGTTGAACCTGGAAGAAATGAAAACAAAAACGTTTTTCCGTTAAAATAAAGATTAA
TCCTCTGTAAATTGAAAAATCATCCTTTAAACTATTTTTATCATTCTTTTAAATATTGGT
GGGAAGATTGGAAAGTATTTATATGGCCTCAATTTTATAGTTCCCTATACCAAACCCGTT
AATGTAAGATCATCCCTGATTTTGTCGGGAGGAAACATATGTCAGACAACGAAAAATACG
CCCAGGAAATAAAGGATATTACCTAAAACATCACCAATGGATGAAAAACAGTATAAATCT
CATTGCAGTGAGAACATCACCAGTATAAGCGTCAGAGAGGCCTGGCACACTGACCTATCC
CACCGTTACGCAGAAGGACTGCCATGCCATCGGCTGTACGGGGGATGCCAGTACATCGAC
GAGATCGAAAATATCACCATCGATCTATCCAAAAAGCTTTACCATGCTGAACACGCCAAT
CGTACAACCCATATCAGGCGTGGTAGCCAACATGGCATCTTTCTTTGTAGCTGATCACGA
TGATGGAATGATGGCCCCGGAAGTTCCAGTAGGTGGACATAGTTAGCCACGCCAATGTCA
GTGCCGCCGGTATCCGAGGACTCAAAGTATCACCCCACCTTCGATGAAGAAAAGATGAAC
ATCGATGCTGACGCCATGAAAAAGCGAAATAATCGCCAGCAAACCAAAAATAGTCCTTTA
GGCGCGGTGTTCATTCTTCCCCCACCCGGTGAGGAAGCCCGTGAGGCCGCCGATGAAGTG
GGAGCCAAAGTAATGTGGCGACGTGCTCATGTTCTGGGACTAATCGCTGGAGGCCAGTTC
CAGGACCCATTAAGAGAGGTGCTGATTTAATGGCTGGAAGTACCCATGCCGACTTTCCCC
TGGACCACGGGAGGTATAATTCTCTGTGAAGAAGAATTAAAACACCAGATTGACGATGCA
GTCTTCCCTGGTGTGGTGAGTAACCATCACCTCCACCACCTGGCCGCCCTGGGTATTGCC
ACCGCAGAAATGGCCGAATTTGGAGAAGCCTACGCTCTGCAGATCATTAAAAATGCCAAA
GCCCTGGCCCAGAACTTCCACGAACTGGGTTTCAAGGTACTGTGTGAAGATCTGGGTTTC
ACTCAGATCCCATCAGGCGGCCATGGACATGTCTGGCATTGGAAAAGCCTCCAAAATGGC
CAAAGACCTGGAAGCCAACAACATAATCCTCAACAAGAACCTCCTACCATGGGATGATGT
TAACCGCTCCGATGACCCATCAGGTATAAGGGTGGGAACCCAGGAGTTAACCCGCCGTGG
ATTAAAAGAATCCCACATGGCAGAAGTTGCCGAGCTGATTAAAAAGGTAGTTGTTGAAGG
TAAAGAAGTTAAAGATGAGGTATCTGAGTTCATAAGTTCCTTCGACACCGTGCACTATGC
TTCCCGCAGTGATAAAGCCTACGATTACATAGAATTTTAATTTAAATTAATTTTTAAATT
AAAGAACCATCTATCCTTCAAGTTTGGCAATAAATTCCCAACGTAGGAGAACAGTTTAAT
GAAAATAGCATGGGCCTTCACTGGAGCAGGTCACCTGCTTTTGGAAAGTGATGGAAACAC
TGGAGAAAGTCGCCGGTACACATCCGGTGACGGTGCTCCTTTCTGGTGCTGCTGAAGAAG
TTTTAAAGATGTACGGTCTTTTTAACCGTGTGAAAGCAGTTACTGGAGGATATTACCAAG
AACTGATTCTGGAAAAGGACCAGATGTGGAGTTATCCCATATCTGGCCGTTTTTCCTTGC
AGGAAGGTACGATCTACTGATTGTTTCCCCACCACCTCCAACACCATTACCAAGCATGGT
ACACAGAGTGCCGACAGCCTGGTGACCAACGTCGTGGCCCAATCCGGTAAAGGAAAGATC
AAAACCCTGCTGGTACCAGTGGACCTGGAATCCGGAGACCTGAAACAGTACTCCCCTCCA
AACTGGAACTGGAGTTATGTCAAAACTGCGATACCTGTGAAGCTGCTGCCGCTTGCCCCC
TGACGCCATCACTCCCGGGATTGAGATAAACCTTCTTAAATGTGAAGGATGTGCTGCCTG
CCAGGTGGCCTGCCCCTACGGTGCAGTGAGTGGGGGTAGCATCATCACCATCCACATGCG
AGAGATCGATGTGGAAAACAGCAGGAAACTACACAAATTGGAAGGGGTTAAAGTTCTTGA
AGATCCTTCAACAATCCTATCTTTAATACAGGAATAAATTCCCCTCATTTTTTTTTTAAT
TTTAATAAACTGTAGCCCCTGAGTCTATCTAATTTTAAATCTCACGATTAAAATTCCCAA
TTGACCCTGATAGTTTTTGAAAGATAATTAAGCTTGAAAATCATATTAATACCATGGACC
ACTCCTAAGCTGGACCATTATTGGAAACATGAGGGGGACTAAAAATGGCTGAAGAGCATA
AAAGGATAGATTTTCTCTTGGAAGAACTTAAAAATGAGGATTGGAAGGTTCGTGAAGATG
CTGCTGAACTTTTAGCGGAAGTCGGAGAGCCGGATGCCATTGAACCACTGATTGAAGCAT
TAGATGATGAAGATTGGCATGTTCGAGAGGCAGTTGCCCTGGCCCTGGGGGTTTTGAGGA
CGAACAAACTGTGGAACCTTTAATTAAATCCATGTCTGATGAAAAAGCCAATCGTAAGGT
ACGGGGCTGCACTCAGTCTTTCCATAGTTGGTGACCAGCGGGCAGTGGATGTACTTCAAA
GGGCAACTGAAGATGAGAATCCAGTGGTGCGAAAAGTTGCTAAAGTAGCCCTTAAAGAGA
TTGAAATCAGACAATGAATCATAACATAGATCAAGTTTTTGGAATAGGTTAATTGAAAAA
CATGTCATGTGTTCTTATATAGTTTAGAGGGATAAAAATATGGAAGCCAATGAACAAGTG
AAAAATGCAGTATTTAAACTCTTAGAAAAGTACTCTCAAGGATATCAAGATAAAGATATT
GAGGGGATGTTGAAACTATTTGTTCCAGAGGATGATCTGGTGGTTATTGGGACTGGTTTT
GATGAATGGGTTAAAGGGAGTGAAGAACTACGCTGTGGCTTTGAAAGAGACTTAGAACAG
GCCACCCGCATTCGAATTAAATACCGGGATGTTACCATTTCTGCCTCGGCCAAGTGGCCT
GGTTATCCTGCCATATGAACATGGAAGCTCATGTAAATGGTCCGGAAATATACTTACCGG
CCGATTAAGTGCAGTTGTTGAAGAAAAAAACAATGAATGGCTTTTCGCCCATTTGCACTA
TTCTTTACCTGCAATGGATCAGGAAGAGGGTAAAGCATACCCTGAACCTTAAAAATCCTC
AATCATCTTCCAATAAGCCCAGGAGGTATGCAGTCATTTCCAGCTCTTCTCTGGCTATAT
AGTCTTCCAGGCGGTTTGCGAATCTTCAGTGCCAAAGGGATAATACCTTCCTCAAAGTAG
GTATTGAGATGGATTTCATCCCCTGGACTGTGATTGGATCCGGCAAACGTTGGATTAGCT
TACTCAGATCATCACCTCCCAGCCCGGTAACCTGGTAAGTGACATAATATCGTTTTAAAC
TATCTGAAAATCCATAATCAATGATTTTAACCTTCAACTCCACGATATCCCCTCTTTATA
TTTTTATCCCCTAATCTGAAAGTCAATCCTATCTCACCTCCCCCTTCCCACCACTGCCCT
GCTGGTTATATGATTCAGGCCTGTTCACAGGTGAAATCCAATTCATCACCGATTTCTGTA
TTAGATTCTTTTAATTTGCCCTTTTCCAGTTCTATTACATAGCGTGCTGGTGCCACTGGA
GTGTAAGTGGTCCAGGGATCAAGAGTAACAATGTCCACCACCTTTTTTCTGAATCCGCGA
AGATGACATCCAGGGGGTATACGCATGAAGAACATATGGATAGCTGATGCCCTTCTACTC
CTATCAGATGGCAATTTGAGGATTAAACCCCTTTCTAAATTTTTTACCATCATCAATCCC
TTGAATCTGGAGAAAAAACTGTTGGCCACATCGGCATTTCCCAGATTAGTGGCTTTAGTT
TTATTCACCAGGAATACATAACTCGATTTTTCACTGTCCGCCATTATTACACCGTAGGTT
ACCTGTTCTGGATTGGTACTGAATCCTTTATTTTAGTTTTTGTATCTATTCCCTATACTA
TCTAAGGTTTATGAAGGATTAAATTTTGGATTAATCCGTGAATAAAAATTTAACCGAATA
ACTATTCCTAGTCACCTTTTCTTGCCAGTTCTAGGAAACTAAAGAATATCTACATAATAT
ACTGATTTCCATATTTATTTCCAAGATTAGGGAATTATAAAAACTTTTTCAGTCATTAAA
ACTTTTGAATTGGGGAAAAAGTGATGTAATCCTTTAAATTAGTGTAAACCAATGTGATGT
GCAGGGGAAGGATGTGGTGCCCCTTCTTGGCCTACCCGATCCTACCTTAAATCAAAAAAA
CACCGATCATTTTTTATATCATTCAAGCCAAATGGCATAGAGTACACATTATGAGTATCA
ATTAAATAGAAAATAAAAAAACTATGGTTGGAGAAAAATAGCCCAGTGAATAGTTTACCT
AAATCATCATAATAGGTTTTTTATAGTTTGAGGGATCTTGTATGAGAAATATTTTCGTTG
AAGAGCTTATTCAAAAGCCCATTGAGGAGCAAGAGATAGAAATCGTGGAAAGGAAAGGTA
TCAGCCACCCGGACAGTATCAGTGACGGAATTGCAGAATCAGTTAGCCGTGGCCTGTGCA
ACGCTTACCTGGATCACTTCGGAGGTGTACTACACCATAACACCGATGAAGTGCAGATAA
CTTGCTGGAGAGTCCTCCCTGAATTTGGTGGTGGAGACATAATCAAACCCATGGACATCC
TCCTTACCGGAAGGGGAGTTCCAGAATACGAAGGTAAAAGATAGGTATTGACCGAATAGC
CATTGGTGCTGCCAAAGAGTACCTCAAAGAAAGCCTCATCAACCTGGACGTGGAAACCTG
CACTGTGGTGGAATGTAAAATTGGTCATGGATCGGGGATCTGGTGGATGTTTTCAAAAGG
GAAGGAATGCCTGCTTCCAATGATACCTCGTTTGGAGTGGGTTTTGCTCCATTCTCGAAA
CCGAAAGCATGGTTATGGCCATTGAAGAACTCTAAACTCTAAATCATTCAAGAAAAAATA
CCCCAGGTAGGGGAAGATATCAAAGTAATGGGTCTGCGTGACCGAGACCAGATAACCCTC
ACCGTGGCCGTGGCCATGATATCCAAATATGTGGATGGTGTTGAATCTTACCTGAACACC
AAGGAAGAGCTAAACGATATTGTAACTGAACTAGCCCTGAAACACACTTCCAGAGAAGTT
AAAACCTACATCAACACTGGAGATGACCCCTCCTGTGATACTGAAAAGGGTTATTACCTC
ACCGTAACCGGGACCTCGGCAGAAATGGGTGATGACGGATCAGTAGGACGTGGAAACCGA
GCTAATGGATTAATTACTCCCAACCGACCAATGTCCATGGAAGCCACCTCTGGTAAAAAC
CCCATCAACCATGTTGGTAAAATATACAACCTTTTATCTAATCAGATGGCCAATGATATA
GTTAAAGAAGTGGAAGGAATAAATCAAGTTAATATAATGATTTTAAGCCAGATTGGAGCC
CCTATTGACCAGCCAAAAGCAGCTAGTGCCCAGCTCATCCTGGAAAAGGGTTACGAAATG
GGCAAAGTCCAAAAAGGTTCAGGGCGTTATGGACACATGGTTAGCAGATATCAACAAGAT
AACTGAGATGTTAATAAAGGAAAAGTTCGAACCTTCTAAAAATTGGTTCATCCCTTTATT
TTTCCATAATATTATTTTTATTTACTTATCACTTTTAAACACTTTTTTAATCAAGTTATT
TATCCTATTTTTGGTTATAACTACCAATTAACCTACCGTGAGCACTGTTATATAAAAGGA
TATAAAAGGCTGGTAACAAAGTTTGTAATGTATAATTAATAATTTGGTTTAATTCATTCA
GGTACCTGAGAGGTACAATTACTTTCAAGGAGAAATGTTAGATGGCAATCAAGGAAGCCC
TCGATCATAGCCAGTGTCTAAAGTAATCGAAGAGAAAAATACAGAAATTCTGGGATGATA
ACCATACTTATCAGCTTACTAAAGATTTAAGGAAGGACCACCCTAAATTCTCATTTTTAG
ACGGCCCACCATACTGCAGTGGCCGGATTCACCTGGGAACTGCCTGGAACAAAACAATAA
AGGACAGTTTCCTCCGTTACAAATCCATGTCCGGATTCAACGTCCGCAGACAGGCTGGAT
GGGACACCCACGGCCTGCCCATTGAACACAAGGTGGAAGGACTCCTGGGACTTAAAAGTA
AGAAGGAAATTGAAAGGAGCATAGGCATCGAAAATTTCGTTAACAAATGTAAGGAGTTTG
CCGGAAAACCAGGCCCTTATGACCAAACAATTCCAGATGATGGGGTTTGATGGACTGGGA
CAATCCATATGTGACTTTCGACACCCAGTGACATGGAAAGCTGCTGGTGGACCTTAAAAG
AGCTCATGAAAAGGAACTCCTGGTAAACGACCTGCGGGTTATCACCTGCTGCCCTAGATG
CGAAACTGCACTGGCCCTGGCCGAGATCGACTATGAAAACAAGGAAGACCCCTCCATCTA
CGTTAAATTCCCATTAAAAGGCCAGGAAAATGAGTATATTTTAGTATGGACCACCACTCC
CTGACACTACCGGCCAACCTGGCAGTTTGTGTGCATCCTGATTACGATTATGCCTATGTT
AAAGTTGAAAATGAAGGCATGGACGTAGTTTACCTGATGGCTGAAGCCCTGGTGGAAGCT
ACCTTCCCGGAACAGGATTATGAAATAGTAAAAGTAGTCAAGGGAAGTGATCTGGAAGGA
ACTGAATATGAACATCCCCTTACAGGTTTAATAACCCCCGATTATGCCCATACTACCTTT
CAAAGCGACTCAAAAGCTAAAATTGATTTCAACTACTGTATACTCCCTGGTGAACATGTA
ACCCTCACTGAAGGAACCGGTTAGTGTACACACCGCACCGGGACACGGTCCCGATGACTT
TGAAATAGGAAAACAATACGGATTGCCCATATTCTGCCCAGTTGATGAAGCAGGTTTATT
TACTGCAGGGCGCAGGGAAATATCAGGGTCGAGTTTGTGAAGGATGCCGACCCCTACATA
ATTGCCGACCTGATTCCCATCATCTCTCTTTAAAGAGGGCATCATCGACCACCGTTACGG
GTTCTGCTGGAGGTGCAAAACCCCCATCATCTACCTGGCCACCAAACAGTGGTTTTTAAA
GGTCACTGCCATCAAAGACCAGATGCTCAGTGAACTGGACAAGGTGGAATGGGTGCCCTC
CTGGGCTGGTGAAGCCGGTTCCGTAACTGGATAGAAAACGCCCGAGACTGGACCATTTCC
CGACAAAGGTACTGGGGCATACCCATACCCATCTGGCTCTGTGAAGACTGTGGGAAGATG
GAAGTGATAGGATCCCCAGACGAGCTACAGGAGAAAATAGTGGAAGGCCAGCTAGAGGGT
GATTTCATCCACCGGCCACACGTGGATGAGATAAAGCTGGGCTGCTCCTGTGGGGAAGAT
GCAAAGAACCCCAGATGTTCTGGATGTGTGGATCGACTCCGGAGTGGCAGGATGGGCTGC
TCTTCACCACCCCAAAGAAAGGAAATGTTTGAAGAATGGTACCCCTACCAGTTCATTACC
GAAGGCCATGACCAGACCAGAGGATGGTTCTATTCCCAGATGGGCTGTGGAGTACTGCCA
TGGATAGTGTACCCTACCAGAGGGTTCTGATGCACGGTTTCACCCTGGATGAAGAAGAAA
AAGATGAGCAAATCCCTGGGGAACGTGGTGGAACCTGATGAGGTGATCCAAAAATACGGG
GCAGATGTCCTCCGTTTCTACCTGCTCTGGAGTAACAAACCATGGGACGACCTGAAGTTC
AACTGGGAAGAACTGGGCACCGTAAATAAAATGTTCAACATTTTATGGAATGTTTACGTC
TTCAGCACCACCTATATGGCCCTGGATGAATTTAATCCTACTTTACACTCTCCTGATGAT
CTTAAGTTCCGTGATGAAGACCGCTGGATTACTTCCCGGGTCCACTCCGTGGCCCTGGAG
GTCACTGAGGCCATGGATTCCCTGCACCTGCACAAGGCCACCCGCAGTTTGAACCACTTT
ATACTGGAGGACTTAAGCCGCTGGTACGTGCGCCTGATAAGGGGACGTACCTGGGTGGAA
AAAGATGACCCGGATAAACTGGGAGCATATTACACTCTTTACCATGTGCTTAAGAATTTG
ATAACCATCTTGGCACCCATAGCCCCCATGTTACCGAGGAGATCCACCAGAACCTGGTCC
GTGGCGTGGATAAAGATGCTCCCGATAGTGTGCACATGCTGGACTGGTGTCTGGACCAGG
AAATCATCGATCAGGAACTGGAAACCAACATGGACATATTAAGGGATATAATTGAGGCCT
GTGCCTGGCCCGTGATGTGGCCTGTTACAAGCTCCGCTGGCCGGTGCGAGAAATTGTTAT
TGTCACCGAAGACCATAGGGTGACTCCAAGCAGTGGAAGCACTCACCGATGTCCTCACTG
AACAGGCCAACACCAAGCGGTGTGCAGATTTTAGAGGAGTTTGAAGGCCTTAAAGTTCTG
GCCTCCCTAACATGAAGACATTAGGGCCTAAACTACGGGGAGACGTTCCTAAAGTTGCTG
GTAAATTAGCATCAGTTGATGGTGCCCAGATTGTAGCGGCAATGGAATCTGAAGGAAAGT
ATCTGGTGGAACTGGAGGATAAAACCATCACCCTGGAAGAAGGTGACGTGGTGTTTGAAA
CTGAACTACCAGATAACGTGGTAAGTGCCGAGTTTGCCCAGGGAAGCGTTTTCGTGGACA
CCGAACTCATCCCGGATATATTGTCAGAGGCCATGTCCCGTGAACTCATAAGAAGGATAC
AGGATATGAGAAAAGACCTGGATCTGGATGTGGAAGCCAATATAGATGTTTATGTCAACT
GCAGTCCAGAGTTCAGTTCACTGGTAAACCCACATCTTGATTTCATATCCCACGAAGTAA
GGGCACAAAATCTCCAGTTTACTGATGAAGATGGGGATTACACCAAGAAATGGAATATTG
AAGATTACAAATTAACCATAAGTATTAAAAAGTCCTGAATATTAATCAAGGCAAAAAGGA
GATGTAGCATGACTTTAACCAAAGATGAACTGGAATACATCAAAGAAGTACTGGGACGGG
ACCCCAACCCCTGGAAGAAGGTATGCTGGACATAATGTTCTCAGAACATTGTTCCTACAA
GAGTAGCCGACCCATACTTAAATTATTCCCCACCGAGGAGAAAAGGTTATAATGGGGCCC
GGAGATGGACGCAGGAATCGTAGAACTCACCGATGAACTGGCCCTGGTTATGGGGATGGA
GAGCCACAACCACCCCTCCGCTGTAGAACCCTACGGTGGAGCCGGTACAGGAATCGGTGG
AATTATAAGGGATATTATTTCCATGGGAGCAATGCCCGTGGCCCTGTTAGACTCTCTGCG
TTTCGGACCCATGGAGGACCAGAGGTCACGTTACATCTTTGAATACGTAGTGAAAGGAAT
CTCAGACTATGGTAACCGGGTAGGTATACCCACCGTAGGGGGAGAAGTGGAATTTGAGGA
TAACTTCAAGTTCAACCTCTGGTAAACGTAGTCTGTGCCGGTATTGTACGTAAAGATGAG
ATTGTAGGTGAATAGCCCCCAATGTGGAGATGTCTTCGTGCTGGATGGGAGGACGTACTG
GACGGATGGAATCCACGGAGTGACCTTCGCCTCGGAGGAACTCACCTCTGCCTCTGAACT
GGAAGCCGGCCGGCAGTGCAAGTGGGTGATCCCTTCACTAAAAAACAGGTTATGGAAGCC
ACCTTCGAAGCCCTGAGAAAGTTAACGTGCAGGGATTGAAGGACTCTGGGCGGTGGAGGC
CTCACCTGCTGTATTTCTGAAATGGCAGATAAAAGTGGTAACGGAGCCCAGATGGAGTTG
ACCAGGTGCCACTACGGGAGGAAGGAATGACTCCTACGAAATAATGCTTTCTGAGTCACA
GGAAAGAATGGTATTTGTGGTTAACCCTCATGATGTTGATGGTTTAGTTCAAATATTTGA
TAAGCATGAACTACCCTACGCAGTGATTGGTCAGGTCACCGATACTGGACACATGGTGGT
CACCCGGAAGGAGAATTAATAGCCGATCTACCCACCCAACTTCTGGCTGACCCACCCCTG
GTGGAACGTGAAGCCATAGAGCCAGTTAAAGATGAAAATACGTGGAAGTGGAGGACGGAC
CACTGGATGAGGCCCTGTTAAATCTACTTTCCAGTCAGAACATTGCCAGCAAAAATGGGT
CTACCGCCAGTACGACCACGAAGTGCAAATACGTACCGTGGTTAAACCCGGAGATGACGC
CGCGGTCTTAAAAGTGGACGATGAAAAGGCTTTACCCTAACCAGTGACTGTAACAGCATA
CACTGCTACCTGGACCCCTACCAGGGAGGTGCCGGTGCAGTGGCCGAGGCCATACCGCAA
CGTAGTGGCCATGGATCAGAACCACTGTGCCTGGTGGACTGCCTTAACTTCGAAACCCGG
AAAAGCCAGAGGTATTCTGGCAGTTTAAAGAGTGCGCAGGGAATGTCCGATATTGCCAAC
CAGTTCCAGTTACCAGTTATCAGTGGGAAATGTGAGTTTCTACAATGAAACCGAAGGAGT
AACGGTTAACCCTCACCAGTGGTTAGTGTGGCTGGAATCATGGACATCCCCGATATCCGA
ACCATGGAATTCAAAAATGAAGGGGACCAAATCCTGGTCATTGGAACCACCCGTCCCGAG
ATGGATGGATCCGAATACCATAAGACAGTGCACGGAGTGGTGCAGGGAGAAGCACCTCAG
GTTAACCTCGAAGAGGAATACGCTTCTGCCCGGGCAGTACTGGAGCTAATCCAAAACGAT
GTTGAGGGGGCAGGTTACTGCAGTTCACGATTTATCCACAGGCGGATTAGGAGTGGCCCT
GGGAGAAATGGCCATTAAAGGAGACATGGGAGCTAGTGTAGATTTATCAGCAGTTCCCGG
TGCGGAAGGTCTTTCTGATCCGGAAATACTCTTCTCAGAATCCCACGCCCGTTATCTAGT
GACTGTTAAAGAAGGAGCCTCTGCAGAAATATTGAACACTTTGAAGAGGATGAATGTCCC
AGCAGCTGCCATTGGTCTCGGTTAAAGGAACTTCTCTTAAATTAAAGCCGTCGAACATTG
AAATAAACATCCAGCAACTTAAAGACTCTTACCATGGAGTTATAGAGAAGTTCATGGCCT
GATGGAAGCCCCCAATACAATACAAAGTAGCATAAACAGATAGATATACTAAAAATAAAC
ATATGGTCTGATAGTATGAAGAAAGAACTCTGGAGGCAGCTAATTCATGCTTCCGAGCTC
TTCATCGTTTTTAAGTTATATTTTACCCCCAAAATTCCTCATTATCCTGTGCGTGGCCAT
ACTGGCCTTTGTGATTGTAGTGTTCCGGCTGGACCACCATCACCATATTCCCTTTTTTTC
CACTATTTTTCGAATTGCCAAGCGTGATGGGGATGAAGGGGATTTGTTTACTTTTTTATA
GGTATAATCCTCACTCTAAGCCTTTTCCAATTCAACATGAGCATTGCCAATGCCGCCATT
TTGATCCTGCTCTTTGGTGATTCAGCATCCACCCTGATTGGTCGAAAATTTGGAAAAATA
AAATTGCCTTTCCAATCACGTAAAACCCTGGAAGGAAGCCTGGCTTTCCTGGTGGTAGGA
TTAGTTGGTTTCTCTCACCCAGTTACCACTTATCCCTGCACTCGCAGGGGCTTTAGGCGG
AACTCTAACCGAAGCCTACAGCCCCATTGACGATAACATTCCCATACCCTTGATTTCAGC
ACTGGTTATGAGTGCCGTGATTTACCTTGTTTGAAGATTTACCTTGTTTGAAGATTTACC
TTGTTTGAAGATTTACCTTGTTTGAAATACTTATAAAAAAAATACTCAGTTTATTTCATA
ACCGGATGGCTCGTTCATGACGGAAGGACCGCACTGTTCCCACAAATATGAGGAAAGACA
AAATCAGAGTGGGTAACAGGTATATCATAATTTCCGGCTGAATTTTAGGGGATACTGCCA
GTTTAACCATTAAAACCGTGGGTATGAAGTTGAATATCCCCTGAAAAATATCTGATTTTA
CGAAGAGGAGGTATAAACAGTATGAAAGTGGTAAATACCAGTACCAAGGTTATGGCCGAG
TTGGCCTCCTTGGTACTGTCCACCAACATGGAGATGGAGTATCCCCACCCCAATAAAGGC
CAGGCCCATGAAAAATAGAACTATTACCATGAGAACCGGGTTGAATATAGGCACCGAGTA
GATCCAGCAATATTATCCAGGCTACACTCTGTATAAGGGAGAATAATAGTATAGGAATTA
TTTTACCAATTATAACCTATGTAACTGGATAGGAGTCATTAAAAGTACCTCGAAGGTTTT
CCTCTCACTTTTCACCCACCACTGTCGGTAACAATGTTTGCTGGCCGGGAAAAGGGTAAA
AGGAGAATAAAAGGTACTATAAAACCGTAGATCATCTCCACGAAGTAGGGACTGTCCAGT
GCCAGAGGTACCTGCTTATCCTGATTGACTTTAACTTCCTGGAAGTTAACCGGGTTCTGG
ATGGTGTTCACCTGGGTCTGGTTTAAGCCCGCGCTTTTCAAGGTTTTTCAGTGTTGAACT
TGGTCACTGCATCACTGATCTTGGTGGATACCACTGGATAAAAGACATTGGAGGTGTCCA
CCTGCCACCACTTCCCCGAACTGGAGAGATCCACAATAGCTACCAGCTTCTTCCCCAATT
GTGCTTTAGCCTCTTCCGTACTGGGATAATAGTTTAAGGTTATTTTCTGTTGTTCGAGAT
ACTGTGACAGGCTTGACCCTTCCAGATCCTGAGGTAGGCTATATTCAGGGCAGAAGATAT
TCCTATCTGGTCTAAAGGGTAGGGTCACTGGCCACCGAAGCCACCATAACCAGCCCCACT
GCTCCGATAATAATAAACACCTGAACCAGAACCACCAGTAAGTATATCCGGTTTTGCAGT
ATGTCCTGGCCTCTTTTTGGCCAGGGCCATTATTTTAGTCAGGGTGGTGGGATTTTCATG
GTTCAGGGTTTACGTTTCGCTTTTAGGAGATCTTCCAGATATTAGTCTAATATCTTTCCG
TCTCTCATCTGGACAGTTTTATGGGCATATTCTGCAGCCATGGGGTCATGGGTGACGATG
ATGATACTCATGCCCTCAGCATTCAGGTCAGTTAAAAGTTCCATGATCATCTGACTGTTG
GCAGTATCCAACTCCCCAGTGGGCCTCGTCTGCCAGTATTAACAGGGGATCGTTGGCCAG
AGATCGGGCAATGGCCACTCTCTGCTCTTCACCCCCAGATAACTGGGTGGAGAGTCTATC
GTATTTGCCTTCCAGCCCAACCCTGTCCAGGAGTTCCCGGGCCTTCTTTTATCAGGATTG
ATCATGGGAAGCATCACATTTTCCTCAGCAGTTAACTGTGAGAGTAGATTGAAACGTTGG
AAAACGAAACCAATCCCTGTACGCCTTAAATGGGCCTGCTCTTTACTGGATAGTTCCGTG
ATTTTTTCCCTGCAGGAATACCTCCCCTGGTGGGAAGATCCAGTATACCAGCCAGGTGCA
GGAGTGTGGATTTTCCTGAACCCGATGGACCCATAACTGCCAGGAAGGCTTTTTCTTCCA
GTTTGAAGTCCACTCCCTGCAGGGCATTGATTTCCTCTGCACCCATTTTATATGTTTTCC
ATACTTCTTTAACCTTTAGTATATCAGTCATAGCGCAGTGCCTCCACAACATTGAGTCTA
GATGCCCTCCATGCAGGGTAAAGACCTGCCAGGACACTTAATAAAGTGGCTCCGCCGACC
ACTGCTAAAACCAGCCAGGCAGGAGCATGTAAGCCAAACTGACATCTTCCATTCTCCAGC
TGCGCTCAAATAAAATTATACCCAACTGTAGAAGGATTGCCGCCAGAATAAGGCCAACCA
TGGCCCCAATAAAACCTAAAAGACCGGCTTCCATTAATATGCTGCCAGTACCTCACGGTT
GGTGAATCCTATGGCCTTTAAAACCCCAATTTCACGGGTTCTCTCGGTTACATTCACCAG
CATGATGTTCACAATACTAATAACTCCCACGATAAGGCCTATACTGGCAATAGCCCTGAT
AAAGAGCATAATACCATTCATCATGTCATCGATCTGTTTGGTAAAGTCGGATTGGGTCAT
GGCCGTGACTCCAGAAACCTGACTTTCCACTTTTCTTAACAGTTTCGGGGTCTCCCCGGC
ACTGTAGCACTTATGCTGGTAACCTTATTATCGTTCAGGGTACGGCTTTATCCACGTCCA
AAAATATGATGCCCATTCCCATTCCAGTGGTTTCCTTAGTTATCCCAGTTACGGTGAAGT
CTTTTTCTTTAATGGTGATGGTGCTGCCTATCTTGTAACCGAATTTATCAACCAGGGACT
GGCTCTATAACCACACCAGGTGTTCCGTTGAATTTAACCTGGTCCCAGTTAGATAATCCT
ATTACGTACGAGGAGTTCTGTTCATTTCCGTGGTGAAGGTGGTTTCCTCCTTAATATCGT
ATAGCTGGGACATGTTTTTTATCTGCGATACTGTTTTTGGTCCAGGTAAGGAGTCCATTG
TGGATCCATGTATGCTCCGCCGGAGCTTGTTGTATATGGAGATATCTCCATCATGGTCTC
GGTCTGTTCCTTCATGTAGGACTGCATTCCGGTACCCGCACCCATTAAAAGCACCAGGGT
GGCCACACCGATGATTATACCCAGCATGGTCAGGGCGCTTCTCCGAGTTTTCTTCTTAAG
GTTTTTAAATGACAAACTATAAATTCCCAAATTACCGCCTCCTTATTATTAATTTCAGCA
ACATCATCATATTTTATTCATAATATTTAATGTTGTAGTAGAACTTCATCCCAGTTCATC
CAGCAAGAAAACATCCTCCATATATCTCTTTTTCAGTGCTTTAGTTATCATGTTGAAGCC
AATACCAGGGAAGGGTTGTATCTTCCTGTTCCAGAGCAATAATGGTCTGTCTGGTCACAT
TGACCGCTTCTGCTAACTCTTCGCTGAGTCATTTTGAGTTCTTTTCTGTATTCTTTAATT
CGCGTTTTCATTTTTTTCTCAATCGATCAAGCCTATGTAAAAAATACATTACATTTAATG
TAAGAAATATGTTACATATTATTTAAATGTTTTGATCTGGTGAAAATTAATTTACTGCAA
ATGAATTTTCTCAGAATGAATTCAAAAATAGGAAGGAACGGTTTACAACACTACAGTTTT
ATAAAAATCACGTGCGCTTTTTAAAACCAATTAATTCTAAAATAGCACTCATTAATCCAG
GTCTAGGCCCAAACATCACATCATCCTCTGGAATAGCCAGGCAGCTATTCCAAAGAATAC
CATGCTTAAGAAGATTACCAGGGTTACGGACATGAGGATTTCCGGGAGAAATTGCCTCAC
CAGCAAACAGTCGCATTACCGTGGTCATCGGGGAGATATTGGCTGAAAAACTTTTTCTGA
TATATATGCCGGGCCGGGACTATCAAAAGCCCACCACCAGAACGTAGGCAAAGGTAATCC
TATTCCTGCTTCCTTGTAGTTTTTGGCGTAGGCGGCGATAATGGAGGTGAGGCCCACTAT
GGGCAACGCCGTGAGCACCACCAGAGGTAAACCGCAATAACATTGTTTATGGTGAACCCT
GCAGCTAGGAGGACAGCCACCCACATGGCCACCTGGAGGGCGGATATGACCACCACCGCC
AATCCTTTGCCCAGGAGTATTTCCACTGAGTGAAAGGGCATGGCCACCAGTATTTCCCCG
GTTTTACGCTCTTTTCCCCCACCACACTGTCGATGATGATGTTTCCAAAGAGGAAAAGGG
TAAGAAGAAGGACCAGCATCACCTTTGCGGATGATCTGCATGGGAGGGATTCCCAGTTTT
CCTCCTTCAATCCAGTTTGAGAGCTGGTGTTGGGTGAGTGGTGATCGCAGGTAGGACTGG
GTTAAAGCCGATGAAACTGATTTGGTGGTGGTGTTAATAGCATCCTAACACGCTCCTCCG
GGGATCAGGTAATCCAGATACAGCAAGGTGTCTACTACCTCTCCATTCGTATCCTCTGTA
TTGAATCAGGGAAACTGTGTAAAACCCATTGGTCTGGCCTGCTCCCAGGCGGGCCTGGGA
ATCGCTACCATTGGTGCTGTAGACCTTTATTACCTCTGGATCGATGCTTTTAACAGGCCC
CCTGGTCGTCCACATCAGAGTGGCGAAGTCAACCAGGGGACGGAGTTAAGGAAAGCCCCT
TATCCGATTCGATGGTGGCGGCAAAGGAGTTGAACATTAAAATCAACATGGCCAGGACTG
GTAACTGCATAAAGAATATGAGAAGGAATTTTTACTTTTAAAGTATTTTTCAGCTCCCAC
CGAGACAATTACCATGAAATTTTTGCTAAGATTCATATTATTCGCCCATTTCCAAGATAC
AAATTAACTCCACATGAACCATTCTTCCATTTGATAAGTCTGTGGTGATTTAGCGGTTAT
TTTCCGCTTCATTACGGATTTATTGGGTAGTCTGAATAAAAACATCGTCCAGGGTGGGTT
CTTTAGTGTTCACGGCAATGGTCTGGGCACCGAAAACATCGATTATGTGGGGAATATCTT
CCCGGGAGTGCAGGGAGATCAAAAACTGGTTACCATCAGATTTACTCCTTCCACTGACTC
AAGGCCATTAACTGGTTTCTGTCAATCTTTTGAGGATCATGAACCGCACACCTGTAGAAT
TAGATCCCCGTGTATTTTTCCTTCAAATATTTGGGTGTTCCATGTCCAGAATCTTTCCCT
GGTTCAAATGGCCACCCGGTCACACAGCAGGTCAGCCTCGTGCATGTAATGGGTGCAGAG
GATAACTGTCTTTTCACCTTTGAGTTCTTTTATGAAGTTGCGTATGGCCTGGGAGGTGGC
CGGGTCAGGCCCATGGTGGGCTCATCAAATATTATAACCTCCGGGTCGTGGATCAGGGCC
GAGACAATGCCAATACGCTGGCAGAGGCCCTTGAGAAAGTGTTGATCCGGTCATCAGCAC
GGTGGCTCATCCCCACCAGTTCCAGGAGCTGGTCTATCCTCCCCTCAATCTGGTCCAGGG
GCACACCATACAGCTCTCAAAAGTACCTTAAAAGTTTCACGAGCCTTGAAACGTTCGTAA
AGGTTGGGTTCCTCCGGCAAGTATCCGATCATGGATTTGATCTTGATCTGGTCGTGGTGA
ATACTGTAACCCCCAACTGTCACTTCCCAGAGTTGGGTTGCAATTATACAGCATATAATA
CGGATGGCTGTGGTTTTCCGGCACCGTTAGGCCTATAATCCCCAGTAATTCTCCCTTTTT
TATTTCCAGGTTTAAATTTTTCAGTGCCTGGATGTGTCCGAAAGACTTGTTTAGGGAATC
TATTTTAATCATTATCTGGTCAAAGCTCAAGTCACATCTCTCCCGGGATTAAAAAATTAA
CTCACTCTTTATATACTTGGCTCTAACTTCTTTATTTACTTAACCAAAGCAGACCCACCA
ATCATCATCTTTATAACCACCCTCTTAACAGAATCAAAAAGCCCAATGGTTATCATCACT
AAAGGAGAATTTTGTGACCATAATTCCTAATCTTATCCCTCAAAAGGTGGTTGTTCACCA
GTTTAAACCCTAAAATGCACACAGAACCCCACCAGGACCAGGAAGATAGTGGCTGTTATA
AAAAGACCATGAGCATTCATACTGGCAAAAAAGGGGCACGTAAACCCCTAAATTATCCCC
GCCATTGAATTACCGTGACTAACGCCACCACCCCCACCCTTGCGACCCTTCCCATATCTG
ATATCATTTTCCGGGAAATATCCTGATTTTTGGTTTCCAGGTTTTATAAGTCCCCTTATC
CCCATAAATGGGGGATAAATCCCAGTAAGCTGATCCCTGGAATGGAATGAAGAATTGTGC
AAAGTATGCCAGAACTCGCCATTAAAGGAGAACAAATCCTAGGTACTGTCCTAAAACTAT
ATTTTTCGCCTCAAACTCGGGATTTGCAAAAAATGCAGCGAGAATAAATATATCATCAGG
TTCGTGGATACAAATGCAGATATTGCAGTTAAAATGACTACTGTTTCCATTTAATATCCC
TAAATCGGTTATCGAACAATTCAAACTTTTATGTCATCTTTTACCCAAGTTAATGGAATT
GTTTAGTATAATAAAGGTATGACAATCTTTAAATACATTTTATAAGTTCTTTAATTAACT
AGAAATCCGAGATCTAAAGATTCTAGATAACTTATAACACACCCCATTTCCATGTAATAC
CTTAACGGGATGATGAACATGTTTCTGTCTAAACTTATGGCCGCTAGTGAGGCCCAAGAA
CTCATTGACAGTTAGCTTGGAAAGAGGCAGAGATCGAAGAAATTCAATTGGAAGAAGCCA
ATCAGAGAGTGATTGCTCAGGAAATTACTAGTTATTTAAATTCACCGCCCTTCAACCGTT
CAGCAATGGATGGCTACGCTATGGTAGCCGAAGATAGTTCAGGCACTCCAAAGAACAACC
CTTTCAGTTAAAAGCTAGTGGGCAATATACTGGCAGGGCAAAAATCAGGACATAAACTTA
AACCAGGCGAAGGCCATTAAAATAGCCACCGGGGCGCCAATACCCTCCGGTGCCAGTGCG
GTGGTCATGGAAGAGTACACCCATGAAGAGGTGACACCATCACCGTGGAAACATCAGTAG
TGCCGGTGGAAACCATATCCCCTGCAGGAGAGGACTTTAAGCAGGGCGACCAGGTCCTGA
AAGATGGCTGATTATTGGGACCTGCAGAACTGGCAATCATCGCTTCAGCGAGTTATGACC
GGGTTAAAGTTTGTAAAAAACCTAAAATTGCAGTTATAATAACTGGTAGTGAATTAGTGA
TGCCCAAAAGAACATTGAAGGGCCAGAAGGTTATTAATTCAAACCATTTTGCCATTAAAT
CCATGGTGAAGCTGCCTATCCACCCCGACATGTTCCACTCCATTGATAATGCCCAACAGG
TAGAACAGCTTTTAAAAAACTTCTAAACGAGTATGACGCCTTGATCACTGCAGGAGGGGA
CTGCTGTCAGTAAAAGGAGACGTGGTAGTAGATGTGGCCCAAAAATTGGGTGGAAATACC
CATTCACGGAGTGATCTCTAAGAGCCAGAGTAAACCATTCGGTTTTGCTCAGATCAGGAG
CAAACCTGTTTTTATGTTATCGGTTTTCAGTGGCAACTATGGTCCAGTTCGATGTTTTTG
TCCGGGAAGGCGCTTCTTAAAATGCGGGGACTTACCGGGACCTCTTAGTGATCCATAAAA
AAGCATCGAGAGAAATACCCTCACTTTGAGGTAGAACTGATTACACCAGGGCCAAGATTG
AAGGTCCCTGGTTCGTCCCTGAAGATCAAAGGTTCGGGAATCATAAAATCAATGGTGGAC
TCTGATTCTTATATTATAATCCTGAAAACCTGGAAGGGATTGAGGGAAGGAGAGGAGTGC
CAGGTTCTCCTTACCATTCTCTAAAGCTTAAAGCATGGAAGTAACTAAACTAACATAAGG
TGATCTTAGTTTGGACGTTTTATTATACTATACTATTTTCTTTGTTTCTATCTACATATT
AGCGATTTTATTTAGAGATAAGTTGAAGTAGATGTTTATGGGCCATTCTTATGAGAGGGA
CCAAAAAAATGAGAGGATGGATAGATTACATTGCCAATTTAAGTCCAAATTCCGGCGTTG
GGTATGAATATTGGTATTCCCATCACGGTCTTAAGTATGGCTTTCATGGTGTACACCATA
ATATTATCCTAAGTCATGTTCAGAAACCAACAACTGCTCTGCTTTTACCAGGAGTGGATA
TACCGGGATCTCTATATTTATCCCCATTTTCGCTGGAATCATTGCTTTAATTCTGTTGAT
GGTGGTCCACGAATTTGGACATGGGATACTAGCCAGGGCCAGGAGTGAAATCAAATCAAT
TGGAGTGATATTGCGCAGTACTGCCTGATTGCATTCGTGGAACTAGATGAAGAAGATGTT
GAAAAAGCAAAGAATGCCTAGTTAAACTACGCATATGCGCTGCGGGATCCATGTTTAACG
GGACTGGCTGCAATTACGTAGAGTGAGTGGTGATTATTCTCACATCCTCATTTATACTAT
GCATTCAATCAGACGGACTAAAATCATAAGTGTCACCCCCACAACGGCCTTCTGGGGAAT
ACTCGGAAGGCATGATTGTAACCAGTATTAATGGATATTCGGTTAATAATCGAAATGCTT
ACACCGAACTAATCATGAACAAAACAAAACCAGGGATCAAATGACTTATGTCACTGATAA
GGCACATATACCATAACCTTAACTGCCAGCCTTCAAATCAATCAATAGCTTATCCTGGAG
CACATAGCGAAAACGCATCTTGTGGTTAAACCGGAGGTGGCCCAAAACTTTGGTGAAATA
ATTCCTGGTCCTGTACAACCTCGCTGATGTGTGTTACTGGATTTACGCCTTGGGTGTGGT
GGGCCTATTTAACCTCCTCCCAATCGGCCCATGATGGAGGACATATGTTTGAGGAACTGC
TGCGATACAAGTACCGGAAAACATTACTGGAACAATAGTTTCCAGTGTTTCTTGGAGTCA
CATGATTGCAATTGTAGCACTCTTAATTATCTACAGAACTGTCCCGGGATAATGCAGATG
TTTTAACCTGCATCTCCCCTTAGTTTAATACTGTTATTTAAATCGGGAAAAATAGATATA
CTGATTCTCTAATGGGTTATCTGCCAGTTCTACAGTTAAAAACACAGATCAGAGGCCATC
TTCTAGCACGGTTGGTGCGGAAAAAAATACCCATTTTTACACTGAACTTTTCTGAGAAGG
GAGGGAGGACGGGCAACAGCAGCGTCTGGCACTTACAGGTTATCCCCACTTTTATGTTGC
TCTCCCTTTTTTAACCATAATATCCCAGTTATAAATGTTTTAATCTCAAATATGGTTATT
TATAAAAAATTAGTCTTCTAAATGCTTATTGGAAATATTTAATTGCCAATTACACCGGCA
TCTAAACAAATATTATTCAAGGGGTAAATGATAAATTTATGGTTCGTAAGTTTGTAGTGA
TCAAGAAGGTGAACATTTTAATGAAATTATTATAATAATCGGAGGAGGGCGGGCAGCGGA
CTGTCCACTAGCCCAAACATAAGAAAACTAGATAAAAACGCCAAATAACTGTTATTACCG
GGATGAAAATGTAAGCTCACTCACCCTGTGCCATTCCTTGACGTTCTCTCTGGTCAAGTC
GACCATTTTAAGAGACATCATCATGCACCAGCCCGAAGACTACCTAGGCGGAATATTGAA
GTTATAACCCGAGCCGAGGTATTTGAAGTTTCCAGTGGGGAAAAAACCATCAAATACAAT
GGAATAGACCCTCTTTCCAGAATTCCTCCAGTGAATCTGTGGAATTATCCTACGATTATT
TGGTTATAGCCACGGGAGGGGCACCCATACTACCATTGAAGGAACTGATTTGGAAGGTAT
GTTAAAATCAGGACCATTAAAGACGGTGAAACCATTAAAAAATGGGCCAAAAGGTAAAAG
TAGTGGTGGTGGAGAGCCGGGCTTATTGGACTGGAAATGGCCTTCAGCCTCAAGAAGATG
GAACTGGATGTCACCATTAATGAGATGCTGCCCCAGATAGTCCACGATCACTGGACCGAT
ATGTAGCCCTAATAATCCAGAAATTGCCGAGAAGGAAAGATATAAGGGTTATCCTGGAGC
AAGGCATGGAAAAAATCACCGGGAAAAAAGGTGGAAGGAGTTGTCTATGAAGATAGATCC
TTTGAGGCGGACATGGTTATAATGAGCCACCGAGTGCGACCAGAAACTAAACTGGCCAAG
ATGGCAGGTTGTGAACTGGGAAGGTGGGCGGTTAAAGTCAATGAAAATGCAGACCTCAAT
TCCAGTGTTTATGCCGTGGGTGACTGTGTGGAAGTGGTGGACGCCATCACTAGCCATCCG
CCAGTCTCCCTGGGTTCTACCGCAGTGAGCAGGCCAAATTGCCGCCAGGAATATTGCCGG
TGCAGGTGCCGAGTTCAAACCAGTTTTAAATGCAATGGTGTCTAAAATTGGTGAACTGAA
TTCAGTTCAGTGGGTTAACCGAGTCCTTTACACACAGAACGGAATGGAAGTTATATCTGG
TAAAAGCCGGGCTTTAGCAAGGCGCGTTATTACCCCGGTGCAAAAAGAATCGACGTGATG
ATGGTGTTGCAATCCGGGGAAGAATCATTGGCTGCCAGATTATTGCCGAGAAGAGTCGCC
GAAGGGTGGATACCATGGCTCTGGCTATTGCCAAAATGTCACCTGCCGAACTTTCCACCA
CTGAATTTTCTATGCGCCACCGGTTTCCATGGTAATCGACCCTGTAATACTGGCGGCGGA
AGCTGCCTGTGAGCTGAAAAACTCCGCCAAAACAAGTAAGTAAAATGGTAAGGAGGATGG
GCGGCTCCACCTCTCGCCAGAGCGGTAAAATCAATTTATTATTTATTTAAACTTTTGATA
CTTTTGCGCTTTATCTGGTGTCCGAAACCATTTAGCTCTTTATTTATCCGGAAACGGTAG
CCAGTGGCCTCTTCATGGCCTGGGCTGCGGTGTTGGTATGGGAACAGGTGGTGATCAGCC
TCCGTGGTTCTCAGTTGACTACACCGGAAAAACCGGCAGTTTTTCACTTCAAGATCCACC
TCCTCACCAGTGAACGCATGATTCAAGTCTCAGCCAGGTGATGGGTTTCTATAAAGTAGC
TGCGAACTGACTCAGAGGGACTTTTCCGCCATCATCAAAGTTAAATCCCTTAGTTTCAGT
TCTTCAACAGGAAGGAGTTCGACCAATTTGACGGGTCACTGAATAGGATCCATTTCAGCA
ATCGGTCCATAATCCACTGGGCCAGAGTCGCCGCACCATTATTAAAGTCGGATCTTTGCC
ACGCCACAGGGATTTTAGCGTCGGATCCTGCCATCTCGAGAAGCTGGACTTATCAATGCC
ACAACGGGGGCGCAAAGCCAATCCCCGGGAAGTTCGTTGAATGGGGTTCCGGGTCAACTC
CTGATTCAGGATCTCCATTTTCAGGTTCGTAGATGTAGTGACATATTTCACATGGTAGTT
CACACTCTTCCTCCTCAGGGGCTAATTCCCACTATACGGTGATCTATGAAAATCTTGGTG
AATTTTATTTAACCCAAAAAAGGTTTTAGGAGGGTTTAAAAGTACCTCTCCAATAGTTCC
TTTTTTAACATCCGGGCGTGGCGGGCTTCATCACGGGAGCTTTCATCGAAGAAATCATGA
GCCGGGTCGATATCACATTCCTTGGCCTTTTTTGCTGCATCTTTTTCTCTTTGTTGGCCA
TGGTTTCCCCTTCAGCATCATTTCCAGGTTTTCCTTGAGGAGTGGGCTTGATCACGGCGT
TCATTTCAGCAAAGTGTGAGGCGTGTTCGGCTTCCTCCGAGGCCATGGTTTTAATACTTC
AGCCACTTCGGGGAATCCTTCCCTCTGGGCCATTCTGGCCATGGCCGAGATACAGTCCCA
CTTCCTGTGTTTCACCGTTGAAATTTGCCGCTTCCAGTTTTTCCAGGTCGGTTCCCTACA
GATTCCTACTTCGTGTTCGTTTATCAAATCCATTTTCATTCCTCCATAATTCCGTTTAAA
TTTATATTCAACCGATTTCATTAGTTTATAGGTTCTATCAACCATTGTTCCTTAGAAGGA
TTTTATTCCTTTTTATTTCCTGAGCAAGCTTTTTACCTGCCTGGAAGCATTTTTCAAGTT
CATCAGCATCAGGGACATGTAAATTTCGTACTGGTCTACAACTTTGAATCCTGCTTCAGA
AAAGGTCGAGCCAGTATTTCTGGTGCTCCTCCTTTACCACCCATGGAACCGGAAGGTGAG
TGCCAGTCTTTCCCTCCCGGTTCCGGTTGAATCTTAATCCCTCGCAGGTAGTAGCACTAG
GTCCCCTACACTGGGGTATGGTTCATCGTAAATGGTGGGTGCGCCCAGGGCTGTGGCCTT
ACTGTCCAGGATATCCTTCACGATTTCACTTCTCTCGTCTTCGTGGAGGAAGTACAGTTT
AACATCCACTCCCTCATTGCTACCCTTCAGCTACGGCATGAGCCATTTTCTGGGTGGACT
GGTGCATGGTGTCGTAGATGATGGTGATCTTATCCGGGCATTCACCAGTGGCCCAGGAAC
TGTAGGCACCGATGACCTTCGTAGGATCTGTCCATATCTGCCCATGGGAGGGTGCGATCA
TCTTGATCTGCTCCAGCAGACCCAGATCGGTGACTTCCTGGAATTTTTTCAGGACCAGTT
TGGACAGGGGTGTTATGAGGTTGGCGTAGAATTTTTGGGTGCCATCCATCAGCATATATT
CCGGTATTTCATGGTCGTATCGCTGGGGATAGCACGAGGTGCTGTCCAAAGGCATCGTTG
GGGAATAGTATGCCTTCTTCCACCAGTAAGGTGAACATGCTATCGGGCCAGTGCAGGAGG
AATGCATCCAGAAAGGCCAGGGTTTTTTCCACCCAGTTCCAGTGCACCGCCCGTGCCCAC
TTCCACAAAATTGGCACCTTCCAGTGCAGGGAAATGTTTCAGTGAAACCTTTAACTGCGA
TTTCTGTACAGTAAATTGGTGCTTCCGGGAATTTTTTATGTAACTCGGGTAAAACTCACT
GTGGTCTTTTTCCACGTGGTTCTGGACTATAACATCAATTTTAACTTCTTGCCTTCTTTC
CTGAAGGCGTCTTCCACCCGAGCCATGAGCTCCTGGTAATTTCAGGTAGGCATTGTCAAT
TAAAGCCACCTTATCGTCGCCCGAATACAAGGTAAGCGTTGTAGGTAGTTCCGTTTAAGG
TGTATCCGTGAGTACTTTCTGATGTCCGAGTCCAAGACTCCTACCCAATACACGCCTTCA
CCAATTTTCTCTGACTCTGCTTTCATAATTTCACTCACCATTTTATCATATTACATGAGA
GTTGTATGTTCCCAGACACATATATAAAGTTCGTATGTCCCCGAACGTGTGCTATTATAC
GAACGATTATATTTAAAGGTTTACTGTTCGTATCAAAACGAACGTACTTATATAGTCGAA
CTAATTATATATTAAATCAGTAAAATTAACCATACTTAAACAAGTCTCTACTGATATCAA
TTAATAAAAAATCATTAGGGAACTGGATTTAACAAAACTGATTCAAAAGCAATAATAAAA
AGAATCCCCTTAATCTAACTGATGCATATAGACTTACAAATTGTAGAGGTAACAAATAAT
GGCTACCACTGAGACTAAAGGCCGTATCAAAATATTTTCCACTAAAAATGGAGGAATATA
ACTCAAAGCCCCATTAAAGCTCCAACCTTCCATTCTAAAAGAAGGAGGCCGAGTGGATCC
CAGATAAGTGTCATCCACCAAAGATCCAAGTCCACCATCCCAGCCCACCCGTGGCGGACC
TTGAAGATGCCGGTATAATAGACCGATAATCGACCCTGATGACCGCCGACGGAAGATTTA
CTTTTATCAACTCTAAATTCTGGAGATGTGTCCCCCAACCATGAAATAGAAGACCAGCAG
GAACGACCACCTCGAAGAATACGTCACCCAAATCCAGAACAGACCCCTTCGACTTCTTCC
GCTACATGTTCCGGACCATAAGGGTGGCTTCTACTCGATGAAGGCATAAATATTGACCCC
ATACTCCACAATGCCGGTATGAAAGTAGGTAAAACATTCTACAAGAAACTAAAGGGTGAA
AGTTTAAACAACCCCACAGAATATCGCCTCCTTCTGGGAAACCAACAACCTGGGGAACAT
CGAAGCAAAAAGTATAAATCCCCTTATAATACAGGCTCTATGACTGCTTCAGAAATGTGA
AGACTCAGCCAAACTCGGAAGACTTCAGCCCGCGCATTCTGATTCCGGCGTGCTCGAAGG
CATTTTCTCCAATTTCCTTGACCAGGAAGTGGAGTGTTGAGGAAACAAAGTGTTATGCTC
CAGGGAGATGATTACTGCCAGTCCTCTAATCGCAAACCTTTAAAGACAAATGGAAGAGTG
ATGTTCTAAAAAACAGGTGGATACAACCCCTAAGTAAAAAATGCCAATGAAAAATAATTT
TTGGGGTGAATATCTTACCTTAAGCTGCTATTTTTTTACCATTAAAGATGTGGAAAAAAC
AAAGTTATATTTCCACCCTCTTTAAATCAATTTCACGAACTTTTTAATGGCCACTTCCTT
GTTTTTGCAATGTCTTTGTACAACCATAATGTCCCCATATAGAGTCATAGTGAAAAAGTT
GTGAATCATCCATCGCCTCTACGCATAGGAAGGACACTGCAATTGAAATCAACCATCTGG
TCCTGGTTTGCGGCCAGGATCAGTGCAGGTGGTTACCGATTTTAGAGATTCTTTACCTAA
ATCATGCCCTAAAAGGGCTTTGTTTCTCCAAATTAACATCATTTGCATCCCAACCCAGGG
AATCCTTCTTCCCATCTTCCACTCCTATCTGTAAATTCTCTGGGGTCTGGAAACATTCCT
CACAATTGGCCGGGGACAGGGACCAGAGATAGCTGAGGCACGGCCTGATTTCTCCACGGC
ATCGGTGGGATTGCGATCATAGTTCCCCTCTCATAGCCAGGGTCAGCGATCATGCGATCT
GGTTCATGAGACGGTGTCGACCCACGTACATCCGGGTTGGTGGTTCGCGTGACTGGTCCC
GACTGAGCATCAAAAAATCCATAAAATCCGGCACTGCAAGCGCCCATGTCTCAAACCCGA
AAACCGCCCATAGACGTGCCCATAATCCCCTTTGCATGTTTTATTCCCCAGTCCACCAGT
CAGTAGTTGATAGTCGGCACGTACCACATCTTCGGCTGTGGCTACGATGGGGGAATCTGT
GTCCGGAGGCCCGGAGGTGGAGGACCGGAAGATACCCGGTGCCCCGAGAGCTGTGGGACT
TATCACTGCAGAACTGGCTGGCATCCATTGGGGCTTCTACCCGGCCCTATAACACTTTCC
[truncated: 1,377,780 more chars]
