# Supplementary material for: A unified and simple medium for growing model methanogens
Source: Front Microbiol. 2023 Jan 10;13:1046260. doi: 10.3389/fmicb.2022.1046260 (PMC9871610; doi:10.3389/fmicb.2022.1046260)
Supplement: Supplementary file 4 [file Data_Sheet_4.FASTA]

>contig_1
TACACATCTCTAAATTCATGTTTTCAGTGGAAGGATTTTCAAATGTATTTTATGGTAAAC
CAACCAATTTAGAAGATTTAAACAGAATAATTGTGAACCCTCACATATTCCTGTTATGTT
TTCCTTTTCCTTTTTTAAACATTTCTAAATGGGAGTATAGAAAAAATATATTCTTTTATA
CGCCTAATTTAAAGCGTTTGTTATAAAATAAACAAAAAATTGAAGAAAAAAATTGATAGT
ATATGGTCTGATACAGGTTTATCTATTTTTAAATTAACATGGAGTATAATAATTGACGAA
ATTAGCGAATTAAATTCTTATTTTACTCTTGAAAACATGTACTTGATAGAATATGAGGGA
ACAAGTCAACAAGCACTTTTAAATGTTGAATATGTTGGTATTCCCAAGCCTAAGCAACAA
TAATACTAGATGATTCCATAAGATCATCTTTAAACTCAAATCTCCAGATTAAAGGAGATA
AAACTGGTAAAAATTCTGAATGGGTAGTGGGTTCTTGAGGAATTCATTAAAAATAGCTCA
CTGTTCATTTATATCATTAAAAACGTTATTTTACGGATAAATAAAATACAAGTCAGAAAG
CAATTAAACCGATTTTGTATAGTCTTTCTGTAGATGCTAAGATAAAGTCTTTAGGTAAAA
ATACTAAAGGAGATATTTTTAGCCGATATTTTTCTTTAGAACTGAAGATGTTGTATTCCA
AATAAAAGAGAGTTATAAATTGATGAATTTAGCATCTAAAATGTTTCTAATCTTTTTTCT
CAAAATAAAAGAAAAAATTACTCATAATCTCATTTCTGCAATGAAAAGACAGAATAAACA
TGTTTTTGTGAATATTTTTCTGAAATCTTCCTGGAATTATCTCAGAAGGATCCTAATCTT
GTTAAGCATCTCAATAATTACATTTTTAATAATATAATCAAAATGAAGAAAATTGGCAAA
ATTATGCTCTTGCGATGATTGTTGGTTTATTATAGGAGGTTTTAAATTGGGAAAATATGG
AATCTAAAAGTCTAACACACTTTTGTCTCGATGATCTGCGGAAAATCAAAAAATATACGA
ATAATGTCTTTAAAAAAGCGGGATCTTGATAACTATAGACAAAAAATAGCTTATAAATTG
TTAAATACTGCTAAAATTAGTAATCAGTCGGAATTTTTTTTCTTATTCTTTTAAGAGCAC
TGAATACTCAGAAAACAGATTATGATGTCAAAAAATTGGCTGAAAAATTACAGGAAATTT
ATCCTTTAACTTCAAAAACTTTGAAAATGTTGCGTATTCTATTATAATGGAATAATGGCC
GTTAAATCAGATGGGGTAATTAAATGGGAAGATATATTGTTATGGATATTGTATTTATGG
AAACTCTCTTAATTATGATCAAGGCAGTGGAAATTATCAGGAACTTAAAAATAACTAAAT
GGGATGGAAGGCAGTATTCATTAGTTAGTAGATATGCTTTCGAGATATAGTTTGTTGAAA
CTGCTAAAAATATGAGTTTATGGAAGTTAGCGGGAGGAGAAGATCTCACAGCAGCCGGAA
GTGGTGATGTAAGCTGTTATTCAGCCTGCAGTTGATTTTTTATTGTCTGGTAAGATAATT
GAATATCCTGAATTTGACTTATTCGGGTATTTAATCACCGGTACAACACCTCAAAACTTT
AGGACAGCTCCTGTAAAAATAAATCATGCTGTTTCTATGACTCAATTTAATTACGATGCT
TTATTCAATGCTAATCTTGGACTTGCTAACCGTATGCGGAAAAGATTTGGAGACATGAAG
CCAAATCCGTTCACTGCTGAAGAACATGAAACTTTTTATCAATATACAGTTGTAGTTGAT
GTAGATAATATTGGTGAAGTTGAGGTCTATGTCAATAAAGGATCAGATATTAATTTTAAG
GGTGATAAATGGAAAATTAGTGAGATTCAACTTGATGGCACTGTGACAGTTGAACTTGAA
AGGGTAAAGGTAAGAAAAAGGAATCTGATCAAGTTAATCAATCTGCAAATGTGGAAAAAT
TAGATTCAACGGAACTTGAAAATAATCTTGTTTTGATTAAATATTCCTTAAAAGAAGAAG
ACTATGATCCTGTTAAAGAAAGAGTCATTGAATTATTGAAAGCAATTTTAAATCTTAAAA
GGAGTATAAAAGGTAGAGAAGAAGATCTTTCACCTAAATTATTGATAATGGGTGTTTATA
AAGATAAACCTTACCAAACTTACAAAGACAAAATAACTCTTTTAGATGAATATGAGAAGA
GGAATATGATGAAATTGAGGAAACTCCTACTTCTAATGGTGGAAGATTAGGTAAAGAGCA
AAGGCATAAGACTACAAAAGCCGTACAACCTAAATTTGAAATTCAGGGCTTAAGTGGAGA
CTCAGAGTTAATTACAGAAGAAAATCTTTTGAATTTAATCGAAGATCTTTTCGACTGAGA
AAAAATCAACTGAATGTAAAAATCTTCAAAGATCCAAGTATTACTGTAGATATTAAAGGT
AAAGGAATAAGGTGTTTTTAAATGGGAAAAACAATTATTTTGGAATTATTCCAACCTTTT
GCCCAATATAGAAACCCTTTCACATTTTATTACGCTCAAACATACCCTTTACCTCCTAAA
TCCACGATAATAGGGATGTTACAGAACATTACTGAAAGATACTACGACGAAGACTTTTAT
GATCTCAAATGTGAGTATTCATGGTGGCTTTGAGAGTTTTTTTCTGAACTATCAAAATTT
AATCAAAGGATCTCAAAGATGGAATTAACCTTGTGAATTATAATGGCGAACTCAAAACTG
CGGAATCAGGATTTCCATTTGTATGGCAAAGGTATAAAATCTCAAAGAACTCCAGTTTTC
CAACAGGAATTATTTAATGGTCATTTTCATATTTTCTTAAAAGGGGAAGAAGGATTGATT
GAAGAGATTGAAAAGCTTTATTAAATCCATGTAAAATTCTTATCTTGGGCGCAGCGAAGA
TATAATTCTTTAAGAGGAGTTTATTCTGAGGAGGACTTCTTTTTCTGAAAAATAGCAAAG
AAAATATTTGGTTAACACAACCTCGTGTATATCAAACTCAAAGCAGATAATGGTTCTAAT
AGAGAATTTCCAATTAAAATGAAAAATTCTCAGTTTATTCTATTCCTTAAAAGTAATATT
CAAAAATGGGAAAAATTCGATTACCAACAAAGCAGAGATTACTAAATCCACTAAAAGAGT
GCCAGAATTTGAAACTGTCATGTATACAGGGTTAGATCAAGTTATTTTTCTTAAAGATGA
AGTAAAAATTGAAAATTACAGTATAAAAGACAAGAATTTAACCTTCAAAATACCTGAAGA
GTTCGGTGGTTGTAATGAATGAGTTAATTGATATTTTGCGGGCCAAATCGGGAGATCAAG
AAAATTATTTACTTAAAGACCACCTTGAAAGAAGCCTGTAAGAAGAGTTTTAGAACTCAA
TGAATTTATAAATAAAAAATAAGGATTCATTCACCTACAAACTTGTTAAAAATGATGAAA
TATTTGAAAAACTTGTAATTGCAGCAATATTACACGATTTAGGTAAAATTGATTATAGTT
TTCAGAAAAAAGTTTTTAATAACGACGAAAAAGAAAGTGAAGATTGGGAAAAGCTAAAAA
CTTTTTTAAAGCCACTTAATAATCCTGAAATAAGATATCCAAGGCATGAAATACTTTCTA
CCATCTGGAGTACGTTTTTAATAGAAACACAACATTAAATAAAGAGATTAGGACAGCAAT
ACTCATACACCATTATAATGAATATTTCATGGCAGAAAAGGATATTATGGAAATAATTTT
TAATTACCGTAAATCTGTGGTCTCTTATCTTGACTTTATTAATGGAAACCATAATATTTT
ACAAAAATTTCCTCAGTAACTTGTTTGAATATATCCAAGAAGAATTTCATGGTTCTAAAA
TAGCAGGTTCAGCAATCAAATCACTAAAAGCAGAAATGAATATCAAGAAAACAAATTTGC
TCCTTGAAAAGATAAATTCTCATGAGGATGACATTTCTAAATTCGCTGAATTTTATGATG
TAAATAATGAAAATCCAGATTATGATTTTCTTGTTTTACTTGGTTTCCTTAGAAGATGCG
ATTATTCCTCAAGTGGCGGAGTTAATATTGAATTTAAAGAACTCAATAAGGTTTTTGATG
GAGTATCCAATAAAATTAGTGACAATATAATTAAAAATAATGAAGATGCTTACCTTTGGC
AAAAAGATGTGTTAAAAAATGTTAATATCGAAAAATCACTAATTTTTATTGCCCCTACAG
GCTCAGGAAAACAGAATTTGCTCTTTTGTGGGCTGAAATGAATCGAAGAAAATTGATCTA
TACCCTACCATTGAGAGTTGCACTAAACGATCTATTTTCACGTTTCAGAAATTCTAAAGA
TGGCTATTTTAAAAGGAATTTGTAGATATACTCCATTCAACAGCATTTATTGAGTATATT
AAGGAAGAAAAGAAGGAAAAAACTTAGATATGGATAAAATGATGACTTCAACTAAAATGA
TTTCTTCCCAATTCTTCTTACAACTCCTGATCAAATATTTTTAACTTCTTTGAACTATTA
CGGTTCTGATAAAGTAATTTCTGTTTATCCATTTTCATCCATAGTTATTGATGAAATACA
AACTTATAATGAAGAAATGGCAGCTATAATTATAAAAACGCTTGAAATTATTCATCAACT
AAAAGGAAAACTGCTTATAATAACTGCCACATTTCCACCTTATTTTGAAAAATTCTTTAA
GAACATATTCCATGAAGATTTGGAAATTGTCGATGTTGCCAAGCTTGATGAAAATACAAA
AGGCCAAATAAAGAATTTTAATCAAAGAAGACACAAAATTAAAGTAATTGAAGAATCTTT
TTCGGTGAAAAATCTCAGTTAAATTATGAATCAAAAATAAAAGAATTTTTAGCACTTTTA
ATGATAAAAACCTTTTTTTAGTTGTAAATAATGTTAAAAAAGCTATTAACTTATTTAAAT
CATTGGAAAATGATGGAAAAGATAATATTTACTTGTTACACTCAAGACTGATTGAGTTGG
AAAAAAGTAGGCGAATAGATGAGATAAAAAATAAAATTAAGAATGGAGAAAAAGTAACTG
TTGTAGCAACCCAAATAATCGAAGCATCAGTAAATCTTGATTTTGATGCAATGATAACGG
AAATATCAACAGTTGACAGCCAAATACAGAGATGGGGAAGAATATATAGAAATAGGAATG
CAGATTATGATGAAAATAGCCCTAATGTTGTCATATTTGCGGGTGAAAAATTTGAAGATG
GATCTTTAAAACTTGATAGAGGAACTAGCTTTGTATATGATAGTAAAGTGGTTGAAAAGA
CTTTTGAAGTTCTTAAAGAATATGAAAATACTCAAAATTCCTTAAATTATGAAGACGAAC
GAAAAATGATAAATGACGTTTTTGAAAGAGAAATAAATGGAATTAAACTTAAAAAAATTT
ACGAAAAAGAAATCGAAAAAACGTTGGCTTATTTAAATTATTTTACAGTTGAAAAGAAAA
GTCAAGCACAAAAACTATTTAGAGATATCGCAGGCTATAAAGTTGTAATTCCAAGACTCA
TAGAATTGGAAGAAAGTAGTGATAGAACTGTGAAAAATATATTTGTAGAATCTATAAAAG
GAAATGCAAAGTCTTGGAAAGAAATAATAGCTAAAATAAAGGAATATACTGGAAAAGATG
TAGATACTAGGAATTAAAGAAAATCCTTTATGAATATTCCATAAATGTTCCCATCTATTA
TGAAGATAAGACTGACTTCTGGAATAGAGATACTCATGAATTTAGAGATTTTATATTTGG
AATAAAGTTAATGATGAAGAAGTTTATTCTGTGAAAGAATATGGTCGTGATAGTATTTTG
AAAAAAAGATGATTCTGTTGAACTTCATTAAATTAGTCCTTTGATATTACACTGCAGAGA
TAGATTTTTCTTTAAATTCTATCCGTTTAACAAGATCAAGGATTTGAAGATTGATTACTA
GAAAAACGCCCTTCTAGGCTGCTCCATATAATTTATTAAAGAATCGGAACTAAAGACAGA
TAAAAAAAGAGCAATTAATAGATATAATTCACAATACGGCATAATAGTGCCCAATACAAC
AAAAAAGATCACTTGTGATGATGATGTGATTATATTCCCTGACAGTTTTCATTTTTATGA
GGACAAAATGATTTCAGACTCAGAAAAAGAACTCCGAATAATTGGAACCCAGATCAATTA
CTATTTTATTTGCAAGACTAAATTATGGCTTTTTCTCATCATATCCAAATGGAACAGGAG
TCTGAACTTGTTTCACTGGGAAAGACACTCCACCAGGATTCCTATAAACGAGATAAAAGG
GATCAAACCATTGATAACCTGATCAGTTTTGACTTCATACGTAAAGGAGATGTCCTGGAG
ATCCATGAGGTTAAAAGAGCAAAAAGATGAGTAAAGCCCATCATTATCAGCTTCTATTAT
CTGTATTATCTAAAAAACAAGAAGGGAATCGACAATGCAATAGGAAGCATTGATTACCCT
AAACTAAGGCGAAAAGAAACCCTGAAACTTGATGAAAGAAGCCAACAGGAGATACAGATC
ATTACAAAGAGAATAGGTAACATTCTTAAAGAGGAAATGCCTGTGCTCAGCTGGAGACCA
GCATGTCGCAAGTGTGCTTATTATGAGTTTTGTTTTGTGTAAATTTAATAGGAGTGCAAT
ATTGAAAAAAAATTACTACCTGATGTCTGATGGAATCTTAAAAAGAAAAGAGAACACCCT
TTATTTTCATAACAAGGATGGTAAAAAACCCATACCCATTAGCAAGATATATTCTATCTA
TTCATACGGTTCCCTAAGCTTCTCCTCCAAGCAGTTCACCTTTTAGCCAAGGAAGGAGTG
CCCATACACTTTTTTAACTATTACGGATTCTATGATGGTAGCTTTTACCCTCGAGAAACA
CTTTTATCTGGTGATCTGCTTCATTAAACAGGCTGAAAATTACCTGGATCACGAAAAACG
AATTGTAATTGCTGGTAAATTTGTGGAAGGTCAGCCCATAACATGCAGAAGGTTCTTTCC
TACTATAAGATTGAGAATGGTATAGGTGAGATCTTAAATGATCTCCATTCCTGTAGGGAG
ATAACTGAATTCATGGAATGTAGAGGGAAGGATAAGGGCTCATTACTATGAAAAGATAGA
TTTAATATTACCTGAGGGTTATAAAATGGAGGGTCGCAGCAGAAGGCCTCCTGAGAATAT
GATCAATGCCCTGATGAGTTTCGGCAACTCCCTGATCTACTCCACTGTACTTACTGAGAT
CTACAACACCAGCTGAATCCCACGATTTCTTACCTTCACGAGCCATCCGAACGAAGATAT
TCCCTGGCATTGGATTTGAGTGAAATATTCAAACCCATACTGGTGGATAGGCTGATATTT
TATTTAATTAATAAGAAAATGCTGCGGGAGAAAGATTTTGAGCGTGACCTCAATTACTGT
CTTTTAAATGATCGGGAAGGAAGAAATTCATCCAAGAATATGATGAACGCCTGAAAAAAA
CCATTAAACATCGTAAACTTAATAGGAAAGTTTCATACCGCCGATTAATAAAGATTAGAG
GCTTATAAACTAATTAAACATTTGATAGGTACGGAGGAGTACAAAACCTTTGTGATGTGG
TGGTAGATTATGTATGCTATTATAGTTTATGATATTAAGGTGGAAAAGAGTCAATAAAGT
CAAAGGATACCTTAGGAAACACCTTAACTGGATACAAAAACTCTGTATTTGAGGGAGACA
TTACATTAAGTGAACTGGAAATAATTAAGAAGGTTTAAAGGATATCATAAACAAGAATGA
AGATTCTGTAATAATATTTACAGTGAGAAGCGAGAAAGCATTTAAAAGACAAGTATTGGG
GATTGAAAAAGCACCTATAAGTGGAATATTATAATTTCTACCTATTAAATTCCATTTTAG
TTATTTAAATAACTCTTTTTCTTATAAAAATTACTCTTTTACAGTCGTTTTTTGAACAAA
TTTTTGGATTTTAATAAAATTATTTCAAGTTACTTTAATAGAATAAAGAGATAACGAGCA
TTCTATGAATCTTTTGAGCATCTATTTCTATTAAAACAGCCCCATTTTAAATATTATAAA
TAGATTTTCAGTATAAAACTATAAAAATTCATTAGAGAATGTCGTCTTACCATATAAAGG
AAACCCCTAATTAAACACCAGACAATTTAAGTACCATGAAAGAGTAAAGAATAGGATGAA
TTAGGCCAAATAGGCGAAATTTCAAGTGCCTGCTAAAATCAGACTATTTTAGGATTGAAA
TTCCTCAACTGAAAATACTGAATTGTATCAGAGAAAGCTAAAATCAGACTATTTTAGGAT
TGAAATATTGTTCATGAATCGGTTACCATCTTTGTGAATCCTGCTAAAATCAGACTATTT
TAGGATTGAAATTCAGTTAGTAGGTGGTGCAGTAATACTTTATTATTGCTAAAATCAGAC
TATTTTTAGGATTGAAATTAGTTTTAACCTCAATCAATGACGACACTGACTAATTGCTAA
AATCAGACTATTTTAGGATTGAAATCGTCATGAAGTCATAACCATGTCATCTGTGTCTAA
TGGCTAAAATCAGACTATTTTAGGATTGAAATGAACTTAGTAGGCAGGTTAAAGACATAA
TAAACGCTAAAATCAGACTATTTTAGGATTGAAATCACTGACATGTTGGTCATGAATAAT
CGTGGACTTTGTGCTAAAATCAGACTATTTTAGGATTGAAATATACCTATCTCATATTCT
TCAATGAGTTATACTTGTCTGCTAAAATCAGACTATTTTAGATTGAAATGATAAAAAACT
ATGTTAAATAATAGTAGGACAGTGACAGCTAAAATCAGACTATTTTAGGATTGAAATCAG
ATTAATAGGCTTTTATGATTTCACTGAGTTATCATAGCTAAAATCAGACTATTTTAGGAT
TGAAATGGACAGAGCTGAAATCGTAGCATGGTAGACTATTGGATGCTAAAATCAGACTAT
TTTAGGATTGAAATTCTAATTCTATGATGGTAAAGGCATCTGAGGTTATAGCTAAAATCA
GACTATTTTAGGATTGAAATTCATGATAGGGCTGTATTATAAATGGTTTATATACGCTGC
TAAAATCAGACTATTTTAGGATTGAAATTAAGACTAAGCTTGATGATATCAGAACGGTCA
TATGATAGCTAAAATCAGACTATTTTAGGATTGAAATTCAACTCAGATGATATTGTTTTA
ATAGTACTGAGTATGGGCTAAAATCAGACTATTTTAGGATTGAAATTAGACGCAACATAA
ACCTATTATTCTAATTGGTAAGAGCTAAAATCAGACTATTTTAGGATTGAAATTCATAAC
TCAAAGCAATTATAAAAGGTTATTATTGGCTAAAATCAGACTATTTTAGGATTGAAATTG
ACAATCGTTGGTACAGTTTGTTAAAAGTGTTGGCTAAAATCAGACTATTTTAGGATTGAA
ATTCCAAGCAAGAAAGTTTACTCGTTAGAATAACATGGAATGCTAAAATCAGACTATTTT
AGGATTGAAATTACATTGAAATAGAGATCATCGATTGCTCCATGTTCACAAGCTAAAATC
AGACTATTTTAGGATTGAAATGGAACTGTATCTAGTTCGGATTGTAGATTGTTAGAATTG
CTAAAATCAGACTATTTTAGGATTGAAATTTAACTCATTAATCTCACTAAAACGTCCTTC
ATACGCGCTAAAATCAGACTATTTTAGGATTGAAATCTAAACTCAGGGTAGATTTATGTT
ATAGTCGATGATCAAGCTAAAATCAGACTATTTTAGGATTGAAATACAACTACTCCAACT
AAGATGAATTAAGGCGTATGATGCGCTAAAATCAGACTATTTTAGGATTGAAATTTAACT
TATCTTGTCAAATATTAAAATCAACACGGTAAAGCTAAAATCAGACTATTTTAGGATTGA
AATACCACTGCCAACACCAACACCATAACACTATAAACGAGCTAAAATCAGACTATTTTA
GGATTGAAATTGAGTTCATGGACGACATTGACAACGATTCAGATGGCTAAAATCAGACTA
TTTTAGGATTGAAATCGTCTTAAACGTGGTAACGCTTCTGGCTGGTATGCTAAAATCAGA
CTATTTTAGGATTGAAATGAAAGTAGTAAATTGATTCTTGATTATTTACGTAGTGGCTAA
AATCAGACTATTTTAGGATTGAAATATCTTTAACTTTAACTTTCCTACAACTTCCAATAA
AAGCTAAAATCAGACTATTTTAGGATTGAAATCACATTAATAGCTATGTTATAGATTTTA
CCTGTAAATAGCTAAAATCAGACTATTTTAGGATTGAAATTGATTCCACCTGTAATGGTT
TATGTATGAGTTATCTGGCTAAAATCAGACTATTTTAGGATTGAAATAGTGGAGAGCGTG
GATATTTTCCGGTTGACCTTAATGGCTAAAATCAGACTATTTTAGGATTGAAATTAAAGC
AGGAGAACTGGTTAATATTAACGTGATTAACGCTAAAATCAGACTATTTTAGGATTGAAA
TTCCGAACATTTAACATTGCAGGGACATCATAAGCGCTAAAATCAGACTATTTTAGGATT
GAAATCTGTTACGACTCATCATAAATGGTCACGCCGTCATCGGCTAAAATCAGACTATTT
TAGGATTGAAATACACACCTAAGAACAGCAAAATAAGCATGGGAAAAAGCTAAAATCAGA
CTATTTTAGGATTGAAATTCATAAGATTATTGATCCCTCGTTAACCTGCTTAGTGCTAAA
ATCAGACTATTTTAGGATTGAAATATAAGATTGTGTTAGTTCATGTATAGGTAACGGTGG
GCTAAAATCAGACTATTTTAGGATTGAAATACATCCCTTCAAGACCTTGCATCTACATTA
TATGAGCTAAAATCAGACTATTTTAGGATTGAAATTGTTCAAGGGTTTAAATCTCGTTTG
ACTGATTTATAGCTAAAATCAGACTATTTTAGGATTGAAATTTATTTCGTCAATTAATTC
AACCACTTTATCTACCTGCTAAAATCAGACTATTTTAGGATTGAAATCCGACAAAGCCGG
TACCGGTTGGATTGGAGTGAAATGCTAAAATCAGACTATTTTAGGATTGAAATTTACAAA
AAAACATTGTTTAGGGCCTCCTTATCTGAGCTAAAATCAGACTATTTTAGGATTGAAATC
TTGGTACAACCGGACCTTAGGCATGATAAATTTATTTGCTAAAATCAGACTATTTTAGGA
TTGAAATTGTAAATATCCACCTCGCTGTATCCAAGGTTAAAAGCTAAAATCAGACTATTT
TAGGATTGAAATCCTTCAAGGATTGTTCTGGCCGTGGATTATGTGAATAAGCTAAAATCA
GACTATTTTAGGATTGAAATATACGATACAGTTTCAAAAGGAAGCGTATAAGTAGCCGGC
TAAAATCAGACTATTTTAGGATTGAAATCTCTGAATGTTGCATAAAACAGCCATAATGTG
AGGGCTAAAATCAGACTATTTTAGGATTGAAATTCAATATAGGTTTTATGGACCATGATA
ACTTGGGGTTGCTAAAATCAGACTATTTTAGGATTGAAATGTATAAGCATCCAGAACAAT
CCACCCTTTTTAATATGCTAAAATCAGACTATTTTAGGATTGAAATAAAAAATAAAAGGC
ATGACACATATTTTTCCATTTTCTGCTAAAATCAGACTATTTTAGGATTGAAATGCAGGA
ATACTGCACTCGGTGTGGACATTACACTGGCTAAAATCAGACTATTTTAGGATTGAAATC
TGATGAAGTCGGTGTGATGAAGGATCAGTGGAATGGGCTAAAATCAGACTATTTTAGGAT
TGAAATAGGTGTGTTCAAAGTTAGAGTAGTTCTCCCGGTCTTCTGCTAAAATCAGACTAT
TTTAGGATTGAAATTGACAAGCTATTACGTCTTCAAATGCTTGATGAATGCTAAAATCGA
GACTGATTTTAGGATTGAAATAAAGACCAGCCTTAACTGTACGAAATTTATCTTAAACTA
AGTTATTAAGAACATCATGTACATGCGTCAGGGGCCCTCATTAATTTTCGCAAAAGATAA
ATAAGAAAGTAGAAAAAAGATTAAAAAAGAGGCGATCATGGATGGGGGAAAAATATCTAG
GATTCATAGCTGTTTTGGTGATAATTGGGCTGATTGTGGCCGTATCTGGATGCACATCTT
CAAGTAGTGAAAAAAATACAAATAATACACCTAACATAAATTATTTAAATTTCACAGCAA
ATGGAGTTTCATTCAAATATATGTCTGATTATATGACTGTAAAACAAGGCACAGGAAATA
TTATTGCTGAATTGAATTATACAACTTTAGGTTCTCCAGGTTATGTTGTGAAATATCCTG
GGATGTCGTTAGAGTCTTTAAAGTCAAAAATTGAATTAGAAACTTATCCTGACCACAATA
TCACCGAAACTAAAATAATAGGTAAGGAATTGAATTATAATGGTTATAGAATAAATAGTA
AGGCTAAGTCTCCCTACAACATGACCGAAGATTATATTATATTTGAAACAGGGATCTTCT
TATGAAATTTCAATTTTGGAGAGTCTGGTAATTCATTAAGTTATATCATCAACCCAATTG
AACAAAGTATTTATGTTTCATAACCAATAATTTCTTTTTACCCTTCCTTTTGAATCATTA
GGTCAGATAATTCCTTAAATAGTTTGGTATAGTAATCTACTGTTTCTTTTGAATTAATTC
AATGTTAAAACTGGGCTACTCACTATTTTAATTAATGTTGAAGACAGCCACAGGGGCAGA
AAAGTCATCATAATAGGTGTAGCTTGCCCTAAGATCATTAAGTATTAATTCAATGGATAG
CAATGTAAAAACCATACTACTTAAAAAGTTTAGATAACATAGCAAATATTAAACATCTGA
TATTTTTACAAGGATAGGAAAGGAAGTTTTTTTAAAATGAACATAGTTCCCAGTATTGTA
GAGTAGCAGCCCCAGAATACCAGGCAAGTATTCTATAACCTTCTATAATCTACAGATTGA
TTAAATTGAATAATTGAATAGATTAATTGAAACTCTAATTAATTACACATTTTATAACAT
TTTATCAGTTTAGGAGCGATATTGAATGTCCGAACCATCATCAACCGAACTTTATGAGGT
TAAACGCACACTGAAAGAACTCTCCGATAAAAAAGGTCGGGTACTGAGCTGGTGTCAGTT
TACATACCACCAGATAAGCAGATAAGTGACGTGGTCAAGCACATGCGTGAAGAGCTCAGC
CAGAGTGCCAACATTAAAAGTAAACAGACCAAAAAGAATGTTCAGTCTGCCATTGAAGTT
ATAATGCAGCGTATGAAGCTCTTCCCCAAGCCACCAGAGAGGGGTCTGGTGTTATTTGTG
GGTATGATCCCCCGGGAGGGCCGGAACTGAGAAGATGGAGACCTATGTTTTCGAACCACC
AGAACCAGTGCAAACCTACATCTACCACTGTAACTCCCAGTTCTTCCTGGAACCCCTGGA
GGAGATCCTGGAAGATAAGGAGATCTACGGACTGGCGAGTTATCGACCGAAAAGAAGCCA
CCATAGCCGTGATGAAGGGAAAACGAATAGACATTGTCAAACATTTGACCAGTGGTGTTC
CCGGGAAGCATAAAGCAGGTGGACAGTCCCAGAGACGTTTTGACCGATTGATTGAACTGG
CCGCCCACGGAATTCTTGAAAAGGATCGGGGAACATATGAATGAAGCCTTTTAAATCTTG
AAGGCATCAAAGGAGTAATTATCGGAGGACCTGGGCACACTAAGGAGGATTTTGTCAACG
GAGATTACCTGCACCACGAGATCAAGCAGATGATTATCACCACCGTGGATACCTCCTACA
CCGGTGAGTTTGGTATCCGGGAGGTTATTGACAAATCCATGGATATACTCACCGAAATCG
ACATCATGCGGGAGAAAAAGCTGGTCCAACGCCTTTTAACCGAACTGGTGGATGAAAATG
GCCTGGCATCCTACGTGGTGAAGCCGAAGTAAGGCAGAACCTGATTAACGGTGCAGTAGA
AGTCCTGTTACTCTCCGAGGATATAAAAGCTAAAAGGTACACCTACCAGTGCACTTCCTG
TGGAAACCAGGAAGAGAAAACCATTAAAAATGAGAAAGACGCTAAAGACGAGCCCTGTAA
GAATTGTGGGGATACCATGAAACCCACTTCTTCAGAGGATGTAATTGGGGACTTTGTTAA
AATGGCAGAGGAAGTAGGCTCCGAAGTGGAGATCATATCCACGGAAACTGAGGAGGGAAT
GCAGCTTTTCCGTGCCTTTGGAGGTATTGCTGCCATATTAAGGTACAGAATATAATTAAA
AGTACAGAATATAGTACTTTAAAATCCTTATATTTTTTAAATAGGACACTAAAACTTTAG
TTCTAATAAATAAATTTAATACTCCGTCTATTCTAAAATAAAATACAATGCTTTCTATTT
TTCAAAAGAAATTTGAATAACCTTTTTTAAGAAAAATAACGTTTTTTAAGAAATATTTAA
AGAGAATAAGTAATTGGAATTAAAAGAAAATAAGTAATGTGGATTAAAAGAATTATCCCA
GTCTACTCACGCGTATAAGTGATTCTACGGGAACTTTTTCCACTTCCTGTAATCCTTTCT
TGTCTATGAGTACCACTGCAGCTAAGGGTTCTGCTCCCAGGCTGCGGAAGACTTTTATGG
CCTCACCTACGGTTCCTCCGCTGGTGATAACATCGTCCACTATTATCACCCGCTTTCCCT
CTACCGAGGCAAAGTTACTGCTCACTGCACCACGGGCATCCTCTTCCTTACGGTGCTTAA
TGGGGTGGAACACCGCCATATCTGCATCCAGAAACTCGGCCATCATGGTGGCAAAGGGGA
TTCCACTTACGGTAATTCCCACCACTACCTCCACGTCTCCGTGCTGCAGAGGCCATGTCA
GCCATGGCTGCGGAGACATAGGACATTCTGGTGGAACTACCACCCAGGCTTTCCAGTTTA
TGGCAAAATCCACTGGTGCCTTTTCCTGAGATTGTTCCTTGGTTTTATCGGTTCCCTGGA
GTATAAGCCACCGGGCAGTGTCTTTAGAGACGTTGAGTTCATCAGCTATCTCTCCAGTGG
TAAAACCTCTGCTTCTAAGTTCGTGAGGCCTTTTCAATAAGTTTCTGGTTCATTTATACC
CCTCCTAAAAAGGATTTTAGGATAATTCATAATTAAAATTGGAATCAGTGATATTCAGTC
CATGTCAATTTTTATAGGAGTTTTCTCCTTGGCAGACTTCATAGATGCTAAAACTGTTTT
TAGGGCGTGTATTCCATCTTCCCCGGTGATTTTTGGTTTTTCATCCAGCATAATGGCGTT
TAAAGGAATCCAGTTCTTCCATTAGGGGTTCATGGTGGGGTACCCTGACGTTTCGGGCGT
TTTTACCGAAGATCTCCACGGTCTGGTCTATGTAGTCCAGGAAATGATCCCATCGGTTCC
TGTGACTTCCAGTTGCCGTTTTTGTAGGGTGTGAGCCAGTTAACTTCCAGCATACCTATG
GCGTTGTTGTAGAATTCCATCATGATCTCGGCATGGTCCTCGTATTCACATTTTCCAGTC
TACTACCGACATGGGCGTAGACCTTGGATACTGGGCTGTCCATGAGGTAGGCCATCACAT
CCACTTCGTGGATAGCCAGATCTATGGTAACACCAACATCCTTTATTCGGGGAGGAAATG
GTCCTACTCGTTTAGCTGAAACTGAAACCACTTCTCCAATGAGTTTATCCCTTAAAAGTT
TTTAGCCTCCAGAACAGCTGGATTGAACCTTTCCACATGACCGGTGGCCAGTTTAACTCC
TGTTTCCGGGCAACCTTGACCATATCCTTGGCTTCCTTCGAGGGTGAAGGCTGTAGGCTT
TTCCACCAGAACGTGTTTTCCCTGTTCAATCGGCACTCATTACCACCTCGTAGTGGTAAG
TGGTGGGGACACAGACACCTCACTGCATCTATTTCTGGCATTTTAAGTACGTTATCGTAA
TCCACAAATCCAACGGTGTTGTATTTCTTGGAGACCTCAGCCAGGGTGCCCTTCATGAGA
TCAGATACTGCCAGGAGGTTGGCATTTTTAAGTCAGGTGTACACTCGTACATGGTTGTGG
CCCATGGCCCCTACCAACCACACCGTTTACCTTATTCACTGGCAATCCTCCCCATGCGTT
TGGCAATTTCAAGACCAATAGCTTCCGCCTGGTTTACCGGACCACTCATACTATGTTTTG
ATAATAACTCACCCTCGGGGGTAAGTAAAATAGCCTGAAGTTTCAATTCATCTTCCTGTA
CCCGGGCTAAACCCCAACGGCTATTGACAGCCTACACCCAGTACTTCTAAAACCTTTTTT
CTGCCATAATTTCCTGATAAGAATCTTTATGATTCAAAGCCTTTAAAATATTCTTTTTAC
CGCTATCTTTCCTGGCGATAACTGCCAGTGCTCCCTGACCCGCAGCTGAGTCATGTAATC
AAGGAAAATCGTTCCCTAAGGTGTTCGGTAAGTCCCAGTCTGTTGAGGACCTGCTTCTGC
CAGTAATGTGGCCTGATATTCCCACTGGTTATTTTTTAATCCGGGTATCGATGTTGCCCC
TGATGGGCTTTATATCCACATCTTTGTGGTGGTACCTGCAGAAAGCTTCTCTCCGGATAC
TACTGGTGCCCAGAGTTGCTCCTTCTGGCAGGGCATCCCATTGGTAAGGGGATATCAGCG
CATCATGGGGTGATTCCCGTGGAGGCACGGCCACAATTTCCAGTTCATCATCCAGTTCTG
CAGGAGAGATCCTTTAAACTGTGAACTGCAAAATCGACCTCCTCTTCTAGCACTGCTCGG
TCAATTCCTTGGTGAATATTCCCTTAGCATCTATATCATAAAGCTGAGAGTCTTTAATTT
TGTCTCCAGTGGTTTTTACAGCATTTACATCTATTTTCTCATCTGTTAGTTTTGATAAAG
GGTGATTATACTTTTGGTTTGAACCATAGCCAGATTGCTTCCCCTTGTACCTACCTACAA
TCATCATCTCCGAATGTGGCGAATTTACTAGATTTTAAGTATAAAAGTTTGTCATTTAAA
GCTGCTACCTGACATAGCAAACTTAGTATAAGAATCTTAGTTGATTGATTTTCTATGATC
TTTAATAAATGTTGTCATGGTGAAATTAATCACCCCTATTCTATTTATGCTGTGAAGTTT
GAGGTTTTCTCACTGTGGTTATCTTCTGCCCAATTCTGTGAGAAATTTGAGCGATAGATG
GGCTTAATATATTTTTGCCCCAGCATTTTTAGCTTCTCCTACTGCTAAATCTATATTATT
TTGATAAATTGAACTCTCTATTAATCTGTTTATTTAAATTATACCCCAGATCTCCGGTTA
ATACCAAGGGATCCCTCATCCAGGCTATCCAAGAACTCCACCAGGGAATTTTCATCAACT
CTTCACAGGTGACACCGTAACTTCCACCGAGTACTATTGCTGGTTTATCATAGGATTTTA
TCATGGGCTGATCTTTTCACGGCAGTAACATTTATACCTGGATTTATTTCCTCAATAACT
ACTGTTTCACCATTCTTAGAGTGAAGTCCGGCCAGGTAAGCCTCCTTAATAAGTTTTCCT
AGCCCCCGAATTATGGTTTTGGAGGAGTTCCCATGGCTAAAGAAGCACTTTATGGCCGAA
AAGAGTGTTTTCAAGATGATATTGGGCTGGGGCAAGTGTGGATACACTGTAAATGAGGTG
TTCACAAGTTTTCCATCGGTTGTTTTAAGATCAACCACTTCCGCTCGGAATGTGGTTTTG
CGAAGGTGGTAACGGATATCATGGGCCCAAACATTCAATCCGAGCCCGTATCATTTTCCT
TAATTGAATAAGTATTCGTTTTTCCCGGGTAGCTGGATCCAGGAGTAATTCTTATGATAT
GAATCGCGATCACTGGATTACTACCTTACTGGCAAACATCTGCTTGGCACGGCACTGGTC
ACAATCGCTGGTTCCCGAGCAATGGTGTAATCCTTTCCACTATATTGGTGATGATTCCCG
CATCTGCCAGACCTGTCTCCCAATGAACTTTCTCAACATGCAGATATCCGGTTGGCGGGC
TATATCTTTATACAACTTCCTGGGCCAGTCTCCGGGCAGTTATATTACTGGCCGGAGTTA
TGCTGATATTCTTTTGAAGGGTAGTTTCTTCCCCATCAAAGAGAACTTCAACACCCCGGC
TGCTTAATAGCAGGGATTTTTATCACGATATATTTCTTTGAGCATGGCTACCTACACTGG
TTTTACCCTTCACTCCGGTGATCCCCATTACCGGTACCTTTATTTCATTCTTTAAAAGGT
ATTTCACTGCCTGATGATGGGTCATGTGGGGCAGGACGGATAAATTGCAGTGCACTGGGC
TATACACACTAGTTCAGAATTATCATGCTCCAGAGTTTGCATGACAGCGAGTCATCCACC
AGTTGAATGTGGTTATTTTCCGGGAATGATCGATCCCTCTTCCTGCAGGGTATGGTATAT
GTCCCAGGCCAAAACCTCACAGTTTTCCGCTTTTAGAAAATTCAAGGGCTGATATCGCTT
CCACCGTGGGTCATGTCCACTATAAGTACTTTCATTTAATTTATTCCTTAGTTTGTTTGC
TAACTGATTCCACCCTGGATTAACTTTTCCCGGACTTTACGGTAGAAGTCTTTGGTTAGG
CGCACGAAATAGGCACGGATTATCTGATTTGCGGAAGACAATTTCATCCATGTAATTAAT
TTCTTCCTCAAACTGACCGTTCGATAACTGCTGCCCCCTTTTTTACCTTCCCGGAGAAGC
TTCGCAACCTGATGATGCTCTCGTCAGAAACAACTGTAGGCCCGTGCTCCCAGTTTAAAA
GGACATATGGGGACTATTATAAAGCGCTTTGACCTTGGGATCGATAATGGGACCTCCCGC
AGACATGGAATATGCTGTTGATCCACCGGGTGTGGCTATTATGAGTCCACATCTGCACGG
AGTTCTTCCATTATCTCGTCATCCACACCGATCCGGATGTGGAGCATTCGAGCGGGTTTG
CGGGTCATGAGCACTACTTCATTTAGTGCGGGGGTAGTTCCCGGTTGTGCCATACCCGTA
GCTGGTTTCTTCTTTCCACAAAATAGTTACCAGCCAGAACTCCTTCAATTGCTGTAAACG
CGTTTTCAGGATCTATTTCTGTTAAAAATCCCACTGTTCCGCAATGTGTAATTCCTATTG
GGGAATTTTTTTGTGGCCTGATGAAGCTCTGAGTGCGGAGGATGGTTCCATCTCCTCCAA
TGGCCACCACCATATCCGCTCCACATCCTCCAGATCACACTGTCCCGGTCACTGGCAACT
GCTGAGTGAGTCCCGGGCCGGGGAGTGTCTGGCACAATATCCACATTTTTTTCCAGTAAA
AAAGTCGGCAATAAGCCAGAGTCAAAGTGTAACTGCTCCGGGAACATCACTGCGAGCAAC
CAGCCCCACGATCAATTAGAACCCCTCCCCACATTTTCATTATTTCGTCATGAATCTCCG
TATTACAGGCAGCGATTAGGGAAGTTTTCTCCAGTACGTTTAATTTACCGTTAAGGTGTG
CTCCGGGAGTTTCCAGTCACCACCCCGCCACTTTCTTCTACTATGAGCTTGGCGGCAAGC
GACATCCACCACCCGGAGGTTATCCCTAACATCCACAAATGCTTCATAGAGTCCCGATTG
GCCACGTAGGAGATTTCTATGGCCACAGCTCTGTGATTCTCATTCTCCTCACACTTTTAC
ATAGCTACCTCGATCTTGGACACGTCCATCCTGTAAACATAAGCACCCATGGATATGCTG
GATAGATCCTGTTTAGCAGATGGGCTCACCTTTTCACCATTTAAAAGGCACCTTTACCCT
TGAAGGCCTTATAAATATCATCTGTAGCGTAATTTTTAACCACTCCCATCTGATGTCTTC
AATGGTCAGGGGACCATTACTTCCCGGAGTTATGAGGCTACGGCCACGGAGATCCCGTAG
GCAGGTATCTGTTTCACCGCATTGGTTCCATCCAGGGGGTCTACTACCAATATGGCCTCG
GGTTGTCCTTCACCAATGTTTACTTCCCCAATTTCTTCGCTTATGAGGGTTAATGGCCTA
TCAACTTCATTTAAGACATCCATTACCTTTTTCGGCCACCAGGTCAATCGTGAGTGGTGG
GTGTTCCATCCGCCCCCATTTTCACTATTTCCCCCACCTCCGGGATCCTATAAGAGGGAT
ATAGCCCTTTGAGATTCCTCAATTAAACTCCTGGCATACTCTGTCCCAAAATTCTGATCT
CTCCATTCATAGTATCCTCCCCTATAAAACCTTGATTTCAATTATTCAATCCGTTGGTTT
ATTAATGACCCCTTTACCCGAGGTTGGTGAGTCAGTTGATAGGATTGGTGGTTATTTCAA
GCCATTCCCTTTTAACCGGTTAAATTATAATATGTTGGTTCCAGGCGTTCCACCGCAGCC
AGAGCCACTCCCTGGCTTTTTTACTTCATGACTTTCCTGGGCTATGATAATTTCCCCTGA
TGTCCAGATCCCCAACCTGCATCATGTACTTTACCATGGCTTGCTTCTCTCCTTGAGGGT
TTCGGGTCCCGTCAACCCCGGAGTGTTCCACCACCGCATCCAAATCCATTGAGGTGGCTA
CAGCTACTACCGCAGTTAATATAGATTCACCTGGCTGGTCCGAATGAATACAGTGACTGG
ATCACAGTTCACCATTTTACCCTTCAATGTGGGGTAGTTCTACTATCTCTGTGTCTCGGG
GTAGTATACTGGATAACTGGTATGAGGTTCACGTCACCAATCCCTGCGTCTAGCTAGTGC
GTTGTTTCGCCAAAGGCGTTTAGTCTGGTGGGTCCCTTCCTTGATTTTTCCGGATGTTAT
TGAAACTTTCATGGTATCACTTGTAATTCACTTGCAAACTTAAATAGGAAAAAATATAGG
CATTTCTATATCACGAGCGAGTGGTATCTATAAATATATTTATGCCCTGCAACCAGAGTT
ATTAGAAAGCTAGAGTCTAGATTAACTCATTATAGATTCTATTTCTAGGTTCTTAAGATT
CATTGATTCCCCGGTGGGACGGCAAGATTTATACGTATATTACGGAGGTAAATAGCATGT
CGACTAAGGTAAAGTGGAAGTTAAAACGCTTTTGCAAAGTAGGTAAACATGTGGTACTGG
GATGGCAGCTGACCCAAGATCGTATTTATTCTGACTTCATCCCCTTCGGAAAACACGGGA
GCAGCAAAGGCCCGGAGTAGATGCCATATAGGAATCTTTTGATAACCAGAAGAGAAACCC
GGTAAAACCAGTGGATGCCAAGATAGAAGTCCCTATAATAGATAAAAGAACCGTCCTCGC
GGTACTGGCTTTAATGGGTAGCGATGTCCAACTCATGGATCTGGAAATCCTACGAAACCT
TTGAAGTCCCTATACCCGATGACCTGCGTGACAAGCCGTTGGCTCGAAGGTGCAGAAGTG
AGGTTGCATCGTGGCTATGGGCAACAAGAAACCTCATGAGGATAAAAGTGGTAAATAAAT
TAAATCCCAAGGATTAAAAAGGTCAAAGCAGGAACTTTAGGGGCTTAAACCTCCTCAAGG
AACTGAAAATAACCCAAAATCTCGGATTTACTCCCAAATAAAAAACTATTTTTAAGATTT
ACGAGGATTGTAAATGTATCTGTACACGGAAAATCCTCTTAAATTTGTTTTTTCACATGA
AGAGGATGATTACCCTTCCTTAACTGATAAACTCCTCTTTTGGCATACTGAGTGCTCCCC
TTGATAGCACCACCACCTACCAGCCAGGGGCACGTTACGGGCCTCTTTTTGTAAGGGAGG
CTTCCCACAACTTTGAAGGATACACCCATTTTTTGATAAAGCAGTCCACAGAAAGGTGTG
GGAGATTGGAAACCTGGAGTCTCGTCCCTGGAAACCTCCAGAAAACCCGTTCAAACCTGA
AATCAGTTATAAACATCCCTTTTAGAGGACAAGATTACTCCCATAACCATTTGGTGGGGA
AATCACAGCATAAGTTATGGAGTTTTTAAAGGCTTATGATGACCTGCAGAATGTGACCAT
CCTCCATTTCGATGCCCACATGGATCTGAGGGATGATTATATGGGAGAAAAATTTTCCCA
CGCCACAGTTATGCACCGGATACAGGATCTTGAACCCCGGCACATAATCCAGATGGGAAT
ACGTTCTGCCTCCAGATTGAAGAGAGGCAATTTGCTCCAGGATACGGGATAGAATATTAC
ACACCCCAAGAGATAAAAGAAAACCGAAAAAGATGGAAAAAAATCATCAGCCAGATAGAA
GGCCCTCATCTACGTTACGGTGGATATAGATGTTCTGACCCGGCTTATGCTCCCCAGCGT
GGGTACCCCCGCAACTGGGTGGGTTGACTCCCCATGATCTGGAGAGGTCTCACTTTTCCC
CAGAGGGAAAGGCAGTTGTGGGGCTGGATGTGGTTGAGGTTTCCGCAAACCCGCGTTGGA
GATAGCACCTCAATTAATGCCGCTAAAAACAATCTTAGATTTCTTATTCCTGCAATAAAT
CATGACAAAATCATTTAATCACTTTTTAGTTAATTTCTTCTCTGAATCTCGTCTTTTTCC
AGATATTATATAAATATTTATAGATATCCCCCCCAAATATTTAGAAATGTTAAAAAATAG
TTAGAAATGTTAAAATTACAATAATGATCAACGGTAAAAAATCGTGTTTCCAGGATATTC
CACCAATGATTGAAATAATAACGATCCCGTTTAGATGAAAAATAGAGGATTGTAAATGTA
CAACCGAGAAGTTGCTTTACTGGACATACACGGACTCACTCACCCTCTCGGCCCTGGATC
TCATTATGGACATGGGTGGTGACTTTCAGATACTGAATTCACAGGTAAACGAAAAAAGAC
ACCAGCCTGGCCCGATCAAAGTTTTCTGCCGAGAGCGAATCACTTTTAGGTGAAATTCTT
AGATGAACTGGTCGAAATAGGGGCTTGCGTGGTGGTGAGATCCCGTAGTTAAACTGGAAG
CTGCCACCAAGGATAAACTCGCCTGCTGATTTTTATTCCACCACCAACCATCCCACCTAT
ATCCGCTTCCAGAAATCGAGTGGATACCCGTTGGAAAAGATGAAATGGACCGTATGATTG
TAGGATCCGGAAATACCCAAAGCCATCATCAAACCCATTGGTCAAATCAAAAAGGAGACC
TGTGGTGGTTGGTCGTGAAGGGACCAAGGTCATGGCCTCAGAGGCTCAGGTAAGAAGGGA
GTGTTTGTCTGCGGGAAGTGGTGCCTCGGAAAACCCTTTACAACCCTCATTGCGGTATTG
TTTGTGCTACGGGGCGGAAAAGCGGGGTAAGATCGCCGTGGTTGGTGGACCAGCCATATC
CACACTGGCTCTGGCCTGCGCCGGCTCGTATGATCGGGCGGAAGGTCTGGTGGACGTGGT
CTTTGCCGGTAATGTCTACACCAGCGATATTGAGAGGCACTCTACGGAACGTCACTGGGG
GATATGTGTGAAGAGGGTTAAAATTCGGGGTCACCGCCACCATATTTACGCTATAAACCA
GATAAACTCAGGCCGGTTCACACGGGACGCCGTGGAGAAGGGCGTGTTTACAAAGGAGTT
ATGTACGAATGCGTAACCAACAATGTTCCCTTTGTACTGGCTGATCCATACGAGATGATG
GACCACCCTGATGTTGGTAACCGATGTTATTGAGGCCCAGGAGAAATGAGGAGTATGTAC
AGGGTGTGGATATGGTGATCATGATTGCCACCATGTTTCACTCCATAGCTGTAACATCCT
CCCCTCCTCAGTTAGCCCCTGCCGGATCCATGGAATCCCTGAAAGCCGGTGTTAATGCTG
GAGCTGATGCAGTTTATCTTTCTGGTAGAAGATTCGGTGCCCGGCGGTTTGCCCCAGAAT
TTCAGTGTAAAAGAAATGGAATACGCCCTGGAATACGCCCATATACGTGGCGTGAAGGTT
TATGTGACTGTGAACACTCTTATAAAGGGAATCTGAACTCCCTGCGGTGTGTGAAAATCT
TTACCGAAGCTCTACAGTCAGGAGTGGATGCGGTGATTGTCCAGGATCTGGGTGTGGCCC
GACTGGCCCGGAAACTTGTCCCCGACCTGGAACTGCACTGTTCCACTCAGATGACCATTA
ATAATCTTCAGGGGTGCGATGTGGGCTGCGGATAATGGTTTTAAAAGGGTGATCCTTGCC
CGGGAGATGTCTCTTAACGATATTAAAGAGGTCGTCAGCACATGTAACTGAACGTAGCGC
ATAC
>contig_2
GATTTGGCTATTTTTGTGTAACCCGGCAGTGGTGGTTGTAGGCTGATTGTTGTACTGTTC
CTGGAAGTTCTTGGTGGCAGTGTTAGTGGTGGTTAATCCGGCTATGGCTGCTGTGGCAAT
CTATAATTTCAGGTTGCACTGGCACTGGGCTGGTCAGTGTGGGTATGGTCCAGACACCAT
TGTAGTAGGTTCCCACAGATGGGTCACGGTGACTCCACTTAGACCCGCAGGTATGATATC
ACTAATTAATATACCCGTTGCTGTGTTGGGGCCGTTGTTGGTGGCGGTCACAGCATAGGT
TACAGTGTCACCCACATTCACCGGGGTGCTGGCACTTTGGGTTAGCCATGATTGGCGGTT
GATGCGGTCTTTATTATGGAAAATGCAGATATGGTCAAGGGTAAACATTCCCACACCAGG
TTCTGTTTCCGATTAATTGGCGTACTGGTCATCGTATATCAAGTTACCATAATTTCCACT
GCCGACATGCAGTTACCACAGAGTTAATATTGTTTCCGAGGGTTAAAACTGTGGAAACTT
GGCCGCCATTAGCATCAGTAGTTCCGGAAGTACGGCTTAAACTTCCACTGGTTTTTTTGA
AATTGACTGTAACGCCTTGTAGCGGGTTGCCATTAATTATCACGAACTGTTGCGGTTACA
GTTACAGTTTGACGATTGGCTACGGTGTGGTTGTTTCGGCTACTGCTATACTGTGTTAGG
TAAGAAGGTATAGTAGCGGCGTTAACTGCATTAATAATAGCCCATGCCCTGGTCCTGACA
GATGTGTCATCACTCCACCAATTCCGAATCACACCATCTCTGGGGGCAGTCATGTACTGG
TAGTAGGTGCCTAATAAAGGCAGATGCATCGGCACCATAGTGCACAGAAGTGAAGCACCA
GATTGCGCACTGTATGGCAGCTGCTTCATTATCGGATGCATAATAATGATTTAATATGTA
ACTAACTTTATCCTATCTAACCTCAGTGGGGAGGTCCTCGGCAGTTCCGGGGAGGGTCCA
TTAACTGCAAGGTGTCACCGGTACTGATGGGGGTGAAAAGGTCAATACAATAAGCAGTAT
AGGTTGTCCCGTCAACTCTAACGTTAATGACACCGGCAATCCGTTTTGTTCTGTCCCTGA
TGTAAACACTTTGACTATTACCGGTACTGGTTAAACTTGCTGTTTTGGGGTTAACTGGAA
GTCTGCAGTACTATATTTGTTGGGGTCAGGATAATTCGTCCGTTAGTGACAGTTACATCT
TTGGTAATGGGGTACATCCAATGTAATCATTATAATGTTAAAAGTCGTTTCAGTGCTGTA
GGTTCAGTGTGTAATGTCCATTATGTCAGTGGCAGCGCTCATGACTACTCCACTGGTTGA
ATTTGCAATTACTGTTGCGCTCATGGCCTTACGTGGCCATATTCATTTACAGCTATCGTT
CCGCTTATAATTGGATCTGAACCAGTAGAACAGTCACTGAAGATCAATAGAAGTATTAGC
AGTGTTTCCTGTTCCATTCATTGCAGCTGCAGATGCTTCAAAATAGTAAAAACAAAAATG
CAAATGCTAGAATGAGCATTAAAAAATTTTTTTGATTTTAATTCCAATTTCATAAATATT
ATAAGATTAAACCTCTGCTGAGGATTATATTATATGGACTTTCATTTGTTGTTGATGGTG
AGCAATATAATCTTTAGATGTTAATATTCTCTACCTAAAGACTTGGTGATGGTGATATAA
AGTTGTTCCTAAAACCCTATTTTAACTGTGAACAGTGTCACAACCTCCTTTATAAAAGGT
GACATGCTTCACAAAAATGAGATTAAAAACTATCAACAATATTTCCATCCGAAATTTAAC
TTTCTGATAAAATAAAATTTGGTGAAGATCTTCACCAAAACTTTAATTGGATTTATTAAT
TCTGTGCAAATTTTCACAATATCAATCTGGAAAATGTAGTTCTGGAAATTATTGCAAGTT
GAAAATCACTTTGTGAATTTTGTCACAATAGTATTTTTTGAGGTGTTGTTTTAATGATGT
GTTTCTTGATATATTATATAGGAAAGTTACAAGAGTGTACTATAACTTGAAAATTGAGAG
TCAAGAATATGGGAGTTATTTCAAACTTCATCAAAATTACCCTCAGAGATAAACTGGTTG
CTCTTGAATCTTTATTCGGGTAATCCGGATAAGAATAACCCTCTGGTTATTTCCATTTCC
TTCTGTTCAAAGAAAAGTCCAGAAAGGGCTAGCAAATATCATCCAACCACGGAACACGTG
GTTTCCGTAGCCAGAACTAAGAACCATGATCATGGTATCTTCAAGGATATATTCCCAGGC
CACCTGCCTGGGTGCAGGCCCTGGCCGGGTACATATTGTTCTCCAAATATGGTTACCAAC
CTTCCATCAAAATCGGAGTTTCAACTCTAAATGGAGAGTTTGAAGCCCACGCCTGGTTGG
AACAGGGTGACCTGGTGGTTTTGGGAGAATCCGAGAAGGAATTTAAAACCATTCTGGATA
TAGATCAGACTTAAAGGGTGTTTCATGTTAAATTTCAAAAACAGTCTCATGGGTGAGTTC
ACCGAGAACTTAATCAGTTTAATGCCCCGAAAAGTGGCACTGGCCTGACTCTGATGGTTA
TTTTTGGAGTCTTAATGAAGCCGTTAGCCTGCTCATACTAGGTTCCCCTGCTGGGACTGG
TGGGTCTGGATGTGGGCCAGGGATCCCTGGGGCAGATCGATGTTCTGGTTTCAAATTTTT
CTCATTTCTCGGTTTACAGCCCACATTGGTTCTTGTTTTGATCCTCTATGTGGTTGTCAT
CAGTGTCAGCGCCCTTTAACCAGATACCAGACTCTTGCAGACCTCCCAGATCCAGTACCA
GTTTGCCAACCACCTCCGGCAACGTCTCTATAATGCCATCACCAACTCCAGCTGGTTATT
TTTTCCAGAATGAAATCATCCAGCCTGGCCCATGCACTCACCAATGAAATCGAACGGATA
GAGTACGGGAACCGGACAATTTTTGACATTCATAGCCAGTATCATGATCCTGGTGGTTTA
CATCATCTTTGCCCTGGAACTGGCCGGTCTTTTTACGGGAGTGATATTTGCAGTGGAATA
GTTATTTTATTAGTTTTAAGAAGAAGAGCCAGCAGGTCCAGAACCAGCGGTGAGGACATA
ACCACCACTACTCGTGATTTATACTATTCCATCCTCCAGCACCTGGATGGAATGAAAACC
ATAAAAAGCTTTGGAATGCAGGATGAAAACAAGAAAATCTTTAAAAAACAGTCCAACCAG
GTGGCTGGAAACTATCTTCAAGCCATAAGGAGTTACGCTGATGTTAAATTACTCTTCGAT
GTGGGAACAGTAATTGTCCTGGCCCTCATGGTGTTCATCCTCATTGAAGTTGTGAAGCTA
CTTACTGCCAGTCTCTTTTATTGATTTACCTATTTGTACGGATGATTCCTCAGTTTTCAA
CAGTTCAAAGGGCTTACCAGTATTTCATCAACATGTTACCTGCCTTTGGTAATGTAAGCA
GTCTCGAAGAACAGTTTTTAGATAACTCCGAATCTAAAGAAAAAGATAACAGGGTCAGTG
GGTTTAAAGAGTCTATTAAATTGGAAAATGTTTTTTTCCTATGGAGATGAAAATCAATTT
ACCTGGATAATTTGAACCTGGAAATACCAGCCAGGTAAGACCATTGCCCTTGCTGGACCA
TCAGGGGCGGGCAAAGTACAGTGGCTGATTTGGTCATGGGTCTCATTAGTCGAGACCAGG
GTAAGGTGACAGTGGATGAAACCCATTACACCTAGTTCTGTTGCTTCCTGGAGAAACAGG
ATTGGCTATGTGGCCTGGGAAACATTCCTCTTCAATGAAACCATCCGTTTTAATTTAAAA
CTTGCCCGTCTGATGCCAGTGAAGATGACCTTAAGGAAGCCCTAAAGATGGCTGCAGCAT
ACGATTTTGTCAGTAAACTACCTGAAGGTATGGATACGGTGATTGGTGATCGAGGGTGTT
CGATTATCCGGTGGAGAAAGACAGCGACTGGCTCTGGCCAGAGCACTGTTAAGGAAACCC
TCACTTCTCATTATGGATGAGGCCACCAGTAATCTTGATTCGGATAATGAAAAGAAAAAT
ATTAAAGGCTATTGATGATATTCACGGCGAAATAACCATTCTTATGATAGCCCACCAATT
TCTACCATTAAAAATGCAGATATTATTCATTTAATTGACAAATCGGAAATCATGAAAGTG
GTACCTGGCGGGAGTTATCTGATAAAGGGATATTCTGGGATCTTCCAGTTTAAATTGAAT
AAAAATAAGAATAATTTAATATTGTCCTTTTGCAGATAAGATTTTAACTCTCAGAATCTC
GAAATTTGCTTATTGGGGTCTTCAAATCTAGCATAGAAATATGATTTTCCTGTTGCAGGT
ATATTTTGAGGTTTCCAAGTAAGGGAGTATCGTTCACAGCAAATGCTGTGCCATTTGCAT
AATAAGTGGTGACTTGTATTTTTGGATCAAAAGCTTCGAAGGAGTTCTTATTTGAGATAG
ATCCACTTACATAGTATATGGAATCGTTCAGTTCGCTTCTATTTCCAACGGTACTATTTA
ACCGGATGTTTCCAGAGGTGTATCCTGAGGATAATTTCTTTTCACCCCCAAGTGCTGTTT
GCGTTGGTATTTTCGATACAGCCGGAGCTAAATACTAAACACACAATTGAAATTAATATT
ACTATTTTTATAATAAATTCCATATTTTCCTCGATTTTTATTAAATGAAAATTAGAAATT
ACAAATAAATAAATATTTCTCCATCCTTAACACTAAACTTTAACTGGTTTAGATGATCAA
AAGAACCTTTCAAACTGGAAACCGAAGATAAATTACTAATCTTACTATTTCAAAATCAAC
AAGATAGTTCGAATGAAATTAAAATAAAAAAATTACTTGATCAAGTTAATTGGGACTATT
TGCTAAAAAAGCCTCATATCATAAAATTAGGCCACTATTATACTCAAATTTAATAAAATA
TCCTGATCATGTTCCTGAAGATGTAATGATGCACTCTAAAAGATTATTATTTCATTAACA
CCCAAAGAAATCTTTTTATTTATGGGGGAACTTTGTCGATTGGTCAAAATTTTTCAATCT
GAAAATATCACCTTAATTCCATATAAAGGACCAATTTTATCAATTCAAGCATATGGGAAC
ATATCCACTGCGTGAATTCGGAGATATTGATATATTTATTGATAAAAAAGACTTTAATAG
AAGTTGAAAAGGATTCTTCTTCATGAAAATTACGAAGCAGTAATGAATTTAAATGAATCG
AAAGAGTCAGAATACATAAAATTTCAAAGAGGTACAAGTTTAGAAACATAACTAATAATA
TTCTCCTAGAAATTCAATGGAACCCAATTGGCTTCTCCTTTTCACTATCAAATTTCAGAT
ATTTTCCAGCCAATAATTTCAAATCAATTAGTTTAAATGAATTAGATGTTGAAACATTCA
CTGATGAAGATTTAATTTTAATCCTTTCCATTCATGTTGCAGGACACATGTGGAGCCGTT
TATCTTGGCTTTTGATCTTGCAGAACTTATAAAAAGATCTGAAACAATAAATTGGAATCA
GCTAATGGAAAAATCGCATTATCTATCAATCAAACGTATTTTATCCTTGAATTTATCTCT
TTCTAAAAAATTATTTAATTTACCATTACCTTTTGAAGTTCAAAATGACATAGATAATGA
TGAAAGGGTAGAAGATTTAGAGAAACAAGTTATGAAACTGATATTTATTCCAGAAAAATT
TAGCATATTTAATAAACTAAAGTTACGATTCAATTTGAGGGAAAATAAAATGGATGGATT
AAAAGATATTTTGAAAATAATAATAATTCCTCGAAGTGATGAATGGAGTTCATTTGAAGA
TAATAATTTTTCAACTAGAATAATGTATTTTATCAAACGATCAATTCAGATTTTAAGAAG
AATAAGTGATTAGAATCATGTAAACATATTTTTTAAAATGTATTTATGATCATAGATGAA
GGCCCATAATTTTTTTGTTTAAATAATTCAATTTAAACAATAGATTTATAATTAATTGTA
AATATAACAAGCTTATACTAAAGTTGTACTTTGAGAATATTCATCGAATCTAAGAAAATA
TTAGTAACTGGCGGAGCGGGATTCATAGGAACCAACCTTGTCCATGAATTGGAAGGAAGA
GGCCATGAAGTTTTGCTGTGGACCTATTACATAATAACAGAGACAACTACCAAAGATGTG
ACGTGCGTAACTACCGACAACTAGAACGTCTATTTGATAACAATGAATTTGAATATGTAT
ATCATCTAGCTGCGAGAATACGGTCGCTGGAACGGAGAAGGATATTATGAAAACCTGTGG
CAAACTAATGTAATCGGAACCAAACATATGATTCGATTACAGGAAAAACTGGAGTTTTAG
AATGATATTCTTCTCATCTGCAGAGGTTTATGGGGATTACACCGGAAGAGATGACCGAAG
ATGTGATGGTAAAAAATCCCATTAAAGACACTTACCAGATGAATGATTATGCCATAACCA
AATGGGCGGGGGAGCTCATGTGTATGAACTCCGCCACCATGTTTGACGCTGAAACTGTAC
GGGTACGCCCGATGAGACTGTTACGGGCCCCACGAAGAATATTCTCCATTCAAAGGTTTC
ATACCAATTTTTATTTATAAAGCACTACATAATCAACCCTACACAGTTTACAAAGGACAT
AAACGTATCATTGATTATGTGGAAGATACGACCTTTACCTTTGCCAATATTGTGGATAAT
TTCATCCCTGGTGAAGTATACAATGTGGGTGGACGTACAGAATGGGAGAAAGATATTAGG
GACTATTCGGACATAGTACTGAATGCTGTTGGCCGTGATGATTCTTTAGTTACCCATGAA
GAGGCAGAGGACTTCACCACACAGGTTAAAACCATTGATTTTTCCAAGGCAATAAAGGAT
TTAAAGCACGATCTAAAATAAATCCTGAAGAAGGGATTAAGAAAACTGTAGAATGGATGC
GATGGTTCTACAGGGTAGAAGATTAAAATATAAAGATTTGGGGAGATTGACGTGGATTAT
AATGATTACAGTAATAAAACAGTTTTAGTGACTGGTGGTGCTGGTTATTGTGAGGAGCAA
CCTCACCTGGAAACTATCAGAATACGCAGAGAAAGTTATAATATTAGATAATCTTGATTC
AGCTTACGAATGGAATATTCCGAAGTTGAAAATCTACACTTCGTAAAAGGGGACATTCTT
GATGATGAGATGCTCAAGCGTGTCTTTAAGGAGAAACCAGACTATGTTTTCCATCTGGCA
GCTCATTTTGCTAGCAAAACTCGGTAGATAACCCCGAACTGGATCTCATGGTGAATGGGA
TGGGTATATTAAAAGTTTTAGAGTACGCACATCTTGTGGGAGTGGAACGCTTTGTTTACT
CTTCATCGGGATGTGGAGTATATGGTCTGGACTCTAAAATGCCATTTGAAGAACATGATA
TTTCTATTAGTTTACATACTCCTTACCAGGTTACCAAGCTCATTGGAGAACTTTACACTA
ATTATTTCCACAATCTCTATGGGTTACCTATTGTTAATGCCCGATTTTTCAACGTGTTTG
GACCTGGAGAAGTTCCAGGAAAATACCGTAATGTAATTCCTAACTTCATGTACTGGTCCA
TGACTAACCAGTCACTACCTATCACTGGGGATGGTTCAGAAACCAGGGATTGGACTTATG
TAGATGATATTGTTAATGGTCTCATAGCCATGGGAATAGTTGAAGAGGCCATTGGAGAAG
CAATTAACCTTGGATCTGCTACTGAGACCAGGGTTATTGATATGGCGAACATGGTGAATG
AGTTAACCGGTAACACCGAGGGAATTGCCTACGCAGCCTGCCGGGACTGGGATGCCAAAA
CCAGACTTCTTTCATCCATTGAAAAGGCCAGAAAAATCCTGGATTACAATCCACAGACAA
CCTTTAAAGATGGTTTGAAGAAAACCCATTCATGGTTTGTGGAAAACTGGGATGACATCG
AGCGAAGCGCAGAATTCTAGAGGTTTACATGAAAATAATAATTGCTGGAGGGGCAGGATT
CGTAGGTAGAAATTTGGTAAGAGTAATGCTCCAAAATGGATTTAAGGAAAATGAGATTGT
TGTTATTGATTTCAACCAGGAAAACTTAGAATATTTTAGAGAATATAATATCAAAACGCT
TTTCGCGGACTTATCTAAAAAAGGAGAATGGGAAAAAGAATTCGAAAATTCTGATTATTT
AATAAACCTTGCTGCGCAGATTTCATCACCCGAATACGAACCATTTCATCGTAATAATGT
TTTGAATACTCAAAACCTTATTAATGCGGCCAAAGAAAACGGTACAAAAGAATTATTCAT
TTCAGTTCTGCTGCAGTATTATCTGTGCGAAAAGATGATTATGCCAATACTAAATCAGAA
GGAGAAAATTTGGTTAAAGATAGTGGACTGGAATACTGTATTATTAGGCCATCGCTTATG
TATGGACCAACTGATGACAAAAATATTGGTTATTTAATTAAGTTTGCCAAAAAATTTCAT
TTTTCCCCATACCTGGGAATGGTAAATGGCCTAGACAGCCAATTTATATTGATGATATGT
GCCTACTAATTATTTCGCTAGTTAAAGATTTCCAAAAAATCAAATATATGGTATAAATGG
TAGAGAAGTGATTTACTTTAAAGACATGATAAAAATTGTTTTAAATGAAGTTGATGGTTT
CCACTTTAGATTGTTCCTTCCAGTTAGTGTATTTAAATTTGCAATGATGTTTTACCAGAA
ATTAATTGGGAATGAAGAATTTACTACTGACCAAGTTGATTCTCTAACAGCTGAAGAAGT
ATTTCCGATTATGCATGGTGGGATGAATTCAATATCACCCCCACTAGCTTTCAGGAAGGT
GTTAAAAATGATTGAAGTAGAAAGTAACATTGGGTGATATCAAATGAAAATATTGATGGT
AGTAGCTTACTTTCCACCTGAAATTGGGAGTGCTGCACATGTTTACTATGATTTAGCTAG
AGCATTTATAAAAAAGGTCATGAAGTTCATGTTTTGACTTCTTATCCTCGTGAATTCAAT
TTAGATAAAAGAGATATGGGAAAAACATTTCATTACTATGAGAAAATGGATGGAATTGAG
GTGCACCGTTCTAAACATTTTTCTATAAGAGTTTTCCTCTTTTAGGGATTAGAACATTTT
ATTTTACCATATCAATATTTTAGAGAATATAAACGGATGAACACGAAATTTGATGTTTGT
CTTATGTACATTCCACCTCTACCTCTATACCAATTAGCGAATAAAATAAGAAAATATGAT
GGCACACCATCTATCCTTAATTATCAGGATTTTCATCCACAGGAACTTATTGATGTGAAT
TATGGGGAATACAACGAAATCTTTATCATGATAAAACTTTTGGAGTACATGGAAAAGAAA
TCTTACAAGACTGCCGATTATATTACTGTTTTATCTGAGGGGGAATAGATTATGTCGTAA
ATAAAGGTGCAGATCCTTCTAAGGTGACTCACATATATAATGGAATCCATCCTTCGGACA
TTGAAATTTTTGAAGCCCACAAAGATTTCAAGAAAAAGAAAATATCGAAGATAAATTTCT
CATATCTTACGCAGGGATTTTATCCCCATTTCAAGGCATAGATAATATCCTTAATGTTGC
TAAAGAATTAAAGATCATAAAGATATTATATTTTATTTAGCGGGAGATGGGATGATAAAA
GAACATCTGGAAGACCGAATCAATAATGAGAACATTTCTAACCTTAAACTTTTACCATTC
CAACCTCGTGAAGAATATTTTAACTTAGTAAACTCTTCAGATATATCAATTGTATCATTA
GATGAGAGAATGTTAGCCCCTGTTTACCTGGAAAATTAACCAACCTATTATCACTAAAAC
AACCTATTATTAGTATTGTTTCTCCTGAAGCTGAGACTGCTCATTTTATCGAACTTGCCA
ATTGTGGCATTCTTGTTGAACCAGGTGATGTTCTTGGATTTAAAAATGCCATATTAAAAT
TAAAGGAAGATTCCGTTTTGAAAAAACATTAGGGAATAATGGTAGAAACTTTGTTGAAAA
AAGATGAATTTGGATAAAAATGTTGAAGTCTACCAAAAAATTATAAATAAACTTTATTGA
GGGAATTGATGATTTATATTGTAAGTTTGCAATACAGTCCTGTTTTCAAGTCATTGTGTT
TTGCGCTTGGAAATCAACTTGAAGAAAAAGGAATGAAAGTGAAATATATCTTAAGTTCTC
ACTATGAGTGGATGGTATCAAAAAATCGCAATATCAAATTTATTGGTAATTCGAAGGACA
TTGCAACGATTTTACATGATTCTATCAATTATAGAAATTTTAATAGAATTAAAAAACTTG
TGTTAACAGATAAACCACAATGGGTTTATTTTTTTAATATTCATCCATTTTTTAATAATT
ATATTGCAAGGTTAGTGAATAAATATGGTGGAACTGTTATTCAGCATATACATGAACCTT
ATGTTGAGAATAAAAACCATTATGGTACCTTCCAGAAGAGATGGTTATATCTCTTTGAAT
ATATCCAAGGGAATATTTTGAAAAAATGTGATGTTGTTATTTTATCATCTCAAGAGGCTT
GTGGTCTGTTTAATAAAAGATATTCGGGTTTTAAAGGTAAAAAAATAATTATTCCCTTCT
TTATGAGGATTTAGGAAAAGATTTGATTCATTCCGAAAGAAAATATCTAAATTTTATAGG
ACCCCCAGTAACTGCTAAGAATCTTGAGAAGTTTCTTGAAATCGTTAGTAACAGTCGAAG
TATGGGATTTAATTTCTTAATAATTTCTAGGGAAAAATTAATGACAAAAAATATTATCAG
TATGATAATTTAGAGGTATTCCAAAATGAAAAATAAGTGATAATTCACTTGAAATTTCAT
GAAAAAAGTATACTAACTATAACTCCTTATAAAACGGCTAGACAAAGTGCTGTAGTGGCC
ACTGCATTTATGTATGGGACTCCAGTTTTGGCAACAAATATTGGTGGTTTAAATGAGAGT
ATTATTCATAAAAAAACCGGATATCTTGTTGATATAGATTCTGACATATCCGAGTGGGTT
AATGGTTTGGTATATATTAAAAATAATATAAAAAGATTATCTAAAGATAGTCGTGATTTT
TTTGAGAAAATTATTCAGAAATTAATTAGCCAAAATATTTTAAAGAGGTATTTGAAATTT
CAGACTGAAGAGAAGTTATTTTGATTGTTTGGGGTAGTAAAAGATATTATCTGATTGTAT
TGGGTTTTTTGGGCTATAAAAAATGTTTTTAATTAATAAGAGATGATGAAAACACATCTA
TTCTTACATTCTAATAAACATATTGAAGGAAAAAAGATGGAAACAATAGAAAGTAATAAG
TCTCTTAAGATTCTTCAAGTAATTTCAACACCTCCCTTGCATGGTCTACTGGAGGTTGTG
CTCGTGTTTCTTTTGATTTATCAAAGGAACTTGTAAAGAGAGGACATGATGTTACAATAT
TAACAACAAATATGTTGGAACCAAATCAGAGGTATTCAAAAAGATATAGAACATATTGAT
GGAATTCGTTTTATAAGATTTGATTATGTTAGTGATAAGTTAGCTTGGAAGTATAAGATT
TACCTATCTCTAGGAATAATTAATTATTTAAAAAATCATGTCATGGAATATGATATTGTC
CATTTACAGGATTTAATATCGATTCATGCTATTTGTACTGCAAAATATTGCCAAAAATTC
AATGTTCCGTATGTATCCTCAGCACATGGTTCATTAAATTGGTTATTTGAAAGAAAAATA
ATCAATACATTATATAATAAATTTTTTGCAAGTTATATTCTAGAAAATGCAAGTAGATTG
ATAGCATTAAATAATACAGAATTATCACTTTATGAAAAATTTGGCCTTAACAAAAAGAAA
GTTCAAATTATTCCAAATGGTATTTCTTTAGTTAAAGAAGATATTTTACAAAAAAAGGTT
TATTTAGAATAAAATATCAAATTAATGAAGACCAAAATATCATTTTGTATTTGGGCAGAA
TCCATGAATCAAAGGGTATCGATTTACTTATTCGTGCATTTTCAGATTTGAAAACTAGTG
TAAATAAATCTAAATTGGTAATTGTCGGTCCAGATGATGGTTTTATGCCCAAAATTGAAA
CTCTAGTTAAAAATTAAAAATTAAGAATGATGTCATATTTACCGAGCCGTTATATGGGGA
TGAGAAAAAATGGCCTATCTTGATGCTGATATTTTTGTAACACCAAGTTTTACGGGATTT
CCCATAACTTTTTTAGAAGCTTGTTCTTTAAAAACTCCAATAATTACCACTAAAAATGCA
GATACCTTAAATTGGATAGATTATCAAGTAGGTTTTGTGGTACCCTATACTCAAAAAGAT
CTTAAAGATGCAATGTTCAATATATTAAATGATAAAAACCTTGAAAACACATTTGCCGAT
AATTGTGTAGAAATGGTAAAAAAAAGGTTTACATGGAATATAATAGCAGAAAATTTAGAA
AAATTGTATTTAGATATAATAATTAGCAGAGGTAGCATATGAAGATTCTCCATATAATTG
ATCAATTCCAACCGCAGATGGGGTATCAAGAAACCCATTTAGCAAGACAACAAATTAGAA
ATGGCTATGAGGTAATGGTATTATCATCCTGATAAACCATTAGGCACTCTTAATTTGGAA
TCTTCTGATCATTTAAATAAAGAGATTAAAGAAGGTTCTCATGTTGAGGAGGGCATCAAT
GTCTTAAGGTTGCTCTGTACGATTTGAAGTGTCAACATTTAATAAACCATGGATAAAATA
TTTAGAAAAACATGTTTTAGAGTTTCAACCAGATGCTATTCACGTTCATGGGATTGTATC
TTTATCAAGTATAAGAATAGCTAGACTAAAAAAATTAAATCAAACAAAAATTATTTTTGA
TGATCACATGACCTCTGATGCTTTGAGGGGTCCATGGGTTTTGTATTTTTATAAAATTTT
TAAATTGTTTTTTAAAAGTATGATTCTTAAAAATGTTGATGAATTTGTAGCGGTTACTCC
TGAAACTAAATCTTTTATGAATAATATATATGGAATCCTATTAGATAGAATAAAGATTAT
TGAATTAGGTTGCGATACAGTATTTTTAACAGAAATCAATCAATAAGATCAAAATTAAGG
GAAAAAAATGGAATAAAAGATAATGAAATTGTGTTTTGTTACGTAGGTAAAATAGTTAAT
GAAAAAAGAGTTGATATATTTATAGAGGCTGCTTTGAATCTATTAGAATCTGACAAGAAA
ATAAAAGTTCTATGCTTAGGGCAAATGATCCAATCTGTTTAAGATCAATTATGGAAAAGG
TTAATTCATCTAAATTTTCAAATAATTTTGTTTTTACCTGCAGTTCCTAACGTGGAGTTA
TATAAATTTTATTCAATGTCCGATGTTGGAGTGTGGCCTAAACAATGTTCAGACATGTGT
TAGAAGCTATGTCTGTGAAATACCTGTAATAATTTCAAATAAAACAGGAGCTCCAGAGCG
AGTTTATGATGGTTTTAATGGGTTTTTATAGAGATGGAGATGTTGATGATTTAAAAATAA
GATGACTTTATTTTTAGATAATGAAATTTTGAAAAGAGATAGATAAATGCAAATACCTGT
TCAAGAACGTGATTGAGTATAATATCTAAAAAATTTGAAGATTTGTATAGGTAGAGTTAA
TATGACTTTTCGCACGCCAATTGCAGAGGTTTACTTATAATTACGAATACATATCCCTTT
ATCTAATTATGGTGGTATATTTGTCGAACAGCAGAGTCGAAACGATTAAAGAAAAAAAAA
AAAATTTTTTAAAAGGGTCAATGTAATTTCCCCATTATCATATTTTCCTTCCTTTTTAAC
TAAATTATAATTTTTTTGAAACTATTCATCTTATAAAATTAGCCCTAAAAATTATAAGAA
TTTGTAATGTGAAATGTTTTTTTCCCAAGATTCCCCTCCAATACCTAAAACGGGCATAAT
GATTTCTTTAATATTCGGCTGAAAAGATTTTTTTTCCTCAAAGCGTGTTTGAAAAACGTA
ATAAAAAAATACCGATTATCTTTTGATTTAATTCAATGCTCATTTTATTCACCAGCGGGT
TATGTGGCATTAAATTAAAAGCAGAAATATAAAAAACCGCTTATTATCACTGCGCATGGT
GGTCGATTTATAGCACATTACCATTTTAAATCTAAATTATCGTTTAAATATGTCGGTAAA
AATTCTCAACTAAGCTCAAGAAGTTACATAATAACTACTAGCCAAGTCAATTATAGATAT
TTTGAAAAATAAGTTCAGAGTTTCTTCTAATACGATAGAAGTGATTGGCAAACGGTTTTG
ATGAAAAATGTTCTATCCTATAAATCAAGACATTGCTAAATATAAACTAAATTTACCTAA
AAATTTAAAAATCATTCTTTCAATTGGTAATATTGTTGAAATAAAGGGACGCGGTTATCT
TATTTCTGCGATTGATAAAATAAAAATCTGATTGCAGTGAATTATTAGTTATTATTGTTG
GTGAGGAAATCCAAACAACCTAAAAAAACAAATAGGTGATCTAAAACTTGATAAACATGT
TAAGATAATCAATGGGTCCCTCATGATGAAATTCCAATGTGGATCAATGCATGTGATCTT
TTTGTTCTTCCAAGTTTAGATGAAGAGTTCACCCACTGTAATACCTGAAGCATTAGCCTG
TGGGAAACCCGTTGTTGCAACTAGAGTAGAGCAACGTGCCAAAAATTATTAATAATGAAA
AATTAGGCATTTTAGTCAATCCGAAGGGTCCTCAGAGATCTTGCGACGTGTATCAGAAAA
AAACAATTTGTAAGAGTGGGATTCGCATTTTATCTCTGCCTATGCACAAAAAGTAAATAT
TCTAATGAAATTTTATCAGAAAGATTTTAAGAATTTACGATCAATTGGGTGCCTAATGTA
ATCATCTATTTGAAATGTTATATACCACCGAATCAAATCCACCATCACGAGTGTACAGAT
TTATCTAGACTATTATCTTCATTTAATCTATTGAAATCACTTGTGGTAAAGCATTTCATT
TTGACTCTTTCTGGAAAAGTATAAACATAAACTACCTTAAGAAAATCTGGAATTAATAAG
TATGTATGCTTTAGTGTATGATTACTCCACAAGGTGGAATTTACAGCCATAACCAAAATG
GGCGGGGAACGGAACAGAATTATATTTAGTGACATCAGCTCTGGAGTTTTTCAGTCGCCT
AATCTGCCTGCATATCTATCTGGTGCAAAATACCGGGTAGAATAAAGACAAGTTCGTGTT
TTTATTATTTATAAACCATTCGGTTCGCTTTCAAACTTCTTTCGGTCGTATGACGATTAA
CAGATAGGGTGTAATGAGAAGGGTGAGACAGAAATAATCCCCATTAGTGTCTGACAAAGA
CTAGCAATATTACCAAAGCTGAAGGTATGTTTGATGATTTAAATATTAATCCTCCTTTTT
GTATAAATCTTGATAGTCCAATTCCTACGGGTATTGTTAATAATGTGAGTATATATGTTA
TAAGTCGTGTAGGTCAAAACTTAGGTTTTAAAAAATAGAAAAATCCAAAAAAATTGTCAA
TAAACCTATTATCAATACAAAGTTAGTAAATGAGGTCTTTCCCGTTTAATGAATGTAAAT
GTTAAAACAACTATAATCATATATATTATAACTGCACCATATATTTTGAATGCTTCTGAA
AGCATTATAATTCTTATCTTGTGCACCTTCTATACTTTTACCTAACATATCATACTGAGT
AGATCCACCTTCAGTAAGTAATGTTTTAGCGTTTACAATTGTCGATTCCCAAATACCAAA
AGAAAGAAATCCATGTTAGCTAATAAGTACTATAAATAAAAGCGAATTGCGTAATTAAAG
TTCTTATTTTCTTTAACATTTGATTTCCAAAGTTTAATTGTTTTGGAGTTATGGGTTGTA
ACCATAGCAATACGTAACT
>contig_3
CGAAGTTACGCATTGCTAGATCCCTTTACTCGGTGGGCCAGTTGATTGAGGTTCCGGACC
TCGTGTATCTCGGCACCAGCATCACGGTAATGGGAAACACAGCTATCCACCACATCCCAT
TTTTTTCTCTCCTCAGGGTTGAGTATCATCACCTTCCGGCACTTACGACTCATCTTCTCC
ACCAGCTCCGCACCTGTGGTATCCCATCTACCTTGGGACCATGCCCAGTCCCGGCAATCA
GTGAGAATCATGAGGGTGGAACGGCGGTTAAGTTGAGCCTTACCTAAAAGGATTCAAAGG
CCCGGTACATGTTGCTGGTCCCGTGGACCATGAGATTCTTATGTAAAATATCCCGAACCT
TGATAAAAGCTTCCATCATGTCGGGTTCAGCCATGGCACTGGTGGTTTCCACGCAACGAT
TGTCAAAATCAAATACCCGAACTCGGCGGAAGGAATTCTGGGCAGCGTAGAGCAGACAGA
AACCAGTTACCGATCCAGTCACAGGAACCACTCACATCATTTAAAAAGAAGTGTTGGTTC
TTTTAATCCGGGTTTGCTTTTAACTAGGTCAATAAGTGGCCCCGCCATTTTGAAGATTTT
TACGGATGGTACGCCGTACATCGGGGCGCATGATCTTTGCCTGGCGCTGGCGCCGGCTAC
GCACCAGGCAATTTTTTTACCCATCTTCTGACACAACAGGAAAAGTTCGGTTCAAAGGAC
TCAGGTGTGTTAATATCCCGCCTGAGAAGTTCGGAATCACTGGGTGTTTTCCTCTTTATA
ATCCTCCAGTGGGGATGGTAAATTGAATCTCACTGGAATGTATCTCCGGAGCCTTTACTT
CATTGTTATCATCTTCCTGGTTAGTGATGACCCATTTCTGTGAACTTTTGACCAGACATT
TTTATCAGAGGCCTTGCTTGAAGTGCTCCCTCATCTCCTTCCTCTCCATCAGCAACAACC
CCTTCAAAGAACTCATCAAAAACCTGGTTAAACGATTCCCTCTGTCTCTGTTCTTTGGAC
ATACACTGCGGCCAGTGCTGACTTGAAGAGTGGATCTTCCTCATCTATTAATTTAGAAAC
TTCTTTACCGGCATGGGTACTTCGGATACTGACGGAATCCCCTTCTCGCGCAAAGTACCA
GAAAATGCAACTATCTTATCCATATAACCCTCACTTGAATATCCGGGTATTCACCTTTTC
ACGGTCTTCCTCTGATTTTAAAACCACCTGGACAGTTTTCTCCAGGGTTTCATCACTAGA
ATCATCACCTGTTAAGAGCAGGGTACGTATCCAGTCCACTGTTCCCCGAATAGATGGTAT
CTTCATTAGCTCCAGTTTCCTGATCCTTCCGCATGATCCCCACCACTTTCTCCACCAGTT
CGTGGGTGCTTCTGGTACCAGGGACTTAACAACCTCCACTCTCCAGGGTAGGATAATCAA
TATGTAAGGAAAAGGTCACCGATCTCTGGTTTCGTCTAAAAGCATTCTCTGGGAATTGGA
AGTTAAACAACACATCCAGATTATCGTTTTTTAGGGTGAATGTTCCCAGATCACTGACCG
TGATCTCTTTTTCGCTACCAGAGCCTGGAGAAGGAAGCTTCCACCTCCTTATCAGCCTTA
TCAATTTCACTCAACCAGTAACACCGCAGGAACTGGCTAACGAAGGCCTGCAGGTGGTCT
TTTAATAAAAAATTCCTCACAAAACACACTCCTGTTCAGTCTCTTTAAGATCGGGACACT
CCTTCCAGATGGAGAATCTGTCTCTGATGGTATCCATTCTCCCACCATCTGTTCAAAGGT
TATGTCCCCTCGTAACATTTGCAACCCTTGAAAAATCCCTACCCAAAGCCTGGGAAGCAG
ACTTGGCCAGTTGGGTTTTACCAGTCCCCGGGGACCTCCCACCAGGATGGGTTTTCCCCA
GTTCGATGGGAGAGGTAGAGGATGGGTGATTATGTTATCATCGGGAATGTAACGGGCACC
CACCAGGGCATCCCTGAGGGAATCGATGCTGCAAACACTCCTTTTTAGTGGTACCGGACT
TCGTATTAATTTTGATGTTAGTTACTCCATAAACTCCTTTAAAGTACTCATATGTTTAAA
ATTGTAAACTGGACGTTCAGAAAAATTGTTTCCATACAGTATATATGTATCTGTCCTACA
AAAAAGATGAACCCTATCTGATTTTATACCAAATCCTTCCGACCTTAACTTTTTCTTATT
TTATTTTACCAGATTTCTTATCCGGGTTATGGTGATAACTAAATGATTTTAACGGATCTC
ATGAATTAATCCACTATCATGAGACACAAAACTTAAATAGGCGACTTTATTAAATTATTC
CCATATGCCTTATTTGATTTTAGCGGAGTTGTGGTGGCTACTACCAGTTGGAAGAGGATG
AATCCCCGGAAGATTTTGATGAATGTCAATGGGGTGGCTATATTATCCTGGTACCAAGCT
CAAGTCGGAGCAGACCAAAGTTTTTACGGAACTTTTATCCCTTATAGTCATTATAACCAC
GGCTGCTGTGGGCTTTTTTTGTTTTCCTGGCACCCCATTTCCCAACGATCCTGTATCCGC
ACCAACAGTTCTTGCTTCCTGATTGCCGTGGATCAGGTCTGCAAGGAGGTCGGCAACCTC
AGCTAACGCCACATCCAATGACACCGTTAGTAAAAAAGACCGGGTAGCGGCACATCGCGG
AATGCATCCCCGGGAGAATCTGCCCGTCTGCACAGCTTTCCGGATGTGGTTAACCAGTAC
AGTTTATCCCTGGATCAGGCCATTGTTCATTACATAGTTAACGTGACCACCGTCCCGGAT
AATCATGTTACCGGCCGTGAAAGGAGAGGGACTGGTATCAGCAGTACGTGATTGCCGATA
TCAAGAAATCCAATATCGATGCAGTGATCATATGCCACGATCATGCCCCTGGTTATATGG
TCGTAAGCATTTCACAGCCACACCTAAAAATGGACTCGCATCGGTACACATTGGTGATCT
CGTGTGAAACAAAAACTGCCGGAATCTCACCTACTACTCGTTCCAGTGCCAATGCCGAGG
CATGGTTCTTCTACAATTACGGGTATCCAATCCATTGGCGTCAGCAGGTATCCGCACAGA
TTGTCTATGAAATACCAGAGTGGGCATCCTATAACCAGGCCTATCAGGAAGCTAAAAACT
TTTATCTATCTGTTTCCAGTGTTACTTAAACTTAATAACGGTGATTTTTTCTTTTATTTA
AGTTTTTAGGTTGTAACTTGTCCTTATTTTAAAAGCACTGATTTTTTTAGAAAATATACC
AAATCAGCAATATAATTTTTCAATAAAATTTGATATTGTTTAACAATTACCACCTAAAAC
GTAATGATGGTGTTTACCTCTGGTATAAGTGGTATTTTTTAATCAAACATTTTAGAATCC
TATGAACATTTATAGATCCTATGATATATTATTCAAGGGATTTATTTTTCCTTAATTGAC
AGGTTAGTACGTGTAGGGAAATAATCCTAACTTATCCGTATAACTATTCACGTTAATCAG
TACCGGGGTGGAGTGATTCTCATGGTCGATAATTCTAATTCTGATCTAAATCGGGGTGTA
TATGGTTCAATTTTTAAAAGTAGTTTAGATGCTATGTTAATTACCAAACCCGATGGTTCT
ATTCTTGCAGCTAACCCTAGTGCAGAAAAAATGTTTAGAATGACCCAGGAAGAGATTATC
ATTGCGGGAAGAGAAAGATTACTTGTTCAGGATGAATCTTAAAATCTGCCCTTCATCAAT
GCGTCCAGAATGGTAGGGTAAAGGCAGAGTTAACTTTCCAGCGCAAAGATGGTTCTCTCT
TCCACGGTGAGGTAACTTCTACTATTTTCACTGATGCCGATGGAATGATCAAGACCAGTA
TGAGTATTAGGATATACCTCCCGCAAACAGAATGAAAAGCCCTGAAAGAGAGTAAAGCCC
GCTATAAGAGCCTATATGAAACCATGATCCAGGGTGTTGTTTATCAGGGATAAAAAGGGC
CGTATAGTGTCCATGAACCCTGCGGCTGAAAAAATTATGGGTTACACCTTTAAACAGGTT
AAAAATAGGACTTCTGAAGACCCCATATGGCAGGCCATACATGAAGACTCACACTCCTTC
CCTGGAGATGAACATCCTCTATGGTTGCTCTAAAAACAGGGAAAGAAGTTAAAAACGTTA
TTATGGAGTTAAGCATCCTCCCCGTGGGGAGTACACCTGGTTAAATATACACGCGGTCCC
TGAATTTGAAAATGGCTGAGGATAAACCCTACCAGGTTTACACTACCTTTGAAGATATCA
CCGAACACCGGAAGATTGAAGAAGAATTAAAAAGACACGCTGCTTTATTGGATGTTTCCT
ACGAAGCTATTTTCTCCTGGAATTTTGATTCCAAAATATTATCCTGGAACCAGGGCGCAG
AAAGGTTGTATGGCTACAGTTACCATGAAGCTATTGGTGCTCGAGGCCATGAACTCCTGA
AAACAGAATTCACCGGGGGATTCCAGGAGATACTTAAAAAATTGACCAAGACCAGACCTG
GTCTGGTGAATTGATCCACCAAATGAAAAACGGTAAAAAAATCATAGTTGAAAGTCGTTC
GCAGCTAATCACCGATATATCCGGTGAAAAATTGTTTTAGAAACCAATCGCGATGTCACC
AACCGTAAAAAGGTGGAAGAAAAACTTAAAGAGGCAATGAATAATCTGGAAGAACAGGTT
GAAGAACGTACCCAGGAGTTAATAAGGGCCAACGATTATAACCGTAATCTCATAGAGACC
TCCCTTGATCCACAGGTGACCATTGGCCCCGATGGTAGGATCACCGATGTTAACCGGGCC
ACAGAAAAGGTAACTGGCTATTCCAGGGTAGAATTAATAGGAACTGACTTTGCAGATTAC
TTCACCAATCCCGAAGATGCTAAGAAAGGATACCAGCAAGTTTTCCATTACGGACTGGTG
AGGATTATCCTCTGAAATTAAACACAAAAACAACAGCTTAACCCCTGTCCTGTACAATGC
CTCGTCTCACCGGGACGAACATGGTGAGGTAGTGGGGTTTTTGCCGCTGCACGTGATATA
ACTGAACGTAAGAATGCCGAGGAAGAACTACGGAAGTACTGGGAGAATCTGGAGGAACAG
GTCAAACTACGCACTGAAGAACTGGCTAAATCCAATGCTGATTTGAAACAGTTCGCCTAC
GTAGCTTCCCACGACTTAAGGGAACCGTTGCGAATGATCACCAATTTCCTGCAACTACTG
GAAAGGCGATATAAGGATAAATTAGACGATGATGCCCGGGAATTCATAAATTTTGCGGTG
GACGGTGCTAAACGTTTAGACAGTATGATCATTGACCTTTTAGAATACCCAGGATAGCCA
ACAAAGATGTGATGTTCACAGAAGTGGACCTTGGATAAAGTGCTGGATAAAATTAAATTA
AATCTTAACATTGCTATCAATGAAAACCATGCCCGGATAACCCATGATAATCTACCCACT
ACACTTAGAGCCGATGAAAATCAGATGGTTTTACTGTTCCAGAATCTTATAGGAAATGCC
ATCAAGTACCGTAGTGAAAATGAACCCAAAATCCATGTATCCTGTAAAAAGCAAAGGAAT
TTTTCCAATTTGCAGGTGCGTGATAATGGTATTGGAATAGAACCCAAACATCTGGAACGG
ATTTTCACCATTTTCCAGAGACTTCACACCCACCAGGAATACGAGGGATCAGGTATTGGT
TTATCCATTGCCCAGAGGATTGTACACCAGCATGGTGGTGAAATCAAGTGGAATCTGAAC
TGGGAAATGGAACCACCTTTTATTTCACCCTGAGATCCTAATCCTATTTTTTTTACTCTT
GTTATATTCATATAATTGATCGAATTAATTAGGATTGATCGAATTAATTAAGGCAGTAAT
GACATTAACAATAGATTTTTATTTAAAAACAAATGTACGCGGCTTTAAAGCGATATTTTT
TTTGGTACATTCTGTGTAGAATCATCAATAAAACTTATGGAAAAATATATTTATACATTG
TATCTAAATGTAATTAGGTGATTTACCATGAAAGACGGGAAGAAGTTCGTCAGCAGCATG
GATGTCAAGGATAAAAGGGTAATATTTTAGGTGCAGTCTGTGTGGCTCCAGCCAAGCGAA
ATGGGCAAAAGAGACATCATACTCATGGATGAGGAAACCGGCACTCAATCGGTCCGAAGC
ACCACCGAACTCATCAACATGCTTTCCAAAAAAAATGTGACCTTTGAAGAAAGAAAAGTT
GTATTGGACTTTTATCCGAGAGATTGAGATATTTGGAACGGAATATACTCATTAATTCCA
CTAGAAATCAAATTAAAAGTTAATTTATTATTAAGTTCTTAAAATGTAAGGCATCCGCAG
GGAGGATAGGCTATGCAGCCCGGTATGACGAATCCAGTTAAAATATTATTAATTGAAGAA
CAACCTGGGAGATATTCGCCTAATTGAAGAAGTATTTAAGGATGCCCAGATCGATAACCA
GATGCAAGTGGCGTTGGATGGGAGATGGCCATGGAAATGCTTCGACAAGAAGGGGAACAC
TCCCGGCCACCAGGCCTGACCTGATCTTACTGGATTTAAATTTACTCAAAAAGGACGGAA
GAGAGGTACTCAAAGAGATTAAAGCGGATGAAAGCCTTAAATGTATTCCGTCCTGGTATT
AACGTACGTCCACTGCTGAGGACGATCTTGTAGAGGCTTACCAGAATAATGCCAATTGTT
ACATTACCAAACCCTTTGACCTCAATCATTTCATTAGGGTGGTTGGAATCATAGAGGATT
TCTGGCTTAACATTGTAAAATTCCCCCTAAAATAAATGAAATTTAAAAAGTTGTATTATA
AAAGTTTATTTTACAATAAATTAATTAATGACGCCTTTCATAGTATTAGTATTGCCCACA
ATTAGATGTTAATTAATTTATTAAAGGAATAGATTGAACTCCACGGTGACTATCATGTAT
GAAAATCCCATCAACCTCCTGCTAATTGAAGATAATCCCGGAGATATGGTTCTGATAAGG
GAGATGCTTAAGGATGTGCAGAGTATCCATTTCCATTTTCTCCATGCAGATAATCTCCAA
GGGGATTAACCCTACTGGATAAAGAAGAGGTGGATGTTCTGTTGCTCGATCTTCATCTCC
AGGATAGTCACGGTATCCACACCTTCATCACCACCAATAAAAAAGCCCCAAAAACACCCA
TAATCATATTAACCGGACTTGCTGATGAAGAATTAGCTATTAAAGCAGTGAGTAAAGGTG
CTCAGGATTATCTGGTAAAAGGGCAGATTGAAAGTCAGTTACTGGTTAAATCCATCCAGT
ATGCAATGGAACGCAAGAATATTGAACGTAAATTAAAGGAAAGTGAAGAAAAATACCGGT
TAATGGTAGAAAAAGCCCAGTCTGGTGTTTTCTTAATGGATTCCATAACAAATTAACCTA
TGTTAACCAATCCATTGCTAGCCTGCTGGGTTATAAAGTATCAGAAATGCTACAAAAGGA
TATTTCCCACTTCACGGACCGTGATGGTCAGAAATTGATCAGATACCATCTGAACCAGAA
GGAAAGTGGCAGTAGCAATGCCTATGAATTAAAATTACAGAACAAGCAGGGTATCTATTT
ACATGTCCTGGTTTCATCCACCCCTTTATTCAAACCAGATGGGAACTTATTTAGGTGCAA
TTTCCATTCTCACGGATATAAGTTCACGGAAAAGTGTAGAAAGGTCATTAATGGATGCTT
TGAGGGAGAAGGATGAAATTTCTTCCTGATCATGGGCAGCATGATCGAGGCCATGAAACC
TCTAATCCAAAATGACTACCGGGATGAACACATGGATAAATTTGCCTAATAACTGGATTA
TAGCAGTAAATAGCGAGTGAATAACGAGCATTTTAATTTTCCCTAAGATCTTGGACATCC
TGAGGTGCGTTTTACTATTTAACTAGTTCCTGGAGAACCACGGCGTTGTTATGTTTTTCA
TCCTTGGCAGCATAAACCAGGGTAATTTTTCCTTTTCCTGTTCCAATTTTTTAACACTGG
ATATTAATTCGGATTTTTCATTTAACTCTTCCAGATAACTGGTCCGGAACCAATCCCATT
TATCAGGATCGTTGCCTGAATGATTTGCGAAGTTCAGGGGAGGGTGCTATCTCTTTAAGC
CATAGGTCTATTTTTAATTTTTCCTTGCTCAGTCCCCGGGGCCACAGACGATCTACCAGA
ATACGGAAACCATCATCCCTGCTCACTTCATCATAGGCTCTTTTAATTTGAATCATTGTA
AAACCACCATATAACTTTATTCAGCTTAATACATCTTAAAACAGCATAACTAATAAATAT
TTCTCATTAAAGTCTTCAAAAGGAACATGGTATCTTCCTGATCTAATCTTCTGTAGGTTT
AAGGAGCCACACCAGGGCCTAAAGGAACATTCCCATAAAAACAAATGGGATCAAAAACTA
TATACTAATATCTAATAGGGGAAAGGCATGAATCAATTGAAGAGGAATCTGGTGAATTTT
TTCGCTGGCTAAAAATTATATGGATGCCCTTTTAAATCTCAGGAGAAATGAAGCCAGTGA
TATGATAATGAAAGCAGTGGAAGAAGGTACATCTATTAAAGATATTTATATGAATGTTTT
TGAGAGCATCTCAGCACGAGATAGGTCGCCTGTGGCAAACCAATCAAATAACTGTGGCCC
AAGAACACTTCTGCACGGCAGCCACCCAGAGGGTCATGTCCCAACTTTATCCCCATATAT
TTTCCACCCAAAAAATGGCCACCAGATGGTGGCAGCGTGTGCTAGGGGAGATGCACGAAA
TGGGGTTAAGAATGGTAGCGGACCTATTTGAAATGGAAGGATGGGATACCTACTACTTGG
GGGCCAACACGCCCAATGAAAGTATCCTGCAAACCATCATCGATATAAAACCAGATTTGG
TTGCTCTGTCAGTATCTATCCATTCCAACCTGAGGACGTTGATGGATTTAATAAAATTAA
TCAGAAACACGCAGGATATATCAGAAATTAAGATAATGGTAGGGGGCAGACCTTTCTCCT
GGCACCAAAACTATGGAAAAAAATAGGTGCAGAACGGATACTCCCATAACGCGGTAGAGG
CCATAAACCTGGCCAGATGAAATAATTTCATCATAGGATAGTGGAAAGCTATGTCCACGG
AAACTCATTTTTTAATAAAGGGGGAAAGCTCATGAGTAGATAGTGCAGTGGAATCATTTG
GCCTGGCCTGCGATTACAATGGGAAAATCATTGAAATTTTCTATGATAACCTGGGATTAG
GATCTTTTAAAATAGGAGAACCTTTCCTGAAAATCGGGGATGAGGGGAGCCAGGAAAAGG
CACAGGATTTTATTGAAAAATAAAAAACCAAGACGCGGTTTACGACTGAGAATTTACATT
AAAATTAGAAGATGAATTGATGGTTTTACACGTCTCCGGGTTCTTAGTTAACCAGTATAT
CTTGATTTTTGGGGCAAAATCTGCCGATGACACTTTTCATTTCATGGAACACCTAACCCA
GGTTAACCATGAACAAACCAGTGCTCTCCGGGGGGTTATGAAATGTTCACCACCCACTTC
CGGGAGCAGGAAGCTAAAGAAGCCAAGATTTATGAAGAACTGGGTCGGCTCAATAACGAT
CTCACCAATACTCAGCGGGAGCTAACTAAAGAATATTCAACTTGAACAGCTAAACCAGCA
GAAAGAAATGCTCATAAAGGAGTACACCACCGGGTTAAAAACAATTGAATGATCATCTCC
AGCCTCCTAAATCTCCAGTCAAGTTACTTAAAGATGAAGAATCTAAAGAAATCTTCAAAG
AAAGCCAGAACCGGGCTAAATCCATGGCTTTAATCCGCGAACGCCTGTATAGATCCACTG
ATCTTAAAAATATTGACTTCAAGGGTACATAACCACCTATGACCAATGACCTGTACCGCA
CCTATGTTAAGGACCCCGGTAGAATTGACCTCGAACTGAACATCCAGGAAGTGAATATTG
ATATCAACTCCGCCATTCCTGGGTTTAATCCTGAATGAGTTAGTCGCCAATTCCATGAAG
CACGCATTTCCGGCGACAGGGAGGCAAAATTTCTATATCCTTCGGGGAAAGAAGAAGATG
AATTTGTTTTAAAGGTGAGTGATGATGGAATAGGATTTCCACCGGACCTGGATTATACTA
AAACCAATTCTTTGGGTATGCAACTGGTAACCAGTTTAACCAGCCAGTTAAATGGAAAAT
TAAAACTTGAAAACAGCCAGGGAACTCAGTTTACCATTACTTTCAAAAGAACTTGGAGTT
TAAAGAGGATCTTACTAGTTTTAATACTCTGACTGTGTGCTGTGCTTATTGTTTCACTTA
GACTAACCAATTTAATCAATCTACAATCAAATTAATAAGTAAAATTTAAAATTAAGTATA
ACCATCTAATTTAAGTGAATATCAAACAATCAGGAGGATATGATTATAGCCAGCAATACC
CGGACAATAAAATTCGCAGTTCTCTTTTTACTGTTCATTTTAATGATATTAATAGTTGAA
TTCATCAAATTGGCCATAAGAATATTCTCTAAGACTTTCTTATCCTGTAAAAGATTGGTA
GGATTAGATGGATTCATTGAAATTTAAAAATAAAAAAGGGGGAAAAAGGGATATAAATCC
CTTTATCTGTTTTTCCTGTTGCTAACAAAACCACTTGAGATCATCAGGATAGCTAAAATC
AGTCCGGCCAATGGTGTCCCCCTTATTGTTTTTTACGAGTGCTGACAAATCCGCCAATTA
CCATCAAGAAGGCTAAGACTATTCCTACAAGTGGTATTCCTGTGTTTTGCATTCCTATGG
TTTTAGTTGCAAATGTTGTTGCCTGAACTTCAGGAACTGATTCTGAGGTCACTGTTGTGG
TCACCATCATCTGGATCCTCCCTGAGAATAAAGGCAAATATCTGGCGTACTCCGTTGGTG
GTTAGATTGGGTACAAGATCAGTTGCTCTGGATTCAAAGGTTATAACATTTCCCTGGTTA
CTTATAACCGGACGAATAGATAAATTATTTCCTCCGGTTCGGATGTTCCTGTGGTTATTA
GTGTGGTGGTTTGTGTGGTTCGGTCGTAGGTGGTTATCGGTTGTCCAACAGTTGCTTGAT
GCCCGGTATCAAGTCGGTTGCACCGGAGGAGAAGGTTATTAGGTTACCATTTCATTCATG
GATGGTGTAGTATCTGCTCTTCCACCGGTTCCAAGGCTTCCTCTGGTTATTAAACTATTA
CTCTGAGTGTTTCTGTTGTAGGCGAATATTTGGGGGTATCCATTGGTTGTGATGCCCGGT
ATCAAATCATTGCGCATGAATAGAAGACACGATATTTCCATCGTTACTAAAGCAACATAG
TCACTGTATCCGCCTCACCCGCTTCCCTGAACCATCTTTTGTTATATGGGTGGTGGTTTG
TGGTTCGGTCGTAGGCAAATAATTGAAAGTTTCCAGTTATTGTCACGCCGGGTATAAGAT
CACTAGCAGCAGATTGAAGGCAATGACATTTCCATTCCCGCTTATGGAAGGATGGAAACT
ACCATCATTTCCTCCGGTTCCGGATGTTCCTGTGGTTATTAGTGTAGTGGTTTGTGTGGT
TCGGTCGTAAGGCAAATATTTGATAACCATCCGTGGTTATGCCGGGTATAAGATCAGTAG
CCCATGATTGGAAGGTTATGATGTTTCCATCACCACTCAATAGATGGCCAAGTGCTGGCA
TGGTTCCCACCGATTCCTGAGCTTCCAGATGTTATTAGTGTGGTGGTTTGTGTGGTTCGG
TCGTAGGTGAATATTTGTTGTCCGGTGGTGGTTATGCCTGGTAAGAGATTGGTTGCACTG
GAGTAAAAGGTTATAATGTTTCCATTTCCACTTATACTGGATTGCTACTGTCGCCATTTC
CTCCGGTTCCGGATGTTCCTGTGGTTATTAGTGTGGTGGTTTGTGTGGTTCGGTCGTAGG
TGAATATTTGTTGTCCGGTGGTGGTTATGCCGGTATAAGGTCGGTTGTACCGGAGCGGAA
GGTTATAATGTTTCCATCTTCACTTGATATCTGAATAATCAGCTTTCACCATTCCCTCCA
ATTCCACTTGGACCTGATGTTATGATTTCAGTGGTGTTGTTTGCAGCTGTTGCTGTTCCA
GAGACCACCAATGTCGTATAAAAGTGATTGTTAGGATTATTATTTTTTTGTCCGTATTTT
TCACCTCCTTTTACATTTTTTAATTCATAGTATCATGTAATTGAAGTTGATAATGTGAAC
AATTTATTACACATCCAGATATTTATCTTAAATGGCAATTTTGTTCGCATATCACGTTAG
ATAGTTGTAGATAAAACTATATTAACTTATGCTTGAAAACCATATGTGGAAATTCAACTT
CCGACATAAAAATTTGAACAAAATTACAAAAAAAGTATATTGATAATATAAATATTCAAT
TTGCCCCTGAAAAAAGACCTTATCATTATATTATTTAATGGTTTAAAATAGATAAATTGG
GAATTAATTGATATAATATCCTTTTAAAGCAATAAAAAATAGATAATCATTTATTCATCT
CTAAAGACTCCTGAATCCGTTCTACAATACACACCCTATTCCAGCCTACAACACCACTGG
CTATTTTTTCCAATTCCCCAGGAACTTCTTCCATTCCATAAGGACGAATTAAAACCAGGG
GTTTACCCAGTTTTTAGACATATTCACTTGTTCCTGGATTTCGAATCATGGTGTCTTGCG
TATAGGCCAGAGAGAATAATCACCACCTCGGCTGGTTCAATTTGCTTATTCAAATCTTCG
CTGCCGTTATTCCCGGGGATTCCATGGTCTTCCCATTCAAAATCACGTGCTTCGATGAGT
CTCTGGATGAAGGTAAGGTATTCTTCGTCTCCTTCGCCATTGTGGCTGATAAACAGATGA
TAAATTTTCATGTCCTCTTGAAACATTTAAGATCCACTCATTCTGTAGTGTTAAAGCATT
TTGCAATTTCACTTAGGTTCCATTAGAACTGCGCATTAATCTCAATTATATTTTTAATTA
AATTAGATGATAAATAGCTATCTATTTATAATATATAAGCATAAAAATATTTACAACATT
AATTTTTGATAGGAACTTGGGGGATTGAATGAAAAAGGCCATCATTATACCCTAAGAAAA
AATCCAGGTCCAATAAAAAATCCTGTCTCATCAACGGAAAATTACTGGTTACAGGACTCT
TTATCTTAGTTCTGTAAACCCTTATTTTAATGGTCGTTCCCTATGAAAACTCCACCACTG
GCCACAGGATTGGAAGTGTCCAGTTCACCTAATTACAAAATAACAATTGTAGATAACTCC
ACCGGGGGGATGTCCAGCAACACGGTTCTTTAATGGATAACCTAAACCAAACACCGGCAA
CCATGGAGGTTGTGGAGGCTGCCAAACAGGGAACCCCCATGACTGTATTGGGATGGGCCG
GTCCCCGCATCACGCTGGTGGCCGGAGTTCACGGGGGAGAATTCACACTCCCCCACAACC
GGCTGCCCTCAACTCTGCATAAATGAACTTACTGGGGAAAAATCAAGTGGAACAGTGTAT
ATTATTCCCTCTGCCATCCCCCTTAACACTGCCAATACTGGTAACAGAACCCCTAATAAC
AGTGACCCGGATAGGGTGGCCCATAATCCAGGAACCTCTAAACAACATAATCAACACTTC
CCTCCAGTGTGATGTTAACTTTGCTGGTTGATTTCCACTCCGCACAACCCAACGACATTC
CGGGAAAAATTGCATTATATAACTATCCTCAAAATAATGTAAGCCAGAGTTAGCCCAGTA
CATGGGGAATAGAACTGGATCGTTCCCTGGTGGAGGTGGGACCATACCCCCGGTGTTCTT
TCCAACCGTAAGCAATCAGAATGGTATCCATCAGTGGTGGTGGGAAGTTTTATCCCCTCA
CAATAAAACGGATCCCGGAGCTTGAATTTATCCTACCAGTATATGAAGGCATTTTTAGAT
TATTCTGGAGTTTATAAGGCTGATTAAAGGATAAATTGCAACAGATAGTAGGCCGGATAT
TGAATTAGATATTAACCAGTGTCTTGCCTTTTCATTAATCTTCTTCATTCATATTGCAAC
TTTTTATGTCCATTTTTAAGAAGTTCACACAATTTTACTAATCCTGAAGGAGTGAAACCG
CCCGGGCTATGAGCTGTTTAACTTATTAACCAGAAGAATTTTAATAGACAAGTGTAAAGG
GGTTAGTGGAAATGAAGGACCATTTAAAGGTTGCACCGTGTCAAATGAGGGTTGTTGAAG
ATAAGAATGAAAACATAGCCCGTGCACTGAAATCATCAGCCAAGCTGCCCCCCAAGTGGA
CCTAGTAATACCTCTCGAGATGTGAATTGCCCCATGAAACTAGCCTATTTCCAGAATATG
CCGAGGAAGCAGATAGTAGCCCTAGCTTTCTAGGGTGCTATTTCTGAGGTTACAAGAAGG
AAAAAATTCATATCCTGCTGGTTCTATTCCAGAAAAAGATATGGGAAAATATATAATTCC
AGTTTCCTTTCAACTTCAGGGGGAAATAATTGGCCGGCATCGCAAAGTTCAATCTTGATA
TTGATGTACTGTAAAATCAGATTCAAGGAATCAGAAACCCTTCTGGTGATCAATCCTAAT
GTGGTAGACACAACTAACTGTGCAGGATTTGCTTTGCATCTGTTATGATATCCGTTTCAG
TGAATTACTGCGCCTAATGTCCCTGAAAGGGCTCAACTAATGATTATCCCTGGTGCTTTT
AATCTCACCCACCGGACCCGGCCCACTGGGAAGCTGCAGCATATAAGGGTGAGAGCCACG
GATAACCAGGTTTACCTGGCTGCTGCATCACCCTCCCGAGATCTCAATGCATCCTACGTG
GCTTACGGTCATTCCATGGTGGCCGATCCCCGGGGAACGGTAATTGCTGAAGCAGGAACC
GGAGAAGAAATATTATATGCTTCCCTGATCTGGATAGAATATCCCAGACCCGACAGGAAC
TCCCCCTTCTTAAAAACAGACGCACGACCTCTACTCAAATTAAGGATAAATAAAACTAAA
TTTATGGATAAGAATAGAATAGGATTTAAAATATTTAAAACTGAAATGTAAATTGAGGGT
AAATGTTAGATTTTGAGAGATGTTTATTCCTTAGATTTAGGGATGGCGGGGAGATGATTA
AACTATTAGAATCCCATGAAGTAGATGAAGCTATGGATGTATGGCTGGAGACCACCATAT
CTGCTCTCACAGTTTCATATCCAAGAAGTACTGGACTGACAATTACTAGCCACTCCTTAA
AGATGGGTTATATACCGGTTTCACTCAATTTTATCTATAAAAAGAGGGCTTAGTAAGGGG
TTTCATCAGTGTTCGGGATAATTTCTTTATTGGGTGCACTGTTCGTTCTGAAAAGCACCG
GTGGGAAAGGGTATAGGTGGAAAACTCCTGGATTACTGTAAATCACGGTATCACTACTTT
AGAACTGAGTGTTTACATCTACAATGTAAAGGCAGTTAGATTTTACTACAGCGACATGGA
TTTCTTATTAAATCCCATGCAATCCAATGAAAATTCAGGGTTCATGGAGTACACATTATG
TCCTGGGAAAAAAGAAATAAAAATGAGTAGTAGATTGCCGAATCTACTTCTTATTGCAGG
AATTTACTTTTGGCATCTTTTTCAAAGCTTTATTAGCTGCCTTTTTTAAACTCTTTATCC
CCGGTTGCTGCGCGGCGGGCCTCCTTTGATGGGGTCATCATCACCCCGCTCATCACCAAT
ATCACCCAGGTGCTTTAACTGCGGCTAACCCTCACGCCCCAAGCCTTCATCAGTAAGGGT
TTCAATAAGGGGTCCACGGCAGCAGGGCTACCTATCTCACCCAGTGCCTTGAGGCGAACT
TGCGCACACCCGCAATCCTCATCATCTGCGGGCTTCCCACCAGATGGTCAACCACGGTGT
CACTCTTGATATCCTTGAGGGCCAGGGCGGCGTACCGGCGAATATTACCTTCTTTCACTT
TTTAATATGGTTACCAGAGGCCTCTAGCGGCCAGGTCTTCCCATCAATCCCAATGCCTTG
GCTGAGGCATAACGGACTCTGGGGATTCTCATCATTTAACGCTTCGATAAGGGCCAATGG
AATCGGGGCTTTTTTGCTTCACCCAATTTTTCGGCAGCTTTATCCTTTTTTGTGGATCAT
CATCTGTTAATTCTTTCAATAATTGATTATTATCATCTGACACATTAATCCCTCAACTTA
GGTTTCTAACGGCCATTTCTAATTTTTTCTGGGATATTAACCTAACTAAATTCATTATAA
TTTCTTAGGGAATATTAAATTTGTAGGGGAATAAGGGGTGTCCGCCTGGGAAATGCTATC
CTTCTGCAAAAACGGTTTTTTCAATGTCTTTCCGCATGGTAAAGGTAAACCGCATCAAAA
TAAATCTGGGCATCAAAAAAATTAGGAGCAACTCCTGAAATGAGAAAAATCAGGATAAAT
AGTCTTTTTCAGAAAATTTGTGGTTACACTGTGTTCCATGGTCTACCTGGATCTTAATTT
CCGCTGTCGGCTTGGCCAATAAGATTTTTTAATCAACTGCAATCCTAAAGTATCAGTTTT
ATCTACATCCAAGTCGAAGGTAATCCAATTCCGTCATCGTTCACGCTCATCACGTATTTT
TTTCATCCTTTTTGTAAAATTTAACGGTGATGGTACCATAACTTTCTTCGGGGAACGCAT
GCTTCAAAAAAAAAAAATAGGCCCCAGGTGGTTAGAAGCTCGCTTAAGTATGAGGCCCAG
TGGTATGGCGGTGTCAATGTCCAGAGTTTAAATCCTCCAGTCAGTACCAGTTGCACCCTC
CACCGGTTTCTCTTGAGAGGTGTGGAATAGAATCACGGGAGAGGTGTCGTATGTACTTCC
CAAAGTTGATTTCTTTGGAGTTTGTGGATTGATAGAGTTTTTCGGCGGATGAGGGCCATG
GATTTTGCCCGGTCTGGATCTGGTGGAATATCTCCCTGGCTTTCATCTTACCAATATCCG
CAGGAGGTGAGGTTGAGGAGGCTGGCCATGATCATCAGGTTGTTTTTGGTTCTGTGGTGG
ATTTCACGCGCCCGCATTTCCTTGCCATGTAATGCCTTTTTCAACTTTTCTCTTCTTCTG
CCCTTTTCACGGAGTAATGCTTCTACAATGTTAGTGGAACATGCTTTCCATGGCTTTACT
GTCTGAAAAATCCGTAGTTGGTTTTTTTGTTGCATAATCCAATGGGTCCTATGAATTCTC
CATTTTTTAACAGGTGGAGCCATAAGGATATTTTTTAGAAATTTTATCTTCACCCAAAGA
ATTGACTTGCTGGGGAGAGAAATGGTCGTAAATCAGGGGTTTTTTGTTGGTTTCGAGCTC
TTCCCATATGATTTTGATATTGAGCTTGCGAGTCAGTGGGATAAAAATCCGTATTCAGTA
AATTCAGCGCTTGGTTAAGAAGATCTTCCACTGATAGCTCTGGTCTGAAAGAGCCGTGTT
CATCCTTTTCGCAGATAAAACCGAATCTCACTACCGGTAATATCTTGACAAACAGTCAAA
CATGTCTGACTAAGTTCTTCTTCTGTTTCGGATAAGATTTGCTTCAGTTAAGATCGTTCC
CATGGATTTATGAAATTTCATTTTGTCGTCCCAAGAGTAATTCGTATTCTTTCCTTTCGG
CGATGTCTCGGGCCACACACGGAACTTTTTTCCACATCACCAAATTTTTGCCATTATTTC
TTCAGGGGGATAAGGGCTGTGTCCAGCCACGTGGAGTCCAAGGCACATGGTGTGCTAAGT
TTTCACCTCTCGGTGTCTTTTATGGCCTCTTCTCTCTGAATATACTTGCTTTGTAGTTCA
TTTCCCCCAGGGGGGGAATATTTCGCCACGTGGTTTGCTCCATAACCTCTTGACGGTTAA
GTTTCCATTTGCGGGCAGCGTATTCATTGATGTACTCCAGACGCTCGTTTTTATCAAACA
TAAAATAAAGTCTCCACAGCTTCGGCAGAGTTCTGTGTATTTATTCTCACTATCTGTAAT
TTTTTTCTAAAACTCAATTTCATCTGCAACAATGACTAATATAGAAGCTAAAACTTTTTT
GTTCCTGAATAATGTAAATATTTTGCCATTATATCTTTAACTTCACCTTCTTTATCAACC
AGACGGAATCTCATAGTTATCTGAGCTAGTTTGGAATTTTTATATCTTAACTCCTGATAT
TCCCCTTACTGCCTCTATACCTGAAACCACAAGTCAAGCCATGTTTTTTTTTCCCATAAC
CTTCGTAGGAGTGGGTAACCTAAGATTTTTTCTGATTCTTGAGTTAACTAGGGATATGGT
GTTATCCCTCAATAATGAGAGTTGGTGGTTCCAGAAGCTCGGAATATAGCTTGGCAGTAA
GCAACAGATTCTTTTTCAATGATTTTTTAGTTTGTTTAAGGTGTGTAATGTCATGAAAGC
TCCATACTTTCCAGCAGTTATGGTATGGTCAGTATGTGAAGGTGGTGTTTTGCAACCAGT
CATCCTGAATCTTAAAGTGTGCTGTTCTCGAGGGGTGTTGGTAGATGTTTTTATAATTGA
TTGAAACTCTTAATTGATCTTCTAAACTGGTTGAGATATGGTTCAATACATGGTTTTCAC
TTGATCTAAGTAATTCTTCCGATATTCCACATTTTTAGGAATTTGTAGATTGTAACAAAT
TACTTTTGCTAGTAATATGTAACTGAAACTGAAGTATAC
>contig_4
TTATTACTTCCGTTCAGTTACGTATTGCTAAATGCAGATCGCTATCAGCACTGAACAGCA
AATATGAGTTTAAAATGAGTATAATTGATGATAAATAGTTAAATCGTCTCTTAAAATATT
CATAACTCTATTCCTTATTTAGCCAGCATCTTTATTGGTTTGTAGGGCCTGTAAGCTGGT
TCCCATATGTTAGATTCCACCAGACTTTCCACATCGTTATCCTGGCAGCAGGCAACTCCT
TCCAGAATGGCCTGCTGGGCCACAGCCATTCCAATATTTTTACTCACTTCCATTAAATGG
GAAACATCAGGGAGCAATCTCTGGATGTCTTCCTCTTCGCTGGGAAACTGGCCAGTGCCA
CCGTGTGGCAGCACGTCCATCATTCCTGCAGTTACCGCTCTCGGCCTGGCTGCTGATTAC
AGCCCCGGCTTTGGCCGAGATATCAGGGCGTTGTTGCACTGGGCCACTGGATAAGATTAA
CCCCGGAAATTCACATCATTAAAGGGGCTTCCAGTGGCCACCAGCGCCTTTCCCTGTCCA
TCTGATTAAATCATCGGGAACAGCCTCTCACCAGAGTTAATGGATTGGATAATGGGAATG
GCGATGGGGTGCTCACCGGAGGCCATAGTGGTAATGACTTTGCAGGCGAAGGCTCCGCTA
TGCTGTGCTGGTGCCGATGAGGATGGTGAGTGCACGTTGCGGACCACATCCAGCAGTTTT
TCCGGATCATCACCCAGAACCCCAGCAGGCGCAATTTCTGCTGAAGGGCGGGCGATAGGT
GCCTTGAAATAATCGATTTCTCCCAAGGCACCTGGTTACGCAAGTCCCTGTCGGTCAATC
GAGCCAGAAACGCCTGTAGAGCTTCTTCATGGTTTGAGTCCTTCCTTTGCCAATTTGTTC
CCATATTTGGTCGGCAATCCCACATCCGGCAGTTCCTGCCCCATAGATAAGCACCCGATG
ATGAGATAAAGGGGTTCCGGTTACTTCAAAGCATTAAGGAGGAGCGGCCATGGCAGCGGC
CTCGGTACCTGCATATCACTGATTGAGAGGATGCACATCCTGTCCCGGTAACGATCCGGG
TGGTGTCTGGCATTTTCTTACCGCAACCTTCCCACTGGAGGAAAACACGGGGAATTTGTC
GCTTTGTAGCCTCAATCCACCGCCTCCACAAAGTGACGGTATTCCCCCGGCCGATACGTG
GATGACGCCAGCCAAGGTAGAATGGATCCTCCAGTAAACGTGAATTTTATTGGTGCCCAC
ATCGATCATGATGGGTAGCATCACTCCGAGGGGTTGATACCGGCACACAGGGTGTAAACC
ACCTGTTTTGCCACAGAAATACCAACTCCGGTGGCTCCTGGTCACCGATCCCCGGCATCT
GCTCCAGGATCGAGTTAAGGCACAATAAGATCGATCTCATCTCTCTAGCGCAGTGGTCCA
GAATTTCATGAATATGTTCCTTTCCAGAGTGGGATAGGTAAAATACCACTTGCAGGGTTT
TCCAAGTCACTCGTCACTGCAACGCTGGTTTGCTCAGGCCAGCAGTTGGACGTATAAACG
ATGCGAGCACTCCATTTCCTGGATGTGTTCCTGGATCAGGCGGAAAAATGGTGTTTCATC
GGGCATGTTGTAGAGGTTGTTTAAAAAAGATATTTTTCTGCAGATCATCGCTCTGCAGGA
GAACTGTTGGTAGAGCCCTCTGCAGTTGATCGTCCAGAGTTTCTACCGAATGGGGTAGGA
GTCCGATAAGATGAAACAATCCCCTTTCCTTAGTGCTAAAAAGCAGTACCTTTATTTAGA
TGTGAAGATTGAAGGAGTTGACTCCCTTTAAGATCAGTTTTAATATATTTAGTTCCTCTC
TTTTCCTACAGTAACCGCGGTGGATTTAAACTGTAACCCCCATATTTGGGAAACTCCGGG
ATATTTAATTGTCCCCCCTGGTATGGGATATAATTATAATTTCGACACTTCTGCATACTG
CTGCGGATTTAAAGGGTTAAATTTCTGTCAGATTCTCCATTCTGACATGGATGATGACAT
AATCACTGGCAATGAAAATTATGGAGAGGATACAATCTGATCTAATCCACGGGCATAGTC
CGGGAGAGATGTTCTCATTTTACCATATCCATTCTTTTAATCTATTGTTAAATCTTTGCC
GACTATAGAAAATAAGAAAGGTCATTAAAACAATAATAAAAATGGTGATAAAATATGGGA
GAGTTCATTACCATAACCCCGGAAAGTGCCCGGAATTAATTGAAAAGGAACCAGAGATCA
CCATACTGGATATACGGCCTAATGCAGATTTTAAGAGGAACATATTCCTCGGGGGCAGTG
AACCTGGATTACGATGGTCACCAATTTCAGAGTAAAGCGGAAAAACTGGATAAAAACCAG
CCCTACATCATTTACTCGCAAGAGCGGGGTTAGAGGTGGTTACTTCCTGGAAAAATGAGG
GAATCTGGCTTTGTGGGGGCTTAGAATATTTTGGGCGGTTTTGTGGCCTGGAAGATAAGT
AAATTACCCCTAACCAGTGAAGAATAATCATACTGGGTAAAATAATATAATAAGTTTCAT
GGGGAACCAAGTACTTCTGTTAGAAGGTAGACCTTTTCCTGATAAGAAGGATTGTAGAAT
TAGTTAAGTTAATCAAAAACAAGAAGTGGTAAATTTTTGCTATCACTATATAGAGAGGCG
TATCAGAAAAGGCGATCTTGTTACATACTCCTTATTTTGATTAAATAATGTTTATAATTA
CTTATTTTTTAATAATTTGCTTTGAAAATTCTGGAATAAAAATCATTTGAAAAGTAGTGA
AAAGGTGAAATTTTCAAATTATTAATTTTGGCTTTGTAGAAACCCTAATTTTTTTATTTG
AAGACAGGTTTTTTTTGTAATAAAAAAATTTGTAAGTTTTAAGTTGTGTTTTCCTGTTTT
CACTTGAAATTACACTTGCATATTTTTAAATACGGTTGATAAAGTATTTATAATGATAAA
GGGAATAATATTATTATGATTCGCAAAATCTATTATTCCCCTGTTCATATTGGGGTTTCA
AAGCAGTTAAATCTTTCGGATTTTGGTTTTAAAAATTCTAATATTCAATGTTTAAAAAGA
TTTTTAAACAAGAATAGCAAATTTAAAGAAAATAAACTGGTGGAATTCATTGAAAGGACA
TACTATTATGTTAAAATAGCGATAAACAAGTATTCTAATGCCTTTTCAAACCATTTATAT
TCACAACATACTTTATTCACGATATTAGCAATGAAAATTTACACAAAATCAACATATCGT
GAAATCACTGATGTTATTGATGTATCGGACGTAATTAAGAGATATTTGAGAATAAAAAAG
GTTCCGCACTTTACAACAATCCAAAAATTCTTTAAACGATTACCTTCAGAACAAATTAGA
GAAATTAACCAATTAATACTATTATTAAACGATATTAAAGCAGATATAATAGCATTGGAC
GGCTCTGGTTTTACGAATGATTATGCAGACAAATATTATGCAAAAATACGGCAAAAAGAA
AGAAAAAGCTACATAAAAAACCATTTAACAATAGACGTGAAAACACGTCTTATTTTATAT
TATCAAACTTCGCGCGGACCAAAATATGATACACAATTTGCAAAACCTGCATTAAGACAA
ATCAAAAAGTATAAACCAGATTACATAGTAGCAGACAAAGCATATGACACAGAACCAATA
AGAAAATGCATAAATGAAGAAATCAAAGCATTTGACCAAATACCCCTCAAAAACAGAGCA
AAAAAGGACAATACAGACTAAAAAGCCCAACAATATTCCGACACAAAATATACAAAAAGA
AACAACATAGAAAGCATATTTTCAACAATAAAAAGAAAATTTAACGGCACAAACCACAGC
AGAAGCACACAACTATCAAACAAAGAAACCAAACTCAAAAACACAATATACAACATCTAC
AGAACAACACAAATCAACTAAAAAAAGGGTTTCTACAAAGCCTTAATTTTATTTAATTTT
TCAGGGCTGGAAATGGTAATTAAATTAAATAAAGAAGTAGTCACCGCAAAATTTTGCTTC
ATTAATATATAGAGCGGCACATCAAAAATCACGAATTTTGATTAGCTTCCAGTTTTTGAC
TTTATATGTTGATATATTTCTTATTACTCCATCGGTCTTAATAAAATCGTTGGAATACCT
TGGTATCTCCCCTTCGTGGGTTGTCCTTTCCCATATGTGCGTCTATTATAATCTGTTATT
TTAAAAATAATGGTAGTTCAGAGAAAATTTATTATTATATATGATCTTATTAAGGATAGA
TAATTATGCATTGAGAACGTTTATTTCTGTAAACTGGTTAGATTGCATTTTTTAAATTCA
TTTAGGCTATTTAAGATATATTATATGTCATTTTTCTATTTTATCAAATTTTACCTCTAT
TTAAGTTCTTTAAATTAAATTTAGTAAACTATTGCAGTTCTGTGGATGGAAGATTTACCA
ATTTTTTAATGGCATCATATTATATTATTAGATAATACGTTTTATTAGTTGACGAATAAG
GGGATTAATACGGATTTATAATGTAATTAGTATTAACTGCAGAAAATATTACTGATTATT
ATCAATTTTTAAACACTTTCGTTCCGTCTTAAACTGTAAACTAAATCCTCTGGCTGTTTT
AATATCGATTTAAAAGTGAAATATTTATAAATAAGATGTTAATAAAGGATGTGTTATGTA
AAAATGTATTTAATAGAATTTTATCACTATTAAGATCTGGGGGAATTAGAATATCAAATA
AAAATCTATTTAAGCCTTTAATAAAGTCAATTTTATCCTCATTTGTTTTTATTAATGATA
TTATTTTTCAAAATAATCATAAATTATTATTCACTGTAATCGGGGGAAACAATGGATATA
AAAAGAGTATATTATTATTGAGTTTTTTTATAATAATTATCATATTCATGGGGGCTGTTT
CAGCAACAAGTTTGAATCTTACTGAAGCAGAACTTGCTTCTTCTGGAGTAAAAAACTATA
CTGAGGCCCATAATAAACTACCGGGATATGTGGATATATCAGATAAAAACAGTACCACAC
CTTCATATTTAAACACAGCCACTAAATTCACGGTAGAACTTAATCAAGGTGTTACCACTC
CAGTAAATATTGCCACTGTAGGTAATCACCGGTCAATCGAGGATCTGCAACGGGCACTGT
ATATAAAACAGAATACTGGATATTGCTAATCGTGTTAGTAATTTTATCAATAATAATGGT
GTAGCGCCTAATTTGCATCTAGCAGTATAGAAACATACGCTACGAATCCTTAGTATATAT
GTGACAAAAATCCTGAATTATTACTTAACTAACAACCAATTGCCGAATTAGTAAGTGTAG
TTTACTATTCAGGTACGGATTCGACGGTGTAGTAATAGATAATGTCCCTCCAACTGTAAC
CAATAACTTACCATCCGGTACATATGATACATTAAGGAGTGTGACTTTAACAGCCAATGA
TAGTATTGATCCCAATCCTAAAGTTTATTATAGTGTAGACAACGGTGCTACTTGGAATAA
TCGGGTTAAAACAGTCATCATTAAACCTAAATCCAGGATCAACAACTTTAGCGTATTATG
GAGTTGATGCATCTGGTAATACTGGTACAATGCAAACAGCAACATATACCATCAATGCAG
CATCACCACCAAGTGTTACTATAGATGAGTTGTTATACGCTTCTTATTCTGTTCAAGCAT
ATGTAGAGGCTAATCATGAGCTCACCAGCAAATGTGACAATGGTAGAAAGACAATTAGCA
GCGTCACAATTCCTTCAACTAATCAACACTGCAGCAATAAACCTAAATACCAACATAACC
ACATCCATACCCATAGGAAACTACACTTCAGCACTCAATCCTTCAGAAACCATAAGTACA
ACTGGAAATCTACAAAAACCGATTATCTTAGCTTAGCAAATAGTGTTAAATCATATATGG
ATTCCAATGGTAGAGCTCCAGATTATATAACAACTAGTTTAGGAATATGGGTTATGAATC
ACTGGTTTACATTTGCACAGGTTTTAAGATCTTATCAAGTAGCAAAGGCATTACCCAGCT
TTATTAGAATTGTACCTGGTCAGTTGTTGTCAATAACAATACCACTTTTATAACTATGGA
CAAGATAAAAAATGCTGCAGACACTGTGCAATCATATATAGAAACTAATCACCAATTACC
TGAACATGTGACGATTTCAGTCCACAATTACCATGCCTAACTTTTTGAAACTGAAGTGCT
CTGCCTCATCAATCACTAAAGAAAATTTATTCCAATCAATTGTATTAAAGATTATAACAC
AGCCCCAAACCCTTACGAAAGCATTACTGGTGGTGATCTCAGTGCCACAGACTATTTAAG
TGCCACAACTGCTATCAACGATTTTATGGATAATAATGGGTATGCACCCAACTATAAAAC
AACTGTAAGGGGCTACATACGATACGAATCCACTGGTTTACATGTACTCCAGAAATTATA
AACTCTGCCAGTGAAAACCTACGATTACCTAACTACATAACACTAACACCGTGGACAACA
GTCACGAATACTAATACTGTATTTTTGACCATGGATCAAATAAAAACTGCGGCAAGTTCT
GTTAAACTGTATGTAGAAACCAATCACGCCCTTCCAGCCAGTGTAACAATTTCGGGTATT
CAAATTACAATGCCTCAATTCTTGAATCTTGAACTTAAAACATTAAAAATATCAATGCAG
GTTTATACCAATCACTTATTCTGCAAAATTATAACACTGCTCCTAGTCCTTCAGAAACGT
TAACCAGTGGAAAAATTAACTATGAGAATTATCTTGTCGTTGCGGACAATATAATCTCTT
TCATGTATTCCAATGGTTATGCACCAAAACTAGCAGGAACTTCACGGGAAATATGCGTTA
TGAAGATCTGGTTTTAATGTACAGCCAAATCTTAAGCTACTACAACGTCTACGAATAAGA
TTCCACAGTATGTCACTGTCCTGCCATGGTCAGTTATTTCAAATCCGAGTACAGTAACTT
TCAAATGTTGGGCAGATAATTAGTGGGCAGAAACCGTAAAAACACATATAGAAACTAATC
ATGCACTACCAAGTAATATAAATATTGCTGGAACTATTGTGAGTATGCCCCAATTCCTGA
AACTTTTAACCACATCTCTACATTATATAAACGGTACATATGCTGGTCAGTTAGTTCTGC
AGAGTTATGGGCTTCCTACAGATACTCAGAAACAGTTACTGGTGGAAGCTTCAACCAGAC
ACAGTATCTTGATCTTGCAAGATTGGTTGAGTATTTCATGTGTGGTGATGGAAGAGCACC
TAACTACCGAAGCAGCAGTCTGGGGAACATAAATTACCCCTCACTTATCTACATGTACAG
CCAAATGCTAACCTCTTACAAAGCAAATAATTACACTTTACGGATATTGTCACAGTACGG
CCTTGGTCGGTTGTTTCAAACGCCAATACCAAATTCATAACAATTGATCAATTGAAAGAT
GCGTCCAAAACGGTTAAAACATATACTGAGACAAATCACGCACTTCCAAGTTATGTGACC
TTATCTGGAACACAAGTATCCATGCCTCAGTTCTTGAAACTTTTAGCTACAGCAGTAACA
AATATAAATGGGAAACTAAACGCTACAATTGTTTTACAGAATTATAATACAGCAACCAGC
CCATCAGAAACCGTGACAGGAGGAAGCCTTAACAATACCTCCTTCATCAACTATGCGAGT
AGTATAATCTCGTATATGGATTCAAATGGAAAAGCACCGGACTGTATATCAAGTAATCTG
GGAAATGTGCGTTATGAATCATGTAGTTTACATGTACTCATTAATTTTAGATTATTATGG
AAATAAGACAGCATTGCCTCAGAATGTTACTGTGACACCGTGGGCAGTTGTTTCAATACA
AACACTGTATTTTTCAATTTAGATCAGATACAAGATGCTGCCAAAACAGTGCAAGCCTAT
GTTGAAACTAACCATCAATTACCAACTTCTGTCACAATCGCTGGAATAACTGTAAATATG
GCTCAATTCCTTCAAATAACAACTTCCACTGTATTAAACATAGATAATTCCCTATACACT
TCAATTGCCCTTAAAAACTACACACACCTTCGAATCCTTCTGAAACCATAAATAAACAAC
TAATAATCAATAACGAGAACTACGTTAATCTGGCGAATAATATAATCTCCTATATGTATA
CCAATAATCAAGCACGGATTATAGGTGACAACCAACTTGGGACGATGCGTTTTGAATCTT
TGGTCTACTTGTACAGCCAAATAATAAGTTCATACTAATGCAACTAAAACATTACCCCAA
TCTATTACAGTAAATCCATGGGCAGTGATATCCAATACCAGTACGGTCTTTATAACAATC
GATCAAGTTAAAAATGCTTCAGAAGCTGTTAAATCTTATGTTGACATCAATCATGCACTT
CCAAGTACTGTGACTGTTGCAGGAATGCAGATAACGATACCTCAATTCTTAAAACTCGCA
GCTAAATCAACTATCAATATTGAAAATTATCTAAATGCATCTGTAATTTTAGAAAGTGTT
GGAAACCCAACAAACCTCACAGAAAACATAACCACAGGAACCATACTCAATGACGAATTT
GTAGATATGGCCAGTAAAATCATATCCTATATGAATCTAAATGGAACAGACAAATAATAT
CACTGATACCAGTGTGGGAAGTATTATGGGCTATGAATCCCTTGTTTATACGTTCTCTAA
GATTATGGTATCTTACAAATGCCACTGAACATGCTCCTGAAGATGTTTTTGTAATTCCAT
GGGTAGCGTTATCTAATCCTAATGGGACATTTAATTTCAGGACCCAGGAGATATTTAATT
CCATACAGGAAGCAATAGATGACCAGGACACCGTCAATGGTGATACTATCTGGTTACAAA
AAACAAACTATTTAGAAAATATTGTGATCAACAAAAAAATCACTATAAGGCCGATTTATG
GATTTAACGTAACAGTACAGGCATTAGACCCTAATCTGCCTGTTTTCACATTAAACATCG
GTGCAAACGGCACAACAATACAAGATCTGATAATAAATGGATCCACTTATAATGCTGGTA
TCTTTATCAACAACTCCAATGAAAACCAGATATTCGGGAATAACATCACAAACAACACAA
ATGGAATCTACGTGTACAACTCCACAGAAAATCTAATTTCTGGAAATGAAATATCAAACA
ACAGCAACAGCGGCATATTCATAAACATAGGCTCTGATAATGAAATTTCAGTAACAAGAT
AAATTCTAACGTTGCTACAGGGATAAATATTCAAAACTCAGATAAAAACAGGATATACAG
CAATAATGTCTATACTAATCTGGATGGGATCTATCTAAATAATTCATCAACAGAAGTGCA
CTTCAATAGGATTGTGGGTAACAGTAGATATGGACTTTATAATATGGGTAAATGGAACTA
TTAACGCAACTAATAACTGGTGGGGATCCAATAATCCCCTGGTTTCTTCAAACAACCCAA
GTGACATTTGTATTACTGGGGAAGTGTTACATATGATCCTTGGTTGGTATTATCTATTAT
TAGCCTCACTGATCGTTCTGATCGTAACGGAACAAACTACAATTACCAAATAACAGCAGA
TTTAACACATAATAATCAGGAAACGACACATCACCGAGAGGTAATATACCTGATGACATA
CCCATTTACTTCAATACAACAATTGGAACTATTAACAGTTCTGGAACTACCAAGAAAGGT
AAAGCTGAATTAAAGCTTACGGGGTCATCAGCAGGTTTGGCTAATGTTTCTGTAACCCTA
GATAATCAGACACTCTCCAAATCAGTTAATATTACCAGTGTAAATATCTTGGGGGTTTAT
AATACTAGAACTCAGGAGAATTTCTCCAGTATTCAGGAAGCAATAGATGATCCAGATACA
ATTAATGGTGATACTATTATTGTCGGTGAGGGTATATACACAGAAAATGTTGCAGTAACC
AAAAGGCTTACTATTAAATCAGCTAATGGTGCCATTGTAAAGTTCAAAGCTAAAATGAAA
ATAGAAGTGTTTTTGTAATAAATAATGACTGTGATGGGTCAACAATACTAGGATTAAACA
TAATCAGTTCCAGTGATTCCTACGGTTTATCTTTAAGCCATGTATTTAATAGCAACCTCA
TTAACAACACCATATCAGAGAGTAATAGGGAATTTACTTATATGAATGAGGAAGTAACTC
CTTAAATGGAAATATCATCAAAGATAGTTATTATGGAATAGTATTATACAAATCTACAGG
TAATAATTTAACCGGAAATATTATAAGGGCCAAATGAAAATGGTGTATACCTTTTCAATT
CCCATTATAATGTGATGAACGAGAATGCTTTGATTGATAATTACTATGGGTATAACTTCT
ATCATTCCAACAACAACAATATCACTGGCAATAATGTCACTGGCAACTGGGTGAGAATTT
ATCTCTATGATACAAACAACAACCTCTTAACTGGCAACACGCTATCTGATAATGGTGCCG
GAGTCACGTATCATAACTCTATTGGTACTGCCATATCAGGAAATAATTTCACTGGTAATT
GGTTGACTGATGTTTCAGTAGTGGATGATGGTGAGATGGTAATGGCTACCACCATCTATA
CTTGTGGACCGGCAGCACTGCCACAATCCTAAAAATTATGGGAATTTTCACTACTGAAGC
GGAAATTGCAAAAATAGCTGAAACCGATGAAACGGGAACCAGCCTCTATGGTCTTAAAAT
AGCAGCACACCTAAAGGTTTAACTGCGATTGGGGCTAGATTAACTGATTGATCAGCTACA
ACCTAACTATTTAGTAGTTTTGAATATAGATGGAACTAAGCACTTTGAAATCGTACGCAA
CATCACCAATACCACGGTTTATTTGTTTGATCCTAACCTTGGAAATATAGAAATGAGCTT
AGAGAAATTCAGCGAGCTTTACACAGGAGTTGCACTAATAATAAATGGACAAGCACCAGC
TAATGCTACAATATTGACTGATGATGAAATGCGTAACATCAAAGCCCTTGGCATACCGTA
GCAGTGAAACATACGAAGTGGGTAGGAGGATATTGGACTTGGACTTATCGTTGGGTAGGT
TTTACTATAATAGTACCTTACAAATTTTCTTTGAAATTTATTCCAACCAGATATTTATTC
GGAATACCAATGAGGTGGATATTTCCAATATCAAATATATTGGCGTACTATAAGCTTTGG
AACTTGGGTGAAAATACTACGCTAATGTAACCACCAAAAAAGGTAACATATTACACATAT
ATGGATGTCCCAGACAGTATAAACATTAAATTTAATGAAGCTAGTTTTTGAGTGCTGCAA
AATTTGAAGCAAATAAATGGGCGATAATGGAGCAGTATTGCCACAGGAGGTTTATCTTAC
GCGGCGTTGGCGGGTGTGAGTGCAAAGTGCTGACTGCTAGGATGGGATATAAAGGATGGT
AGTTATAATCAAATGATGAGAGATCCTTGGCTAGATGTTCAAGTAGATGGAAAAACAGTT
TACAAGAGGCATTTTTTACATGGGTATGCATCAATGCACCTATTTCACCCATAATTGGCA
TGTCCTCGGTGATTTCCATGTACTTACTACTAAAAATTATTTAATATTTCAAATTTTTTG
AAGAATAGTAGATAAGGTGGTAATTATGAATCCAAGACAACACTTGACAATGAGTATTAT
ATTTATTATATCAATTATTTTTCTTCTTAATAATAGGTATTTTATCCTATTTAGAAATCC
CTCAAATTTATGTCGCATTCCTTTAATAATTGTCCTTTTAATAGTTATTATATATTCAAT
ATTTGACCTCATGAAATATTATAATAAAAAAGTTTATGTGTTGGTTATCACTATGCTTTT
AGTGATAATGTGGGTAATAGGTTTAATTGCACTGTTCACCCAAATAGATGAGATCACCTG
TTCTACCGCAATATACTACTTAGAAGTAGGATTAATCACATTTTTATTCTTTTTATCAGT
TCCATTTACATTCAAAGGAAAATTATAGCTTAGTAAATAATTCAAAAAGATATACATATG
GGATATTAAAATGAAAAATATTATCAGAAAATAAGAGCCTAAATGAGGGGCAGCTTCAAT
GTTAGCTCTTGGACTAGGTGAGTGCTACTGCCTTGCCATCAGGAGGTGCTAGTGTGGCTT
TAGCAGTGGGTGCGGCTTCTACTGTTTATGGGTGCTTGGTGGTGCTTTTCGATGCATGGA
ATGCGGACAAGATCCATCATGGATAGATGAGCCATATGACTCTCAACTCCACCACATGAC
CGGTTTGTAGTTTTTCTAGCAAACTTATCCTGGATAAGAAAAATTTTCTCATCCTTTTCA
ATCAATAAAAAAAGAGGTAATTCAATGGAAACGAATATATGGACTTTTGTTTACTTTAGT
GGCTATCCTTTTTAACTAGATTCTTTGGATTTTCAAGCTCGGGAAACCCTTCATATTTAA
TTACAGGTTCAATAAATTCTCATGTTGGTCCTTATTTTCAGTAGTTATAAAAATTTTTAT
ATATTATTATTCGTTTACTTTAGGAGGTTTGATCCTAGTTTCAGGGTCATTACTTACTTA
TATGATTCTTAATTAAACCTAATTATATTTCAAACGAATATTACTACGCAATTGGAACTC
TTATAATCTATGTATTTGCTTTAACTTATAGTTATTTGCACAGAATGGATATAACGCCCA
TATAATGATATTCAAAAATTATTCACTTCCCAGTGATTGTGGTAACCAGGTGAGTATGTC
ACAGTACTTACAATTATCAATCATTACCCGTGTTGAATTAATAATAATTAAAATGCCACC
TCCATATCAATAGTGTAATAATCCTGCATATCCTTCTGAAACCATCTATTTAGAAGTAAA
GGTTGAAAGGATTCCTATTTAGTAAATAAGCATAATAATGGGCTTTTCCATGATGGGAAT
ATGGGAATACAATTATGGGAGGTTTTATTATTGGCATGATTTTTTATTTGGGTTATTCTC
GGGGTTAGGTTTTTTAATTGGGGGTATTGCATTTCTATGAAAAAAAGGAAAAATCAAAAA
AATTAAAAAATTCATACTTGCCAGTATTCTGCTTATTTTAGCAGGAATTTTCCAATTAAT
TAGTGCTTTAGTATATGTGTTAGATAAAACAGGACACGCTTAATGATTTTTTTGATTATG
AGGTTTAGGGTATGAGGAAGTTTATTGAATAGAATAGTAATTTGTATAAAATGAGGGGAA
GTAAATGAAAAAATTATTTTCTGACTTTGATATAAAGGATCTGTGAAGTTGGTTCAGACT
GTTTCGGTGGATGGAGGCGCAAAATCGAAACCATAAACCGGGTGGAATCAATTTACATTA
TCTCCTTGATATTTTCCAGGCCATTGATGAGTTAAGGGATGAAGCCCGAATCTGGCAGAA
CACCGGAGGCACTCATGTTGCGGGCCTGGTTTACCGGGATAAATTCTATCACCGCGTGAG
GATGTATCGCCACGTTGCCGCAGATAAGGTAATGAGCTGCCGCACTGGCAAAGGTTGACT
TTTCCCAGAGTTTCATGGTTTACAGTGGCCGGATGCCCGCAGGACATGATGATAAAACTG
GCCAGGTGGAATTCCATTATAGCCTCAACGCAGCTCCCACATCATCGGGTTACTCTGTGG
CCTTTAAGGCAGGAATAACCATGATTGGATTTTAAGAAGTCGATTTAATATTTACTAATC
CTCAGCGGGTATCGCTGGAATGAATCCTTTTTTGGTTCTTTAAAACAAGTTCAATCTTCA
AAAACCATGAATATTAAACCATAAATATTATTCACGATATCATTTTAAAACAGTTCGATT
TATATATAATGTATTTCGTATATTTAACCATCCCTGTACAATGTTTTAAGATTATCCTCC
AGTTTCATGGAGGTATTATGAAGATTTTTCGATTTAAATGGAATTATATTTCGTTAATGA
CTTAAAAACGACTTAAAACTAATATACAAGGGAAAGGATGAACTCGAAAAACTGGTGATT
AATTAACATTCGAGGTGGTGATTTGATGGATCCCAACCAGGAAAATGCAATGATAATATT
GAAGGCAATGGTGGAAGGAAGTAGGAGAAGGGGTAATGGTGATGTCATAAAAAGATTAAC
CAACCTTAGTTTTGATGAAATTAACAGTGCTGTGCCCTGTCTTGAAGATATGGGGCTGGT
GCAGACCTTCCTGGAAGGAAAAAGTTAAGGTATGATTTTTCAATGTGACTCTGGCCCCTG
CGGGCTACCAGACTACTACATGATCATTTTGGAAAAATAGCGGTTATTGAATAAGTTTTT
AAATAGAATAATCAGCTTATTCATTTTTCTCTTATTTCAGGTTAAAACTCATTCCATACT
TTAATTTATTTTTAGTTCATTTTAATGTGAAATACCATAAAAAGAAATTAATTGTATTAT
CTAACTTCATATTATCCAAATCTCTTTTCAAAGCTAATATGACTGCCACCATATCCTCTG
GGGACATACAATTCAGAGCATCCTCTAATTCATCCCATAACATTCCCTTAAAGTTATCCA
CAAAATTTTCAACTTCACTTTCGCTCATGCATGTTTCAGCCATGGTAAAATCCCCTCTTA
ATTCATTGTTCATTTCTTTTAATTCCTTGTTTACTATCTTCTGTTGGGGAAATTATTTAT
TATTTGGGGAGGTTATAATCAAAGATAAGAAAATTGGCAAGATAAGAAAAGTGGGCAGAC
TAAATAATTTGTAATTTAAAATCATATTAAATAAATCAAAAATGAATTAATCCCTTAAAT
GACATTATAACTCCCAAAAATTTTTAATAATCTAAATATTCTAAATAATTTAAATTATCC
TTCAAGTCTTTGAATAGCTTCATCAAAGAGTATAATAGATTTTTTAAGAATCAGATTAAC
TGAGTAATTGCATTTTGAACTTAAGTGGATGGAATTTTGGGCTTTACCTGGGGATCCGAT
TAGTGTCAGTGGATAGTTGCGGCAGACTTGGGGTCGGAAAGTGTATATTGCGCATTTATT
GCTGTCTGGGTCAATGAATTTGCAGGGAGTGGCTGTCCCTTATTTCAGAAATGTTGGGGA
ACTCTTTGTTGCGAATGATTTCCTTCTCCAGATCTGAGTTGAAGGTAAGTAACAGGTTGA
GTTCATCTCTATGAATGAAAACAGATTCAGATTCCAGGCAGCATCTTCCACAAACAGTAC
ACCATTCTTCATGTTCCATGGCTAATTCATAGTTTGATGGACCATCTAATGTATCTAAAC
CCATTATGTCTGCCAGTTGTATGATCTGCTTAAGGTCCCCTTTAGTAACCCCCAATTTCT
TGTACTTTTTTAACACTTCTTTTCTTTTTCAATCTATTGAATACTGCTTTTCCAGGAGTT
CAACCTCTTTAGTAGTGTTCATTCCACAGTCATCAGATTCCAATGATCTGGTTCTGAGGA
TTTCAAACAGTTCTTGATCAATTAAAAGATCTCTTAACATGTCCCTGCACTCATTTTTTC
TTATTAGGTCCTGATGGTTGTTCAAAAATATTTTAAGATGATTAATGAGTGGGTTTTCTA
ATTTAATAGATAATCTAAATCTTATCACCTATTCGAATCTTTGAAAGTAATTTTAAATTC
TGTGCTCAGTTATTATCCAGATCAATACTTCCATCTATCTGTTTGGTTAAACTGTTTATC
ATTTGCAGCCCCAGTGAATTAGTGTTTCTAAAATCCTGTCTCTTCTGGAAATCCTACACC
ATTATCGCACGATCATTTCGCATAGACCACCATTTTTACGGAGATCTATCTGGACTTTAC
CATTTCAGCCATTGGGGAAGCATGTTTAAAACAGTTGAGTAATAAGTTCGTTGGAGATTA
AACCTAAAGGTATTGCATGAGTTAATATCCATTTTTATGTTTTACATTCATTTCTAGTTC
TATAATCTCTTTCTGTGTGGCGTAGGATGTAAAAGCTCGGCGGATAATGTTTGTAAGTAA
TCACCGAAATCGATGAGTTTAAGATCAGTGGACAGATACACATCTTTCATGGATAAGGGC
CATGGAACAGGCACGACTCTGACTTTCCTTGAATATTTCCAGGATTTCTCATCTTCCAAG
TACCCGGCCTGAAGATTCGACAGGCTGTAGATAATCATTAGATTATTTTTAACCCAGTGA
TGAATCTCTTTCAGAGTATTTCCTTTTCTGCCAGAGAGGTTTTTATTTCCTTCCTCAACT
GAAGGTTTTCTTTCCAGTGTTCCAGTATCTTTTCCGGAGTTTTTCCACTGAGAAATTCAT
GAGGAGGGATGTGACAGAAGTTTTCATAGATTTCACTGCCAATAATGGCTAAAGGGTGGG
TTTCTAGTATTTCCATTAAGATTTCAGGGCCAAAAATGCGGGCATCATATTGGCAAATAG
CCAGACATTCGTTTGTTGGAAAAAAAGTTGTTCAATTTTTGCTTCGTATTCGATGAGGAC
GTTCTGATCCGGGAAACCTCTTAGTGTCCAGGACATTTCACCAGTAACGCGCAGGGCATT
ATAACCTTCTTTAGGCCTTTCCTGTCTCATCCGAAAGCATTTTGATCATCTCATCTGGAT
CAAAACACCGTCTTTCATATACGAGTCAGTCACGGTCAGAATAGATAGTTGCCCATTATG
GAGGAACTGGTCAGCGTCTACTCCATCGTCCTGCTGCAATTAAGAATGCTTCGGCGGTGT
TTTCATTGACAATGTAACACCCTTTCGTTATTTTCAAGTCCTAATCGTAAATATGGGGTG
ATACCACTTTTAGGTTCTTCATCAGTCTCCATAAATACAGCAAAGATGATTCGGTTTAAG
GTCTTCAATTTTATATAATTGACGTCCTTTTTCATTTTCGCACGACCGGAGACATGGAAG
ACATGAAAAAAATAATTTCCTTATGTCAATATTTACTTCAATTTATAATCGTAAAAAGTT
ATCGCTTACTAAAATAATAGGGGTCCCTAAACTAAATATAATTAAAAAATGGTTAGTGGT
TCTAACCCTTAATGTATTATAATTTAGGTTTATCACTTTATTTAATATATTTAAGTGATT
TTAAGTAAGTAATATTAAAAGGGAGTGTTAATTACCATCCTCTTTTCCTGCAAACGCTCA
TTTTCAGGCATTACTATTTCCGTATGGGCAATGGCATTTCCAGATCTCGGCTAACTTCAG
CAATTATTTCTGGGTTTTTAAAGGTGGGTATTTCCCCACTATGGCGTTGGCTACCAGTGT
GGATTTTCTGATTTGAAAATTCCACTTGCCCACACAAATACCTTGTCTGCCCCGAGTTGC
ATCATCAGGGCGGAATCAGCAGGAGTGGCCACACTCACTAGCAGCAAAGTTTACCACTGG
TAGCTTTCCCGTTTCTGTGCCTCTTCACTAGTTCCAGGCGCTTCCAGTGTTCTGCTTACG
CTCCAGTGCCTTCGGTTTTTATTGGCGAGTTCCCGGATGGTTCCCTGGATCACCCGCATG
ACGGACAGTTTCCACCACGTTACCGGTGATTCGCCTTCCTTTGGTACGGATCATGGTGGC
ATCATCATCCTGCGGAGAGCTCCCAGATTCCAGTTCGGTGACAAATGGTATGGTAAATGA
ACTTTTTGTTTATATGGTATTTTTCATTTTATGGTGATAGGACTTCGCTCATCGATCATG
TCCACTCCCAGACGACCCGCTTTCAGTGGCCGATTCTGGCCTTTGGCCATCACCGGGATA
CTCACGCATCTATGATCTCCAGACCTTGAGGATATTCATTATCCGGGCTACCCTCACCGG
CAGCCCGGATATCAGCGGGACCTTTTTCCAGGGCCATAACTGATACTGCACCAGCATCCT
CAGCAATAACTGCCTGTTCAGCGTTAACAACATCCATAATCACTCCGCCTTTAGTCATTT
TGGCGAAGCCTTTTCAGCAATTTCCTCAGTTCCATGCAACATTATTAATTCTCCTTTATT
CACGCTAGATATATTTTTTTTGACTATAATTTCTTTTTACAAAGATTAATCGCTTATTTA
CTTACAATACACATTAAAGTGTATTAAAAATTTTTTAATAAGCCCAAATAGGATTAAAAA
GTTAAGGTAGAAATAGGATTAACAGATGGGGGAATGTTTATTTAGGATTTAATGTATTGA
CATTTCAAGTAATAGAAAATCTGAAGCGGATCCCGATTTTATCTCCAGTTTTAACCTTCT
CCAGTGATAGCCCGGGCAGATACCTTCCTGGGCATTATACAGTCTCCTGCCTGTTGGTAG
ATGGCGTACAGCGGTTGTGGTATTCTTTACCGGATCTGCACTTCAGGTATGGTTTCATCC
CCCACCTGATCTCGTCACCAAGGGGAATGGTGACCAGTTCTACGCCAATGGTGGTGATGT
TTTCGCAAAAATCACTGATGCACATCCAGCCCCAGGTCCTTCATCTTTATCAATACTTCC
GCCAGGAGACTAACCTGGTCGGTGAGTTAGGGAGCGTTATGAGCATCACCCATCAGTCCA
TGATCTTCTTTTAACCGCCTTCCTGGATGTTAATTTTACGGGTCTGCTTTTGGGGACTGG
TACATACCGCAACAATTTGACCGGATTCTGTTTTATTTGTGTTGTTCATGGTTAATCTGT
CGGTTATCATGGTTAATCACGAAGATAACTGGTGATAGGGGACGGGCCCCTTGCTTTCAG
GACTTCTTTACTTCCCTCTTCTCACCTGCTGCAGTTACCAAATCTTTTTTTCAATTTTTC
AATGGCCACCTCAGCCACTCTTTCATCAGAAAGAAGCATTCCTCCAAAAGGTGGTCCCAT
ACGGATTTCCGTAGGTGGTGGCCACTGCCATTCCCGTTACCAGGAGCCCAGGGTAAACCT
CTTTGGTGTTTTCCACAATGGCATCCCCTGATTTTTCCACCCACAGCTCCTGAAACCAGC
TGTATTCACGGTTCCCCTTCTTCCAATGATTTAACAACCACGGCGTCGCGTCCTGTAGCG
TCAATAACTATCTTTACTCCTAAAGCCACTGGATCAACGCAGGTAATTGCTCGTGGTAGT
GTGGATACTGGTGTCCAGTTTAGCAATACGTAACTGAACGAAGTAATAC
