# Supplementary material for: A unified and simple medium for growing model methanogens
Source: Front Microbiol. 2023 Jan 10;13:1046260. doi: 10.3389/fmicb.2022.1046260 (PMC9871610; doi:10.3389/fmicb.2022.1046260)
Supplement: Supplementary file 5 [file Data_Sheet_5.FASTA]

>contig_1
TTGGGTGCCTTCGCCAGAGGCCATATCATGGACGTCCAGCCAAGCTCGGGTATGGCGCTA
AGCTGAATGCCGTCATAGAACAGAAGGGGGCTTACCTCTCCTCACTCGTATATCAAATCT
TATGATTTCTCAATTCTTCTGCGCTCCTCTGAAATCCTGCCAATTTTTCTCAAATAGGTC
CATATATCCATTCATTAGCAGTTATTTCATAGTGATGCAGGATGCTCACCATGTGAGGGT
TTCGGTTTAGCACCAATTAGAAGAGATTTAAATTCTTGCGTTAATATTTTCAATCTGTAT
GGTCGTTTTTAAGTCAATTCATCCATTATGTAGCCTCTTTTTCAGCATTTCGCCTTGCTT
TTTCTCTGGCTCAAACAACAGACCAAGGATGATACATCAGCGGCATGAAAAACCAGTATG
CCTTAAGAGTTTTTCATGTTGAGACGCAGAGAAACAAAGGCTATAATCGCTGCTGTGCCT
CACCCACATAATTTAGCGAAGAGCCTGGATTCTAACCATCGAAGACATGATTCAATGCAT
AGCACAGGCAGGATACGACGTTAAAAGGAAAAAATCTGGGGTAAATGGATAATGCCACTA
ACATTTGGTTTTTTTGTTTTTCACCGGAAACAGCGAATAGCCCTTTTTTTCATTTTTCAG
GCAAAGTAAATTGAGATCAATTATGTTCAATATAGATATAAATATAAAATAACCAGTGAA
TTGAAAGAGGGCACCTTTCGACCTTCTGTGGAGCGCCTAAACATACGCCATCACATAACC
TATAAATAAAGGCGTGGAATATGTATAAAAAATAGATGTAGGATGTAGGAGGTAGCATAT
TGATATACAGACAGCGGAAAGCATTGCTGGCCCTATGGGCCTTATGCATAGGGATATCGC
TCTTTGGATTAGCCATAGGGCAGAATACATACGATGCATACCCTGGAGCGCCCACACCAG
TGACCACTCAGATCCCCACACCGGCACCAACGGCCGAGACCCAAACGACTATCCCTTCAC
AGGTACAGACGACAGTGCCTGCCTCGAATCAGATGCAACCCACTTCCATTGTGGCACCAT
CGGCAGCGCAACAGCAGCAAACGGCAGTCATGACCACACCGGTTGTATCATCTAGCTCAG
CCACCGCCACTGCTGTTTACTCTGCTCAGGCACCTCCTGCAACACAGCAGAATGTACTGC
TGACCTGATCAGCGATGACTTCCTCCCTACATCTCTCGTTAGCCGACGAGTCGAGTCTCC
TCTTTGAATAACGCACTCATTCCGATCTCCTTTAATCTTGCAGAAACAGAATCGGTCATA
TTGAGATACCATGTTTTGACCTCGTTGCCAAATCGAACCTCGACTCTTTGCACCACGGCC
AGATCCCGCAAAAACATATCCGCGCTCTCCCAAGATCCTTCTTTGCCAGAAGCCTCTTTG
AGCTTCCATTGAAGCACAGCCAACAATCGATATGCAAGCATGCAGACGAAAAGGTAAGCT
TTCACATGATGCTCCAATCTGTGTCGAACAGGTTCGACCTCTTCATGTGTTTTCAAAACA
CGAAAGACTTTCTCTATGAAGTCCTTTTCCAGATACATGTTCACAGCATTATTTGCATTT
AATGAGTAATCAGTAGATAATATGAGCCATTTTCCATCATATTTTTCCGCAGATCGGAGT
CTCTGTCGATCATAACTCCATTCAATCCTAGGCCCGTCTTTTTTCTGCGCACGCTGGCAT
CAATAAAGCCAGACCACTGTCCGACTATGTTTTTTATTCGATCATGGAGTCGTTTTTCGG
ACCAGTCTTTTCCAGTCTGGCTTAGCTCGTTGAGGCTTTCTCCGATTACGGAAAGCGCTT
CATTTCTTGCATCAGCATCCTTCACGCTTCTTTCGCGATTGGCATAAACGATTGTAGAGC
GTTCTTTTCCGAAAAGTTCATTTTCTGTCTTTATCGCATAGATATGCCCCGCATGACTGC
TGCGGACAAGCGAATCAGGGCTAATTGGGATTTTGGTTTTGCCGATGATTTCTTTTGCTT
CTTTCGATGTTTTAGGTACGCCGCATATCAGTTTCCACCCAGACTCATCTACCATTTGCA
CATGTTTTTTTGATACGTTTCCGCGATCCCATATTAGAGTTCCAGGTTCAATGGCCATTT
TAGATAAGCGATTCAGCAGGTTTTTCACTGTGGATATGCTGTGACGGCTTCCGTTGTACA
CAAAATGCGAAAGAGGATATCGATCTCGTTTTGACACAAGAATCGCGAGGTTAGCTTGAC
GCCGACGAATTCTATCAGGATTATATCCAAGCTCAGCAAGAGGGCAACTAACTCCGAAAA
ACAGCAAAGTTGTAAGGTCGTAAGCTAATGTCTCTTTTTCATCGGCAGGAGTGGATGGCT
TTTTCGCCATCTATGGTACAGAGCGTCATCTATCCTCGAACTCAAATCGGTAATAGAAGC
TGCGGTCTTGTCTTCCTTGCATACGAAATCAAGTGCAAAAAGGAATGCATCCTTTGTGAA
GACATCTGCGGGAAGACCTGCAAGATGCGGGAGATCTGTAGTTTGCACCCATCGCTCAAG
CATAGTAGCACTATCTGGGTCGATCGCACGGTTTATTGCCCAAACAGTCAGCAATTTCCC
TGGAGAGACGCCGTTTAAGCCTGAATCGGAGCAGCAGATTCCGTCGATTATCTGGATAAA
ACCAAGATCCTCGGCAATCGACCAGAGCAATTGAACGTCACCTGCTCGATATGATCTGGA
CAAATCAAGTCGATCTATGACCTTCTTACGAGGTTTATAGGTATCGGATTTGGCATCTTC
TCGTCCAATATAGCGCACGAACTTACTGACTACTTTTCCCTCTTCCCTTGTGGTTTTGTA
TTCCTCAAGGTAAACATGACCTCCTCGCTTGCGCCTTTTGATAGCCATGTGGGGAGTATA
CTCCCTACAAGCATAAGTATATTTCGGTACGAGGATAATTTAATATAGTGGCTTATTTTG
GAAAATCAGTTTCAGAAATGGCTCATTAACAGAAGGATAAATTCTAGTGGGGAGTAAGTG
CCACGCTGTTCAGGTGCTGACATACGATGTTCAGACCGCTCCTCCCTCGGCGGTATACTA
CAGCGGATCATATTTGCCCTGGACATCTTTCTATCAGGTATTCTCAGCAAACGCCCCAGC
ACTCTGGATCTCATCATCCCTGGGATGGGCCTGGTATGCCACCAGTCCTGCGGGGAGCTG
GGTGCAGGAGCTGATGTATGTCCCGGTCACGGGAAGCATGAAGGTGTATGACCTGTACCC
CGACGGCACAACAAGATACGTCAACTACGGATTTGCCACTCCGGGCTATAAGCTCAGGTG
GTTCCGCGCCGATACGCCCGGCAGGTACATGACCATGGTTACTATAGCCGACATTCCGAG
CAACTACATCATCGTCGACGCGGCATAGCTCAACCGATCTCATTTCAAGCTGTGGAAAAT
TGAATGATCAAGAAAGGATGATGATATGATATTCAACTTAGCTAAAAGGTCGCTGGTGAG
CCTTCTTTGCCTGGGCATTGCATTGGCCGGGATCGTTTTAGTCGGATTTGCTTTGGCCGC
AGACAATCAGGGTGATGGGACATATGACGCATATCCTGGGGGACCACAGCCCGTCACCGG
GCAGCAGGCGCAGGCGACTATAGTCAGCACCACTACGCCTGGCCAGACAGCCACCACCGT
GGTTCAGGAATCAGTTACATCCACGGTAAAGACAGGAAAGCCGTTGATTCAGATTGGCTC
AGTGGGCAGAGCGGAGAGCGTAACGACCAATAGCAAAATAACCGCGACCTATACCACCCA
GGCCCCGCCGGTCACTGAACAGAAGGTTCTGCTGAACTACAATGTCCAGACTGCCCCACC
AACGGCGGTGTATTACAGCGGCACTTTCATGCCCTGGGCATCGTTCTCGCAAACATTCCA
GGCGAATTCGCCCTTGCTGTGGGTGGCATCGTCTGCTGGCTGGTCCTGGCAAGCGACTTG
TCCTGTTGGCGGCTGGATCCAGAATCTAATGTATGTGCCCTACACCGGAACCATGAAGAT
GTATGAGTTCTATCCTGACGGGACTGTCAAGCTCTACAGCTATGGATTCAACAATCCGGG
CTACAAGTACATCTGGTTCTATGCAGATACACCGGGAAGGCATGTATCGCTGTTCACCAT
ATTCGATAAGCCAAGCAACTACATAACCATCGATGTGGTATAGAGTTCTGGGATTATGCT
CATTACTCTATCCCCTTTTTTGGTTAATTTTTGGAGGTTTGGCTGGGCAATAGGTAGATT
ATAGCAAAAAATCTGCAACAATAGCATGATAAAAATAACAATCACTATTAAAAAATGAGC
ATTGGTAGCTATGTCTCATCGAGCATTGTGGTTGGCGGCGCCAGAGCCTGAGGATGCGCA
GAAAAGCGGATACAGGTTCATGGATGCCATAAGCTCGTGGGATGTCGTATGGATTAAATA
ATTAATAGCGGATAATGAAATGCAGATCACTATGGCTCACGGGGCAATCTGGCTGTGCAT
GGTACTTCTCGTTGGATTGGGGTCAGCTGCAGATGTGCCCTTCGTCTTTGACCAGAGCAC
ATCGGGCGTAGCTGGCTATACTTCAGCCCAAATCGAGCAGGACCATACCACCTCTCCCGA
TCTGGCTGGAGTGCCCATCGTCTCTTCGCCGTCTGATAACGAGTCCCTGGAGATCCCGAT
TACAGGCGGAGGCAGTGGTTCAGGGACACAGGAGAAGAACATCGGAGAGCTCAAGAGGAC
CCTGGATGCCAGGGTGGAGCCAGATAACCCACGGGTACGAGATGAGGCAGTGGTCCTGGC
GCTCAAGTATCCCGGCGAGAAGACCATCGATCAGATAGTCTCCATCTATGACTACCTGAA
GAATGGTGATGAATCCAAGAAAGGGTGGGGATACGTATCTGATCCCAGGGGCATAGACGA
TTTCATGTTCGCCAACCAGACTCTCAGGAATGGCGAGAGAGCGAACTGTGTGGGCGGTGG
CGATTGCGATGACTTTGCCATACTCATGTCCGCACTGGTGGAGTCAATCGGCGGAACGAC
AAGGATCATACTCGCACGAAACAACAGCACCGGGGGCATGCTTATACCGAGGTCTATCTG
GGGAGGATCAATAATAGTGATAGCGGCGGCCAGGTGGAGGCAATCGTCGATTGGCTGAAA
GAGAAGCTTGATGCGGATAAGATCTATACCCATATCGATACTGACACTAAAGACGTATGG
CTGAACCTGGACTGGGGGCCGGACGAGAAGGGGGCCGCTCACCCCGGTGGACCGTTCTAT
CAAGGAGACAAGCACATAGTGCTATGCATAAGAGACGCCTTTAGCAGGACCCCGCTAAGG
CTGCCGGAGGCACCAGAAGATGAAGCTGAACAAAGCACGCCTGAGCGGCAGGAGGCTGGC
AACAAATCTATTGGCCAAACGGTCACTGAATCAATTCAAGAAGCGGTTAGTATCGACCAA
TCGCGCGTAAGGCAACAGACAACCAGCACCTCAGGCATAGAAGTCCAGTCCTGGTACAAG
ACATTCGGCGGAGCAAAAGATGATATAGGCTTTTCGGTCCAGCAGACCCTCGATGGCGGG
TATATAATTACTGGCTTTACAGAATCCTTCGGGGCAGGCGAAAAAGATCTGTGGCTGATC
AAGACCGATGACCAGGGAAACAAGATCTGGGATAAGACCTTTGGCGGAGCAAAAGATGAT
ATAGGCTATTCAGTCCAGCAGACCACCGATGGCGGGTATATGATTATGGGCGACACAGCC
TCCTTCGGGGTAATCTACGGCAATTTATGGCTGATAAAAACCGATGAACAGGGAAACAAG
CTATGGGAGAGAAGGTTTGTCGGACAAGGTCATGGATTTGATTCAGTCCAGCAGCCCCTC
GATGGTGGGTATATCATTACGGGCTGGACATCCTCCTTCGGGGTACACGGTATCGATTTA
TGGCTGATCAAGACCGATGACCAGGGAAACGTTCTCTTGAATAGAAGCATTGACAAATCT
GGATATAGTGGTCAGGGCAACTCAGTCCAGCAGACCCTCGACGGCGGTTATATCATTACT
GGCCGTATAAGATCCGCAGAGGGTAGCGGTACCGATTTATGGCTGATCAAGACCGATGAC
CAGGGAAACATGCTCTGGGATAGGACTTATGGAGAAAGAGGCTTTGATGAGGGCGCGTCA
GTCCAGCAGACCAGTGATGGTGGGTATATCATTACTGGCGAAAAACGCTCCTTCGAGGCA
GTCAATTCCGATCTGTGGCTGATAAAGACCGATGACCAGGGAAACAAGCTATGGGATAGA
ACCTTTAGCGGAGATGGGTATGGTGGTGAGGGCCGTTCAGTCCAGCAGACTCTCGACGGC
GGATATATCATTATGGGCAAAAGCTACGTGGAAGACACTGATGATCTGTGGCTGATCAAG
ACCGATGCCAACGGCAATAAGCTATGGGATAGGACCTTTTCCACTGCAAATTTTTATCAG
TTCAGTTCAGTCCAACAGACCCACGATGGCGGCTATATCATTACTGGCATAACAGGCTTC
TCCGAGGGATATGATTGGGATCTGTGTCTGATCAAGACCGATGCCGAAGGTAATGTATGA
TGCCAGTGTCATCCATGAGCTGCTTGTGACAGGACTGTGTGGTGCCAAGAGGAGCAGAGA
AGCATCACACGTATGAATTAGATAATTTATAGCGGATAAGCAAATGCAGATCACTATGGC
TCACGGGGCAATCTGGCTGTGCATGGTTCTTCTAATCGGTTCAGGGTCAGCGGCAGATGT
GCCCTTCGTCTTTAACCAGAGCACTTCGGGCGTAGCTGGCTACACTTCCGCCCAGATTGA
GCAGGACCATACCACCTCTCCCGATCTGGCCGGAGTGCCCATCGTCTCTTCGCCGTCTGA
TAACGAGTCCCTGGAGATCCCAATCACAGGCGGAGGCAGTGGTTCAGGGACACAGGAGAA
GAACATCGGAGAGCTCAAGAGGACCCTGGATGCCAGGGTAGAGCCTGATAATCCGCGGGT
GCGAGATGAGGCGGTGGTTCTGGCGCTCAAGTATCCCGGCGAGAAGACCATCGATCAGAT
AGTCTCCATCTATGACTACCTGAAGAATGGTGATGAATCCAAAAAGGGTGGGGATACGTA
TCCGATCCCAGGGGCATAGACGATTTCATGTTCGCCAACCAGACTCTCAGGAATGGCGAG
AGAGCGAACTGTGTGGGCGGTGGCGATTGCGATGATTTTGCCATACTCATGTCCGCATTA
GTGGAGTCCATCGGCGGGACGACAAGGATCATACTCGCACGAAACAACAGCACCGGGGGA
CATGCTTATACCGAAGTCTATCTGGGGAGGATCAATAATAGTGATAGCGGCGGCCAGGTG
GAAGCAATCATCGATTGGCTGAAAGAGAAGCTTGATGCGGATAAGATCTACACCCATATC
GATACTGACACTAAAGACGTATGGCTGAACCTGGACTGAGGGCCGGACGAGAAGGGGGCC
ACTCACCCGGGTGGACCATTCTATCAGGGAGACAAGCACATAGTGCTATGCATAAGAGAC
GCCTTTAGCAGGACCCCGCTAAGGCTGCCGGAGGCACCAGAAGATGAAGCTGAACAAGGC
ACGTCTGAGCGGCTGGAGGCTGGCAACAAAACTATTGGCCAAACGGTCACTGAATCAATT
CAAGAAGCGGTTAGTATCGACCAATCGCGCGTAGGGCAACAGACAACCAGCACTACTGGC
ATAGAAGCCCAGTCCTGGTCCAAGACTCTTGGCAGCAGCGTATGTGACAATGCTCCCTGT
GAGCCGGTGATCAATGCCACGATGGGTGAGGAGTTTAACATCACCATCCCCTCTAATCCC
TCAACTGGATTTGAGTGGTGGACTGAATTCGATCCCCAATTCCTGACCCTGGTGGGAGCG
AGATCAACCCAGGACAATGTCAGTTTGGAGATGGTCGGAGTGCCGGAGAACGAGATCTTC
ACCTACCGGGCAGTAATCCCTGGAGAGACGGAGGTTTATCTTCTTCTCCTTCAGCCTTGG
GAAAACGGCACCATCGCTGAGAGGCTCATCTATCCAGTGAATATAGCAGAATAAAACGCA
GGCTGATCCGGTGCCATCCGGATCTATTGATCTTTTTGGCTCTTCGCTGAATTATGTGGG
TGAGGTCAGGCATAGAATATGGCCTCTGTGTCTCCACATGAAAAACTTAAAAAAACAAGA
TGCTGCGGATCATCCGCATCCCTCCTTCAAATCTTTCTCCACCAAGTATCCTGCCTGACT
GATGATCTTTATCATCTCGTCGATATCCATCATTCTTATGGGCGAAACAGAGCTGGGAAT
TTTTGGTTTGGTTTTCGTGACCTCTGGTTCTTGATAATTCTCGTGATTCATAAGCAAATG
ATAGATGATGCAGAGCACTTTTCTGGCGAGCGCAACGGTTGCAATATTCTTCTTTCCGCA
CCTTGCCAATATCCTCTGGAAGAATCTCATTAACCTTGAATTCTTCTTGGTCCTGGATAT
GGCTTTTGCAACTTCCACCAAGATCCTTCGCATATGCTTAGATCCCGTCTTAGTGATCTT
CCCAGTTCGCAGCTTCCCTGCCGATTGGTAGACCGAAGGCACAATACCGAAGTACTTTGC
CATCTTATCCGCACTCGGAAAGTCCCTGTAATCTCCCATTTCTGCAATAATGGTAGCTGC
CGAAATGAATCCAACACCTGGAACAGACAAAATAATTTTCAAATCATCCTCGAAGGGTTT
GACTTTTTCGGCGATCTCAGCTTCCAGAATTTTTATCTTCTTGCTAATATCATCTATGAC
ATCAAGATTTGCCTTGATCAAAAATACCTGAACGGGATCTAATCCATTCTTGATGGCTTC
TCTGAGTTCGTCCTCCTTTTTCCGAATCCTCTTCGAAGGTATTCCAGATATGATCTGATC
GATCGTCTTTCCTTCCAGAAGCCTATCAATGATATATCTTCCAGATTTGCCAAAAGAGTC
GGATATGACTGAGGAGAGCTTGATGCAGCAGGTCGAAAGTGATTGATGAATCTGGTTCTT
GATTTTGGACCTTGCATTGACCAGTGTCTCACGAGCACGAGTTATGCTTCTTAGATCTCG
GTAGTCTTTTGGATAGATTCTGGAGGGCGTGATGAGATTATTGAGACAATATATCGCGAT
TCGTTCCGAATCAAGTTTATCGGTTTTCTTGTGCTCAATATTCCGGATCTGATATGCATT
GGCCAGGATAAATTCGACATGACCTTCTAGAATGGTGAAGATAGGATACCAAAAACCTCC
CGTGGATTCTACAGCCAGCCTCTGGCATCTGTGGTTTATTATCCAGGATCTGAATGCCAA
GAGGCCATCTTGGTTCATATTAAAACGTTCTTGGAGCTTCAATCCACTTCGGGATATCAT
TGTAGCAATAAGAAAATCCTTGTGGATATCTGCTCCGCAAACTATTTCCTTATCTGAGTC
CATCGTCTCACTTGCCTGATATGGGCAGATGATGATCACTCGTGCGTGCAACTTCACATA
CGCGTTCAAAGACGCATTTGGGCATCCACGAGATCATGGTTGTCTTTGTGTCGAGATCAT
GTCTCAGGTCACAGATCAACCTTCACTGCCCATATCAGCCTTGCCTATGGCTCTATGGGT
TTTTCATGCTTTGGGCATGATCCCCGCCTGAGGATCATGGGCTCTTTGTGGGATAAAGCC
TGAACTTGTAAGCCTTAAGCATGTACAGTTCTAAGCTGTTATAGTATATTAAGGTTCATA
GCGTAGGGCGGGGTACGATTCATCTCCGGCCTAAAGACCGGAGCCCTCTCTACCCCTGCG
CCCCAGCACTGTAGTCCTATAAGATGGAATTAAAAAAGCAAGGAGGTCATCTGACGGAAA
CTTGCATTTTATCTGTTCGTCCCTCCACCCGTATTCATGATCTGATTCATGGAATCAACC
GGGTAACCCATAGACCTGGAGAAGTTGAACAGCTGTAGGGCAAGGTTGGTGAACTCCTGG
CCCAGCGACTGAGAAAGGAGCGACTGCGCCCCGCTGGAGATGTCCATCTCAATTTCTATG
TCGCCCTCCAGGATGACCCCCTCCAGGCTCTGAACCTGGTAATCGGATAACGCCTCGTTT
ATGTCTTTCATTTTCATGGAACTTTTCTCATCTGCCATTTTGTCCTCCTCTTTGACCATT
TCAGCCCTTTTTAAGTGGGAGATGGAGGTGGTGACAAACCGCAGGTTAGCCCCAACCTCC
TGATTTGAATGGTTGTGTGGAATTCTTAATCCACTAAGTTTGAGTTAATACAAATTAATT
TTACTTAAAGTTTGCGGTTAAAAGATCTATAAACGCTTAAAATAATTTTTATAAAAAATT
GGTATGGAGCTGAGACTCTCTCCCCAAGAGCATCTTCAGGGTTTGGGGAAAACAAATACC
AAATCAGGAAATTCCATACCTAAATAATCGGTCATATACTCTTTATACGCCTCTGTCGGA
TCTGCAGCGAACTCCGGATGGAGCAGCTTGGCCCAGTATAGGTATCCTACCACGCTATCC
AGCCCCGTCATCAGCTCGTTGCTGATCAAGTATACCCGTTGGTTTTTCACCGCATCTATG
CTCTCCCATCCATCGCGGCTTGAGATCTCTTCGATCAACGCCTCGGGCTCATCAGTGCTG
TTCCAGCCCCAGTCCAACTCTGAGCTGTAAACGTACTTCATCAAGACCTCTGGATTCTCG
GTGATGATCCACTCGCTATCCACATGCGGATAAGCTTCCGACATATTGGCAGCAATGTTC
CTGCCGCCGGTCAGTTCAAGCACCAGGCTTCCCTTTGCCCCTTCTCCATATGTCCCAACA
TCATTTAGACCCTTAAAGCCCGTCTCCAAAAAGACGCTGGGCCGCTCATCCCGGCTCAAA
TTGTTCACATAATCATCTATCTGCCTTTCATATCCGGAGCGCCATTGAATATACCGGTCC
TCTGCCCCATTCGTGCCCAGAATGTAGCTGAGCTTGACCAGCTCCTCCGTCACGAAGTTC
GGATCTGTGAACTCCAGGACGACTACGGGTATTCCTGCGGGATCAAGCTTCTCCTCTGCT
TCGGATATGGGCGGCCATTTTTCGTAGCTGATTACCAGATCCGGATCAAGGGAGATGGCC
GCCTCATAATCCTCTATCTTCCAGCCGCCGACTGATGGCAGATCGGCAAACTCGGGGAAG
AAGTAAGTCTTTTCATGAATGGCATTGGAGACGCCGACGACCTTCTCCGTCGCCTTCAAA
ACCTTGAATGCCTCAGCGGTAAGGCCGCTGGGAACGATGACTCTTTCCACAGGTATATCG
ATTGACACCGTCCGGTTGGCAGTATCCTTCAAGATGAGATTCGTTTCTCTGCCTGCTACG
ATGTCCTCGATCTGCGCGATGTCCTCCTGGCCGATATTGCCATCGTTATTGGCATCGGCC
AGCTCGCTATATTCCTGTGTGCCATTGATGATCCCTTCAACATAATCGACGTCCCTTTGA
TCTATGGTATCATCCAGGTTTGCATTGCCATAGATCTTCAGGGTGAGATGAGATCCGCAT
GCCAGGATCGGCAGTGAGCACAGCATTAACCATGCCAATAGTATCCATATTCGCGTCTTA
CTAAGCATTTCGATCACCATTTTTTGATTAAAGGAAAGATTAATTGATTTAAGTCTTTCT
CATCCGGACGAGGCTGCATTTGATTCATTGCCTCTCAGTATGACGCACCGGCCCAAGATT
TATATACAACTTAATTTGTCTAAAAGCCAATTAATTTGACTAAATGGGAGGTAGTAACGT
TGAGAAAAAAGGCTTTGCAGATCCTGATCTCTCTTTTATTGCTCATATCAGTATGCTGTG
GAGAGACGGTAACCCTGATCGATTTTACTGGGCATCAGGTCGAGCTGTCCGCTCCCGTAA
CCAAGACAGTATCTCTCTCAGCCGCTGCTTCTGAGATCCTCTGGGCTCTGGATGAGGGAA
AAAGCATGGTCGGACGCAGCACCAGCTCCAACTTTCCCCCAATGATCGAGAGCTTAACCG
TCGCGGGAAAGCACTCCAACTCACCGGATTTAGAGCTCATCATGGAGCTTGAACCCGAGC
TGGTAATTGCCGATACCATGCTCTCGGAGGAGGACCGGAAGGTGCTCGAGGAGGACGGAA
TTGCCGTTGTCGTGGAAAGGTTCATAGATCCCAATAGGACGCTCCTGGTCATCGAGAACC
TGGGAAGGGCTCTTGGAAAAGAGGAGCGCGCTTCTGAGCTGGCGGGCCAGCTGAAAGGTT
ATCATGATCTCATAAAGGAGAGAATCTCGGGCACAAATTCGGAGGAGAGACCAACCGTGT
TCTTCGAGTGGCTGGGAAAGCCGTATCATTCGGCATCTAACGGCACATCCTATGACAACT
TCATCGACTTTGCCGGCGGAGTCAACATCGCAGCCAATGAATCGGTCGATTATCCCGATG
TCAGCCCGGAATGGGTGATAGAGAAAGATCCTGATGTCATACTTCACATTCTGGGAAGCT
CGAAGGACTATACAGAGGAGGAACTAGAGCAGTGGAGGGATGAGATCATATCTCGGCCGG
AGCTGCAGAATTCAAGGGCGGTCAAAGAGGGACGGGTCTACGTTTTAAGCGGTACGGTGG
CCACGGGAGTCCGCTCTGCGATCGGCGAGCTTTACCTGGCCAAGTGGTTCTATCCCGAAT
TATTCGAGGACATAGATCCGGGTGTCGAGCATGAGAAGCTCATAAAGGAGTTCTACAACA
TGAAGCTGGAGGGAGGATATGCTTATCCCTCCAATGCCTGAGATAGCAATGGTAGCACGA
AAACAATGTGTGGTGGCATTAATGAGGACAGCCTTTCTAGTTATTATCTGTATCGGCCTC
CTTTCCATTACTGGAAGCGGAGAAATGGTCACAGTAGTCGATTTTACCGGACACTCTGTG
AGCGTGGATGCGCCGATAAAAAGCATCGTCTCTCTCGCAGGAGGAGCTTCAGAGATCATC
TGTGCACTGGACGGGGGAGCGAGCCTGGTGGGACGTTCGACCAACTCCGACTTTCCTCCC
TATCTGGCCACGGTTGCAGAGGTGGGGAAGAACTCCTATTCGCCTGATATTGAGCTGATA
TTGGAGCTGGACCCTGATCTGGTAGTTGCCGACACAATGATCTCCGACGGAGATAAGAAG
ACCCTGGAGGATGCGGGAATACCGGTAATGGAGGAGAAATTCATAGATCCCTCCAGGACG
ATCCTGGTTATGGAGAACCTGGGCCAGGTTTTAGGAAAAGAAAAGCGAGCTCAAGAACTC
GTAGAATTTATCAAGAATTACCAGGATAAAATCCAGAATCAAGTTGCTGATCTGCCGGAA
GAGGACGTGCCAAGAGTCTTCTTCGAGTGGTATGGAACGCCCTATCATACCGTTTCATCC
AGCGGTTCTTATCAGAATTTCATAACATTTGCCGGAGGATTGAATGTTGCCGCTGACCTG
GGAAATGAATCGAATTCGTATCCTGACGTGAGCCCCGAGTGGGTAGTACAGATCGACCCA
GATGTAATCCTTCAGTCGGAGCCCAGCACCAAGAACTACACTGAGGATGAGCTGGCCCAG
TTGAGGGATGAGATAATGAGCCGGCCGGAGCTGCAGAGCATAAAGGCGGTAGAAGACGGA
CGGGTCTTTGTGATGAGCGGCAAGATCACATCGGGAATACGGGCCATAGTTGGTGAGCTT
TATCTAGCTAAATGGCTTCATCCACAACGGTTCGAAGATGTGGACCCTGATGTTGTGCAC
CGGGGCTCATAGATAAGTTCTATGGTCTTGATCTAGAGGGGGCTTACGCCTTTCCCTCAT
CTTCCTTTCTAGAGATGGAGATCGAATGAGAACAACCACACTGTTGATCGTCCTTGCTCT
TCTTCTAGCCCCTGCCTTAGCAGAGGAAGAAGAGAAGGTCACGGACGAAGACGGCCGGAA
TGTGGCCGTGCCCCTGGACCCCAAAGTCGTCGATCATCGGCAGTATCCTATCCACATGCA
AAGCCCAGTACTGAAGGACGGGAATGCCTGCCTCATCCAGCTGCTGTCTCACATCCTCTT
TTAGTGGAGGCACTCCTTCTACTACCAGATCAGGCTTTAGGGCGATGATAGGCTCAGCCT
CCAGGCTCAGGGCCGACCTGCCTAAGACCTCCTTTTCCAGGAGAACAGGAGGCATTGTGC
ATGCAGAGGTAACAGCTACTATGCGGTCCGAACAACCAAGGGCGCATATCAACTCTGCTG
CAGCTGAATTCACGCAGACAATTCTATCCGGGCACAGCGGAACCTCGACCTTCTTTCCCA
TCCCATCAGAGATCATCACCGACCTATCATTATCCGCCGTACTTGCCGGATGAACCTGGC
AGCAGCCAAGAGAGATTGACAAGATCAGCGATGCTAGGAGAATGATGTCTTTTACCAAAA
GGCCTTCCTCCTTTTCATGAACAGATACAGAAAGAATGGCACTCCCATAAAGGCGGTCAT
GATCCCCACCGGCAAAATGACCGGAGCCATGATGGTCCTGGCCACCGTGTCCGCACCCAA
TAGCAGCAGGGCACCGAAAAGCCCTGATGCCGGAAGCAGGAACCTGTGATCTCCCGACAC
AACCATCCTGGTAATATGAGGAGCCACCAGGCCGATGAAGCCGATGGTGCCGGTAAAGCA
GATCACGCTGGCGGTGATCAGAGCGGCCAGCATCATTCCCGAGACCCTTACCAGCTCTAC
GTTGACCCCCAGGCTCTTGGCGGTCTCGTCTCCGGCTCCCAGGGTGTTGATGTCCCAGGA
GAGCCGCATCAAAATCAACGAGCAGAGCACCGTCACCAGGGCGATTATGCCCACCTTGTC
CCAGGAGGAGCGACCGAGGCTGCCCATCATCCAGAAGACCACCTCGTGAACCTGCTCTGC
ATGGCCCACATACTGCAGAAATGAGGTCATGGCGCTGAAGAGGTACATGATGGCGATGCC
AGCTAGGACCATGGTCTCCGGGCTGATCCCACGGTACTTGGCCAGGCCGTAGACCGCTAA
AGAGGCCATTATGGTGAAGATGAAGGCATTGCCGACGATCAGATACTCGCCGCCGATGAA
ACCTGCTCCGAGAATTATCGCCAGCGATGCCCCAAAGGAAGCAGCAGAAGCGATTCCCAG
AGTAAAAGGACTGGCCAGAGGATTTTTGAGAATGCCCTGCATGGCTGCTCCTGCAATGGC
CAGCCCCATCCCTGCAAAAATGGCCAAGATCACCCGGTGCAGCCTCAGCTTCCAGACGAT
GGTATCCAAGAAGTCTGTGGTTTGAAAGTAGTCAGGAAAGAACCTGGCCAGTATGCAGGA
GTAAACCTGAAACGGTGTTATATGGGCCGAGCCAAGCGTCACTGCGACTCCTGCCAGAGC
CACTATTCCCAGCAGCGCAGCGACCAAGACCAGGAATTTGCGTTTCAGGAATCTAGCGTA
CTCCTCCTTAAGATCCATTTCCGGCAAGGCTATGGCAGCATGAGATCTCTCCATTTAAAG
CACCACATCTTGCTCTCTAGGAAGCTGCCTCTTGGTTTGGCTTGCCAGGCGATGGAGCGG
TGCTGTTGCGCCATTCCCCTCCATCCGGGATCCGGGCAAAAGAGACATCCTCTGTTGCGG
CATCATACTCTTTTTCGTCCACCAGGTCTCCAGTGGGATCATACAGCATTATAGCGTCAC
CCTCATTTCCCTGATATACGCCGCTCTCAGAGACGAATATGACCAGGAATTCTCCAGGGC
CTATCACAGTCCCATTGGGAATCGAGTACTCTGTGGGCGTCGACCGGAATACCTTATCTT
TAAGAGAGTATCCGCTGACATCCACGGACTCGTTTCCGGAATTGTAAAGCTCTATGAATT
CATCATCCATTCCCCCAACCTGTCCGTTGTCGTTCCAATCCGTGGCTGGATTGGCCAGCA
TCTCATTGATCAGCACATCAGCACCAGCCAGGTTTACCAGCAGGAGCATCGATAGCAGAT
AGATTGAATATCTCAATTTAAAGCCTCCTAAAATATATTTTATAATTAATTATTTAAATT
TGGCAAAGGCTTCCTTGGTATGCCCAACGAATATCTCGACTATGCCGTCGTTCTCACCCA
TTCCCAAGAGATTGTAGTCGATCTCGAATCCTTCCTTCTCCAGCATGCTCTTCCAGGATT
CGGACTCATTGCCGGTGAGATCGTTTAAAGCGTGATCTCCTGCCACGACCATGAAGGGGA
TCAATCTCGCTTTCTTCACGCCCGATTCATTCAGGCGGGCCAGCACCTCATCGTAGCCCG
GATATCCCTCCACTGTGCCCAGGAAGACGTTCTCGTGATCCTCTGCCAGTATGTTGGCCA
TCTGGGAGTAGGCGCTGTTTGCCGAATGCTCGGTTCCATGCCCCATATAGATCACTGCCA
TCTGCCCGGCATCTCTGGGGCTGGAATGAGGAGTTCTCTCCGTTCCAGTGGTATTCTGCT
CAAACTGGCTGGCAAGAGCTCTGGAGACGTTGCGATAATCCACGAAATTCATGAGCAGGG
GCTCGCCAAGGACCAGATTCCGAAAGCCGAACTTTCCCTCAATCCCCCTTACGCTCTCTA
CGATGTTGGCCAGGTCGTGGAACTCCTCGCCAGGTATCACATGCAGCGACTGGACTACAA
CATCAGTATAACCTTCATCGTTGAGATGAGCAAGGGCGGTGAGAGGGTTATCTATGGTGA
CATTATCCCTATCCAGCAGCTTTCTCCGGATATAGTCTGAGGTGAAAGCGATCCTTACCT
CCGCCTGGGGAAATTCCTCCCGATAGACTCTCTCTATGTTCTCGTAGGCTGCCTGGGCCT
CAGGATAGCTGGTGCCGAATACCACCAGAAGTATGGCCGGATCTTCCTTGGCAGGCCTGT
CCATGGCCCCGTATGAAGGAACCACAAACGCCACGGCGATCAATGCCGCCAGTCCTAATG
CTATCTTTCTCATATGACGCACCTATTCAAATAAAGTTTATTTAAAACAAGAGAATTAGT
TATAACATAAAAGAGTTGCGCTGAATTGATCTGATATAAAATTTTTCAAATTGTGAAAAA
ACGTTGTTCATCGAATAGGGCTGGAAAATAGAATAGAGACCGACTACCGGCAGGAGAGCG
GCCAGATGGTCTCTAAGGCTTGGACTGCAATCTCTCGATCTGAGCACGAACCGCTTTGAG
CTCTTCCTCCAGATTCCTAACTACTGCCTCCAGATAGTCTCTCTCTTCCTCCGGGGTGGT
CTGGCGAAAAGGCTCTGCTGGGATGTATCCATAACCCCTACCATAGCCCATGCCGAAACC
GGCTGCCCGGCGACACCAGGGATTGTAATATCCTGCTGCTCTATTCCCACGAGAGCCCAT
CCACCAGGGCCCCGTACAATCTCCCCATGGCATATATTTTACACCTCAATAGTAACTTAT
GAGATAATATATTTAAAGCTTTCTGTTTCGCAAGGTTGAAATACCGCGCCATGCATAACA
GACGAGCATGTCTCCCTGTCGAGGAAGAAGAAGGGGCCGGCGCTGGATATCAGAGGTCCC
TCAGGTAAGGAGCTTTTTGCCTGAGGGCTGCCCCAGAGTGGAGGCCGTATCCATAACCTT
AGAGGAGCTGGAAGCGGTGCGACTGGTGGACCTCCTGGACCTGGACCAGGAGGAAGCAGC
ATTCTACATGGGAATATCCAGGAAAGCCTTCTGGAATGACCTGATGAACGCCAGAAGGAA
GATAGCTGCGGCCCTGGTCTACGGCATGGGCCTGAGAATTGAAGGAGGCAGCTTTGCCCT
GCGAGGAGAGGAGGCATCAACGACCGCAGACTCCCAGGAACACCACACGGAGATGGCGCT
GATGGAAAGGGAGATCGCCCTCCTTGGGTCGAGGCTGGAACACCTCAGCAGCAGAGTGGC
CTCCCTGAAGGGCGAAGAGATGGCCGATTCTGGGCCAGCGTCGAAGCCGAGATCGGTCTC
GAAAGAGGCCGATCAATGAATAGCTCATCCTTTCTAAGGCAGTCATCCTGCCTTTTTCAC
CTCTATCACAAAGCCGTCTTCCACTCCCCGCCCTGATTCACTCGCAGAGAGGAGTATTGT
TGAGCATAGCTCACGGTCTCAGTCCAGTTCTTATGGAAGGGCGTCCACTGCATTGCAGCC
AGAGAGCTTACTCTGAACTCAGAGCTGCGGGGCTCCTCGCTGGGCGGATATCCTCCCCGG
GGATAGACCGCTAAGGAACCCAGGTATGGATTCTTGCCCAGATGAATCACATCAGGGCGT
GAATAATTCAAATAAGGATAGCTCTGGCTATGGGAAGGAACGGGCATATAGAATATCGGA
TCTGAGAAATAGGGTAATATCGAGCTGCGGTCGATCGGTCCCACATATCCGCCCTCCAGC
CAATCGGCTGATGATGAGCCGACCAGGAGGGAAAGAGCAGCAAGCACCGTTAAAGGAAAA
AGAATTCCGCCATTCATAATCATTCTCACCTCTGGCCATTAACGCGCCTATTAGATTTAA
TCCTATTTCTCCAAAGAATTAAATAGAAGCTCTCATAGGCTCTTTATTCTGCTGATGAGA
AAGAGATCGAGAATAACCTGGTGTTGACATGAATCCATCCCCCTCAAATAAAAACAGCAA
TGATAGCTGTGACGGCGTTTGCAGCTCATGCGCCGAGAAAGAAAAGTGCGATGACCCAAA
AGCCCAGCAAAATAAGATCAATGACCGACTGAGCAGGATCGGGTACAAGATCGCGATTGC
CAGCGGAAAAGGCGGCGTGGGCAAGAGCACAGTTACTGTGAACCTGGCTGCCGCCCTAAG
AAGCCTGGGCTATAAGGTGGGAATCCTTGACGGCGATATCACCGGCCCGGATATACCCAA
GCTCCTGGGAATCGAAGACCAGAAGCTAGTGGCCGGCCCGTCAGGCCTTGAGCCTGCGGA
TGCCGGGGGCATCAAGGCCATCTCCATGGCCCTGCTCCTGAAGAGCCGGGACTCGCCCGT
GGTCTGGCGGGGCCCCATGAAGATGGCGGCCTTAAAGCAGTTCATAGAAGAGGTCAACTG
GGGAGAGCTGGACTTCCTTTTGGTGGACCTGCCCCCAGGAACCAGCGATGAGCCCATTAG
CATTGCCCAGCTCATTCCGGGTCTTGACGGGGCGATCGTCGTCACCACCCCGCAAGAGGT
AGCGCTCCTGGATTCTCGCAAAGCAGTCAACATGTTCCTGATGATGAATGTGCCCATGCT
GGGCATTGTGGAGAACATGAGCGGATTGATCTGCCCCCACTGCGGCCAGAAGAATTGAGG
TATTCAAGACGGGTGGAGGGGAAGAGGCAGCCAGGGAGTTGGGTGTGCCATTCCTGGGAG
CCATCCCCCTGGACACGGAGATTGGAAGCCTGGGAGATATGGGAAAGACCTTCGCCAACA
GCAAGACAGCTGCCGCCAAGGCATTCGAGGAGATCGTAAAGTCTATTCTGGACCGTCTGG
AAGCCCAGCAAGCGAAGTGACCACTCCCACCAATAAATTGGCGAGCATCTAGGCTTTCGC
CACAGACTGTAGCCCCAGTCTGAGAATGTTTATAGCGGCGTTATGGTCCCTGTCCAGAGT
CAGACCACAGAAAGAACATCTGTGGACTCTTTCTGATAGATCTTTTTGAACCACTTGACC
GCAACCAGAGCATATTTGAGATGTGCCATTGGGATTCACTAGTTCGACACGTTTACCGGC
CCATTCTGCCTTGTAAGACGTGGTAGTTATCAGTTTGTTCCAAGCAGCATCTGTAATATG
CTTTGCAAGACAATGATTCTTGACGGCTCCTCGCTATTTGGAATGGGTGAACTTGAATCG
GAAATTCCCTGTATCTTTTCGCCTCTGTGGTGAACCGCGATGCTCTGACCCAACCACAGA
GGCGCAGAGGAACAAAAGACCATATTCCCTGCCTTAACTCACCCACATATTTCAGCGAAG
AGCCTTCTTGACCATGCCCTTGATATTCAAGTCTTCGAAGGCTATCAAGTCATAGGATTT
AACCAGAGATATGGAGAGCTTTTGAACAAAATCATCCCTCTTGTTGGTAATTCTTTCATG
AACCCTATGAACCACTTTTAAGGCTCTAGCCCTTTCCGGTGTTCCTTTTTCTGCATTTGA
TAGCTTTCTCTGAGCCTTTGCCAGAGCATTTTCTTCATGAACAAAGAATCTTGGATTATC
TACCTGCTCGCCATTGGATAGGGTGATGAAGCTTTTTAAACCCACATCAACGCCTATTGA
TAATCCCGTCTTAGGAAGAGGTTCATCTGGTTCAACTTCAACCAGGAAGGATACAAACCA
TTTCCCAGTAGGCATTCTTCTGATATTAAGCCTCTGGATTTCTCCATCTACAGCTCTATG
AAGCTTGATCTTGATATCTCCGATCTTGGATAACCATAGTTTGCCAGGCTTCAGGGAAAA
GCCTGATTGAGTATAGGTGAAGCTATCGTACCTGCCATAGCCCTTGAACCTGGGATATCC
TGGGTTTTCTCCTGCCTTGACTCTTCGGAAGAAGGCTTGATAGGCCAAATCAACTCTTTT
GACGACTTCCTGTAGAACCTGAGAATGGACTTCCTTCAATTCGGGCTTTTCTTCTTTCCA
TCCTGGCAAAAGCTTCTTGGTATCGTAATAGGAGAGAGATTTGCTTTCTTGCTCGTAAGC
GTTCATCCTGATGGCTATTACTTCGTTATAGGTCCATCTGCAAAGCTCCAAGGCGTCATC
CATCTTGGTTCTCTGAGATTTTGTAGGATAGATCCTATAGCGAAGCACCTTCAGCAAATC
ACTTCACCTTTTGCATCTCTACATAGCGTTCTATTACATCTTTGGTCGCATCTCCACAGG
TGCCAACATAATAAGACGGATTCCAGAGATGTCCATCCCAAAGCTGATCTCTTAGTTCAG
GATGCTTTTCAAAGAGCTTCTTTGCCGTAATGCCTTTGAAGATCTTGGCAATGTTGGCAG
GAGCAAATATAGGATGAGCCGTCACAAAGAGGTGAACGTGATCGGGCATAATCTCCTGAT
TGATCAATGTAATACCCTTCTGCTTTGCTATCAATTCATGCAACCAATGAAGGTCTTCGG
CGATTGAGCCAATAAGAACCTTCCTTCGATACTTTGTTGACCATACGAAGTGGTAATACA
CATTATAGACGCATCCTCTTGCGCGTATCCAATGCCCTTGTTTATTCATACTGAACTATA
CATATGGTGACCATATACATATATATCTATCGGTAGGCACGGGCTGTATCCCGCCTTTGA
AAAAGCGGGGATTAGCCCTGAGTTCGTCCTAAAAAAAAGGAGCTCGGATAGAGAGGGGGA
TGTGTCGGTCCATCCTCTTTTCTGGGGCAACAACCCTTAATTTTCTTTCTGAGTCACAAG
ATATTTAATTGATAAAGCTAATTGTTATACTGTCAAAAAGCATAGATAATTTTCCAAGGA
GGTTTCGAAAATGGACAAATTTCTGGGCATAGTAGAGGGTGGCAGATTCTCGATTTTGTT
GCCCCGCCCTCAATGCTGCACCGTCAGGCTTACACGAATAATGAAGCCGGCATCCATAGC
TGAGGAGTTGGTAGCATCACATGAGATAAATCTGGCTGAATACGAAGGCAAAGCCATTAT
GGTAACTCGGTTCTCTCCCTGAGCACAAGGGATGGCTATACGAGGCCTCAGTGATAGACC
AGTCCGGCCCTATATTGACCGAGGTCGTTAAAGAGCTGTTCAGATAGAGCCCGCTTATTC
TGGGCTCGCAATCGATATTTCCTATCTTTTTTGGCTTGACTGCAAGGCCCATCTCCAGCG
CAGATCGACCAAAATCATTAAATATTTAGTCGTATTAGCTCTTAATTAGGCCTCACGCAG
GCGGTGTTGTAGCCAGACACAATCGAATAAAAGCCGGCACAATTTCAAATGCTGAAAGGA
TCATCCTCCCAGGACAAATGTGTCGGCCCACCCTCCTTAACTGCATCCGCCGTCTGGAAA
AGAGCATATCAAGGCACGAGCGAAAATGATACGAAGGAGGGCGCATTTCTTGTCATAGGT
GATTATATGCCATATGAAAAGAATAACGTAATTTTAATTTGCATGGCAGCGCTTGCCGCA
TGCCTGCTTCTCAGCACTGCATCTGGACAGGCGGATTTCCTGGAAGGGGGATATGTCGCC
AGCGGTGATCGTTCCATGGCCGACCCAGGTATATCCGGCATGCTTCAGTGGTTGGATCGG
CCAGTCAATCTGCCATGGTACAGCTCCGATTCCAGCTTTTATAAGCAAGCAGCACCAGCT
ACCACCTTCACTCCCTATAAGGAGTACTATACAGCCCTTGGCTCAGCCGTGGGGACTGCT
GCCGGCAGCGGGATCATAAGCAATCCAGCAAGATATGATATCGCAGAGAAATCCCCTTCA
AGCGTTTACTATGGTAGCGGTGCAGGATTGCCATTCTCTCAGTACTCAGCATCGGTGCAA
TCGCAGACCAACGACCTATGGATCCAGGGAGAGTCCAACTGGACCCAGTATGTGATATGC
CCCACGGGAACCTGGTTGCAGCTGATCGCCCACGCCCCGGCTGCGGGAACCGCAGGCTTC
TATGAGATGGTGCAGACGGATACCACCAGCTCGAAGTTCAGCACATATCAATTCGGCCAG
AGGCTACAACAGCATGAACTTCCAGGCAAATGAGATCGGAAGGCATATGCTCTACTTCAT
AATAGAAAGCCAGCCAAGCAATGTGCTCATCATAGATGTTCTGGCTCAGGCATAAAGGCA
GAGAATAAGGATAAGGCTCTTCGCTGAATTATTGGGTGAGGTCCGGCAGAGAATATAGCC
TCTGTTCCTCTGTATCTTTGTGGTTAGGTCAGTGCATCGCGGTTCACCACGGAAGCATAG
AGACACAGAGGATTTCCGATTCAAGTCCACCCATACCAAATAGCGAGGAGCCCTTTTTTT
ATTTGATATCGATTTGCTCATGACCTATCCATTCTCTCTGCCAGCCAGCTCTGGCAAGCG
GATTTATATCTTGAGCGGGCATGGTTTTTCTGATTTGGCAGGCCAGCAGGGATTGCAGAT
GATGATAGACATTGTATCACCGGGAACATACACCTACGGCTCCCTGGTTTTGGGCGGGGT
GCTGAGGGACAGAGGGCATGATATAAAGATCACCAGAAAGCTGGAGTCCCGAGGTGAATC
AGTCCTCCTCAGCCTCTTCTCCACCCTTCAGCTCCTCGACCCAAAGATCCGAGATTTTGT
GGCTGAAAGAGGGAATGTTTGCGTGGGAGGTCCGGTGAGCCTCTGCCCGGAGATGGTCTT
GGGTGAGCTGAATCCCAAAGCGGTGGTCAGCGGTGAGGGTGAGGATATAGTGGCCCCGCT
AGTAGAGAACGGGCCGGAGGGGCTGGCAGGCGTAGCCTATCGTCATCAGGGAGAGATCAT
AAAGTCGCCCCCAGAGCCCGTCGGCTCCTTGGACCATATCCTTCCCCTGATTCCAGATGA
CCTGGGCCAACAAAACGTCCGAGGAGCCAACGTCTACATCGAGACCCACCGAGGATGCCT
GGGAAGCTGCACCTTCTGCCAGGTCCCTCGCTTCTTCGGCCGGAGCATCAGAAGCCGGAG
CATCGAGAATATCGTGGATGAGGTGAAGGAGATGAAGCGCCTGGGCGTGAAACGGGTAGC
CATAAGCGGGGGCACGGGATCTCTCTTCGGCTATCGCAATAAGATCAATCGAGAGGCTTT
TGTGGAGATGATCCGTTCCCTCTCCCAGATCCTGGGCAAGAGGAATTTATCCGTGCCGGA
CATGAGGGTGGATCTGGTGGACGAGACAGTGCTGGAGGCGGTTCGCGACTATACCATCGG
CTGGGTATTCTTCGGCCTGGAGAGCGGGAGCGACAGGATCCTCAGGGCGATGAGAAAAGG
GGTCACAGTGGAGGATAACCTCCGGGCAGTGGAGCTTGCCAAGAGCCTGGGAGTGAAGGT
AGGAGGCAGCTTCATTGTGGGCTATCCCGGGGAGACCCGGGAGGACTTTGAGGAGACGAT
GAGCTTCGTAGAGGAGTCGATGCTGGATGATGTGTTTGTAAGCATAGCCGAGCCCATCCC
CGGAACCCCACTGTCTGCGCAGGTCCTGGATATGCCAAAAGATGTGCTGGCACTCTACCA
GGAGCATCAGGGAGAGTATCAGGCCCTCCGGCTCTCCGAGGCGGAAGCGCGCTGCTTTGA
GCTGATGCTGCAAGGAGAGGGATGCAAGCCTGTTCCCAGAGCGCTGAGCCAGGATCTTTA
CAATGCCTATCTGGACGAGAGCCGGGGCCAGGGCAGGGATATCAAGAGGGTCATTGAGAC
TCCTGGAAAAATACCGGGATGTACTTCCCCATTAATCTTATTATATATTAAAAGCTTTTT
TTCGCGTGATAAAAAAAGAAAAATGGTGCGTAGGTCGATTGACCTACACAGCGGGCATAA
CCAAGGATCTCTCGCCTGCAGCGCGGAACTCGCGTGCACCGCCCTTGCCGAAGCAATCGC
GGACGTTGGCAAAGTCGAAGACCAATCCGGGGTTGGCGAAGGTGACCTTGATCAATGGGT
TCACAGCGAAGGCGTCCATGCGGCCGGCATGTGCGGCGCTGGTGATGCCTGCGTACTCGC
CCTGGTGGCCCACGTTCATGGCGTAGTTCGGGTAGTTGGCGCCTCTCAGCTCCAATGGGT
TGCCCTCGTCTGACTGGTAAGAGAACACATTGGTTGGACCGCACTGATCCTGCAGGTCGT
AGCCGAAGAATCCCAGTCTGCCCCAGGCTTCCTTGTGCAGGAGCATGGAGAGATACCAGC
CGGCCAGGCCGATCTGGGAGTGACCAGTGGCGATGGCGGAGGTGATACCGGAAGCGGCTG
CCAGAACGGCTGCCCTCTGGGACCCGCCGAAGTGATCCTCAAGCAGGGTGGGGAAGGCCT
CGTACTGCTCAATGCCGTACAGAGTGACCTCAGTGGCCAGCTCCTTGGCGACATCGATGG
TCGCGGGTGCCTTGGCGAATCCGCCGAACTTGTCGTTGGCGTAGTCCACACCATAATAGG
AGAAGTCATCCAGGACATCGTTGGTGTAGGCAGCAGTAGCGTACTGGGTGAAACCGACAC
CGCCGGACATGTAGCTTCCCAGCCAGATCTGATCATAGAACATGGAGCCTGCGGCGACCA
CGTTCAGGGATACATATACTGGATCCTGGGGCTTTACCCTGGAGGTCTGGACCATATCGG
ACATGAAGCCGAAGGAAATGCCGCCGGGGTTGTTGGGTCCGCGAGCGCGCCTTGCGGGCA
GCATATCGGACATCTGCAGGACTGCAGCATGCTTAGCAGCATAGGCCAGGTCGGCCACAG
CGGCCTCACCGGCGCACATGTTGTAGGCATCGATGAAGGTCATACACAGCTGCATGGCGC
TCCATCTGGATGTGGTGCCGCCGTCGCAGGTCCTGACGACGATTGTCGGGACGTGGATGG
CCTGCCAGGTGGTCTTGCCGATAGCGGCCTTGAGGGTCTCAGCCTGATCCTCGGGGAACA
TCTTGTTGATGTCGATCTTGTACTGGTCATCGATCTCATCAGCCAGGGCATCGTCACCGG
AGAAGACACGAACGTTGCAGTCATCTACCAGGCCGGGGTGGGTCTCCACCATGTGCTCCT
GAACCAGCGGCTGCGCCGGGCATGGCGTGGTTGAGGATCTCCAGGTAGTTGTTGATGGTC
TCGGGTGTGACTTCCTTGCCCAACCTCTTCTGCAGCACCTCATGGGCCATGTCCAGGCCG
ACCACAATGGTCCTCCTGATATCATCCCAGAACTGCTGCATGGCTGGATTGTTAACGAAG
TGCAGGTCGTCGCCCTCTACCACATACTCAGTGGATGAGAGCTTGTAGGGCACGAGCTGC
CTCTGTCCAAGAGGAATGCCGCCAGCGTGGACATAGGGGTTGTAGCCGGTCATGCCGCGC
TTGCCCTCGAGCTTCTTGGCGTACTCCATGAACTCCCGCTTGCGGGCGTTCTGTTCAGGG
CCTAGCCTCTTGTACTCGACCTTCTGGCTGGCCAGATCGAAATCCTTTCCGAACTTCTTG
TTCAGAGCCTTAACGAATAGCTTCTTAGTGTGCTTAACTGCCATTTAAATCACCCCTCTT
ACTCCGGCCTGTAGCCCCACTTGCTTCTGCGCTCCCACATGTGGTGGGTCATCTCGATGG
CCTCGTCGAACTGTCTGGCGCCGACCTTTCCACCCATGGGTACACCATCGAACCTGAAGA
TGGTGGTTCTCTTCTTGGCCTCGGCCTCGGACATGGGCTTGCCCAGGTTTACCTTCTTGT
CCAGAGGGATACCTACCTGGTCCTTGACACCGTAGACGTTTCCATCGCTGCCCAGCTCGG
TCCTGGCCAGCATATCGAACTGCATGCCGTTCTCTTCCAGCCTCAGGGAGTGGCCGTGCA
CAGTGCAGCCCCTCATGGAACAGAGGGCGACATCGGTCATCTCGCTATCGTACTGGGCCT
TGGTGTAATCCTCAATATCTCTCTCCCTGGCCTCGATGATCTGCCTGCCGGACAGGGTGC
CTGGATCGCAGCCCTTGCAGTTGATTGCTCCCCAATAGGACCTGAAGTAGGGGATAGAGG
GGGCGAAGTACATGGAGTCTGTCCACTGAGAGTACCTGACGCGGTCACCTGCGGCAGCAC
CTGCGGTGGGTGCCACGATCTGCCTTATGGGGCAGTCTGGCTCGCCCATCTCCTTGAGGG
GTGGGTGAGTGCTGGAGTAATCTGCGCCGGGGGCTCTATGGCCCATGACGGCTACGACAT
CCGCCTCAGGGATATCTCTTAGCTTCTCGACATTGCCGGACATGTGCTTTCTTCTGTTGA
TGCCAACAGAGGTGCTTCCGGGATAAAATTGTGGTGTGTATGCCATAATTATCTCTCCTC
ATCTTCCATAGTCACTTTAACTTCAGACAGAATGGCCAGCTTTTCCTTCCTGGCCTTGGG
ATCGATCAGCCCCAGGAGTCTCTTGTCCTCCACATCGCCATATTTGGCATAGTCCGAAAG
AGTGGGACTGTTGCGGAAGAACCTGCCGCGTTTGATCTGAAAGGAAAAGGGAAGCGCTCG
CTCACACGCTGCCTCGAGGCCGGGCATGTATTTTTCGCTCTCCAGCTCCAGCCTCACCCT
TCCAACCTTCACGCCTAACTCGAAAACCTGTCCAGCTACCTCTATCAGCAGATCTTTATG
CTCATCGATGGGGGTGCCTTTGCCTGGACCGTAGGGAATTGTCCGGGGCAGGTTGGGACC
ATGGATCATTATCCTGGTTATCCCCCATTCTCATAGATCGCGTTCAGCAGCTTCTGAGCC
GTAGCAGGCATGAGATATCTCTGTGGTGTTATCTCGACCTGTATCGATTCCGTGCCTGAT
GGAGTGACCATTATTCCGCCTTATACAGCCTCCGCAACCGATACGATCGGCTCACGGAAT
TCTTTGATCTCTCCGTATATGGCGCCTACCAGTCCGGATGTCATCTCAGGAGTGAACATC
TGGGTGCCGGCATCTAGCGCTACTGCTGCAGCCACGCAGGGTATGGCAAATCCTCTGGAG
TGCCTGGTTACCACGTGGTTGCCGTTGAACACACCGGGGCCGCCGCCGCCATAGATGGAG
TGGCTGAAGAACGAGAAGCCGACGGCAGTTCCCATTACCCTGCCGAAGTCGCATCCGGGC
AAGGCGGTCTCCTTCTCGATGATATCGTTGAAGTAAAGCAGTGTTGAGGACACAGCCTGG
GCGCCTCTGAGGGAGCCGCAGTTGACCATGGTGGCTGCCAGAACGCCTGCTGCGGCGTAG
GCGTTCCACTTGGATACATCGTTGGCCTCATACATGACATAGCCAGAGGGCAGCTTCTTG
CCGGCCTTGATGACCTTGTCCTCAAGGGCCTTGCCCACTATGCTCTGCACTACAGTGCCG
ATGGTTCCAGTCTTGCCGTTCGCCTTGACGGTCTCATAGACCATGTTGTTGGCGTTCAGG
CCCTGGTATGCCATGCCCAGGAGCTGATGGCGCTCGAATATGCCCATGGCATTGCCCATC
TCCATCTCACCGATCTGCTCGTAGATAGAGGCAAGAGCAGCTGCGTTCATGGCGTTCCTC
TTGGTGATCATTGCCAGGTGGTTGGCCATGACGTTCCTGAGTGCGAATCCCAGACCCTCA
TCGTTCTGGGGGATATTCAGAACAGAAGCTACATTTCCACCGTTCATGCCCACTGTCTGC
GGGTACTCGCCCCAGACGGAGGCGTGGACCATTGGAGCCTCGACGATGCCTACCTTGAAC
TGCTGGATCAGAGCCTCAACCGTGGCCGATGCGGCGCCGGTCAGTCCCACGACGAACTCA
GAGGCAGCGTTGACCCTGGCGGTGGGGACCTGGACGAGCAGCTGCTTGCCGCCGCCGAGG
ATCTGCACATTAGTATCGTCGCCGGGGGCAACCTGGAGCAGAGTTTTGATCTTCTCAGCC
AGGGCACCTGCATTGGCAACAACATCGTAATTGAGCCCCGTCCCTTGATCTGCCTGCGGC
CTCCGGCTACCTTTCCAGTCTTCAAGGCACCTTCGACGCCGGCCAGATTGACGGCTACAG
TTCGCTTTGTGAGAGAAATAAGTCTCTGCATGGCCGCGTTCTTGAGAGGGCTGACGGCGC
TCAGGTCGACGTCGCTCTTCAAAAGAACTCCGCGGTCGCTATATAGGTCTATCTTATCAG
ACACGTTCTTTATCCTCCTTTACCTTTTTAGCAGCAAGACCGAAACGAAGGATGATACTG
GAGCGATGGCATGACCGCCAAGTCTAAAAGGTATCATACCCAGCATCCTCGCAGTTCGTT
ACAATCTCCCGCCTTTTTCCCCATTGCATCATTGATACTTAAAGGTTTTGCGTGGTATTA
TTATTACTTATTATATTATATGAATCTGTGGACTTTGAGTAGATATAAACGAAAATTTTT
TTAAATTAATTTTTATTAAAATATATCTCTTTAATTGTGCAATTCTATGCTTCTTGACAT
GTGGCCCCTCCACGGCATTCAAAGGAAACCTTTCCTCTTTTCTTGTATCGCGATTGCTGG
TAGTGGTGATCCGATGAAGGAATATTATTTCAGCTATCGATAAATAGATATATGCTTTTA
AAATAATTGATCTAAGTTCAATTTCACATAGGTATTCGAATTGATCTTCATGAGAGAGTA
TACCGCCGGTCAAAAGCGATTTTATTGAGGTATATCGAAATAATAAAAGTTAAAATTTGT
AGAATAATCGTGTCAGTTGGACCAATAAACTTCATTATTAAATAATATACAGAATACCAG
ACTACGAAAATCTCAGATTCAGAATGATAGGAATAATAGCCCACCTGGTGAGAACGATTG
ACCGATCGGAGCGATTTTTTTTACAGAAAAATTTAAATCGATGCCATGTTTTGCCTTTGA
GGAATGCATCTCATAATAGCGGAGAAGCACGATGCTGCAAAAAGGATTGCCCAAATCCTA
TCGGGCAATAAGCCCCGACCTTACCGGATAGGTGGGGTTGAGGCCTTCAAGTTCGATGAT
AAGGTGGTGATGGGCCTATCCGGCCACATCGTGGGAGTGGACTATCCTCCTGGATACAAC
AACTGGCAGAAGGTGGATTGCAAAGAACTGATCAGGGCGGAGATAGTCGTCCGTCCCATC
AATGACAAGATCGTCAATGCCCTGCGCTCCCTGGGAAAGGAAGCCGATCGCATCACTGTG
GCCACGGACTACGATCGGGAGGGAGAGCTCATCGGAGTGGAAGCCCTGAAGATCGCAAAG
GAGGCAAACCCTCGCCTTAGGGAGGACCGGGTCCGCTACAGCGCCATCGTCAAGGATGAG
ATCCTCAAGGCCTTCAAGAACGCCGGCAAGGTGGACTACGACCTGGCAGCCTCTGGAGAG
GCCAGACAGATCATAGACCTAGTCTGGGGAGCAGCCTTAACCCGATATATATCTCTCACC
TCCGGCCGTCTGGGCAAAGAGTTTCTCTCCGTGGGGAGGGTCCAATCACCCACCCTGGCC
CTGATCGTCGATCGAGAGAAGGAGATCCAGTCCTTTGTCCCCAAGCCATACTGGGAGATA
TATGCTGACCTGGAACGTGATCTGCGCGTCCAGCATGCCCGGGGCCGCATCTGGGAGAAG
GATGAGGTTGATTCTATCGTGGCCCGTCTGGGCCCGGTGGGCATCATCCGCTCCATCCAG
ACAAAGCCGCGCGTCGAGAAGCCCCCAGCACCCTTTGACACCACCAGCTTCATCTCCGCA
GCCAGTGGAATCGGCTTTTCAGCGGCCAACGCCATGCGGATAGCCGAATGGCTCTACGTC
AACGGATTCATATCCTACCCCAGGACGGACAATACCGTCTATCCCCCATCCATCGACCTG
GTCGCCCTCACCCGTCTGTTCCTCAAGGGCGAATTCTCCAAAGAAGCGGAAAAGCTCCTC
GGAGGAAAGATGGTGCCCACCCGGGGCAAGAGGTCGACCACAGATCATCCTCCTATCTAC
CCCACCGCTCCTGTCAATAAGAGCGAGCTGAAGGAGGAGCAGTGGAAGATATATGAGCTG
GTGGTGCGCCGCTTCTTCGCCACCTTAGCCGAATCCTGTGTCTGGGATGCCACCAGCCTC
AAGGTGGACATCGGCCCCGAGCCCTTCAGGGCGAGCGGTGCCCGGCTGGTGGAACCGGGA
TGGAGGTACTACTATCCCTACAGCAAAGCTGAAGAGCGCATCCTGCCCGCCCTGAAAGAG
GGCGAACGCCTCCGGGTCTTGGGCCACAGCGTCGAGGCCAAAGAGACTCAGCCACCGGCC
AGATACGGCCAGGGAAAGCTGATCAAGCTGATGGACGAGCTGGGCCTGGGGACCAAGTCC
ACCCGCCATGATATCATCAGCAAGCTCTATGCCCGCGCTTATGTGCAGGGCAATCCCATG
CGGCCCACAAACACCGCTTATGCCGTGGTGGACACCCTGCAGAAGTACGCTCCCACCATC
ACCAAACCGGAGATGACCCAGACCCTGGAGAAGGACATGACCCAGATCTCCGAGCAGAAG
ATCAAGGAGGATGAGGTGATAGAGGAGTCAAGGGTCATGCTCACCAGTGTCTTCGACGAG
CTGAGCTGCAACCAAGAGGACATAGGCCAGTCGCTCAAGGACGGCCTGAGGACAGACAAG
ATCGTGGGGACCTGCGAGAAGTGCAATTCCGAGCTGATAATCAGGCGCGGCCACCGGGGA
TCGCGCTTTATCGGCTGCTCCGGCTATCCGGAATGCAGATTCACCCTCCCGCTCCCCAGG
TCGGGGGCAGTAGTGGTAACGGATAAGGTCTGTGAGAAGCACGGCATGTTTCATATCCGC
ATCATAAACAAGGGCAAGAGGCCCTGGGATCTGGGCTGCCCCCACTGCAACTTCTTGGAC
TGGCAGGCGAAGAAGGCTCTGGAGTTGGCGGAGGGCAAGGAGAGCGGGGAAGGAAAAGGG
GCAAAAGCGCGGCCGGCAAAGAAGACGGTCAGGGGATCAGGGGCCAAAGCTGCCAAGAAG
GCCAGCGGGCCATCCAATGCAGATGGCGATGGGCTCGCCAGATTGCCGGGAATTGGCCCC
AAGACCCTGGAAAAGCTGGCATCGGCAGGGATCAAGACATCTGGAGAGCTGGCAGGTGCC
AATGCCAAGAGCCTCGCCGCCAAGACCGGCCTGTCCGAGAAGAAGATCGCCGCCTGGAAG
AGCGCTGCCAAAGCCCTGAGCTGAGACGCGCTATATCCCTCATCACCAATTTTTTCGGCT
TTTCAAAGATATGAAATTCAGGAAAGGCCAAGATGGCTATAGTTGCCAGCATGGGCCTGG
CCGGATTTGAACCGGCGGCCACTCGGTTATGAGCCGAGCGCTCTAACCGGACTAAGCTAC
AGGCCCAGAGGAATGCGCCGCCAACAGGGCTCGAACCTGTGACATTCTGGTTGCTGCTTA
TTCAATTAACAGCCAGACACTCTACCATCTGAGTTATGGCGGCTCGACCACCACCCTGGA
TGCACAATGATTTAAGCCTTTTGATTAGAGAGGATATCCTATGCGCGTCCTGAAGAAAGA
TCTGCGTGGCGAGGAGGGCGAGATCGCCCTTCTTCCCGAGTCCCTGGATGACCTGTGGCA
CCTGCGCCACTTAGTGGAGAGGGGAGACCTGGTATTCGCCCTGAGCCAGAGAAAGGTTCC
AGCGATTGCTGACAAGGCCAGGCCGGAGAAGATGGAGAGAAAGACGGTACGCCTGGGCGT
CAAGATAGAAGATGTAGAGTTTCACATGTACTCCAACTGGCTGCGGCTGCATGGACGCAT
AGTATCGGGCATGGATGTGGGATCGTACCACACCCTTAATATCGAGGTGGGAACGGACCT
GTCCATACTCAAATATCACTGGAGGCCAGACCTCCTGGCGCGCATAGATGATGCGGTGAA
AGAATCGCAACGGCCCAAGGTGGTGCTGGCCCTGGTGGAGGAGGGAGAGGCCACTATAGG
CCTTCTCCGCCAGTTCGGGGTGCAGATGGCAGCAGAGATTCGCATGAGCAGCGGCAAAGG
GAGCGGCGAGGACACCCGGGCCTCGTTTATGAGAGGGGTGGCCGAGGCCATAGATAACGC
CGCCGGAGGGGGAGCAGACGTGATCCTCGCTGGCCCGGGATTTGCCAAGGACGACCTGAA
GAAGGTGATAGACTCCTCTTACCCCGACCTGGCGGGGAGGATCGCCATGGACGATGCCTC
CTCAATTGGCAGATCGGGCTTCCAGGAGGTGCTCCGCCGGGGAGCGGTGAAAAGCGTCCT
TGAGTCCAGCCGCATAGCCAGGGAGGCAAAGCTGATCGAGGAGCTATTCAGGGAGATCGC
TACGGGCGGCAAAGCGGCCTACGGCATCGCCGAGGTGCAGAAGGCGATGAATTACGGAGC
CATAGAGAGCCTGCTGGTCTTGGACGAATTCGCCCGCCGGGGTGATGTGGACGATATCAT
GCGACAGGTAGGCAATTCCCGCGGCAAGGTGATCGTATTCAGCTCTGAGTTTGAGCCCGG
GGATAGGCTGGCCTCTTTGGGCGGAGTGGCGGCATTGCTCAGGTTCAAGATAGCATGATC
AAAGGGGATGAAATGACCAGATGCTGCAAGTGTCCTATGCCTGCCGTAATCTATCAGAAG
TACTCAGGAATGCATCTATGCCAATCTCACTTTGATGATGATGTCCACCGAAAGGTAAGG
GAGACAATTCGCCAGACCGGGCTCTTTGCCCACGGCCTGAGACTGGCTCTGGCCATGGAT
GGAGGAAAGGGCAGCGCAGTTATGGCCAATATCATAAAGGAGCTGTTCGCGAGGCGAAGG
GATATCGACCTCGCCCTCCTGATCCTCGATGACCACGGCCCTGGCGCGAAGTCGGCCTGG
ATCGCCTCCCAGCAGCTAGGGCTGCGCGTGTCCATCAAAGCTCTGCCTGTATCGCTCCTG
AATGAGAGGGTGGCGAGCGATCCAGCCCCAGATCCAATCAGCTTTGCTCAAAAGATGAGG
ATGATGACCGGACTCGCGAGGGAGATGGGAGCGAACGCTATTGCCACCGGCCATGACCTG
GACGATATGGCCACGGAGGTATTCATAAGCTATCTGGAGGGGAATATCTGTGGGCTGCAA
TATGGACGGCAGGAGACGAGGCAGGAGGGATATGAGCAGGGAATGATCCCCACCATCCAG
CCATTGCGGCGAATACCCGGCAAGGAGGTCCGGCTCTATGCCCTCCAGCATGGTCTGTGC
TTTGCCGAGATGAGATTAGAGGACGAGCTGCATAAAGAGGCAAGGCAAGAGCTCTGCCGC
TTTGACTCCCGCCATCCGGGAACGAAGTATTCCCTGTTGCGCAGCCTGGAGAAGCTGGAT
AAAGAGAGATCGGATCGATCTGGATCCCAGAGGAGCAAAGCCTTTAAGTGATGATGAAAA
ACAACCGAGAGGTGTGCCTCGGTAGCTCAGCTGGTCCAGAGCGATTGACTTGTAATCAAT
AGGTCGCGTGTTCGAATCACGCTCGGGGCTTTTCTTTAAAAAATTTAAAGTCGAGCAAAT
AAGGATTTAATCCTAAAATAATTAAGAAGACAAGAAAAACAATCAAGTCTGATTTCCCCT
CCCCATCCGAGGGGCTCTATCCTTCCCCTGGATAAAATAGATAGGCTTGGCTCAAATTTT
GCGAGCCGCCTTTCAATCCAGGGATATGGATATTGGGCAGAAATATCCACTTAAGCCTTC
TTCGTCCTTCTCACATCCAGTCTGGTCTTACATCTGGGACAGGCCTTCGGTCGGCTAACC
CGCGTCTCCCATGCATAATGGCATTTGGGGCATTTCATTTGTTTCATATTAATACAGTTG
TAATAAGAGTATTAATAACTTTCGATAGTATATGATTATCCCTATTATGGCCGCAAGCGC
AAAGCCTATAATTGAATAGAGAGGGAAAAGAGAGAATTTCATGCACGAGATTTTGGAGAT
CCTTTACGAAAACGCCAAGGCAACACCTTCCGAGATCGCAGCGCTGCTGGGCAAATCCGA
GGAGGAGGTGGCCCGGGAGATCAAAGAGATGGAGGATGCAGGAATAATAAGGAAATACAT
CACTCTGATCAACTGGGAGAAGCTCGACCAGAGCGTCGTCTTCGCCGTCCTGGAGCTGAA
GGTAGCTCTGCAGAGAAAGACGGGCTACGATGCAGTGGCAGAGAGGATCGCCAGGTTCTC
GGAGGTGGAGTCAGTGCGGCTGATCTCCGGAGGCCACGACCTGTCCGTTACCGTGCGGGG
CAAATCCATGAAGGATATCGCCTATTTTGTGGCGGAGAAGATCGCCCCCCTGGATGGTGT
CCAGTCCACCTGCACCCATTTCATACTCAAGAGCTATAAGGAGCATGGGGCTATCCTCAC
TGAGCAGCCCAAGCCCGAGAGACTGGTGATAACTCCATGAAGCAGCAGACAAAAAAGCAG
CGCCTCAAGAATGTCCTCCCCTGGAATGCAAAAGATCACATCAATCAGTCGGTAAGGGAT
ATGCCTCCCTCCGGGATACGCAAGTTCTTCGACCTGGTGAGCGAGATGAAAGGTGCGATC
TCCCTGGGAGTGGGCGAGCCAGACTTCGTCACGCCCTGGCATGTGCGCGAGGCCTGCATC
TACTCACTGGAACTGGGAAACACCCATTACACCTCCAATAAAGGCATGCCCGAGTTGAGG
GAGGCCATCTGTCAGGAGGTCAGCAGGGATATGGGGATCGACTTCGACTGCAATGAGGAG
ATCCTCATCACCACTGGAGTGAGCGAGGCGGTGGACCTGGCCTTCCGGGCGACTCTGAAC
CCCGGCGAGGAAGCGGTGGTTCCCGAGCCCTGTTATGTGGCTTATACTCCGGACATCATC
CTGGCCGGTGGAGTGCCAAAGACGGTCCCCACCCGGCTGGAGAATGAGTTTCGAGTCCAG
GCGGAGGATGTCGCCAGAAGAGTGACCGAGAAGACCCGCAGCCTTCTCTTGAGCTATCCC
AACAACCCCACCGGAGCTATAATGACCCGCTCGGACCTGGAGGACCTGGCTGATGTGGTG
GTGGAAAACGACCTGATAGTGATATCCGATGAGGTCTATGCAGAATTAACCTATTCCAAA
AGCCATATCAGCTTCGCCCAGCTGGAGGGTATGAAGGAGAGGACCCTCATCTTGAATGGC
CTCTCCAAGTCGCATGCCATGACTGGCTGGCGGATAGGCTATGCGATGGGAGACCCGGCG
CTGGTCGGTGCGATGACCAAGATCCATCAATACACCATGCTCTGTGCCCCCACCATGGCT
CAGGTGGCAGCCCTCGAAGCCATGCAATCGGGCAAGGACGAGATGCTGCACATGAGGCAT
GAGTATGACCTGCGCAGGCGCCTTTTCGTCTCAGGATTAAACCGCATTGGCCTGGACTGC
TTCGAGCCCAAGGGGGCATTTTATGCCTTCCCCTCAGTCCAGAGGTTTGGCCTCTCCTCA
GAGGAGTTTGCGGAAAGGCTATTATACGAGCAGAAGGTGGCGGTAGTCCCGGGCAATGTC
TTCGGCGAGAGCGGAGAGGGATTTTGCGCTGCAGCTATGCCACCAGCAGAGAGGAGCTGA
TAGAGGCGCTGGACCGGATGGAGATATTCATCAAGAGCCTGTGAGAGCAAAGAGGAAAAG
AGGAAGAAAAAGACATGCTCAAAGCCACCCTTCGATCGGAGAAGACCGACCGCCTGGCAG
GAGGCCTGGCAGCAATAGGACTCAGTCCCAATGCCTGGACCCTAATCTCCCTGGTGCCGG
CACTGGCAGGCCTGGTGGCCCTGGTCATGCACCAGCTCGCCCTGGGCCTGGCCATGTTCG
CCCTATCTGCCTTCATCGATATCGTGGACGGGACGGTTGCCCGGGTCACCAATCAGGTCA
GCGACAAAGGGGCCTATATCGATGGGGTGGTTGACAGGTATGTGGAGCTGATGCTCTACC
TGGGGCTGCTCATTTATATTGGACGAGGGGAGTTTTTTGGCCTTCCCAATGAGGTCTGGA
TAGTGCTCCTGATATTTGGCGGGCTCATGACCAGCTTTGTCCGGGCCTATGCCGACCACC
GGGGATTGTGAAAGACCCGGGGGAGCTGAAGAGGATGGGAGGTCTCCTCGAGAGGCTGGA
GAGGCTCATGCTGCTCTATTTCGGGATGTTTCTGGGCCTGTTTGACATCCAGTGGCTGAT
GGCGGTCATAGCTTTGACCGCATTACTGGCCAATGCCACTGCCCTGCAGAGGATCCGGTT
TGCCCTGAGAGCAAAATCCTAGCCTCAAAGCCAATGTCTTGAAGACTATCCAATGCGGAC
TGCTACTGCTCCAGCTCTTCCTGATAATCATCCTTTCCGCCATCCGCGCCGGGCAGATCC
AGCTGGTCTTGGCTTTCCTCACCAGCTCGATTCTGGGAAATCTCTTCATGGTGCTGGTCT
TTGCCTCCATGGCTCTGGGCAGCCCGATGACCGTGGATCAATCCGCGGGAGCTGATCGCC
TCACTGCCGACCCCATTATCTAATATCAGAAGGCTTTAACTTTCCTCGCTCTGTTCTGTC
AAAATCGCTATCAAAACTCACAATGATTAAATTATATTTTTCCGCCAGAGCATATTGATA
AGCATCATCATAATCGAGTTTGAATCTTCTTGATGCCAGAACAACTCTTTGCATATCTTC
TGGGCCGATCCGCATTAGCCGAATACCTCCCACCAAGAGCATATCCTCCATCGCTTTTAG
GAAGATATCATGCATGATGCGACGTATCAAAATAACACCAATTGAATCTATTGTGAACTC
CGATACGGAGAGCATCTCGGGAGGTGTTTCCAAAAGAAGCCGTTCTACCTCATCCGCTTT
CTTTTGGTTAAGTAGCAGTTCCAGTAGAATATTGGTATCCAGCAGGTACATCAATCCCCT
CTCCACTCCAGAATCTTGTGCTGGAGCTCTACTGATGTGTACTCATCTTTCATATCCTGC
AAAGCGCCCCTCCACTCCAGCTTCATCCGACCTTTCCGCTTTGGGCCTCGTTTCTCCATC
AGGAACCTTGCGAAATCGACAACCTCTTGATGTAAATCAGGAGGCAGCTCTTTGATTATT
TCTTCCAGCTCAGACATAGAGATGACATCCTTTGCTTGAGTATGACATTAACCTCTTTTG
AGATTAATATAACGATCATGAAACGGGCTTTTTGCCCCATCAAAAAAAGAGAATGAAATC
CACCAGCCCATTAAGTGGATCTCTTCGATCTTGCCCAAGGTACTGCTTACTTCCTTGCCG
CCATCTCCAGCACCTTGACTGCCTGCGCTCCCGCCTCCATGATCTCCAGGTTCTTGGGTA
TGAGCTTGGGCTTCTTGGCAAAGGTAACGCGGAAGGCGTCCCCATAGGCATCTTTCGGCA
GACCCAGTTTTCCGGCCTGCATCAAGGCCCCCAGCATGGCCGTGTTGGCGGCCATACTGG
CCCCCTTGTCCGCAGCGATCTCAGTTGCAGGCACGGATATGGCTTTTACTCCTTCCGGAG
CCTGAAACTGGCCGGCCAGAGAGTCGTATAAGATCACCCCCCTTTCTTGACCGTAGGGGC
GAACTTTTCCAGAGATGGGCGGTTGAAAGCCACCAGCACATCGGGATGGTCCACCACCGG
CGAGCCGATGGGCACTCCTGAGATGATCACCGAGCAGTTGGATGTCCCGCCCCTCTGCTC
GGGCCCGTAATCCGGATACCAGGAGACGAACCGACCGCATCCGAAGGCCGCCTGGGCCAG
GGCCAGCCCCATGCTGAGCACCCCCTGCCCGCCGAACCCAGCGATCTTCACCCCTTTGGG
CACGAACTCCGGATCATTCTCGAACTGGACACATACATTATCCTCGCAGCCGAAGATCCT
GTCCAGGGACTGCAGGGTGTAGTCGCTGTTCGGCCTGATGATGGGCTCTGCTTCAGCCGA
CCTGTCCCGGAATCTCTTCAAGGGAAACTCCTTTTCCATCTGCTCGTTGATGAACCGGGC
GCATCCCCGGGCATCCATCCTCAGAATGGTGGGACAGGGGCTGAGGAGCTCCACAAAGGC
ATAGCCTTTTTTATCTCGCTGAACCTCCAGCGCCCGTCTCACCGCCCTCCTGGCCTTGCG
AATGTGCTCGATATCCGAGAGGCTCGCCCTCTCGATGAATACCGGGGCGCTGAGGGTATC
CAGTATCTCGCAGATATGAATGGGATAGCCCTGCTCCTGGGGGTCGCGCCCCTGGGGGTG
GTGGATGTGATCTCGCCGATCAGTGTGGTGGGAGCCATCTGGCCGCCGGTCATGCCGTAG
ACGGTGTTATTGACGAAGAAGACCGCCAGCTTCTCCCCCGGTTGGCCGCCTGGATGGTCT
CGTTCAGGCCGATGGAGGCCAGATCTCCGTCCCCCTGATAGGAGATGACTATGGCATCAT
CCTCTGCCCGGGAGATGCCTGTGGCTATGGCTGGAGCCCTGCCGTGAGCGGCCTGCACGT
GTCCCGAATCCAGATAATAGTAAGCGAATACAGCACACCCCACGGGACTGATCACAACGC
ACCGGTCCTGAATTCCCAGGTCGGCCATGGCCTCGCCGATCAGCTTATGCAGTATGCCAT
GCCCGCAGCCCGGACAGTAATGAGTGGCGGTAGGAGCAGACCCACCCTTGCGCGGGAAGA
CGTCGTACATTCCCGGATGCCCGCCAAACAGCTTCTCTTTTGCCGCCATTTATGCCACCT
CCCTGATTTTATCCATGATCTCGTCGATGTTGATCAGATTTCCTCCGTAACGGCAGACAA
GCTCCACCGGCCGGCAGCCGCTGGCAAGGCGAATATCATCTCGCATCTGGCCGTTGCTCA
TCTCCACCGATATGAACTTGCAGCCCCTATCGGCAAGCTTGGCGATCTGCTCCGTGGGGA
ATGGATAGAGGGTTATGGGCCGGAAGAGCCCCGCCCGGATTCCCTCCTTTCTGGCACTGT
CCACCGCCGATCGGGCGATCCGGCTGCTGATGCCGTAGGAGACTAAGACCACATCCGCAT
CCTCCAGCCGGTATCCATCCCACAAAACCTCGTTCTCCTCCACCTGGCGGTACTTCTCCT
GCAAGATCAGGTTATGCTTCTCCAGGTCGCCGAAGTCCAAAGAGATGGATGTAACCAGAT
TTCCTCTGGTCTCCGCCCTGCCTGCCACCGCCCAGGTGGTATCAATGGTATGCTCTATTG
CCTCCTGGGGAAACTGGAGGGGCTCGACCATATGCCCCAGAACTCCGTCCGCCAGGATGA
TCACCGGATTTCTGTACTTGAAGGCCAGGTCGAAGCCCTTGCGAGTGAAGTCGCACATCT
CCTGCACGCTGGCTGGAGCGAGGACAATGTTGTGGTAGCAGCCGTGGCCTCCTCCCTTAC
AGGCCTGATTGTAGTCGGACTGCTCTGGACCGATGTTGCCCAAGCCCGGCCCCGCCCGGC
AGATGTCCACGATAACGCAGGGCAGCTGCGCTCCGGCGATGTATGTTATTCCCTCCTGCT
TCAGGCTCATTCCCGGCCCGGAGCTGGCGGCCAGCACCCGGTGGCCGGCAGTCGCAGCCC
CATAGACCATGTTGATCGCTGCTTCCTCCGATTCCGCCTGGACGAACTTGCGGCCCACCA
GAGGGAAGAATTTGGAGGCCTCCTGCAATATCTCGCTGGCCGGAGTTATGGGATAGCCGA
AGAAGCAGTCGCATCCTGCATAGAGCGCTCCCACGATCACTGCACTGTTCCCCGCCATTA
ATCCAGATGCCATTTTCAGCTCTCCTGCGCAGACTTCTCTTTCTGAGGCACATGGACCTC
AATTGCCAGCGGCTCGGGACAGGTGTAGTAGCAGGCTGCGCAGCCTATGCATCCGTCTCC
TGAGTATAGCACATAGTTGTAGCCGCGGACGTTCAGCTCACTGCCCATCTTCAGCACTCC
TGCCGGACAGGCCTCAACACACCTCTCGCATGCTTTGCATTCCAGGGAATTGATCACCGG
ATAGGGCTTGTCCTTATCCCGGATCTCCACCCTCCTGATCTTGCCGCTGATGGTCTTGGG
AAGCTCATCAACGAACTCGACTATTCGGGGGTACTTGTAGGGCGCCGTCACCTTTTTAAC
GTGGTCTTGCAGCTCTCGTTTCAGCTCCTCGGAGGGGCTGAATCCCTGGGTGAGAACCAC
CGTAGCCTTGACCACCTGACCGCGGATGGGATCGGGAACTCCTGTGATTGCCACCTCCAG
GACGGCGGGATGGGACATGAGAGCCGACTCGACCTCAAAGGGCCCCACCCGGTAGCCGGA
GCTCTTGATCATGTCGTCCGTCCGGCCGATGAACCAGAAGTATCCATCCTCGTCTCGCCA
GGCGGTATCTCCGGTATGATAATAGTCATCGTGCCAGGTGTTCTGGGTCTTGTCCGGGTC
CATGTGGTAGTCGGTGAAAAGGCCCACCGGCTTTCCTTTATCCGTCCTGATCACAATCTC
CCTTCCTCGCCCACCTCGCAGATCTTGTCGTTCTTTCCCACCAGGAGGATATCGTATCCT
GCTGCGGGCTTTCCCATGGATCCTGGTTTGGCCTCCATCCAGGGATAGTTGGAGATGCAG
ACCACGGTCTCCGTCTGGCCGTATCCCTCCATCAGCCGCAGGCCAGTGGTCTCAAGGAAG
CTCTCATATACCGAAGGGTTGAGGGGCTCGCCTGCTGTGACTGCATACTTGAGGCGGGAG
AAGTCATAGCGAGACATATCGCTCTTGATCATGAACCTGAAGATGGTGGGCGGGGCGCAG
AAGGTGGTCACGCCGTATTTGCCCATCTCGTCCATCATCCTTCCGGCATCGAAGCGGTCG
TAATCATAGACGAAGACGGCCGATCCTGCTATCCATTGGCCGAATATCTTGCCCCAGGCG
CATTTGGCCCAGCCGGTATCGGCAACTGTGTAATGCAATCCGTCATCCTCCACGTTCTGC
CAGAACTTGGCGGTGAGGATATGTCCCAGGGGATAGGTCTGATCGTGCTTGACCAGCTTC
GGATAGCCGGTGGTGCCGGAGGTGAAGTATGCCAGCAGTATATCATCGTTTTTAGTCGCC
TGATTTCCTTTAGGCCGAACGAAGGTTTGATATGAAAATGGGCCTTACGCATACCTATGC
AGCCGCTATTTCTGAGGTGCATGTCCTTACGACCTCGTATCCTGCCTTTTCAAGTAATCT
GATCATCGACCGTTCTTTTCTCTTCGTCGCTCGTTCATTAGCTTCCTCGGCGCCTGTATC
TTGATAAGGTGCTCCAGTTTTGAGAACACGGTAGATGTCCATGAGCATGCGATGCGCTAG
AGCCACAAGAGCTCTTTTCTTGCCTCTCCGTCTGACAATATTTTGATAGAAAGCGTTATA
GGTGGAGCGTTTGACCTTTGAGGCAGCCCATGCGGCCTCAGCCAACGTTCCTTTCAAAAA
GAATTTCCTTTTTGGGTTTTTCCGCTCTTTTTCTTGCCAGCACTTTCATTATTGCCTGGA
CAAACTCCCGCCCAAGAAGAAAGATGTGCTTCGTCAGGGAACTGAGACATGTCTGTCCCG
ATTTCTGCCAGGATGGCAGATGCGCTGACCTTACTGATTCCTGGAATCGATTGGATCAGG
TTAGACTCCTTTTGAAAAGGGATCATTTTTCTCTCGATCTGTTCATCGATTTTTGCGATT
TGCCTGGCAAGATGATCGAGATTCTCCATATGCATTTTTAGGAGGAACCTGTGATGATCA
GTTAATTTTCCATCAAGGGCTTTCTCCAGCAGATCAACTTTCTTCTTGAGTGAGCCTTTA
GCCAACTGAGAGATTTCCTCTTTGGAAAGCCTATCCTTTTCCAGAAGAGATCGAATCATA
GCCATTGATGAAACGCCAGAGATCTTGGATACAACCGAGCTGAGCTTGATATTCGATGAT
TCTAACACTTTTGTCAGTCGATTCTTCTCTGAGGTCATCATTCCAACCAGCTTTCTTCGA
GTGCGATTGAGATCACGCAACTCTCTGATTTCTCTTGGCGGAATGAAGCTGTTGGGAAGC
AGTCCATATCTCAGCAATTTGGCGATTCTCTTGCAATCCATGATGTCGGTTTTCTTTCGA
GGAATGGCCTTGAGGCGCTGAGCATTGGCAAGAACTATTGTGAACTCTCCTTCCATTATA
TTGAAGATCGGTTTCCAATAGACGCCGGTGCTTTCCATGCCGATTGTTGTGACATTATAT
TTCTTCAGCCAGGATTTCAGGTCTTCGAGATCTGAGGTCATGGTTGAGAAGGTCCTGATC
TCGAACTTCGGAGATTTCTCAAGAGGGCCATGAGCAATGCATACGTCTACTTTCTTCTCG
TGAACATCCATTCCAGCGCAACTATCCAGAACCGGCTCCATGCTAAATCTCCTTGAGATG
GGCAGAGCAACATGTTATTTCTTTAAATTTGATACGCGTGCCTGTATGGCGACATTCATG
GGTACTAACTGTTGCTCAAGGCAGTTTCACTCACGGGGACTTATGAATCCTCCAGAAACG
CTTCGCCTTTGATTACCTGTCTCATAATTTAGGCTGATGATCATTCCTGGATATAAACCT
AAACCCACATTTTCATGCCTCATGGGTGCCTGGCCAGGCATGACGGTTTCACTTGCCCGT
TCCAGCTCCAGATCGAAGTTGATCCAGCCCTCCCGATTCAGATCCCGGCTTCCCACCAGG
GCTTTGACCAGGGGAACGTCTCCCGCCTCTCTGTGGGCGGCATCGAACTCTGCAGGAACG
CCGTTCTCACCGATGCAGACGATGAGCTTCAGATCTGCTTTTTTGATGCGATAGAGAAAG
TCTTTGGCTTTCAGCATATGGGTGGAAGGGATGGCGATTGCGCCGAGCTTGTTCAAGCCC
ACCATGCACACCCAGAACTCCCAGCGGCTCTTGAGGGTGAGCATTGCTGTATCGCCTTTC
TTTATCCCAAAGCCCTGAAAGAGGTTGGCGGCTTTGTCGCTTAATTTCTTCAGCTCTTTG
AAGCTGATGGTCTTCGCCTCGCCATGATCGTTACACCAGACGAGTGCACATTTATCAGGA
CATTCAGCGGCATAAACATCGACGACGTCATAAGCGAAATTGAAGTTCTCTGGGACGAGG
ATCTTCAGGTTCTCTCTGAAGTCATCGTATGATTTGAAATCCAATCGCGAGACATACCTA
GGCAATAAAGATGTCATTTTTAATCCTCTGTAACGGGTTTACATGACCACGGCCAAAAGC
TTCACCGGCTTATCACTTAAAGCTTCCATGACATGGTCATATGTTGAATCAAAGAATATC
GAGTCCCCTTCATTGAGAATGACCTCGTTCTCATTGATGGTGATCTTTAGTGTGCCCTCA
AGAACATACTCGAACTCCTGGCCTGGGTGGCTGTATAGCGAGTGGACCGGATGTGATTGG
CTCTCTTTCTTGGGATCTATGGTGACGATAAAAGGCTCAGCCTTCTTATTGGCGAACTTT
CTGGCCAGGCTCTGATAATGATACTGCTTTCTGCGCTCCACCTCCACACCCTCGCCCTTA
CGGGTTATGGCGAAGATGCTCATCTTGGACTCCTCGCCGGTTAGGAGCAGGCCTGTATCC
ACGTTCAGCCGTCGCGCAATGCCTATGAGAATGCTGGCCGGGATGTCCAGCATACCGTCC
TCATAGCAGTTGTACGTGTCAACTGCCACATTCAGGTGCTCTGCCATCTCTTCGGGCGAT
ACTCGGTTCAGCTCTCTCAGCTCACGAAGTCGCGTTCCTATCTCCTCAAGCGTTTCTTTC
ATGCACATTCCTCGGCGCATCCCAACTTCATGGTCCAGAGCAGTAGATCCAGGCCACAGG
TAATGCAGGGTTGAGACTGCCATACATTTATATTTGAATCTATCTCAGGAAATGGGCTCA
ATTCGGGCCGATCCATATCGGATGATGAATAAGGATGATATGGTGCCTTAATTATCAATT
ATGCTCAATTGTGCCTTAAATACATAATAATCACTTAATCATTCACCCAAAATTGATGAC
TGAGGGAAGCTTGGAGATAAAACGGAAACCTGACTGACCAGGCGATTCTTTGCCAGAGAA
AAGGTGTTTTGCCCCGCAAAAACGAATACTATGGGCCATTATGGCCATTATGGGCGATTT
TTAATTATTATAGCTGTCGTGAGCAATTGCCAGAGGCTCCTGGCAGCTGCAGATGGCCAT
ATATTCTACCTGTTATGGGCCCAGTATACATATCCTTTCAAGAGGTCCAGTCGTCTTCAT
CAAGCCAGCTCTCTGATCTTCTCTTTGAACTGACCGTTGCTGCGACCCTCTGCTTGCCGG
CATATGCCATAGCGGCAGTTCGAACGCGACTGCTCCCGCGCATGAGCTGATAGGCTATCT
CCGGATCGATGTCGTATTTGTCCCGGTAGGCTTGGCGGGAGAGGTGCTCGCCAAAGCCGG
AGATGTAGAGGGGCTCGCCTACTACCGGAGTTATCTTCCCCGCAGGCAGGATCCATTCAA
AGCCCTCAGGGAGGGTGCATTCCAGCCAATCATCGCCATCGTCTAAAGCTCCATCGGAGA
TCTCGTTTACCACTCCGCAGTTTTTGCAGATGATCTTTTTCATATTACTCACCTTCAATG
AGATTACTCAGTTAATAACAGTATATATAATTTACCTAAGAAAATACTTATTGGAATGAG
CCGCTCTATCCAGTGCAATGGCGAACATAAATTATTTATACTCATCAGTAATCAAGTAGA
ATTAGATCTCAATCGAGAGACTTCGTAAATTAATGGAATATTCAATCGCAAGAGTTATAA
ACTTTAGAAAATATCTGATTAAGTATGAAGGACTTTATGGGATCGAGAACCACCTATTAC
AGTCTGGCTAAAGATAGATTGAAGGGAAAGCATCCCAGAATATACAATCTTATTTTGATA
CTCACACTGATGTCACTGACTGGCACAGCCGCTTTTCTGATTTCGGATATCTTTTCTTTC
GGCATCGATTACGATAATATGAGCATTCAGGGCGGCAAGGGCATCATATTCCCAGCTCTT
TGGGGCGACAAAAAAGCAAGCAGTGGTGCTACGGATGACGGAGGACAGGAGAATGCTTTG
AGTGCTCTTGATGCCAATGCATCCCCAGATAAGGCGATGAGCAGCCAATCGACCTCGAAT
TCAACAGGCAAGGATGAAAATGGAAATGCGAGCAGGGAGCTTGATTCGTCCCAAAACAGC
TCCGCAACTGGGCAGGCGACAGGCTCCATCGCTTCTGCAAAGAAGACCAGCTCATCAACC
AGCAGCAAGAAAAGCCATAGCTCATCAGGCTCTTCAAGCTCATCCCGTTCAAAGTCCTCG
TCGGAGAAGGAAGAGAAAGCAGCCGTCCCGGATAATGAGAGCGCAAATGCTACTGCCAAA
AATCAGACATCCATAAGTCAATTGCCAGAAAAAAGCTCTGATGAGGGAGCGATAAAGGCG
GACGAGGACGAAAAGGCCGGAAAGCAGGCAAATGAAGAGACGCCGGCAGAGATTGAAACA
TCTGCGGAGGCTAAAGCAACGGCCAAAGCGGAGACACCGGCCAAGCCAGAGACGACAGAG
ACCGGGACAACGGTCAAAGCAGACACACCAAACGATATCGATGCCCGGGTTATGGCCGCT
GGGGAGGCAAGCTCGACACCTGCAAAGGCAAATGAGATGCAGGAGAGCCAATCTGAGAAG
AGAGATGAACTGGCAAAGGAACGGGCAGAGCATAATGAAAAAGTGGCAAATGAAAAGGCT
CTGTCATCGAGCCAATCTGCAGAAAAGGCGAGCTTGACAGCGTCGCAAAGAAGCACAGAG
CGGCAGGAGAGCCAATCTGTGAAGAAGGATGAACTGGCAAAGGAACGGGCAGAGCATAAT
GAAAAGGTGGCAAATGAAAAGGCTCTGTCATCGAGCCAATCTGCAGAAAAGGCGAGCTTG
ACAGCGTCGCAAAGAAGCACAGAGCGGCAGGAGAGCCAATCTGTGAAGAAGGATGAACTG
GCAAAGGAACGGGCAGAGCATAATGAAAAAGTGGCAAATGAAAAGGCTCTGTCATCGAGC
CAATCTGCAGAAAAGGCGAGCTTGACAGCGTCGCAAAGAAGCACAGAGCGGCAGGAGAGC
CAATCTGTGAAGAAGGATGAACTGGCAAAGGAACGGGCAGAGCATAATGAAAAAGTGGCA
AATGAAAAAGCTCTGTCATCGAGCCAATCTGCAGAAAAAGCGAGCTTGACAGCATCGCAA
AGAAGCACAGAGCGGCAGGAGAGCCAATCTGTGAATAAGGACGAACTGGCCGAGGAACGG
GCAGAACGCAATGATGAAGCGATGAGTGCAAAGGCTGTTGCAGCACCATCCAATTCAGAG
AAAAGCAATAATGCGGCTGCGATCCTATCCATACAAGCATCAGATCCTCAGAAAGAAGTT
GGAAGCAATGACCAGTGCTCCGCGTCTGCACAATCCTCTCCCCCTGCACAAGAGGAAAAG
GATTCTGCATCCCTGTCTAAAGCCTCTGCCTCCAGCTCCCGCGATCAGGCGCAAAAAGAG
AGGACAGAGGCAATCGAGAATAGCAGGGACTTGAAAAGCAGCCGATCAGAGCAGTCCGAA
AAAATAGCAGTCATGAGAGCCGATCGCAATGTTGCAGCTGCTGACTCGAAGGCCTCAGCC
GCAGATCTTCGGTCCCAGGCCCAGTCTGAGCGGACGAAAGCAAGAGAATTGGCCAAGGAG
ACGGCTCTCTCCAAGGCCGATGCAAAAAGCAGAGAAGCTCGAAGAGGGCAGATCCAGATC
TGCCGCCTGATATTACTCGTCCAATCTTGAACGGGACTCTTTCAGTTGCTTTTTTCAAGC
TTTCTGCTTTGATATTCTCATTATGCATCCCTCGTCGGTGTGCTCGACCTGGAGCTCCAT
CTTCAGCTCAGAGAACACCTTCTGCCAGTGGGATTCGATGCAGGTCTTGCAATGTTCCTT
GGCGATCAGGCTCGCCCCCACCCGTGCAAAGGACTTGGCACCCCCCATCTGGCCGCAGCG
GAGTCGTCTGATCTCCACAAAGCCGTCCCCTTCTGCCACCTCCACCTGGCTTCCAAAAAG
GTTCTTGTCATTGGTGGCTATGGCCATGGCAACGCTCTCCGGCTCGTCCAGGCCCAGCTG
CTTGAAGGTGGCCGCAACCTGGCGGGCTCCGATATCCTGAAACTCCCTCAAGCCCTTCTT
GCCAAGCTTCCGGGCCACATAGCCGCTGCTGCCGTAAAAGCTTCCCATCCACATGGCCAC
CACTCGCTGCTGGATCTGGTCCAGAGGGATATCCGGAACTTCTGTCATATCAGTTCAAGT
GCGATCCAGACTATTATAATACTTCCGCGTCCGAACTGAGCTGAATGGAAGGCAAAGGGA
GCGCGGCATGAGGAGCAATGTAGAGCTGCTAAGATAAAAAGAGATCAAATATCGCCATGC
AGATATCTGGACAGCGCATCGACAAGATATGCGGCAACTCCGCCGGGATAATAGACCTCA
AGGGCATCCAGCTCTGCCACCTTTCTCGGATCGAGAGAGCATTTTTTCAGATATCTTTCG
TAGCGTTCCTCTTCCTCCCTTTGGCCTCTATTGCCATGTACAAGCGGAATCTTCAGCAAT
CCAATCTGGTCGGGCACCAGACCGATTGATTTCACCTCAATGCTTGCGCTGTGCCCCACG
GGCCTTGAGCCGTCGATCAAATCCGCCAGATCCTGGGCGAAGAATGCGTCCTTCGGGCTG
AGGTCGGAGAGGGTAAGGATGGTGGTCTGGGCACAGGCGCGAGCGAATAGACTGGCTACG
GCCTCCTTAGAGGGCCGGCCGTCGAACCAGATTAGAGCGATGCCATGCTTTTTGCATATG
GGAATGAGAAGCGAAGAGAGCGAGGGCTTATTCAGCCAGACCTCAGTGGCCGGGGTGGAT
CTCATCTGGCCATTCAGTGTGATCATTCGTCTGCATAACCGCCGGCAGAAAGCTGCCCTC
GCCTGAGGTCTCCTCGATTATAGCCTCGAGGGATACGAATCCCATCGCTTTGGATTTTCG
AGCCCATTTCAGGAGTTTTAGCCCATCCTGCTCATGGTAGGGCCTCATGATCCTGATCTC
TCCTACAAATCCCCCGCAGATCGGGTATTCCGAATCCTTCATCTGCAGGGCATGATAGAA
AAGCCCCTCAACGTGGTCTTGGGCCTGCCGGTCCTCCGCAGAAAATCCTGGTAGACTCTG
GCCACCCATTTGGATTTGGTCTTGTCCGTCTCTGTGAAGACATATGCCTCATTGGCTATG
CTGCTGCCCATGCTCACACCTTTTGCTGCTGCCAACACCACAATTCTGCCACTGCCCTTA
AATTCGGGCCTGAGGTATATATGCTAAGTTGTTTCTCAGAGTATACTGCTCTGCGCAAAG
CACTATGCTTCGCAAGAAAGACCTTCCGATCCGTTCAAAGGCATGGAAAGAGGCTCTTTT
TAGAGCTTGAGGAGGACCTGTGGCTCACACTTTCTGAGGATCTTTGGAGAGGCGGGACTC
ACAGAAAGCCCCTCCGTTTTCCTGACGGAGGGAAAGACAGGGCCCGATGCTCTGCTGATA
GACTGGGATGATTTTCAAAAGATCATGCGCAGCAGGAGGGGAACCATGAGATGCAGCTAT
CTCGCCTCATCTCAATTATCAAAGAGGTTCTGAAGACCTCGATCTCTGTCCGGGCGGATT
TCGACCGCCTGCCCGAATCCTATCTCCTCCGCCATCGCCATCATGGCGGTCGCTGCCCTA
GAGACGGAGCGCTTCTTCAGCATGAGACGCTTGGCGGCCGGACCTGCTACTACTGTCCCG
AGCATCAGAGACTGGCCGATTCCGGGCCGGAAGATGAGAGATGATTCCGATTGAGGTGAT
GATGGCATTATAGCTGTGAGCCAAAGTGTACCCCCTTCTCAATGCCCTGGCCAATGCATT
CATGGCCAGCTGGCCTCCTGAACTACTGCCCATATCCCAGACGGTACACTCTCTGCAGGA
GAGGCAAGAAGCGATATAAGAAATCCGAAATGAGTCGAAAGCATCTCTCAAAGGCTTCTG
GCTGCAAGCAGCATCGTGGACTCCATTTGGCATTTCCATCAAGAAAATACTTTCGTTCCG
CCCTTCGGTGAACTTTATTAATGCAGAAAACATATAATTTCATGAAGTGGCAAAAGGCAT
TCTAAAGGCGAGCTATGTCTAATCAAGAGATTCGAGACCCCATCCATAATTTTATCCGGC
TGGAGACAGAAGAGATGCGGGTCCTGGATTGTGGTCCCTTCCAGCGGCTCAGGCATATCC
ATCAGCTTGCTTTGACCTATCTGCTCTATCCAAGTGCCACTCATCGTCGATTTGAGCATT
CTCTAGGGGTCATGGAGCTTGCCAGCAGAGTCTATGATGTGATAACGGACCCGGATAACA
TCCATGAATCAGTAAGATCAATAATTCCCAGGAAATTTGATCTGGAATACTGGAGAAGAG
CATTGCGCATGGCGGCTTTATGTCACGATCTTGGCCACCTTCCATTCTCTCACGCAGCAG
AGCGCGATCTCTTGCCAGCCGGCTGGGATCACGAGCGTCTAACCCTGGAGCTGATTCGCA
GTGGCGAAATGGAGCCGATTTGGACTGCGATGAAAGTGAACTCTGAGGATGTGGCAAAGC
TTGCCGTGGGTCCCAAACACTACAAAGATAGCAGATTTGATGACTGGGAGGCTATACTCT
CCGAGATAATAGTAGGCGATGCCTTCGGAGTCGACAGGATGGACTACTTGCTTAGGGACT
CCATCACATAGGAGTTGCCTATGGGCGATTTGACCAATATCGTCTGATCGATACCCTTCG
CATTCTACCCAAAGTTGACCGAACCTCAGAGGAGGAACCGGGATCACAGGAACCGGCCCT
GGGTATTGAAGAAGGAGGAATTCACTCTGCAGAAGCGCTACTGCTGGCGAGGTACTTCAT
GTTCTCTCAGGTCTATTGTCACCATGTTCGCCGAATTTACGATATTCATCTAAAAGACTT
TCTCAAGAGCTGGCTTCCTGGTGGCGTGTTCTCTACATCCATAGAAGAACTACTGAGGAT
GACCGACAGCGAGGTAACGCAAGAGCTCTCAAGGCAGCCCGGGATGAAAATCATCCTGGT
TTTGATTCGGCCCGTTGCATTGCCAAGAGGGTGCATTTCAGATTGCTCTACCAGAGGACA
AGGGAAGATCTAGAAAAAAACCGCGAGTCCGGCAAGGCTGTTTTTATTGCAGCATGCAAG
GAATTTGGGGAATCTGAGGTCCGGCATGATACATACATCCAGAAGGGGAGTGGTCTAAAC
TTTCCCGTTATCGCCAGAGATGGCCGGATTTTTCTTCTCTTTCCAGGTCGGAGACTATAG
AAAAAGTGCCAGTGGTAGCGATTGATTATGTTTATATAAGCCCGGTGTGCAGAAAAAGAG
CTGAGACCTGGCGTGAAAAGAATCTGACAAGGATCATCAGTTCGAAGGAGGGAGTGGAAG
AATGATGAAGAGAATGCAGCGAGACGCCGTTCTGCTCTCGTTGATAAAAGAGATGAAAGA
TAAAGGGAGTTGGTGCGGTGAGACTCACATCCAGAAGGCTGCGTATTTTCTGCAAGAGCT
GCTGGGAGTCCCAATGGGTTTCCGAGTTTATTCTTTACAAGCATGGGCCGTATTCATTTG
ATCTGAGCGACGAGGTCACTGCGATGCGAGCGGATAGCTTGCTGGAGTATAAAACACGTG
TGCCCTATGGGCCAAACCTTTTTCCCACAAAAGAAGGCCAAGAATTCCTTCTTCGATACC
CTAAGACGCTAAGCAATTATGCCGACAGAATTAACTTTGTCGCTGAGAAGATCGGGAATT
TAGGCGTTGCAGATCTTGAACGCCTTGCTACTGCCCTGTATGTTACCTTCGACGAGAACG
TAGAAGGAAAGTCACGAGAGGATACGATCATTGAGCTGAAGCCTCACATCACGATTGATG
AATCCTGCGAAGCATTGAAAAAAATTGATGCCATAAAAAGAGAAGCAATGGAAAAAGGAC
TATCCAGCAGCTCATGATGCATGTCCTCAAGCGCTACCAGGCCCAGACCGCCGCCGAGCT
TGACGCCCTCACACCCGCGATACTGGAGCGGGCCTTCCGGGGCGAGCTTTGATGAGGAAA
AGGCTTACATCTTGTATTTGCTAATATCTTTATGAGGATCATATGGCAGAAGGAATAACG
CGCATCTCTGTGAAGGGTTTCAAGTCCCTGGCGGAAGAGTGCTCCATAGAAGTTCGTCCC
CTGACAATACTGGCAGGTGCCAATAGCTCAGGCAAGTCGAGCATAATGCAGCCATTGTTG
ATAATGAAGCAGACCCTGGAGGCTACATATGATCCGGGCCCGCTCTTGCTTGATGGCCCA
AATGTACGTTTTACCTCTGTTAATCAATTTATGCCTAAGTTCAATTCATCAGGAGGGTAC
TGGATCTCACCTGGTTTGTTAAATGAGTTTGGTGTCGACCTGATACATCAGTTTAGCTTG
GGATTGGAATTAGAAAACTCTATGTCATTTAATGAGTCATTCATTATCAAAAAATCTTAT
GAAATAGATATAGGTGAGATCTCATTCCAAAATGAATATGGCAATACTATCCTGCGTCCA
AAAATGACACATGACGAGATGAGTTCAGCTTTTCTATTGGCTCGTCGTCCTGGGTGGACA
AGGAATTATTTTAAAAATGAACTGAATAATAAGGTTCCGAAGCTGATCATTGAGCGAAAT
AGGTTCTTTTTAGAATTAAAATTAATTACAGGTGATGATGAATATATCACACAATTAAAT
AGGACTTTCTCAAATGCCATTTTAAGCTTGATTCACCTTCCAGCGTTGCGAGGAAATCCG
GAGAGAAACTATAAGAAGACCTCTACAGGCCCTAGATTTCCTGGAACCTTTGAGATTTAT
GCCGCCAGCATAATCCACAATTGGCAGGCAAACCGGGACCCGCGCCTTCACGCTCTCGGA
GCTGCCCTGGAGGTGTTGGGATTGACTCTGGAAGGTCGGCGCAAGGGCTATCGATGATGT
CAGCTTTGAGGTGATGGTTGGGCGCCTCATCCATAAAAAATGATGATTCTAACGACATGG
TGAGCATTGCAGATGTGGGATTTGGCCTATCGCAGACTCTCCCCGTCCTTGTAGCTTTAT
TGGCGGCAGAGCCTGGCCAACTGGTCTACATAGAGCAGCCTGAGATCCATCTGCATCCAA
AGGCCCAGATGGCGATGGCGCAAATTCTGGCGGAGGCTGCCAACTGCGGTGTTCGAGTTG
TGGTCGAGACCCACAGCTCCATGCTGCTTCTGGGCATACAGTCTATTGTTGCCGAAGGAA
AGCTATCGCCAGATAAGGTCAAGCTCCACTGGTTCAAGAGGAGGCCGGAGGACGGCGTTA
CGGAAGTATCCAGTGCGGACTTGGACAAAGCAGGGGCTTTCGGTGACTGGCCGGAGGATT
TCTCATCCGCAGAAATGGACGCTGATATCCGCTACATTCATGCAGCCGAGGCTCGTCTGG
AGCCGAACTAATGTCATCCCCAGATGGGTTGTGTCTGGTCATCGATGCATCAGTGGCCAC
ATCCACCGGCGAGCGGGGCCAGAGAGGTGTGCTCTGCCAGCAATTCTTAAAAATCATGAT
AGAGAGGACATCTCATCGGCTGGTGATGACGAAAGAGATAGGCGCTGAATGGGATGTCCA
CTCTCATCCTTTTGCTCGAAAATGGAGAAGAAGCATGAACGCCAAAAAGAGGGTTGATCG
GCCAAGAATAGATCACGATCCCCTATTGGCGGAAAAGATCGTTCGGGCAAATACACCAGA
AAAAGCTCTTAATGCTATGGAAAAAGATCTGCATCTTGTCGAGGCAGCAAGGGCAACAGA
TAACCGTATCGTCTCGCTTGATGACGCTGCGAGGAGATATTTCTGCGCAACTTCCGCCAT
TGCTGGCGAGCTTCAGGCAGATCTTGTGGGTAAATCCTGCCATGGAAACCGAGAGGCCAA
TTCAGTGGTTAGAGGAGGGCGCTCCTAATGAAGAGGAACGACTGATACGTCCTCCTGCCT
AATTTATGTAAAGCTTAAACCAGTGGCTCCGGCTGCTTTCCCTCCGGCGTCACCGGCAGG
CCCGCCCGGTGCAGCACCAGCTGCCCGGAAAAGTGCATCGCCCGGTTTAATATCAGCCTC
TTTCCCATCGGGGTCAGAGCGAAGACGGGAATGGCAATGCCAATCTGCATCAGCGCCTTT
CCTCCTGCCACCTCCCTCACGGATCGGGAGGCGCAGGACCAGACAAGGTCGCAACATTCC
GCCAGAACCTGGGCCTCGTTCTCGCTTATGCCCGTGGTGTGAACGGCTAAAATTGTGGCC
CGGGCTCCCAAAGCTCTCTCCCTCTCCCGCAGCGCTCGAGCGTCATCTGCCCTGTGACCG
GCTAGGCTTACAGCAATCCTGCTATATCCTGCTTCTACTGCCCTCTCAAAACCCAGGACC
TGATCTACTGTTCCCTGCCGGTCGATCAGAATGCATCCCCTCTCCTCCAGGCCGCTTTGA
ATCTCTTCGATGGGCTCAGTCTTCACCAGGCCGGTCATATGGGCTCCGATCGCCTGCAGG
ACCTCGGGCCTAGTGGCCACCACTGTCCCTGCACCCTCACTGACCAGCACAGCGGCATCT
ATTAGCCCTTCTGTCAGGGCATCTGAGAGGATCTCCGAAGCCCCGAAGCTCACCGGCTTA
TCTTCCAGCTCCAGGACTCTCTTCGGCCCGTACATGCCAAGCTCTGCCATATGCTCTTCT
AATACCCTCTTCACCGTCTCCTTGCTCTCGACCTTGATGCCATACAGATCCTGACGCAAG
GGACATGAGCGGATGGCAGGCTCAGTTAGAACCTCGACCTTCCCGTCCCGAACCCTGACC
CGGGCCCCGGCCATCTCCAGCAGATGCTCTGACACTCTAGATCAGATCGATATCAGGCCG
CGGGTTCATTCCCGCGGCTCCAGCCTTCTTCTCACCGATTCGGCGTGGGCGAGCAGCCCT
TCCGCCTCGGCCAGAGTGGTAATCGTCTCCTCCAGCCCCAGAAGCCCCTCATCGGTGATC
ATCTGCAGGGTCATCTTCTTGGTGAAGTGGTCCACATTCAGGCCGGAGAAGATGCGAGCA
TATCCCGAGGTGGGAAGCACATGATTCGTCCCGCTGGCATAGTCCCCTGCCGCCACCGGG
GTGAACTTTCCGAGGAACACGCTCCCTGCATTGCGAATGGACCTCAGGACGTTCATGGGC
TCCCTGGTGATTATCTCCAGATGCTCAGGGGCAAAAGCATTGACAAAATCAAGCGCCTCA
TCCATATCGTCCGCCAGCAGAATGGCACTGTGCTCCAGGCTCTCAGAGACAATATCGCTG
CGTGCAGCCCCAGGAGCCTGAATGTTCAATTCCTCCGCCACGGCGCTGGCCAGGAGATCA
TCCAGGGATACGAAAACGGAGATCGATTTGGGATCGTGCTCTCCCTGAGCGATCATATCG
GCAGCTATCACCCCAGGATCCGCTGTCCGATCGGCCAGGATCAAGACCTCGCTGGGACCA
GCAGGAAAATCGATCTCCACCGAGCCTCGGGTAAGCATCTTGGCGGCAGTGACATAGACA
TTGCCCGGCCCCACGATCTTGTCCACCCTTTCAATGCTATCTGTGCCCAAAGCCATGGCA
GCTATCGCCTGAGCCCCTCCGAGCTTATAGATCTCGTCAGCTCCTGCCATATCCGCAGCA
GCCAGCGTCAATGGATTGATCGATCCGTCTTTTTGGGGCGGGGTGCAGACCACAATCCTG
GGCACATCAGCAACCTTGGCGGGAATGACGGTCATCAGGGCCGAACTGGGGTAGGCCGCC
CTGCCCCCGGGAACGTAAGCTCCAACAGAATCCAGAGGAACGACCTTCTGGCCCACCAGC
ACCCCGGGAGATGCCTCGCTCATCCAGAGGTCATGCTCTTTCTGTTCATTATGGAAATAA
AAGATATGATCCGCTGCCGAGGAGAGCGCCTCAAGAAGCCTGTCATCCACCAGGTCGTAT
GATAGATCGATCTCCTCCTGGGTCACGCGCAGGTCATCGAGGTGTGCCCCTTCAAACTTC
TCAGTGTACTTGAATAGAGCCTCATCTCCTTTCGACCCGACCTCCATGATGATCTCATTT
ACTGCAGGAAGAACATCCTGAATGCCCACATCCCTGGAGAGAAGTGAACGCAGATCCTCA
TCCTCGAGCTCGCTCAGCCTTTTAGTTATCACTTTAAAACCTCCTTCATAATACCCTTTC
AGCGGGAGTTATTCCTTCCTCGCTGCACCCGGTAGAGGGATTCCACTCTCTCCAGGCTAT
CCGCTTCCTCCAGGGACTTGTCATCCCTCACCCTCACCAATCTGGGAAAACGAAGTGCAT
ATCCCGATGAGTAGCTCTGGCTCTTTTGTATCTCCTCATAGGCCACCTCGAAGATCACCG
CCGGCTTCAGCTCGACCTCCATCCCATTCTGCACCAGGATCAGCTCTCGGAACAGCTCAG
TAAGCTCCGCCAGAGCCTCGTCCGTTAGGCCAGTGGCTACCCAGCCTATATCCTGGAGCT
TGCTCGTAGCCTCATCCAGGCAGGCCAGCCGGTATGAGCCCAGGAAGCTAGCTCTCCTGC
CCTCGCCCCATTTTGCCCCTATCACTGCCAGGTCCAGGGTTTCCATAACCGGTTTTATCT
TAAGCCAGTTCTTGCCCCTCTTTCCCGGAGCGTATACCGACATCGAATTCTTGAGGATCA
GCCCCTCGTGGCCTTTTTCCAAAGCCTGGTGGTAGATCTCTTCTGCCCTCTGGACGCTGT
CGGATATGACCTGATCTGCCAGTATCGATGGATCGGCGATACCCTCCAGCAGTTCCCGCC
GTCTGGTCAGGGGCAGATCCACTGTGCTTTGGCCATCAAGATATATCAGATCGAATAAAA
ATAAGTGCAGAGGCGTTTCTTTGGCCTGCTTTTCCACATTGTACTTCCTGCGAAAGCGCT
TCAAAATCTCCTGGAAGGCCAGGGGTCTGGAGTCTTTGCCAATGGCCACCACCTCTCCAT
CCAGGATGGCCTTATCCGCCCTGACCTCCTGGGCAAGACGGACGATCTCGGGCAGGGACC
TGGTCACATCCTCCAGCCGGCGGGAGAAGATGCGAACCCTCTTCCCATCCTTGTGGATCT
GCACCCTGGCTCCATCGTACTTCCACTCTATCGCCGCAGACCCCAGCTCCTGCATGGAGG
CGGAAATTCCCTCTCCCACCTGGGCCAGCATCATCTTGATGGGATGGTTGATCAGCACAC
TCAGATCTGCGAGCGTCCCTTTGCGGGCATTGACTGCCACCAGGCCGATATCGTTGGTCA
GGTTGTAGGCCCTCTCCACTTTTGACGCATCCTGGGAAAAAGCCTGGGCGATGGCATCTC
TAACTCCTCCTTCACCGATTCCGATTCTCATATCCTCTATTGCCAGGCGAGCGATATATT
GCGCTTCAAGAGGAGTGGCCTGGCTGAAGAGATATTGCAGGTTCTTGACCTTGGCATCCT
GGCTTCCCTTTCCCGAGGCCCGGGCCACGGCTACAAGCCTCTGATAAACCTCTTTGATGG
AGAGCGGCTCATCTTTGATGAAGGCAGCAAATCCGATGGGCTTTTTCTTATCGACGGCCG
CAGATGCCACCAGTCCCGGGTCCCCGGTAGCGCGCAGCATATCTGATATCCTCTCCGTCG
AGCATCCACAGGCGCGTGCCATCGCCTCGTAAAGGATGCTCGGCCCACCCCATCACCAGG
TCCATGCTGGGGGAGAAGAGATCCCCCATGATGAACCCTGAGGCAACTGCCAGCTCATCA
TCATCCAAATTCTTCAGGAATGCTGCCACTAGGTCGACCTTTTCCAGAGAGCCGGAGACC
CCCTCCACTCGCTGACAGAGGCTCGGCGAAGCTCAAGAAGCTGCTCATTATCTGACCCGA
GTCATTGATCTAGAATATGGCATCTATGCGTTTAGTCCGGTAGATGCTGATGATATCGGT
GAGAATGGCCGAGGCCGTCTCTATGGAGCCTGCACCAAGACCCGATACAGTAATCGTCCC
GGATAGATCGGTATAAATAGCAGCGGAGTTCAGAGTCCCGGCCACGGCCAGTGGGCTGTC
CAGGGGCACCAGAGTGGGCCTGACTGTGAGTGCGGGCACATCTCCGATCAGCTTTATGGC
ATATCCTCTCTTCTTGGCCAGAGCAAGAGCCTCTGGAGTGACTCCTGTGATGCCGGTCAC
ATTCACATCGGAGTACTTGACATTCATGTTGAACAGGGAGTTGGCCAGGATTAGCACCTT
TCCAGCGGTATCCACCCCTCTACATCATAGCTGGGGTCGGCCTCGGCAATGCCCATATCC
TGAGCCTCGCTCAAGGCGTGAGCATAGGGTATGCCCTCCTCAGTCATGCGGGTTAGAATA
TAGTTGCAGGTGCCGTTGAATATGCCCCGGACGCCGAGGATCGTATTGCCTACCAGGGTG
CGCTCAACCAGGCTGATCAGGGGCATGGTGCCGCCGACTGTGGCCTCGAACTTCAGCATC
ACGCCGTTATCCTCTGCCAGCTTCTTCAGGCTGCCGTAGGATACCACTAGTGGCCCTTTG
TTGGATGTAACCACATGCTTGCCCGAGGCGAGCGCAGCTTCCATATGGCCCAGACCCGGC
TGGCCGTGAACGATGTTGGTGGGAGTGACCTCGATCATCAGGTCGGAGTCAATGGCATTG
ATGGCCTCTTTCCCCTTCATGCTCGATGTGGCCACATTGGCCAGGGTCCTCTCGCCCAGG
ATCTTGTTCGCATCCACACCGTCCTCGGACAATACCGTTCCCGTGTGATCGGTGACGCTA
ACCAGCATCAGGTTCAGGCCCATATCCCGGAGGATCTCTCTCTTCTGGTGAGAACGTCAA
CCACTCCGTGGCCCACAATGCCGTAGCCAACCAAGGAGACCTTAATATCTCTCATACTGC
CTCCGTCTCTATGGGCTCGATAACAAGCAGCTTCTTCTCCTCGCCCACATTGCGCAGAAT
GGTCAAAGCCTTTTGGATCTCAGCCTTGCCGGTGGCGCGAATCTTGAGGTAGGCAGAGGA
GGGCTCATTCACGCCGGGCATGGTCAGGGAAAGGTCCATCACCTCAGCGTAGCCGGTGGA
GTCGATCCGGTTTATGGTGTCTCCCAGGTCGCTATCCAGCACATGGCCCACTAGCACAAC
TGATACTGCTTCGATGAATCGGTCCTCTCCCGCCCGGACAACGGAGATTCCGCTTTCTTG
GAGCCTGGCCTGGACAGCCTCGATTCTTGAGCGGTCCATCTCCACGACGAATCGAACCGG
GATCATGCCCCGGGGAGTCTTGCGGTCCCTGTGGTGAACCACGCTGATGATGTTAGCCTT
GTTATCACTCAAGGGTTGCATCGCAAGGAGCAGCTGGCCGGGAACATCCTGCAGCTCTAA
ATCCATGGAAAGTCGCATAGCATTCCTCATATTTTGCTGGAATTCTCCTGCTGGTTAAAT
TAAATAAACCTTGTGCAGATGGGATCCGAGGGTGGGCGTCTGTCCGATAGTAATTAATAT
TACCTCATCCAAGCAGTTGCCAACGAAAGTAGGAGGATCTTCATGGCAGGTGGAAATGGT
CTGGCAATTGGATTGATGCTTATCGGTTTCGTAGTATTGTTTTTAGTGCCCCTGGTGTTC
TTGACCAGCCTGTTTTGATAGTCAGGCGGGCCAAGGGGCTATTCTATTTATTTTATAGCA
ATTAGGTCTAATAAGGGACGCTAGTGGGTCCTGTAAACCATTGCTAGTAGTACGGATATT
TTATATACCAACATTACTATCCGGAAGTGTGGATTCATTTACAACCTGGAGAGATATGTT
CATTCAGCTGGAAGAAATCAATAGTCGACCTGAACCATTTGGGTTCTACACAGCGGCAGA
CCTGTGGACCGACGAACATACCTCAGAGCAAATGCTTGCATATCATCTCAATGCCGATAT
CGATGTATCATCCCGTCGAGGCGAGTTCATCGATCGATCGGTGGAATGGATTGCATCCCG
CTTTAGTATTGGCGCCGACACCCGAATCGCCGATTTTGGCTGTGGTCCCGGGCTCTATGC
AAATCGGCTGGCGAAGGTCGGTGCTAGTGTAATTGGTATTGATTTCTCTAAGTGCTCAAT
CAAGCATGCCCGAGAAGCAGCGCGAGAGGTGGGATTGACCATTGAATACATAAACCAGAA
CTACCTGGATTTCGAAACAGAACACCGCTTCGATCTCATTCTGATGATCATGTGCGACTT
CTGCGCTTTAAGCCCGTCGCAGCGCAGGATTATGCTCGCTAAGTTCCACTCCATGCTTCT
GCCAGGTGGGTCTGTCCTTCTCGATGTTTATTCCCAAAGTGCGTTCAAGCAACGCAAGGA
GGCAAGCTCGTATGGAGTGAATCTTCTCGATGGATTCTGGTCCGCGGAGAAGTACTATGG
ATTTCTGAACACTTTCAAGTACGACGACGCAATGGTGGTTTTGGATAAGTACACCATCGT
CGAATCGGCGAGAAAACGAACTGTCTACAACTGGCTGCAATACTTCACTCCCGAGTCGTT
GTGGCGCGAGTTTGAGATGGCAGGTTTCGCAGATCAAGAGCTCTATGCTGACGTTGCGGG
CGCGCCGTTTGATAAAATGGCCTCTGAGTTTGCCATCATTGCGCAAAAGAAATAGTGATT
ATTAAATGTCGATCTTAATGCCGAAGAGCTTCTCGAACCTTTCGTACTTTGTCCTGGCGC
GGTAGATGTTCTGCCTGACATAGGGCGATCCCTCTTGGCAGGCGATCATATCCCTGATCT
CGGCCGGGGTGAAGATGGCATCCAGCTTCTCCCGGGGCAGATCAGCAACCTTCACCTCTT
CCTTTAGGAATTCAAGCGGCAGATCATCTAGCCAGCTCCAGTCCCTGCCATAGCGAATCA
GTGCCAGATGCCCTTTTGCACATTGAGCCGAAACCAGCCACTCTGAATCAGTGCTATAAT
AGGCCAGGCTTTCCAGATCCGAGCCACAGGTGCTGCAGAAGCCAATCACATTCCTTGATT
GGGAAAGGGGATTATGCCTCTCTCCATTGAAGAGAAGGAACATCCCTTTCTCCGTCAACT
GATTCATCTGGATTCTAGAACGTCCGCCATGCCGTAAATACCAGGCTTCCTGCCAACCAC
CCAGGTGGCTGCCCGCACTGCACCGCTGGCAAAAGCGGCTCTGCTATGGGCCTGGTGCCT
GATCTCCAGCCTCTCGCCAGGACCCGCCAAAAGGACGGTATGGTCTCCTACGATGTCCCC
TGCCCGCACGGCATGAACTCCAATCTCTTTGCCTCGCGGCATGATCCCGTTCCGGCCATA
GACGACCTCCGAGAGATCCGACTCACCCCGAGGCTCTTCTTATAGCCTCCAATGTGGCCA
GAGCAGTGCCGCTGGGTGCGTCCTTCTTTTGATTGTGATGGGCTTCTATGATCTCTATAT
CGAAATCGTAGCCTTTAAGAGCTGCTGCAGCATCAGCCACCAGCTTCCAGAACAGGTTTA
CTCCCACGCTGAAGTTGGGGTTATGACCGCGGCCACATTGCCTTCTATTGCCTCTCTCAT
CTCGGAATGCTGTTCCGAAGAGATGCCTGTGGTTCCCACCACCAGATCGACACCTAGAGA
GGCCGCTATGCAGACGTTTTTCACTGCCGCTTTGGCTATTGTGAAGTCGATGAGCACATC
CGGCCTAGTCTCTTTCAAGACCTGCTCTAGCTGTGAGGCATCTTTTACCAGAACGCCCCC
CTGAAGCGGCTTTCCCGCGCCGACCGCATCCAGGCCTGCCACCAGCTCCATCCCCTCAAT
CCTGGCCGCCTCCTGGATGACTAGGGTGCCCATGCGCCCCAGCGCTCCAGTAATCGCAAT
TCGAGTCATGCTCTCTCGCCCAGGGTCACCAGCAGCTCCTTTAGCATCTTCTCTTTATCT
GCAGCCATCTCCCCCAGGGGAAGGCGCAATGGGCCACCTGCCAATCCCAGGTACTTATGA
GCAGTCTTCACAGGTATGGGGTTGGTCTCAAGGAACATCGCTCGAACCAGGGAGCAAGCT
CATAGTGCAGGGATCTTGCCTTCTCCAGGTCGCCCTTCATCATGGCATCCACCATTGCCA
CAGTCTTTCTGGGGGCAACATTGGCCACCACTGAGATCACGCCCTTTGCACCCAGGGCCA
TGGCTGGAAGCGTAAGATCATCATCGCCACAGAGAACGGAAAAGTCGCTTCCCCATGTCT
GCTCAATAATTTGAGATAGCTGGGAAAGGCTTCCGCTGGCCTCCTTTATGGCCACGATAT
TCTTTATTCGAGAGAGCTTTGCCACAAGCTCCGGCTTGAGGTCGATTCCGGTCCTCTTGG
GAACATTGTAGAGCACTATGGGGATGTCGCACTTCTCGGCTACGGTCTTGAAGTGCTCGA
ACATGCCGCGATCATTGGGCTTATTATAGTATGGGGTGATCAGCAGGGCAGCATGTGCGC
CCGCCTCTGCGGCATGACAGGTCAGCTCCACCGCCTCGCGGGTGTTATTGGAGCCAGTTC
CTGCTATCACCGGAACCGTGGAGTTCTCCACTGCGATCTCTATCACTCGCTTATGCTCTT
CGAAGGTCAGAGTTGCCGCCTCACCGGTAGTGCCGCAGGGAACCATGCCTGATATTCCTG
TTTTGCTCAGGTACTCTACGTTTCTCTTCAGACCCTCCTCGTCCAGGCTCTTGTCCTCAT
GAAATGGCGTGATTATCGCAGGAAGCACGCCGCTATACATCAACCTCGACCTCTCTTCTC
GTACTTCTCTGCCTCATAACATTGGATATGTAGCCTGCTATGCGGTTGCGGATGGTTTTG
TTCTTGATATCGGTATACTCCGATACCCGCAGCTTGTTCTGCTCAAAGTCAGGGCTAAAT
GAGCTCTCGTAGGTTCTCAACAGGTCCATCGCGAAATTCTTAATATAACTAGGCTTTACG
CTTCCCATAATCAACACTCCAGCTAGATCAATCCTTTGTGCATCCTTGCTCCACAATTTA
TATCTTGCTATCATCCTCTAGAATGCCCCAAGCCCTGGACGCCGGCAAGCTGGCCAACAG
TTCGACCAGCAAGGATGCTGAAGCCCCCAGCAGATAAAGCCTGGGCTCTTTACCCAGGAC
GCCCTCATCCCATATCGCAGCGGGCAGTAGAGCTGAGCCTTCCCCTTCGCTCAGCTCCTC
CTCGCCCTTCAAATGGCATTGGCCAATTGCTGCCAGTTCATCCAATCGAGCGCGATCTAT
TATCGGGAGGCCAAGCTCTCTGCAGGATAGGAGGGCCTTTGGCTCTAAATCGATGGCCGC
TTTTGCCAGAGGGTCTATTTTCATTGCGGCAAGGATCACAGAAGCGCTATCGCTCCTGCC
ACCGAATCGAAATCCTCCAAACCGGCATACTCTCTCCTCGATCTTTGTTAATCCTCCCTC
CAGCGCTGCCACATCCTCAGGGCATCTGGCACCGGGAATGGCCATGGCAGGCCCTGCTCC
TCCCTTCAGCATGAGATCGAAGAGCCCGTGAGAGTTTTCCAGCAGATCCACCGCCACTTC
CAGATCGCACAGAACCCGGTAACGGCTCGCTTCAACTCTCAGGGCTGCAGACTGGTTTAC
CGGGCCCACCCCTTTCCCACCCTGAGGCTCCCGCGAAGGGCACTCTTTGCGAACTCCTTT
GCATTCAGGGCGGCGTTTTCAATTGAGCAGCCCAGGGCAAGAAAAGAGGTTAAAGCGGCA
GAGAAGGTACATCCAATGCCGTGGTTCTCTCCTGGTATCCTTTCTGAGGGCAGAAGAGTG
GACTTGTTGCGCACCATGAGCAGATCGGTGCAATCCAGGTGCCCTCCCTTGACGATCACC
GCTTGTGCCCCCAGGCTCATGATACCGCGGGCGGCATGAGCAGCACTATCCATGTCGCGA
ACGCGGATTCCAGAAAGAGCCTCTGCCTCGAAGATGTTGGGGGTGACCACCCCTGCCAGG
GGGATCAAGCGCTCTTTCAGGGCAGATACCGCATCGGGCCGAAGGAGCCTGCCGCCAGCC
TCAGCCTCGATCACCGGATCCAGGACCAAAGGAATATCATTTGCCTGGAGGTGATCGGCT
ACTGTATCCACAATCTGGGCCGAGTGGAGCATACCGGTCTTGGCCCAGGCAATGGAAAAG
TCCTCTGTGATCGATTCGAGCTGCGCTCTTACCTCTTCGGGAGAGAGTGCATAGACGTTT
TGCACTCCCAGAGTGTTCTGGGCGGTGATGGCAGTGATGGCGGATGTTCCATGCAGGCCC
AGGACGGAAAATGTCTTGATGTCCGCCTGGATTCCGGCACCTCCTCCTGAATCCGATCCG
CCTATAGTCAGCACTACTTTCGGCATATCTTGGGCATTGAAAAATCAGGATGGCTTCAAG
CGGCTTTATCCGGCTTCAGAATATCTTTCAGGATATCTTCTTCTCTGCCTCTGCCACCAT
CTCTTCTGGAAGGTCGTACTTCTGGGCGATCTTCAGGGCTTTGCGGTAGAGGCCGGCTTG
CATATGCTGCTCAAAGGACTTCTTTGCTGCTTCCTGTTTCATTGGTCTGGGGAGGTCGAA
GTCATCGGCGATCTCAGCAGCGTTCTTGACCATGCCCATGCTCATGCTCTTATTGAAAGC
CTGGATGGCCGCCTGCCGGACCATATCCTCTGGCAGCCCGAACTCCTTGGCGTACTCCGC
CGCTGCCCGGTAGAACTCGCTGTCTATCTTTCTATAAAACGATCTCTGAGCGGCTTCCAG
ACGATGGTCGCTGGGAAGATCATATTGTTTGGCCAGTTCGGCAGCCAGAGAATAATCCCC
CTTCTTCATATTGGCATCGTATGCCGACTTCACCGCATCCTGAAGCATCGAGTTCGGAAG
GCCCAGATCCGACTTGATCTTTGCTGCCTCTTTGTAGGCCCCTGCGTTCATCTTCTCTTT
AAACCGTCTTGCGCCTTCTGCCAGCTTATCTTCTGCCATATAATCCTCCACCGCTATCTT
TTGATTTTATCGATCCTTCAGTCGCTGATATTTCTGTCCCGGAGATTGGTAATGAATGCA
TACTGTGTGGTTGTAGGAAGCTTCCGGCGAAGCTCTCGCACATCGGGAAGGTAGATTACG
ATCTGCTTGTTCAGCGGCTTCTCTTTGCCCAGTATCTTGCTTACCATCTCCACCTCTGCC
TCACCCTGAATACGGGCACCACCACTGCCGAAATCCGGGGACATCTCAATGAGCATTGGC
AGTCTGAGGCGGCTCCACAGGAATCTTGGAACTGACTCGGAGATCAGCTTCAGCTCTGAC
TTGTCCATAATGAAAAAGGTGTTATCCTTTCCCCTGATTCCGGGCTTCTCCATTGCCAAG
AAGCTCGGTCAGATTGAGCCGCCTGTTTGGCAGGTGCTGATTCATCGTCTGGATGGTCTT
GACCAGTATGTTCTTGTTTAATCCTCTTCCTTCTCCGGAAAACGCCATTGGAATCAATCT
CTCTTCTTTTGACTTAAAGGTAATCGTTATGGATGTCTGAGAATGTATGCTGCACAGTGC
TCTTCTTCAGGTTCAAGCACCTTCTGGCAGCTTTTGCCACATCATCCCTCAATTCCGCTG
GGGCGTAGACGCCGAATCGCCAGGTGGCCCTCTGGGCTCTCTCCAGGATGCTGACCAGGG
GGAGACCATTCGCAGGGGTCTGGTCTCTTCCCCGACCAGGGCGGGAAAATTGCCTTCAGA
GCTATCGGGCAGGGGTGGATTGTCCACCAAGATGCTGCCCGGATCCATTCCTGCCTCCGC
AGCTATCTCCTGAGCGATGATCTTCTCGCTTACCCTCTGCAGCGAGGGCTCCAGGCTTTC
CAGATCCACATAGACCGCTCTTTTGAATAGCTTGCGAGATCTTATGCGAGAGGCCATCTC
TGCGGGATAGCCGTCCGCTATCTCCAGAGCGGTGAAAAGCTGGATGTCGTCCATCTCCTT
CACCTTTGCGGCGCTGGAGATGCCATCTTCAATCATCCTTCTGATTCCTGAGGAGATCAT
GCACTCGGATATGCGGCAGACGTGATGGTAGTAGACCGCGGGGTGCATGAGCAGCCGGGA
GATGAGAAGCGACGTTGCTGCCTGCACCCCACCAGCTTCCACCGCCAGCTGGCCCTGGTG
AAGGGTCATCTTCTGCAATAGTCTCAGCCGGTCTATCACCCCATAGGCCACGCCGGTATA
GTGGGCGTCCCGGATCAGGTAGTCCATGCGGTCGACATCGATCTCGCCGCTCACGATCTG
GCCTTTGTCCTGGCCGTGGATGAAGGATTGGATATCGGTTGGCTTGAGGCCGTGTCTATC
CAACACCTCCCCCAGCTCTCCTTTTTCAGAATCTCGATGACGCTCTCGTGCTCTGTTCTC
AGAAAGGGGGCCAGGGCTGACTCTGTGGCATGAGAGAGGGGGCCGTGGCCTACGTCGTGC
AGGAGGGCGGCAGCGCCCACAAGCAAGCGATCATCCTCATCCAGGCCGAGGTGATCGGTG
AGGTGAAAAGCCATATGGTAGGCTCCCAGGCTGTGCTCGAAACGGGTGTGGTTGGCCCCG
GGATAGACCAGGTTTGCCAGGCCCAGCTGCTTGATCCAGCGGAGCCTCTGCATCTGAGGG
GTATTGGCAATCTCCAGGGCCAGGCCCTCCAGCTTGACGTAGCCGTGCACCGGATCTCGG
ACCTCTGTCATCAAAGAAGCCTTTTAAATCCTGGACCTTAAAAATCTTGGCTCTTCGCGT
TTTCTCAACAAGAGGATTTTCACTGAAAGAAAAGACCGCATTTACGCATTCTTCCGGGAC
GACGCCAGTCGACTCTTTCTTTAAACATCTATCTCAATCCAATCGACCGGCAAAAATCGC
TATAAGGCCGCCCCTCAATTGCCAGGTACATGAATATCCCAGACCATGCCCATACCGCCA
GGGCGAAGACTATGGTGAACACGAGAAAGAATGTCAGCATGATCAGCAGGCCAAGAACGA
ATAGCAGAATGGATATCGCTGCATATTTCAGGCGGGTGGTTTTGTCTATCTTCTCATACA
TCTGATTCCTTTGAATGAGCAATTGCAGGCTATCAACTTTGCGGAACTCTTTTTAAGCCC
TTGGTACAAGGCCCTTGAGCTATGGGATCCGGCTCAACAGAACTGAAGGCAGAATATAAG
GATAAAGAACAGGAATCGGGCAGCAAGAACCGCTACATCGTCCTGGTTTTAGTCCTGACC
GGCGTCCTGATGGCCGTTCTCGATGGCTCAGTGGTCAGCATCGCCCTGCCCACCATAACC
GAGCACTTCCGGGTGTCCATCGCCGAGTCCCAGATGATAATGACCGCCTATCTGGTGACG
ATCACGAGCTTGCTTTTGATATTCGGGAAGGTGGCTGAGCGGGTGGGAAAGGCCAGGCTC
TTCATGCTGGGTCTGGCCCTCTTCACCTCTAGCTCTCTTGCCTGCGGCATCTCCACCAGC
CTGGAGATGCTGGTCTTATGCCGGATCTTTCAGGCTACTGGAGGGGCGATGATGTTCTCC
ATAAGCGCGGCGATAATATTCCTCGCCTTTCCCAAGAGCGAGCAGGGCCGGGCCATGGGC
TACATCGGATCGACGGTGGCCATTGGCAGCATCCTGGGGCCAACTCTGGGAGGCTTCATC
GTGGACCTCTTGGGCTGGAGCTACATCTTTCTGATCAACGTGCCCATAGGCATAGTCCAG
CTCCTCCTCTCTGCCAGATACCTGAGAATCGAGGAGACGAGATCCAAGAGCCTGGAGGTG
GACTGGATAGGCGGCCTGACCCTGATCGCGCTCATCGTCTCCATGATGACATTTCTTGGC
CAGCTCTCTTATGGCTTTGCCCCGACGCCGCCCATACTCCTCTTGGCCTTGATCTTTGTC
CTATCCTTCTTCGGATTCATAATCAACGAGTCCAGGCAGAAGTCACCCCTGCTGGACCTT
TCCATCTTCCGCTACCGGATGTTTGTCCTGCCCAGCATCAGCATGATCCTCTTTTTCGTG
GCCAACCTGATGATAACCGTCCTCGGGCCGTTCTATTTTGAGGGGGTGAGGGGCTATACT
GCTTCGCAGGTGGGACTGATCTTTCTTATCGTCCCGGCCATCACCGTCTTCGGAGCGCCC
CTGACCGGTGCCGTATACGACAGGCACCAGTTCAGGTACCTGGCAGCTCTGGGAATGTCG
ATCATGGCCCTCTCCATGATCGCTCTGGGATTCCTGGCGATGAGCACGGCGAACGATATC
AGACAGCTCTTGATCTGCTTCGTCTTCATGGGGTTGGGTGCCGCGTTCTTCCAGAGCCCC
AACAATACCGAGCTGATGAGGTCCCTGCCCGTCTCCAAGATCAACATCGCCTCCAGCTTC
ACCGCCACCATCAGAAACCTGGGAATGGCACTTGGTGTCTCCCTCTCCGGCCTTCTGGTC
TCGCTGCAGATGGCCCAGGCCGGTTACTATGGGACCATATCCGATGCCGGCCCTGCGATC
CTCGCAAGCAGCATAAGCCGTGTGATGATGATCGCAGGGGGCTTATGTATTATAAGCGCC
ATTGTGGCCATATATAGAGGATCGAAAATGAAATAATACCAAAGGACTGACACTTGATTG
ACCTTAAACTTACCCCGAAAAATAGGTGAGTGTTCATGTCATCAACTTCCTAATTATCGG
AGTATTCGTGACGTTCTGCGATCCCTATTTAATGGATATTCGTTTAAAGCTTGTTAGTGA
CATAACGATCGATTATGTAATTACAATATAACTTTATTTTAAGTTACAAAAAAAGAAATC
ATGCATACAACAGAAAGCAGGAAGATGCTTAAAGATCTTAAGAAGATGACCGGTATCGAG
ATGATGGTTTTAGAGAACTTGACATTATTGGACATAGTTGAAGCTAGAGACTTGGCCATC
AAACTCGAGAGATCAATTATCGAGAAAAAGGATGCCATTAGAGTCTTGAAGGTGCAGGCA
AGACTCGAGGATTTGAGCGTCTATTGTGTGAAGATGGAAAAGGTCGTGAGAAAGGGGAAG
ACTAAGATATACACATACTGGTATGCCTCTTGGAGGGATGGCCGGAAAGTTAAGAACGTA
TACATTGGCAGCACCAATAACCTGAGTTATATTGAGGCTCTGGCGAAGGCTCGAAGATTA
AAGGCGACTTTTTTGGGTTTAGAGGCGTAAAATAAATTATATAAAAAATATTACGAATTT
TTCTGTGACATCATTGGAGATTATTTTTGATTGCAACATACAAAAATTATTTTAGTTATA
GATAATAATATTAGTGATAGCAATTCGGGATGTTCTTCAATTGCACCCGAAAAAAGGTGA
GCAACTATGGCAGATAATCAGGATATAGATAAAGGCGGTTGGGCAATATTCTATAGTGAG
CTATGCAAGCAGATAAAAGGATTGGAATCAGATGGTGTAAAAAAATCATTCCAATTCGCA
GGAATGCCAATGGAAGCCGCATGGTGGCAGGATACGGAATTTAATGCATATCAAATCATC
GACCGCGAACCACAAGCTCTCGATGGTTACTATACGCCATCGTCCAAAAACATCCATTTA
GACTATGGGACTTTTCTCAATAACGTGCGACTTAATGTGGCTCCACAAAATCCGGTAGTC
ACCCCCTTATGCGTTGATACTTTCAGGAACCACTAGCAACATCATCATCTCGTCAATAGT
CCAGATATGATCAGTTATGCCAGCTGCCATAGCTGGAGATCTGGGATCCCATTGTCTTTG
ATCGCTATTGGATTCTTCTCGCAAGGATTTGAGAGGTCTTCCATAGTTATAAACCATATC
CTCCAAGGCACAAGAAGCCTTAAGCATCTCCTCTTCTTTTGAGAATGATAAGGTTTTTCG
AACCATTCTTCCATTCATTTGTCTCGAAGTTAGATTGGTCCTTTCGACATATGCGGTATT
CAATCCCAAAAAACTTGGTACCTCGTTAGGATCTCCATAGACTACTCTGTGAGTGATGCG
AATCAATCTTCCACCTGATCGATGCTTTGTAACCTGGAGACATCTCCATCCAGGCTGCGG
TTGTTTTCGAGTTGGAGGTCTTCCCCTGCCAGCGTATTCAGGCGACTTCCCCAGGTTTCA
AGCATTGCTTCAGGATAACTATCATTTCCGTCGCTCGATATTGCAGGAGGTTCAATCGGA
TTGCAGCGATTCTTTATTTGCAGCATCATAGCCACTGCAACTTCCTCTTCATTCTTTCCT
ATCGCACGTCCCACTCTCAGCCTGGTATCGACATCTATCGCGGTACCTCGCCAGAATGTG
CCTCGATCGACCTCTTCAGGATGGTTGCTTTTTCCCCCTTATGTCCTACATAGGTCCACA
TCGCATCGAGCTGAACTCGGGTCAGATGGTAGTTAGCCAGAAGCAAAGCCTCAATCTCTT
CAACATGAGCCGATGCTTTGCGAAGCCAATCCACAATAGTCTCTTCCTTTATTCCTTTCA
CTCTATGGATGGCGGCAAGGCTATTTCTTTCCGCAAGCATAGCCAGACATTCGAGGATCT
CTTTTGGGCTGTGATGCAGGCCATAAAAGATAGTCCCTTTATTTCCTACAAATACTCTGC
CACATGTTTTGCATTTCAAACGTTGCGTGCCCTTGGAAGTGCGGCCGTATCGGACTATGT
TTCCGTGATCCACTTTGCCATAGTCAGGACAGTCTTTATTCCAGCAAAACGAACCAGCAA
TTGCCAGTCTACCTGCCTTCATTGCATTCCCCAAGCTAAATATGCAATGAAGGAATATAA
ACTTAATTAGGGGGACTACCCAAAATCCGGACTACGTTAAAACTGATGAAGCTCTAAAAG
CTGCAAATGAAGGGCTGAGCAGCGCTAAAATCGATGCAAATAACAGGTACCAGGCATGGA
AGAAGAACAATCCCACGCACTCTGAGGATTATCCGGACATAAAAACTGCAAAAGATTGGC
TGAGTTCGGAAGGGTCTGCAGAAAACGAAAAGATCAAGGCAGCTCAGAAGAAGGTCGATG
CCTATCAACAGGAAATCGCTCACTGGCAGGACGCCCAGAGCAAACCTCTCCAAGATGCCA
TCAAGAATTACAATGATCATAGCAAGAACTGGTGGACGATCACAGCCCCCAGTGGAGGCA
ATAGAGAAGTCCCCATTATGTCAATTACGCCTAATCTCAATACCGATCTGCAATCATGGA
AAACTGGGCTTCGAAATTTCAATGAAATCAAGATCACTCGTGGCACTTCTGTGTATCAAC
ACTGGAAGGTTTGTGGTGGTGCAGATGCCAGCTACTTTGATGGCTTTTTTGGAGGAAATG
TTGGTGGCTCAATTACCTTCGACAGCGACGTTTGGGCGGATAATCAAATGGAGTTGACGA
TCGACTTGCAGGATGTCAAGCTGTACACGCTTGATCGCGCTGACTGGTGGATTGGCGGTA
TGCTAAGTGAATATAAAAATGGCCCGTTCTATGACTCACGCTTCACTCCCGCCACATTCT
TCGGAGAAGACGGCACTTTGAAGCTGATCCCCAGTGCTGTGCTGGTGGGCTTCCGACCTA
AGTGCGAACTTACCATCTCGGATTTTGTGTATTCCAGGCACAGCACAGATTGGGAAGGTC
ATGCTGGCATTCGCATCGGCCCATTTCAGATCAGCAGCAAGACGCACAAGGTAACAGTCA
TCGAAAATAGCGAAAAACATACCAAGACGATTACATTTGCGCCGACCGATGACCGACCGC
TGATAATTGGGGTGTTATCCGATCTTAACCTGGCATAGATCATCTTAAGGATGCAAGTGT
TGGGCTGATCCCGAAAGTCCGCAGGCCAAGAGATCATTCCGAGCAGGAATAAAGCTTAGG
CTAGAACCGATATCTGGATGTGGAGTTTCGAAAAAGTCTTCCAACCCAACACAGCATCCT
GCGAAGCACGCTTCGCAAGAATCCGGATACAAGGGAATATATTACCAAATCGAAATTTAA
ACTAGGAGACAGACTATGTCAATACTTAAAGGCTATGCTGTAGCGACAGGGGCTCCCGGA
GCCGATCATACCTATGTGAAATGCGATAATCCCGCATTTTCTTGGCCTTGCTGGGGAAGA
GACTCGGGTGGAAAAGAAATCTGCAGTGGAAGTGGTTATGCCTCTGTTGCAGACTGCATA
TCTCAGCCAAGTTCCCACGCGGGCATCATATATGCGGTTACAGGGGTTTGCCATCAGACG
GCAAATCGGATTCTATTTCCCGCAGAAGAAGTCGTTGTATCAAAGGCTGGCGGTTATTCC
GCATCTGTTTTATTGTATGGAACCTACGGCACTAATCATAAAGAGTGGATCGGAAGGCTA
AAAAAATGTGAAGATGCAAATGCAAAGAGATTATCAGAGTCGCCTGAAATCGAGACCCCA
ATAACTTCGCCAGAGAGTGCATATATTCAAAAAGTGATCGGCATCTATTCAAAGGCCGAA
CGTACAGATGAGAGATTTGACATTACTCTCCTGGGAAAAGAACTCCAATTGATGATGGAG
TTTCGTCTCGGCGGGATTCTTGACTTAGAAGAGGTTGACTCGGCCACAAAGCTTCAAGCG
AATTTCCTCGAGATCAAGCATGAGATGGATCAGGACTTTTTGGGCGGAAAAATCAGCATT
GAGAGATATGTCCATGATGCAAATGAGGGCATTGGAGATTTCTTGAGGCAGTTGGCAGAA
GTGTTAGGAAAAGACCAATTCTATAAGGTGTTCGGCTTAGCTCCACCCACCGGAAGCTTC
GCTCTCATCGATCTTGAAATCGCCAAGAGAGCTCATTCGCGCAAGTAAAGAATGTATTCA
AGCCAGGCTGGAAATATGAACCGCCAACCTGGTTCTTTCACTATTTATTTTTATAATTTA
TGGACGGAATATTGTCTTCTAGCTATCGGATGAATCTCTCTGCAGGCAGCAGCCACGCAA
ATTCAGGCCGTTGACAGCAGAATGCTGAAGCATGCATTGTTCCGACGCACCGAGGACGTC
TTGACCTCTAAGTCGAAGTGAGCTTAAAATGTGAATCGATTGCTTTTTATGCACCCTTGC
CATCACTGAATCAGGTTGATCATCAATGTCCGGTTACTGGGACCCTCATATTGAGCGCAT
GCCCCTTGAGGACCTGCATTCCCTTCAGGAGGACAGGCTCAAGTTCGTAGTGCGCTATGT
GTACGACCACTCCGCCTTCTACCGGCAGAGGTTCAAAGAGGCAGGCATAACGCCAGAGGA
TATCAAGACCCTGGCAGATGTGGCGAAACTGCCTTTCACCAAAAAGGCAGATCTGCGAGA
CAACTATCCCACAGGCATGTTCAGCGCCCCCAAAAATCAGGTGGTGCGCTACCATGTTTC
CAGCGGCACGACGGGCAAGCCGACGGTGGTCGGCTACACCAGGGGCGATATCGAGACCTG
GTCTGAGTCGCTGGCCAGGGCGCTGACATCCTTGGGGCTCTCCCGGGATGACGTGGTCCA
GGTGGGATACGGCTACGGCCTTTTCACCGGCGGCCTGGGGCTGCACTATGGCGCAGAGCG
TATGGGCGCTGCCGTCCTGCCCGTCGGCACGGGCAACACCGAGCGGCAGATCGAGCTGAT
GCAGGACCTGGGCACCACAGCCATCGCCTGCACACCATCTTATTTCCTGCACATCATGGA
GGTGGCAGAGAAGATGGGCGTCTCCATCAGGAACGATACCCAGCTTAAGGTGGGCATCTT
CGGGGCGGAGCCCTGGTCTCTTGAGACCCGCAAGAGAATCGAGGCTAATACGGGAATCAA
TGCCTATGACATCTACGGGACGAGCGAGATCTCAGGGCCTCTTTTCACCGAATGCCAGGC
GAAGAACGGCATCCACGTCTGGGGAGATATGTTCCTCACCGAGGTGGTGGATCCGGATAC
CGGCGAGCCGGTAGCTGAGGGGGAACAGGGTGAGCTGGTCTTCACCACCCTGCACAAGTT
CGCCCTGCCGCTCATCCGCTATAGAATTGGCGACCTCTCCGTAATGAGCAACGAGGTCTG
TGAGTGCGGCCGAACCCACCCGCGTATCATGAGGATCATGGGCCGGACGGACGACATGCT
CATCATCCGGGGAATCAACGTCTTCCCCAGCCAGGTGGAGTCGGTGCTGATGAGAATTCC
CGAGGTGGGAGACCACTGGGAGATAATCGTCGACCGCAAGGGGCCTTTGGATATGATGAC
CGTGCGCGTCGAGCTGACAGAGTCCGGCTTCTCGGATAAGATCGGCGACCTGATGAAGCT
GGAGAACAAGGTCTCCAAGGAGCTGAAAGGTGTGCTGAACATAGCGGCAAAGGTGGATCT
GGTGGAGCCCGGAACCATCCCCCGATCCATGGGCAAGGCCAAGAGAGTGACAGACAACAG
AAAGGTTTAGAATAAGTTTAGAATAAGTCTTAGGAGGCTATTATAGATGTCAGAGATAAA
ACAGGTTTCGCTCTTTGTGGAGAACCGGCCGGGAAGGACGGCAAAGGTTGCCAAGACGCT
ATCGGATGCCGGGGTGAACATCCGCGCCCTCACCATCGCCGAGGCAGGAGATTTCGGGGT
CATTCGCATGGTCTTAGACGATGCTGAGAAGGGGTACAAGGTCCTGAAGGAGAACGCCTT
TACCGTCTCCATGACCGATGTGCTGGCGGTGGAGATGAAGGATCAGCCCGGTGGCCTGTA
TGAGATCGTCAATACCCTGGGAGGGAATTTGGTGAATGTGGATTACGCCTATGCCTTCGT
CACCGCCAAAGCGCAGAGAGCCATGCTCATCCTGCGGGTGGACGATATCGCCAAAGCCCG
CAAGGTCCTGAGCGACAAGAACATCAAGATCGCCACCAAAGAGGAGATCCAGGCCATCTG
ACGGCCTGGACGGTCATTTTTTTAATCAGCTTTCTGTTCATCATAGTCTCACAAAATTCT
TATATATTAATCGCCAATTCGGCCGAACATGAAATCTCTTGCCGCCTTTCTGACCGGCAT
CGTTCTGCTGGCCTGCCTTGCTTTGCCTGTATCGGCTCTGGAATCAAGTGTCCTGACGAT
CTGCGATAAGAACCTCTCCATTGACATTGGGCCGAGCTACGAGATCGTCAGCAGCAATGT
TGATGCCAGCAGCAGCGGGATGATATCCAATGACTTCTTCATCAACGACACCGCCCAGAC
GGGGTCTGCCTTTGTATCCATACTGACCATATTCGACGAGATCCTCACCAAGATGAATCC
AGACGCTCTGTCCGAACTCTTCCTCATCGGAGGGGTGGAGGCTGCAAAGGAAAACGGCGA
TACAGAGATCGGCAAATGGATGGCTGCTGATAGCAGAGGCAGAAATGTTAGCGTCACCAC
AATGAGTTCTGGGGATGAAGACGCTCAGATGCCCCATGGAGTCTACAATATCTCTATCTG
GAACCTGGATAGTACGACTTATGCTTTGCTGGTATCGTCATTTGATGAATATAACACCAC
CCAAATAATTAAGACTCTGACCGTCAGCTAGGCGGTGGATGCATCAGATCTCTTACTTTT
TTCGAGCCACTCATTTGCAGGTAGTCACCCCCTTATGCGTTGATACTTTCAGGAACCACT
AGCAACATCATCATCTCGTCAATAGTCCAGATATGATCAGTTATGCCAGCTGCCATAGCT
GGAGATCTGGGATCCCATTGTCTTTGATCGCTATTGGATTCTTCTCGCAAGGATTTGAGA
GGTCTTCCATAGTTATAAACCATATCCTCCAAGGCACAAGAAGCCTTAAGCATCTCCTCT
TCTTTTGAGAATGATAAGGTTTTTCGAACCATTCTTCCATTCATTTGTCTCGAAGTTAGA
TTGGTCCTTTCGACATATGCGGTATTCAATCCCAAAAAACTTGGTACCTCGTTAGGATCT
CCATAGACTACTCTGTGAGTGATGCGAATCAATCTTCCACCTGATCGATGCTTTGTAACC
TGGAGACATCTCCATCCAGGCTGCGGTTGTTTTCGAGTTGGAGGTCTTCCCCTGCCAGCG
TATTCAGGCGACTTCCCCAGGTTTCAAGCATTGCTTCAGGATAACTATCATTTCCGTCGC
TCGATATTGCAGGAGGTTCAATCGGATTGCAGCGATTCTTTATTTGCAGCATCATAGCCA
CTGCAACTTCCTCTTCATTCTTTCCTATCGCACGTCCCACTCTCAGCCTGGTATCGACAT
CTATCGCGGTACCTCGCCAGAATGTGCCTCGATCGACCTCTTCAGGATGGTTGCTTTTTC
CCCCTTATGTCCTACATAGGTCCACATCGCATCGAGCTGAACTCGGGTCAGATGGTAGTT
AGCCAGAAGCAAAGCCTCAATCTCTTCAACATGAGCCGATGCTTTGCGAAGCCAATCCAC
AATAGTCTCTTCCTTTATTCCTTTCACTCTATGGATGGCGGCAAGGCTATTTCTTTCCGC
AAGCATAGCCAGACATTCGAGGATCTCTTTTGGGCTGTGATGCAGGCCATAAAAGATAGT
CCCTTTATTTCCTACAAATACTCTGCCACATGTTTTGCATTTCAAACGTTGCGTGCCCTT
GGAAGTGCGGCCGTATCGGACTATGTTTCCGTGATCCACTTTGCCATAGTCAGGACAGTC
TTTATTCCAGCAAAACGAACCAGCAATTGCCAGTCTACCTGCCTTCATTGCATTCCCCAA
GCTAAATATGCAATGAAGGAATATAAACTTAATTAGGGGGACTACCCATTTGCAGGAAGT
CTTTTAAGAGCAGTCCGGCCTTAGCCGAACATCGCCCCTATCCCTGCTTCTGCCGCTTCT
GCCTCATCCCGGAAGGCTTTTAGCAGGGCCTTGCCCTCCTCGCCCTTGAGTTCCTCGGCT
GCCGTATCTGCCAGGAGCTTTTTGGCTTCTGCTGCCAGCTCGTCCTTGACTTTGATGTAG
ATGCACATGCCATCTTTGTCCAGGCCCATGGCTTTGCAGTCCCTCACCGTGGGCCCCAGG
CGCTTCCAGAACTCCTCGTCCAGCATCTTCTGCATATCTTTGCTTTTATCCATGGGATAA
ATATATACCAATTCCATTTTATTACGACTCCTCTTACAGATCCTTCAATGCCTTCTTCAG
CATCTCTGTGCACTCGTCCATGAGCTCAGCTGCCCGGTTTATGTCCTGGGCGGCCAATTC
ACTCACCCTGGCAACCTGAGCCGCCCTCTCCCGAAAAGAGGTGCTATGGCTCTGGTTATG
CTCTATCCAGTGCTCCAGGAGGTGCTCTACCTCATGGCGGTTCAGGTCGTGGCCCTTTGA
ATCATGGCTATGATCATGGCTGTGCATAATTAAATCAGCTCCAGACCCATGATGATCCTT
TCCCTCATTTGAACCTTGCCTTCAGGCTCTGAAGAGCGGCAAATGAGTTTGGTCAGACCA
CCTTCTCCAGCTCTTCCCGGCCGAGCATATGCACCTGGACCATATGATGAGGATGATAGC
GCATCTTCGCCTCCCGGATCCCCTCCACACCCATATCGCTCTCCCGGTTGATATAGGTGT
ATTTTTTGGCCAGGATTTTGGCCGTCTCGGCATTTATCGCCCGGTAGATTCCTTTGCAGT
CAGGGAGCCCCTTCTCGAAGTGGACCAGCGCTGTATCCTCGTTTTGCCCCTCAAAGAGGG
ATATGGCCCCGATCTTTCCCTCCGAGCGGATGGCTATTCCCGACAGCTCAAGCTCCCGAT
AATGGGCCAGGGCAAAGCACAGGGCATCCTTCTCCGATGCCAGATCCGGGTTTGAATCGC
AGTCCTTCCACTCGCACCACTGCTCTACGAAATCGTTTATCTCCTCGATATTATCTGTCC
CCAACTCCTCGACCAGGGGACTGCAGGTCTTCATGAACTGGTTGAGCTGGCGCCTGATGG
TCGAGTATCCCTTTCCAGGCAGATGGGCCAGATCATTCGCCAGATAGACATAATCAAAGT
ACATCCTCTCGGGCTGAAACTGCAGCTCCGGATAGATACCGCTTATCCATTCCAGCGTCT
CCTGGTCCAGCACCACAAAGGGCCTCGTCTCATCGCTCTTCAGAGCGAGGGCCAGAACCT
CATGGAGGAGATCCGGATTTCTTGGCCCGATGGGAGGACGGTAGCGGGTCTTGCCGGCAA
TGGTGCTGGAGAGGAGCACGCAGTCCTGGACAATAGCATACCGGTAGTTGGCGTAATAGT
TCCAGCAGACCATGTTGGTGAAGGTGTTGTCGCTGTGCCTCTGAGGGAACCGGCGGTAGT
GCTGGACGAAAAAGTCCCTGTCCGAGAGCGTCACCGGCTTGAAGTCGCAAGAGCTCAGCA
CCCTTGGCCCTCCCAATCCAGGAGCATGGGCACATGCCCAGGCATTTTGCGAAATCCAAT
TGAATCGTAAAAGTCCTCCTTTCCCGGCTCGGCGATCAGGCCCACCCAGGCGATTTTCCT
GGCTCTGCACCCCTCTATAAGCTTCTCAATTATCATCCTGCCTAATCCCATATTCTGCCA
GTCGGCTAAAACCACCAGATCCTGAATGTACCCATCTGAGACCCCATCGGAGATCACCCG
GCCCATACCCACTGCCCTGCCACTCCTTCCGTCAACCGCCACTGCGAATAGAAAGCTTCC
CTGAATCAGGTCATTGAGATGAGATGGGTCCATGTACTCCCTCCACCAGCCGCCGGCCCG
GTACAGCTCCACTATGTCCTCTTCTTTCCAGCGGCTGACGAATTCGACCACTACACAATT
GTTATTGTCTAAAAGGCTTTTGTCCGGCAATGAGTCTACCCCTAATATTAAAGGAAAATT
GAAAAAGCCGAGGAAAGATGGGTGATTGAACCGAGTTTGTTATCCAATCCCCGCACTCTC
CACTGCTATTCTTATGTCGGAAGTTCTCGACGCTCCGGTTTTTGCTTCAAGCGTATATAT
CAGCTCTCTCTACCTCTCTGGAGGCCTTCTTGCGCAGCTCCCTGGCCATTGATGAATAGT
ATTTCATCGTATCCGCAGTCACCGAGGGCCCAATCTCCTCTAAGGCGGCAAGGAAATGCT
TCTGGCTGATCCTGGTGGCGGCCATATCCTCCCTGAGGGCCAGGCGCCCGGCCTTTCTGA
CCAGAGAAGCGATGTCTGCGCCCGTATACTGATCAGTCTGCTCGAGCAGCTCCTCGACGT
CGATATCATCTGCCAGGGGCGACTTTTTCAGATGGACCTGGAAGATCTTGCGCCGGGACT
CGCGGTCCGGCACGGGCACCAGTATCAGCTCATCGAACCTTCCCGGCCTGAGAAGAGCAG
GATCGATGATATCCGGCCGGTTGGTCGCTCCGATCACCACCACTCCGTGCAGCTCCTCCA
GGCCGTCTATCTCGCTTAGAAGCTGGTTGACTATCCTCTCGGTGACATGGGGCTCGCCCA
TCGCTCCCCCTCTGACGGGGACCAAGGCATCCAGCTCGTCTAAGAATATGATGGAAGGAG
CAACCTGCCTCGCCTTCCTGAATATCTCTTCTACTCTCTTCTCGCTCTCTCCGTACCACT
TGGACAGCAGTGCGCTCCCTTTGACGGTTATGAAGTTCGCCTCGCTCTCATTGGCCACCG
CTTTTGCCAGCATGGTCTTTCCCGTGCCCGGCGGGCCGTAGAGCAGGATTCCCTTGGGGG
CATCAATGCCCAGGCGCTGGAAGCTTTCCGCATTGCGCAGCGGCCATTCAACTGCTTCCA
CCATCAGATCCTTGACCCTCTCCAGGCCACCTATGTCCTCCCAGCTCACATTGGGGACCT
CCACCAGGATCTCTCTCATCGCCGAGGGCTGAATCTCCCGCAGGGCGGCCTCGAAGTCGC
TCTTCTGCACTATGAGCCGGTCCAAGATCTCCTTGGGAATGGTGGGCTCGTCCAGATCGA
TCTGTGGCAGGATACGCCGCAGGGCGTTCATCGCCGCCTCACGGCTGACCGCAGCGATGT
CCGCTCCCACGAAGCCGTAGGTCTCTATTGCATAGTCCTCCAGGACCACGTCCTCGTGCA
GGGGCATGCCCCGGGTATGGATCTGGAAGATCTCCAGCCTTCCTTCCATATCCGGAACGC
CCAGCTCGATCTCCCGGTCGAACCTTCCCGGCCGGCGCAGTGCCATGTCCAGGGCCTCGG
GACGGTTGGTTGAGCCGATGACTATGACGTTCTTCCTCTCCTTCAGCCCGTCCATGAGAG
ATAAGAGCTGAGCTACCACCCTCCGTTCCACCTCTCCAGTGACATCTCCTCTCTTGGGGG
CGATGGAGTCCAGCTCGTCTAAGAAGATGATGGCGGGAGTGTTCTTCTCCGCCTCCTCGA
ACAGGTCTCTGAGGGCTTTCTCGCTCTCCCCATAGTACTTGGACATGATCTCCGGGCCGT
TGATGCTTATGAAGTAGGCGTCGCTCTCATTGGCCACTGCCTTGGCCAGCATGGTCTTTC
CCGTGCCGGGCGGGCCGTGCAGCAGCACTCCTTTGGGCGGATCGATGCCCAGGCGGTCGA
AGAGCTCTGGATGCTTCAGCGGAAGCTCAATCATCTCCCGGACCTTGGTTATCACCGGCT
TGAGGCCGCCGACGTCCTCGTAGACCACTGAGGGCACGGAGCGTTCAGGCGTCTCCACCG
CCTGGGGCAGGAGCTTCTATGTCCGTCCCCTCGGTGATCTTGACGATTCCGCCCGGGCTG
GTGGAGACCACCCGGAGCTTGATCTCCCCAGGCCAAAGGCCTGAGCACCAAGAAAGCCCC
GGAAGATCTCCTCGAACATGGTCTCCCTGCCCATGGAATCGGTGGGGGGCTTTCTCACGC
TGGTGGTGGAGATGACATCGCCTCTTAATAGCGGTCGGCCGTTGAAGACCTTGGTGAGGA
CATCGCCCGGGGCGAAGATCTGCATGCCCTGGGTGACGGGGGCCAGCGTTACATGCTTGG
CCTCTTCCCAGGTCGCCCTCTTGACCTCTACATACTGACCGATGCTTGTTCCGGCATTGG
ATCGAATTAGACCGTCCATTCTGATCATGTCGATGCCCTGGTCCTGAGTGTAGGCGCTCA
CGGCCAGAGCAGCTGTGGGTCGCGATCCGATTATCTCCACTACATCCAGGGGACGGATGC
CGATTCGTTCCATGAACTCGTCGCCCATCCTGACAATGCCCTTTCCTACATCGCCCTGAT
TGGCCTCAGATGCCTTCAGCCTAACGGTTTCTCCTTCGGTCATTTCTCTTATGCACCTGC
TTATCTGATCAGTATTGGGGTTTCTATTTTTTAAGTAGTTTGCTATCTTGAGTTAGAGTC
CATATTGGCTGGCAATTCTCTCTTATTCCAGGGAGATGACCATAATAGTTGGAGCCTATT
TGCAGAAATCTCTTATTCCAGAGGTCTGTAAATGATCTCCTGGCCTCCAATGCGGCCAAT
ATCGATGGCGCCTTGAATAATCCTTTTCGCAGCCAGGGATTGCGGGGCTAAAAAGTTGGT
GTACGCATCATCTTCCGCCGTTTACGGAGATGAGCCTGCGCGGGCCCAAGCGCAAGGACC
TGATGCCCGATCCACTGTATCCTTATGCTGCGGGCAAGATCACAGGCGAATATTATGCTA
GGGTCTCTCTGGGCTCTATGGATTAAGGACGGTATGCCTGCGATTTTTTAGTGTTTATGG
GCCCAGGCAGGATCCGGCTTCAGAGTATTCGGCTGTCGATTCCCATTTTCATCTTCGTGG
GACTTGGATTGGGTTGATGTACGAGAAGCCAAGGCCGGGGGACATCCAGGATTCTCTAGC
GGATATATCCGCGGCAAGAAATGAACTTGGATACGAGCCCGGAATACAGGCCTTATATCA
GGGTTAAAGGAGACTGTGGTTGGTTTAGGGGATGACAGAGAAAAGAAGCATAATTCAAAT
CAGGACATGCCCAGACGCTCTTTTATCGCCCGGATATCGGCCTGCACCAGCCTGAATTGC
GCTGCGTATCCCGGCTGGATATCCTCTCTCATGCCTTTGATTTCTTCATGAATCTGAGGT
ATTATGTCGGTGTTCTTCCTTACAACTTTCATATCGCCCTTCATCTCTTTCATATCGCCC
TTCATCTCTTTCATATCACCCTTCATCTCTTTTATATCGCCCTTCATCTCTTTCATATCA
CCCTTCATCTCTTTCAGATCATCCCTCATATCCAATAGCAGCGGGATAGCCTTGTTTAGC
TGGATTGCGGTGCAAACCTGGGCATATTCTCCTGTCTTCATGACATTGCTATTGGTATCC
TCAAATACGATGCTCGATACCAGGGAGTGCTCCGGCCTTTGGCTCTCTGCTAGCTTCTTG
AAGGCTGCAATTGCTTCTTCATTTCCCTCGATCAGGGCCACTACCTGCTGTTCATTTCCC
TTCATAGTATTGCGGGCGTTGAAACCATCCAGACCCTGGTCTATGGCACTGGTCATGAGA
AAATATCTGTAGCCCACGTTGTGCACGTTTTCGCCGGTGATTGTGACTTTTAGCTTCATG
CTATCCATAAACATATTGCTTGAACTATTTGGCAGTTTCGCTGATCTTCATAATTGCTTA
TATCTTTGTATTGTCTTCATGCGGTTGCTCTCGAATATCTCAACACTTTTCAGCTTTTAT
CATGAATGGGCATTCAACTGGGGGATGATTCAGAGATTAAGGCTAAAGCTGCGATTCATC
CAATCCAATGCAACTGCAGGCTGAGCAGCCTTCGCATTCGCCATAGAGCAGTTGATCTTT
CAGTGAGGCATATTCTGAATTGGTTATCGATCCGGAATTGAGCAAATATCTATAATGCTG
CAGCTTTTGGACCTTTTCGTTAATCTCCCTCAAATACTCCGGGTTATCCAAATCGCCCAG
CTTTCTGGGAAGCAAAAAGCGTCTATTGCTTGAACTCCATAGCTCTGGTTCGATGATTCT
GATGGTTCTCAGAAGGGTAGCAAGATCAGCACCTAAGTTATCTGCAATTATTCTCATGAT
TTTTCTGCCCCCAAATTTCAGGTAAGTATCGTTGATCCCAATTAAAAACCTTTCCCCGTC
TGGATGATTGATCCAAGACAAGATAGCAAGAAAATGGTGGTTAGTTGATTAAATTTTTCC
AAAAATCGAAAAAATAAATGGATAATGACTATTAAGAAAATTTCATACTCGTCGACAGCT
ATGCATTCATGTTCTGACAAGAAATAATATTTAATTTTCTCTTTTATAATGCGAAAAGAT
ATTGAATAAAGGATTGAGCGAAGACTGGATTGTTCGCATAGCTGCTCTTTAGGCCTCTGT
GGTTCCGTCCGTTAGTTTGCAGCCCCGGCACCGTGCACTGCAACCGCAAAACCACACAGA
AGCAGAGGACAAAAAAAGCGGAATTAAACCACAAAGAACACAAAGATCACAAAGGACGCG
CAAAGCCCGGTCTTTTTGACCTCCAATTCATGATACCGATTTGATGACATATCAATAAGA
ATCAAAAAAGATATCAATTAATGAAAGCACGGGTCAGGGGAGGAGCAGGAGTCATCGGCT
CTAATTTGGTATGGGCGCTGGTTGGCCAGGGCAGCGGATGCATTCGCAGCGCTGCGGGAG
GAGGGACGCAGATCGCAATGTGCGCGGCGATATAGGTGACCACTCCCACCAATAAATTGG
CGGGCATCTAGGCTTTAGCCACAGACTGTAGCCCCAGTCTGAGAATGTTTATAGCGGCGT
TATGGTCCCTGTCCAGAGTCAGACCACAGAAAGAACATCTGTGGACTCTTTCTGATAGAT
CTTTTTGAACCACTTGACCGCAACCAGAGCATATTTGAGATGTGCCATTGGGATTCACTA
GTTCGACACGTTTACCGGCCCATTCTGCCTTGTAAGACGTGGTAGTTATCAGTTTGTTCC
AAGCAGCATCTGTAATATGCTTTGCAAGACAATGATTCTTGACCATGCCCTTGATATTCA
AGTCTTCGAAGGCTATCAAGTCATAGGATTTAACCAGGGATATGGAGAGCTTTTGAACAA
AATCATCCCTCTTGTTGGTAATTCTTTCATGAACCCTATGAACCACTTTTAAGGCTCTAG
CCCTTTCCGGTGTTCCTTTTTCTGCATTTGATAGCTTTCTCTGAGCCTTTGCCAGAGCAT
TTTCTTCATGAACAAAGAATCTTGGATTATCTACCTGCTCGCCATTGGATAGGGTGATGA
AGCTTTTAAACCCACATCAACGCCTATTGATAATCCCGTCTTAGGAAGAGGTTCATCTGG
TTCAACTTCAACCAGGAAGGATACAAACCATTTCCCAGTAGGCATTCTTCTGATATTAAG
CCTCTGGATTTCTCCATCTACAGCTCTATGAAGCTTGATCTTGATATGCCTCGACTTCGT
CGAGGCTGCCATCGATGCAATCGTGGCATCTCCGATCTTGGATAACCATAGTTTGCCAGG
CTTCAGGGAAAAGCCTGATTGAGTATAGGTGAAGCTATCGTACCTGCCATAGCCCTTGAA
CCTGGGATATCCTGGGTTTTCTCCTGCCTTGACTCTTCGGAAGAAGGCTTGATAGGCCAA
ATCAACTCTTTTGACGACTTCCTGTAGAACCTGAGAATGGACTTGCTTCAATTCGGGCTT
TTCTTCTTTCCATCCTGGCAAAAGCTTCTTGGTATCGTAATAGGAGAGAGATTTGCTTTC
TTGCTCGTAAGCGTTCATCCTGATGGCTATTACTTCGTTATAGGTCCATCTGCAAAGCTC
CAAGGCGTCATCCATCTTGGTTCTCTGAGATTTTGTAGGATAGATCCTATAGCGAAGCAC
CTTCAGCAAATCACTTCACCTTTTGCATCTCTACATAGCGTTCTATTACATCTTTGGTCG
CATCTCCACAGGTGCCAACATAATAAGACGGATTCCAGAGATGTCCATCCAAAAGCTGAT
CTCTTAGTTCAGGATGCTTTTCAAAGAGCTTCTTTGCCGTAATGCCTTTGAAGATCTTGG
CAATGTTAGCAGGAGCAAATATAGGATGAGCCGTCACAAAGAGGTGAACGTGATCGGGCA
TAATCTCCTGATTGATCAATGTAATACCCTTCTGCTTTGCTATCAATTCATGCAACCAAT
GAAGGTCTTCGGCGATTGAACCAATAAGAACCTTCCTTCGATACTTTGTTGACCATACGA
AGTGGTAATACACATTATAGACGCATCCTCTTGCGCGTATCCAATGCCCTTGTTTATTCA
TCCTGAACTATACATATAGTGACCATATGCATATATATCTATCGGTAGGCACGGGCTGTA
TCCCGCCTTTGAAAAAGCGGGGATTAGCCCTGAGTTCGTCCTAAATATATACCAAACATC
TAGAACATAGAGGACGATTCAACAATGATCCGGCTGGCGGCTTTCTTATCGGGCAGAGTG
CCGGGGGTCGGATACAGGGTTAAAGCAATCACTCTTGCCGATGAGATGGATCCGGCCGGC
ATTATCCAGGACCGCCTTGATAAGAGTGTTGGCAGTGTCCTGGTGATTGCTGAGGGAAAG
AAGAAGGACGAATCTGAGTGGTTCACCTCAGCAATTGCAGTCAAGAACGCACTCATCCAT
GCGGATAATGTCGATGCCCAATACTCTCAGGGATCAGGACAACACTCAGCTTTCCGGAAG
ATTGCAGGTCCAAAAGAGGTCAGAGAGCGTCTTCCTGATGGCGTCGAGATAGTCAACTAC
CGCTTCCTGAAGGGCGCGGCTTGCCTCTACGCAAAAAGTCGCGAGGCGTAAGGGTGGCTG
ACTCTTCATGCTGACTACACTGTGGCACATATTCGCGTGCTGGCACCCCAGGTACGGGAG
GAGAGGTTCATTTGTCATCTTATCACCTAGATCGGTTGCCCGATCTCATATGCCTCCGAT
ACCGTGTCCCTGTATTTGCTTGTACGAGTCAGTTAAGCTGTTGTCTGTTCCTCGTCAAAA
CGAGGGGAAGTAAATAGCTTACGGGAGAGCTCAATTCCTCCCCACCCTGAAGGATGGGGA
CTCTTTGAGCAACGTGTTGAAGGAATGCAAATCGACATCAGGAGTCTTACTGTCAGCGTT
GACAACCTGACTGACCTCACTGAGGAGAGCTTCGAAAACCTTAATACCACCACAAAGAAT
GGATTCGGGAACCTGGGCGGCAAGATGGACCAGACGCCAAACAGGCAGGAAGAGACCAAT
AGAGAAAGGACTAATCTGATGAATATGATGACACCCCATATCCAACGGAGATCTCGCCAA
CTAGGCACAGAGCTTACAGAGACGTGATTGGGAGCATTTCTCACCGAAATGGCCTTAGCG
ATTAAACATGATGTCGAGCAGGACGGATAGCGGGATATAAGAGAACGCATGCATAGTGTG
CCCAAAAGAGAAAACAAGCGAAGTGACAGCGAACCATGCAGGGTGTATACATAAAATGAG
CAAAGCCAATAAAATATATAATCATGCTTTGAACTTATCAAGAAGGAAGGCCTTCTTATT
TTTTCAAAAAATGGGACTTCATTTGACACCAAACCATTTCTACATCCCGATTCCTGACAC
GAGAAAGTTGAAAATGGATTTATGGAAAGAACCGTCGGACCTCAATGGTATTGATATCAA
CGAGGAGGAACAAATTAAGCTTCTCGCGATGTTTTCCTCGAAATTTAAAGATGAATATGA
AAAGATTCCCAGAGATAAAACATCGATTCCTCATCAATACTATTTAAATAATGGTGCTTT
TGAATCGGTAGATGCTGAAATCTTGTATTGCATGATTCGACATTTTAAGCCCAGAAAGGT
ATTCGAGATAGGATCAGGATATTCAACCCTATTGGCCGCTCAAGCGGTTTTAAAAAATGA
GGAAGAGGGTTATGATAATTGTGAGCTGATCGCCTTTGAACCTTATCCGAATGATACCCT
GAAGTCTGGCTTTCATGGACTTTCAAAGCTTGTTACTGCAAAAATTCAGGACGTTCCGTC
GTGCAGGTTTAATGAACTAAATAAGAATGATATACTGTTTATCGACTCAAGCCATGTATT
GATGATTGGAAGCGATGTCCAGTACGAATATCTCAATATAATGCCAAAACTTAAAAAAGG
GGTTTTGGTTCATATTCATGATATATTCTTGCCCGCGGAATATCCCAAAGAATGGATATT
AGAGGACTTCAGATTCTGGAATGAGCAATATTTATTACAGGCATTTCTAATTTATAATCA
GGCTTTTGAAGTATTATGGATGGGAAACTACATGAACCTTATGCATTCTAATGAATTGGA
GGCGGCTTTTAGTTCTTATAAGAAGGGGAAAATTTCTCCGGGGAGTTTTTGGATGAGAAA
GAAAATATGAGAGACTCTTTGCTGTTTCCGATTATTTATTCCCGTAAAACCGCCATTATT
CAAATTATCCTCCCCATATAGTAGTACATTGTCCAACATGATGAAATTACGGTTAATTGA
AGGCTATATCAGCCGTCACTGGATTGAGGTTATGAGAGATCGATCGATTAATTTTAAATC
CAATTAAGGATAATAGGATCTCGATATGTTTGCAGAATACATTCAAGCAGCTTTAGAGCG
GGCCGAATATGAGGTAATGGAAGATGATGAGCCTGAGCCTTATTACGCTCATGTGCCAGA
TCTTCCTGGTGTATGGGCTACAGGCAGGACCTTCGAGGATTGTCGCAAGGAGCTAGTTTC
CGTTATTGAGGGATGGATCGCTTTGAGGCTGAGATTTGGAGATCCAATACCACCTATTGA
TAGCCATACGATAAATGCTTCCTCGGAGCCCATTTGCATTGTCTAATAGACTTACTCCGG
TTTCAAGGAGAGAGCTAATCAGGCGGCTAACTTGCATGGACTTCGAAGGTCCGTATCCCG
GGGGAGACCACGAATACCTGGCGAGGAGTGGTATTTATGTGAGGATTCCAAATCCACATC
ATGGTGAGGATATAAGTGTCAGGCTCTTATCCAGAATTTTGCGTGATGCCAAAATAAGCC
GTAAGCTACTCCGGCCTGAAGACCGGAGCTTTCAGCAGCCCCGATCTGGTCTGTTCCAAA
AATCAGAGACCAGATCGGACCTCCAGGCCAGCCTACATGCAGCGACGATCTGCAGAGGTC
CCAGTCTTGCTGGAACATTGGCCTCAGATCTGCCAAAGACGGCTTCAAATCGTGTTTCGA
CCGCACCCTTTCGGGCAAGAGTCTGGCAGAGCCGTACAGGATCAGCATCAAGCGGTTTAC
CGCGTGGGTGCCTAAGATGCCCAAGTACAATACAGGAGATGGATTTGACATGTTAAATAT
GTATGCAGAGCACAGCGAAAGTAATGGGTGGGGCACGCTCCTCCCCGGCCTAAAGACCGA
GGCTTCCGCTGCCCCTATACCCCGGAGCGATCTGTGAACTACTATCCGAACTTCGGCCAA
TCTGCCTCGGTTCTATTTCTATGACGCTTCCAAGCTTTCCTTTATGAAAGCTATCCAATA
ATCGAGCCGGGATTATTAACCAAAGAGGCACAGAGTTCACAGAGACGCCCAGCATTCCTT
TCCATTCAACCTAAGAAAGCCAACCCAATTGCTTCTGGGATAGTCGTCTCCGTTCGTTCG
TCCTCCGTGCGCTCTCTTGACTCTGCGGTTCTATTCCCGTTAAACCCCCTGGATTCCACC
ATCGCTCTACGATTCCCACACAGAGCCATAGAGCCGAGCAATTCCCCCTTTTTCTCCTGA
GACCATTTGTCCTTCATGTGCTCGTGGTTGATTCCTGCAGATCGCCATGGCAATAATCGA
TCGAAATCTTTTTAAATCTTTGTAATGATCATACTCTCTCAAAAGGCAAATAATATTAAA
ATGAATTGCATAGTTCTCTGGGAGCTATTCTCGGTCATCATCTGAATTGAGGTTGTGATA
AGAGGGGATGGCCAGATAGCTCGGGCTTTTGAAGATTTCAGATCGAGCCCCTGAAAAAGC
TAAAATTCTCTGTGTCTCTGTTCCTCTGTGGTTCCGTCTGTCGGTTTGCAGCCGGCACTG
CGCAGTGCAACCACGAAACCGCAGAGGACCCAAAAAAAACGAAATTGAAAGAGAAAGGAC
TGACTTGATGAGTCTGGTGTACAACCCATGGCCAAAGGACCCTGCGAGGTTGATATGATT
CGCGTGGAGATCATTGCTGGGGGAGACGTCCAGAGGGTTGGATTCCGGGATGCCGTCTGG
AAGATCGCCCGCAACCTGGGGCTCTCCGGCACCGTTCAAAACCTGGAGCCATACGACGTA
AGCATCGTGGCCGAAGGAGAGGAGGATGCCTTAAAGGAGTTTTTGAAGGCCATAAATATC
CAGGATGGGCCAATCAGAGTACAGAAGCTGAAGGTAAATTGGTCTGCCGCGACGGGCGAG
TTTCTGTACTTTAAGATCTTGAGGGGAGACTGGCAGGAAGAGCTGGGCGAAAGGTTCGAT
GTTGCTGTCGGCCTGCTGCATAGAGGTATCGAGGTAGGCGAGCAGAACCTGATGGTTAGC
AAAGAAAACCTAATGGTGAGCAAAGAGAATTTGTCCATCGGAAAGATGATGCTCGAAAAG
CAAGATAAAATGCTTGAAAAACAGGATAAGATGATCGAAAAACAGGACGGGATGCTTGAG
AAGCAAGACCGTACGATTGAGACGCAGGACGAGACCCTTGATGAGATTCGTGGCATGAGA
TCCGATCTGCATGAAAATGCGAACAAGCGGTTGGCTCGAATTGAAGATGATATCGTTGAG
ATCAAGAGGTCTATAAGGGGCTCGGTGGAAGCTGCAACTAGAAGAGACGCAGAGACTCAA
TCTTTGTGCGCCCTCTCGACACTGAGGTTCTATTCCGCAACCAACAGTTTTTTATTTTTT
CGGCTACGATTATTAACCACAGAGGCACAGAATTCACAGAGACGCTCCGCATTCCTTTCC
ATCCAACCTATGGCGTTGATTCATTTAGATTAATAGAAGAAGAGCTAAAGGCGGAGGCTG
TCCTTGCCTGAAGTGGTCTTGCAGGACATCGCCACTCCAGTATCTTCATCAATTGGGAGT
GCTTCTAGATGCCAAACGAGCCGGCCACATAATTGCAGTGAAGCCCTCTCTTGATAAGTT
ACAGGAATTGGGATTTCGCCTAGCGTGGCGTAGAAATATAATATTACTGTTATATCACAG
TCGGGCCCATGCATGTGGGTTCATCATATGCCCGGTGTGCGGTACGGTGAAACCACAGAG
ACGAGAGAGGCACAGAGGAGAAAAAACAAAATTGAACCACAAAGAACACAAAGCTCACAA
AGAACTCCCAAAGGTTGCTTCGATTTCCTGATAACCAAGAATCTTCGGTGCGGTCTTTGT
GCCATCACATGAAAGACTCATAAAGCATACTGGTTTTTCATGCTTTGTGTATAATCCCCT
CCTGAGGATCATGGGCACTTTGTGGTTCAGTTAGCACGTCATCAGTAACTTAATATAAGT
ACCCCCAAAACCCATCCCTCATGTCGAACAAGCGCTATAAGGACTAAATTCTCACAAATA
TCTTACAAAAGTGTGCGGGGGAGGGGCAAGCAAAACGCAGATTGTCCAGAAATCCTGCCT
GAATTTTCGCATCGTCGTTCCGTATCTCGACCTCCTCACCAACCGCGGCCTGGTGGTGCG
CGCAGAGGGCCAGATACCAGTGTGTACAGGACTACCTCCGAAGGGCGAGAAGGCTCTCGG
GCACCCGCGAGAGGCCCAGAAGTTGCATAAGAGGCGGAGGATGGGCTGGCAGCGCGAGAC
AATGTCATGCGAAAGGCTTTAAGAACTACAAGGACGAATAACTAAAAGCGATTTTATGGG
TATCAAGATCAGGGCAAGATACGAGGGTAATGCATTGAAGCCTTTCAAGGAAATAGGTTT
AAAGGAAGGAGATGAAGTAGAGATCGTCGTAAAGAAAAGCGCAGTCGATGAATTTCACGG
AATGATGAAAATACCAAAGAAACTGGCCGATGAGATCATTGAAATGGAGATGTGGGATTG
ATTTTATCTCAGGTCCCATTAAGCGAAAGAATCTTCATAGATGCGAAATATATTCCTTTA
CTCAGTTTTCGAGCATCCCACTTACGGAAAGAGCTGCAGGGGATTCCTAAAGCATGTGGA
GAACGATGAGATAAAAGGTTTCACATCCGATCTGGTTTTGAATGAAGTATTTCATAAGCT
CATGATTGCAGATATCGCCGAGATTGAGGGGATCGAGGCCAGAAATGTTGCTGGTTTGAT
AAAGAGGAGGCCAGACGTAATAGGAGAATTAAAACGACTTTGGGCTGAGATGGAGTTAAT
ATCCAACTTTGGGATATCTGTCCTGAGCACAACAGCATATCCTGAATTTGTTAGGCTTTC
CAAGGAATATATGCTAACCGCCGCGGATGCAGCCCATCTCGCGACAATGGAAGCAAATGG
CATCATTAGCATGGCCAGCAATGATCGGGACTTCAAAAGGGTTCCATGGCTGAAATTATG
GAGACCTGAGATTGTTAATTAGTGATAGCCCATGGCATAACTTGGTGCTAAGAGGAAAAG
CAGAGATACAATGACTATCAATGATGAGAGATGTACGACTTGGATTGATTATTAATTTCA
ACGCGCGTCTGCTTGTGGAAGGGATAAGAAGACTTCTAAACGGTTAGGAAGATGGTTAAT
CAAAAAGCTACGATTATTAACCACAGAGGCACAGAGTTCACAGAGACGCTCAGAATTCCT
TTCCATCCAACCTAAGAGAGCCTACCCAATTGCCTCCGGGATAGTCGTCTCCGTTCGTTC
GTCCTCCCTCGCGCTCTCTCGACTCTGAGGTTCTATTCCGTAACTCAGATCTATCAGGAT
CCAAGGGCGAGCATCTCGGGATACAAGACAAGTCCGCATCAGACCCGCAGCATTTGCCAG
CACTGCAGAACATGGTGAACTGGATCGGAAATTTATGAGTTTTGAATGAAAAGGTCTATA
ACTAAAAAGGCGATTAAAGTTTCATAGTGGTTAACGGTGGGCGAGATAAAAGTGGATGTA
CCCGAGGGTCTGCCTTTAAAAGATCTCCGGAAGAAGATCCTTGAGACTCATCAAAGAGGA
AGAGGACAAGTTGATGTTGCTTGACAGGTCAAACAAGATGAAAGTGTTTAGCGACGAAAT
AATAGAAACAAAAGAACCGCTGCAAAAAGAGGAGCGAAAGAGAATCCTAGATAAGTATTA
TGGAAGCGTCAAGCTTGACAGAACTATAAGCATAGAGGAGATCCTGGATCTGGAGGAAGA
TACCTGGCGATACTGATCGACACTAATATCATCATCTCTTTCCTATTCCCAACAGATAAA
TCAGAGAGGGCCAGAGAGATCCTTGAAATGTCAAACGGTCCGATCATAACCATAAGCATT
TTGGAAGAAGCGGCATATGTTGGACTTTCACTCATCTATGGTTGCCACGGATTTAAGTTG
AGAGATCAACTGAAAATGAAGCTCAAAGAGACAGCCAGGGTCTTTCTTGAGCGCCTTAAA
TCATTCTTGGTTGAATTCAGGATTAAGCTCTTATCAATGCCCGAGGATCCCGATCTTCTT
TTAAAAGCAGTTGAGGCTTACAGATTGCTTCCCAATGATGCAGCTATCGTTGCTGCCTGC
CAATATTACGGGATAGAGAAAATAGCCACGTTTGATAGCGATTTCAATAGAGTTGCATCT
CTATATGTAATTCGATAACTGCCTTCGGGTACGATTTCAATCATAAAGCTACGATGTCTT
CTAATTATGGAACTGAGATTATTAACCACAGAGGTCACAGAGACGTGAAATTTATCTTAT
TGCAGCACTTGAAAAGGGATTGCATAATTGCTTCGTAGCAATAGTCGTCTCCGTCGTTCG
TCCTCTGTGCGCTCTCTCGAATCTGTGGTTTTATTCCCGTAAACCCCCAGGATTCACCAT
TGCTCTATGATTCCCCCACAGAGGGCACAATAGCCCTCACAAAGGACGCACAAAAAGAGC
CTTTTTCCAATAATCCAGCGAATTTCACATATGCTCGTGGCAAGCAGTAGTCGCGAAAGC
CTTATCATAATACAGGAAAGAGACAGGTAAAGATGAAATTTAAGATTACCATTGAGAAAG
ATGATGATGGCAGATACGTGGCTGAATGCCTTGACCTTCCGGGCTGCCTTTCCGAAGGAG
AGACTTTGGAGGAGGCCATAGAGAACATAAACGAGGCCATCATAGGATGCCTGAAATCCC
GGCTGAAGACTGCAGGAGAAAAGCTCAAAATACCCTTCTTTGACCGCAGGCTCGACATAT
CTATAGATCTGACAGGTAACTCGTATGCACAAGCTTCCACGGGCTAGCGGAGATAAACAC
GTGGCTGCGTTTAAAAGGGCTGGATGGGTGGTGAATCACATAGAGGGCAGCCACTACATC
ATGGTTAAAGAAGGAAGCGATGTCCATTTATCCATACCAGTGCATAAGGGAAAGGATCTG
GGCATTGGACTTCTTAAAAAGCTCATAGCGAAAGCAGAACTTGATAAGGACGAATATATA
AATAATTTTTATAGTAAGTAAGATTTGGCCAAATACACTAATGATCGCTCCTGCGGTTAC
TAGCCCATCATAGAGACACGAAGAGCAAAAAGCTAATTCCGTTTTGGCTACGATTATTAA
CCACAGAGGCACAGAGTTCACAGAGATGCGATATCTTTGTTATCTCGATCCCTTCCAACC
TTGAAAAGCCCACCAATTGCTTCCGGGATAAATAGTCGTCTCCGTCCGTTCGTCCTCAGC
GCGCTCTCTTGACTCTGCGGTTCTATTCCCGTAAACCCCAGGATTTCACCATCGCTCTAT
GCTTCCCCCACAGAGTCTCTGTGGTTTTATTCCGTAACCCAGCTCTGTCAGGATCCAGCT
TATATAACTGAATATTTCTCTCACGAGAATCGCTCCAGCATTCCAAAACTCATCGAGTGC
AAAAATATTTAGCCATTGAGCAGATACTAATTTCGGGCGATTTTATTGAAGGTAAAAGCC
ATTTACAAAAGTCACGTACTGAGGCCAGTTGGAGACCTGGATCTGGAAGAGGGCGAGGAA
GTCGAATTAGAGATTAAGAAAAATATTGTAAAGAGAACATATGGGTTGATTAAACTTGAC
GCAGAATCGATAGATGAAATCATAGAGGATACGAAATATGGGTCACAATGCTTCCGAGAT
AAATAGTCGTCTCCGTCCGTTCGTCCTCTGTGCGCTCTGTGACTCCACATGAAAAACTTA
AAAAAACAAGATGCTGCGGATCATCCGCATCCCTCCTTCAAATCTTTCTCCACCAAGTAT
CCTGCCTGACTGATGATCTTTATCATCTCGTCGATATCCATCATTCTTATGGGCGAAACA
GAGCTGGGAATTTTTGGTTTGGTTTTCGTGACCTCTGGTTCTTGATAATTCTCGTGATTC
ATAAGCAAATGATAGATGATGCAGAGCACTTTTCTGGCGAGCGCAACGGTTGCAATATTC
TTCTTTCCGCACCTTGCCAATATCCTCTGGAAGAATCTCATTAACCTTGAATTCTTCTTG
GTCCTGGATATGGCTTTTGCAACTTCCACCAAGATCCTTCGCATATGCTTAGATCCCGTC
TTAGTGATCTTCCCAGTTCGCAGCTTCCCTGCCGATTGGTAGACCGAAGGCACAATACCG
AAGTATTTTGCCATCTTATCCGCACTCGGAAAGTCCCTGTAATCTCCCATTTCTGCAATA
ATGGTAGCTGCCGAAATGAATCCAACACCTGGAACAGACAAAATAATTTTCAAATCATCC
TCGAAGGGTTTGACTTTTTCGGCGATCTCAGCTTCCAGAATTTTTATCTTCTTGCTAATA
TCATCTATGACATCAAGATTTGCCTTGATCAAAAATACCTGAACGGGATCTAATCCATTC
TTGATGGCTTCTCTGAGTTCGTCCTCCTTTTTCCGAATCCTCTTCGAAGGTATTCCAGAT
ATGATCTGATCGATCGTCTTTCCTTCCAGAAGCCTATCAATGATATATCTTCCAGATTTG
CCAAAAGAGTCGGATATGACTGAGGAGAGCTTGATGCAGCAGGTCGAAAGTGATTGATGA
ATCTGGTTCTTGATTTTGGACCTTGCATTGACCAGTGTCTCACGAGCACGAGTTATGCTT
CTTAGATCTCGGTAGTCTTTTGGATAGATTCTGGAGGGCGTGATGAGATTATTGAGACAA
TATATCGCGATTCGTTCCGAATCAAGTTTATCGGTTTTCTTGTGCTCAATATTCCGGATC
TGATATGCATTGGCCAGGATAAATTCGACATGACCTTCTAGAATGGTGAAGATAGGATAC
CAAAAACCTCCCGTGGATTCTACAGCCAGCCTCTGGCATCTGTGGTTTATTATCCAGGAT
CTGAATGCCAAGAGGCCATCTTGGTTCATATTAAAACGTTCTTGGAGCTTCAATCCACTT
CGGGATATCATTGTAGCAATAAGAAAATCCCTGTGGATATCTGCTCCGCAAACTATTTCC
TTATCTGAGTCCATCGTCTCACTTGCCTGATATGGGCAGATGATGATCACTCGTGCGTGC
AACTTCACATACGCGTTCAAAGACGCATTTGGGCATCCACGAGATCATGGTTGTCTTTGT
GTCGAGATCATGTCTCAGGTCACAGATCAACCTTCACTGCCCATATCAGCCTTGCCTATG
GCTCTATGGGTTTTTCATGCTTTGGGCATGATCCCCGCCTGAGGATCATGGGCTCTTTGT
GGTTCTATTCTGTAAACAACATTTTTTGTTTTTTCGGCTACGATTATCAACCGCAGAGGA
ACGCAGCACCTACCATGGCCGCCATCTCAGACGTTCGATTGGATCTGCTGTCGTTCTATC
GCCAAGCACGTTCAGGCATCCCTGTATAGCATCCTTGATGTTTTCCAGGGCCTCTTCGAC
GGTTCTTCCCTGTGAGACGCAACCTGGCAGAGAGGGACATTCTATAACCAGCCAGCCATC
TTCACCATTGCTGATAATGACCTTAAACCGCATACGACTTCACTATAATCCATCTGACGA
GAGCAGAGAAGGCCAGTGGGGATCACGCTGTGGTCCAGGCCGCGGCGCTGGCACTCCCGA
ATCACCGGAGCCATCTTGATGATCTCCGGCCGGGTCCCGTGGATGATTGCAATGGTCATG
GGTAGTTGTCGCCTTTGATTTGTATCTAATAGCAAATCGGTTTGATTGGATTGCAGATAA
CGGATTTTAACCACAAAGAGCACAGAGGACTCACAAAGGTTAATGCAATTCCTGATAATC
CGATAAACCTTCGTGCGGGCTTTGTGCCCTTTGTGAGCTTTGTGGTTTATATTCGTCGTG
GATCGGTTTGATCGGATTGATGATAACGGATTTTAACCACAAAGAGCACAAAGATCACAG
AGGACTCACAAAGGTTAATCAAGTTCCTGATAACCCGATAAATCTTCGTGCGGGCTTTGT
GTCCTTTGTGAGCTTTGTGGTTTATATTCGTCGTAGATCGGTTTGATCGGATTGATGATA
ACGGATTTTAACCACAAAGAGCACGAAGATCACAAAGGCCTCGCAAAGGTTGCTTGAGTT
AGCACAAAGGCTCTGCGTTACTCAACTATTGAATGCGAATCACCTATCGAAGTATTATCC
TTATCTTCGATTTCTCTTATTATCATCTTGACCTCATCTTTCGATTTTATCCCCGATCTC
CATAAAGCCCGGAGTATTGATTGGAGATCAAGGACATCGATATTCATGGAAACAGCAAAC
TGCAGGGCCACAAAATCCATTGAAGAGAACATATAGCCTCTGTTTTTGCATATGCTTATG
GCTTCAAGTTCTCCTTTGCCGAGAGATTTGTTGCCGACGAGCATCTCTTTATAGAGCTTG
TTCTCGCCTTCAGAAGGATAAACAATATCAAAGCTTTCGAAGACATCTAACGGGAATGTA
TATCCATAATCAAGAGATACAGATAACTCTTCAAAGATTCTTGGAGTAATATATATTGAA
TGATTTGAGAATAGGCACAAAAGTAGATTCAAGCGCTCTATTTTGGCAAAGGCGCTCGCT
ATATCGGTATCCACTATGATGGCTTTATCCAAGAATCGCGTCAACTCCCTTTTCTAGCCG
TTCCCGAGGCGGAGCATGTACTATTCTCTTTATTCCTCTTGATTCTAAAAAGCTCTTAAA
TCCCTCTATAGAGATTCCGGCGATCTCTGCTGCCCTGCTCATAGATATCTTTTCTGATTT
ATACAGCTCAACTGCCATTTCCAATCTAATAAATGGTTTTACCTCGATCATCGTTCTGAA
GGCCTCATCCATCAAAGCTTCTCGATTCTTGTAATAGCCTGCTCGAATCAGGCCCTCAAT
TCCTTCTTTGAGAACATCTATATCTGCAGTCATATGAAGATTGTTGCCTCTGATTACTAT
AATAATCTTACCTCAGATGATCGGATTCCAGATCTGCCAAGATCCGCCCCGTCTGCTCGC
CGTGATTGCCGGAGCCTACATCTAAATTATGATCTGGCTGCGGTAGCTCCAGCTGCTCGA
AGAATATCCGGTCCATGTGATAGGAGTAGTGCTGGCCGGTGTGGATGATGCTGTAGTCCA
GGCCGCGGCGCTGGCACTCCCGAATCACCGGAGCCATCTTGATGATCTCCGGCCTGGTCC
CGAGGATGATTGCAATGGTCATGGGTAGATCGTCGCCTTTGATTTGTATTTGATAGCAAA
TCGGTTTGATTGGACTGCGATAAACGGTTTTTAACCACAAAGAGCACAAAGATCACAAAG
GAATCGCAAAGGTTACTTCGGGGTTATTGAGATCAGATCATCCTTTAGTGCGGGCTTTGT
GCCCTTTGTGAGCTTTGTGGTTTATATCGTCGCAAATCGGTTTGATCGGATTGAAAGATA
ACGGATTTGCCTCTTCGCTCAATTATGCGGGTGAGGTCCGGCACGGAATATAACCTCCGT
GGCTGAGTCAAAGCATAGCGGTTCACCACAGAGGAACAGAGACACAGAGAATTTCCGATT
CAAGTTCACCCATATCAAATAGCGAGGAGACTAATTATCTCTGGCTCCATTCCCAGCATT
GTGGCCATGGACATGGTTCGCTTTTCTTATCTGCTCGATCTCATTCTTGAATTCAATCAT
CATCTTGGATATGCTGTGCAATATGATCCCGGTCATGGCCAGGAAGGACCCCACCAGCGT
CAGCAATATCATAAGCAGCGTAGGCCCATACGCCAGGCTCCCCCATGATAAAACACTCGC
AGAAAATCCAGCCCCATTCCAACCCCCACTGCCGCCAGCAGAATCCCAGGCACTGTGAAG
TAATAAAGCGGCCTTCTCAGCTCCATATCATGCAGGATCTTGATCAGCGTCTTCACCCCG
TGGGATACGGGATTCTGGGTCGAGGCCCTCTCCACATCGTACCGGCAGTGGATCGGAACC
TCCTTGATGGACAGATCATTGTCCTTGGCCTGCAAGAGGACCTCCGAGCCGGCGGACATG
CCGCTGTCCTTGATGTAGATGCTCTCTATCGCCCTTTGCCCATAGGCTCGAAAGCCGCTC
TGGCTATCGGTGACGCTGACCCCCCCGGCAACACTGGTCGCCACATCGAGGACCTTCATC
CCCACCTTCCGATAGGCGGGAATGTTTTCGCCGTTGCCGTCGCAGAACCGGGAGCCTATA
ACCAGATCGCAGCCATTGTTGAGTGGATCGAGGAGCTTCGGGAATCTCAGAGGCATCATG
CTGGCCGTCCGAGTCTATGATCACCATCTTTTCCGCCCCCAGATTGCGTGCTGTCTCAAA
GCAGGAACGGAGTGCCGCGCCATAGCCGCTGTTCTTCTCATGCCGAACCACATAAGCCCC
CAGAGCTTCGGCTATGCTCGCCGTGGCGTCAGAGCTGCCGTCGTCGACCACAACCACCTG
GTCGACGTACTTCTTGCAGCCTAAAACCATCTTGGCGATGGACCTCTCCTCATTGTAGGC
AGGCATGGCAGCTATGACAAATGACATTTTCCTCTCAGATTTTCCCTATGGATGCATTAT
CTCTGCGTTATGATCCTGATAATTTAGATGGCTCTTCGCTGAATTATGTGGATGAGGTCC
GGCAGAGAATATGGCCTCTGTTCCTCTGCGCCTCTGTGGTTGGGTCAGTGAATCGCGGTT
CACCACTGAGGCACAAAAGATACGCGAGGAGCCAAACCCTTTTTGCAATCTTTGTGAGCT
TTGTGGTTTATACTCGCCGTAGATCGGTTTGATCGGATTACAGATTACGGATTTTAACCA
CAAAGCGCACAAAGATCACAAAGGACTCGCAAAGGTTAATGCAATTCCTGATAACCCGAG
AAACCTTTCGTGCGGGCTTTGTGCCCTTTGTGAGCTTTGTGGTTTATACTCGCCGTAGAT
CGGTTTGATCGGAGTACAGATTACGGTTTTTAACCACAAAGTGCACAAAGTGCACAAAGA
TCACAAAGGAATCGCAAAGGTTAATCCAGTTCCTGATAACCCGAAAAACCTTCTGTGCGG
GCTTTGTGCCCTTTGTGAGCTTTGTGGTTTATACTCGCCGTAGATCGGTTTGATCGGATT
ACAGATTACGGATTTTAACCACAAAGTGCACAAAGATCACAAAGGACTTCGCAAAGGTTA
ATACAGTTCCCGATAGCCCGAAAAACCTTTTGTGCGGGCTTTGTGCCCTTTGTGAGCTTT
GTGGTTTATATCGTCGTAGATCGGTTTGATCGGATTACAGATTACGGATTTTAACCACAA
AGCGCACAAAGATCACAAAGGACTCGCAAAGGTTAATGCAATTCCTGATAACCCGAAAAA
CCTTCTGTGCGGGTGAGCTTTGTGGTTTATTTTTAAACGTAATACCCCGCAGCTCGCTGC
GGCTGGGATAAAGGGCATGCGTATTCAATTTAGGCTCAGATCTGCTTGGCCTGGCTCCAA
CTTCATGCGGCAGCGCCTCGGATGCCCCGCCGCTTGCGGCGTGGGTGCGCTGCCGCCGTT
TCACTATTTTGTCGCAAATCAAACTAAATTAACTGCACACATCGAATATTAATAATAGTA
TACGAAACGCGTTACCCATTCACGAGTCTTGTTATCCCATCCCTCAGCATCCTGACATTG
AAATTGATGAGCAACCCAAGCCACGTATTCCTTAATTTCAGGTAGGTCAGAAGCTGAGCC
TCGTGGAGGAAATTGATCTCCTCCACCGCCTTTAGCTCTACAATCACCAGGTCATCCACC
AGGATATCAAGCCGGTAGCCGCAATCCAGATTTAGGCCCTTGTAACTCAGTGGCAGTGGG
ACCTGGCGCCGAAAACTAATCCCCCTCAGACCCAACTCGCAGCAGAGGCACTCCTCATAG
ACGGATTCGAAAAGCCCGGGGCCGAGATGGCGATGAACCTCGATGGCTGCGCCGATGATC
TCTCTGGAGAGAGCATCCGCTCTCAGTCTCTCAGGAGAGGATTGCATCTCATGGGTCAAT
CCCTTGTCGCCATCTGATATTGGAATCATTGTTAACTCTGTAATTTATATTCGTCGTAGA
TCTCGGTTGAATGGGCTTCGGTAGACGGATTTTAACCACAAAAGTGCACAAAGATCACAG
AGGACTCGCAAAGGTTGCTTCGGGTCATTGAGACCTGATCATCCTTTAGTGCGGGCTTTG
TGCCCTTTGTGAGCTTTGTGGTTTATACTCATCGTAGATCTCGGTTTGATTGGGCTTCGA
TAACGGAATTTAACCACAAAGATCACGAAGCTCACAAAGGACTCTCAAAGGTTTCAGTCC
TCTATGTCTCTCACCTCTGTGGGAAATTAGTAAAAATACTACGCTATGCAGCAGCTTCCT
CCGTGAATCTTTTGGCTGCAATGATAGTCAAACCAGTAAGCTTGCCTTCTTTATCGTAAT
TTCTGATGATCCCATCTTCGTCCTCCTCATGTTCTATGGCATTTGGGGGATAGACAAAGC
TGACATAAAGCACATCAGCTTCTTCATCGTAGTCAATCCAGACCTTCTTCGTTGAGGATC
TGACCACGTGTGGAATCATCTTTATTAGCTCTGCTTCGTCCATATTATCTCACGGCCAAT
GAGCTTTCTTATCGTGGATGTTTTGTACGCTGTGATAATAAACCCATCGTTTGGTGACAA
TTCCTTATAGGCAACCATTAGATACTTCGGTCCTAGATGGGTGTTAGGGAAGAACCTTAT
GCATCGTAGCTCATCACTAACACCTTTTGTGATGGTTTCCGGATCTTCAATTGTCTTAAT
AAGCTCCAGGATGTTCCCGTTCATCTCTGTGTGAGATGTTACGATATGGAGCCATCTCTC
CTCTGTCAATCGGATAGGTACTTGATTCTTAGACCTCGCTATGCATTCACTCTCCATTTT
TCAGTTCCTACCCGATCAATGGCCATCCTCGGTTTCCAGCGTTGCATCCCTGCAGCGGCT
GTTCGAATGGCGCTATATCGGGCCGCTCTGCCATCGGCACTCCTTCCAGATCTGCCAGGA
TTCGCCCCGTCTGCTCTCCGTGATTGCCGGAGCCTACATCTAAATTATGATCTGGCTGCG
GTAGCTCCAGCTGCTCGAAGAATATCCGGTCCATCTGATAGGAGTAGTGCTGGCCGGTGT
GGATGATGCTGTAATCCAGGCCGCGGCGCTGGCACTCTCTTATCACCGGTGCCATCTTGA
TGATCTCCGGCCGGGTCCCGAGGATGATTGCAATGGTCATGGGTAGATCGTCGCCTTTGA
TATGTATCTAATAGCAAATCGGTTTGATTGGACTGAGATAAACGGATTTTAACCACAAAG
AGCACAAAGCCCACAAAGGGCTCGCAAAGGTTGCTTGAGTTAGCATAAAGGCTCTGCGTT
ACTCAACTATTGAATGCGAATCGCCTATCGAAGTATTATCCTTATCTTCGATTTCTCTTA
TTATTATCTTGACCTCATCTTTCGATTTTATCCCCGATCTCCATAAAGCCCGGAGTATTG
ATTGGAGATCAAGGACATCGATATTCATGGAAACAGCAAACTGCAGGGCCGCAAAATCCA
TTGAAGAGAACATATAGCCTCTGTTTTTGCAGATGCTTATGGCTTCAAGTTCTCCTTTGC
CGAGAGATTTGTTGCCGACGAGCATCTCTTTATAGAGCTTGTTCTCGCCTTCAGAAGGAT
AAACAATATCAAAGCTTTCGAAGACATCTAACGGGAATGTATATCCATAATCAAGAGATA
CAGATAACTCTTCAAAGATTCTTGGAGTAATATATATTGAATGATTTGAGAATAGGCACA
AAAGTAGATCCAAGCGCTCTATTTTGGCAAAGGCGCTCGCTATATCGGTATCCACTATGA
TGGCTTTATCCAAGAATCGCGTCAACTCCCTTTTCTAACCGTTCCCGAGGCGGAGCATGT
ACTATTCTCTTTATTCCTCTTGATTCTAAAAAGCTCTTAAATCCCTCTATAGAGATCCCG
GCAATCTCTGCTGCCCTGCTCATAGATATCTTTTCTGATTTATACAGCTCAACTGCCATT
TCCAATCTAATAAATGGTTTTACCTCGATCATCGTTCTGAAGGCCTCATCCATCAAAGCT
TCTCGATTCTTGTAATAGCCCGCTCGAATCAGGCCCTCAATTCCTTCTTTGAGAACATCT
ATATCTGCAGTCATATGAAGATTGTTGCCTCTGATTACTATAATAATCTTACCTCAGATG
ATCGGATTCCACATCGGTCCAGGCCGCGGCACTGGCACTCCCGAATCACCGGAGCCATCT
TGATGATCTCCGGCCGGGTCCCGAGGATGATTGCAATGGTCATGGTAGATCGTAGCCTTT
GGATTTTTGGGTTGATTGGACTGCGATAAACGGAATTTAACCACAAAGAGCACAAAGATC
ACAAAGGTCTCGCAAAGGTTAAACGAGTTCTTGATAGGCCGAAAAAACCTTCGTGCGGGC
TCTGTGTCCTTTGTGAGCTTTGTGGTTTATACTCGTCGTAGATCGGTTCGATCGGATTAC
AGATTACGGATTTTAACCACAAAGAGCACAAAGATCACAAAGGTCTCGCAAAGGTTAATA
CAGTTCCTGATAACCCGAAAAACCTTTCGTGCGGGCTTTGTGCCCTTTGTGAGCTTTGTG
GTTTATATTCGTCGTAGATCGGTTTGATCGGATTAAAGATAACGGATTTTAACCACAAAG
AGCACAAAGATCACAAAGGCCTCGCAAAGGTTAATGCAGTTCCTGATAATCCGAAAAAAC
CTTCTGTGCGGGCTTTGTGCCCTTTGTGAGCTTTATGGTTTATATCGTCGCAAATCGGTT
TGATCGGATTGAAGATAACGGATTTTAACCACAAAAACCGGTCCATAAATAATTCTAAAT
AATCTATCAGCTATCAGACATCTCGAATGAAGATGACATCGAGGCCGTAATCATTTGCTC
GATCGTACATCTTTCGGTCATCCGTAATTAGGATTGATCCGGTTTCCTCGGCACATGCCA
TGAAGACAACATCAAAACCGCTGGCTTTGGTTCTCATGCCAATCCTAATCGACCGCTCCA
TCAAATATGCGTCGCCATAGAATCTGGAATTCTGGCCGAGAAATGTCAGGGCGAGACCTG
CTCTCTGCGCGTCTGACAATCGGGAAACAACACACGCGGTTTCTATGAGGGCCAGCAATG
GAATATGGTTTGCATATTCTCCTGATTCGGTCTTCAGAAGAACATCCCTGCAACTCAAAT
GAAGTTCGCGCTGTAAATCGAAAAGCTTATCTTGCTTTTTTCGTCTGGGTGGCACCAGGG
CTTTTACGATTACTGACGTATCCACCGTTACGTTAGTAGCCATAGGATCGATCTCTCATC
TTCCGGATGATCTCGGTGGAATCGGCATCCTCAACGACATGTTCCCCAATTTCGGCGATT
ACTTCATCAAGGGATACCTTATTTCCTTTTCGCAGCTTGACCGAGAGAAAGAGATCTTCA
GCATCTTTGTATATCCTTTCTACGCAATCTTCATCCATCATAAATGCTCACAATACTTGT
CTCTCATCGATCATTTAAATAAATCTATCTTGCCCATCAGGTCACGCCGCCGGGATCTTT
GCATTTCTTACTGTGTTGGATGCAGGAGCCATCTTAATTATCTCTGGCCTTGTTCCCAGC
ATTGTGGCCATGGACATGGTTCGTTTTTCTTATCTGCTCGATCTCATTCTTGAATTCAAT
CATCATCTTGGATATGCTGTGCAATATGATCCCAGTCATGGCCAGGAATGACCCAACCAG
CGTCAGCAATATCATAAGCAGCGTAGGCCCATACGCCAGGCTCCCTCCATGATAAAACAC
TCGCAGAAAATCCAGCCCCATTCCAACCCCCACTGCCGCCAGCAGAATCCCAGGCACTGT
GAAGTAATAAAGCGGCCTTCTCAGCTCCATATCATGCAGGATCTTGATCAGCGTCTTCAC
CCCGTGGGATACGGGATTCTGGGTCGAGGCCCTCTCCACATCGTACCGGCAGTGGATCGG
CACCTCCTTGATGGACAGATCATTGTCCTTGGCCTGCAAGAGTACCTCCGAGCCGGCGGA
CATGCCGCTGTCCTTGATGTAGATGCTCTCTATCGCCCTCCGCCCGTAAGCTCGAAAGCC
GCTCTGGCTATCAGTGACGCTGACCCCCCGGCAACATTGGTTGCTACATCGAGAACCTTC
ATCCCCACCTTCCGATAGGCGGGAATGTCTTTGCCATTGCCGTCGCAGAACCGGGAGCCT
ATAACCAGATCGCAGCCATTGTTGAGTGGATCGAGGAGCTTTGGAATCTCAGCAGCATCA
TGCTGGCCGTCCGAGTCTATGATCACCATCTTCTCCGCCCCCAGATTGCGTGCCGCCTCA
AAGCAGGAACGGAGCGCTGCACCATAGCCACTGTTCTTCTCATGCCGAACCACATAAGCC
CCCAAAGCTTCGGCTATGCTCGCCGTGGCGTCAGAGCTGCCGTCGTCGACCACTACCACC
TGGTCGACGTACTTCTTGCAGCCTAAAACCATCTTGGCGATGGACCTCTCCTCATTGTAG
GCAGGCATGGCGGCTATGACAAATGACATATTTCCTCTCAGATCTTCCCTATGGATGCAT
TATCTCTGCTTTATGATCCTGATAATTTAGATGGCTCTTCGCTGAATTATGTGGATGAGG
TCCGGCAGAGAATATGGCCTCTGTTCCTCTGCGCCTCTGTGGTTGGGTCAGTGCATCGCG
GTTCACCACTGAGGCACAAAAGATACGCGAGGAGCCAAACCCTTTTTGCAATCTTTGTGA
GCTTTGTGGTTTATACTCGCCGTAGATCGGTTTGATCGGATTACAGATTACGGATTTTAA
CCACAAAGCGCACAAAGATCACAAAGGACTCGCAAAGGTTAATGCAATTCCTGATAACCC
GAGAAACCTTTCGTGCGGGCTTTGTGCCCTTTGTGAGCTTTGTGGTTTATACTCGCCGTA
GATCGGTTTGGTCGGATTACAGATTACGGATTTTAACCACAAAGTGCACAAAGATCACAA
AGGACTTCGCAAAGGTTAATACAGTTCCCGATAGCCCGAAAAACTTTTTGTGCGGGCTTT
GTGTTCTTTGTGAGCTTTGTGGTTTATACTCGCCGTAGATCGGTTTGATCGGATTACAGA
TTACGGATTTTAACCACAAAGCGCACGAAGATCACAAAGGAATCGCAAAGGTTAATACAG
TTCCTGATAGCCCGAGAAACCTTCTGTGTGGGCTTTGTGTCCTTTGTGAGCTTTGTGGTT
TATTATTTCGTCGCAAATCAAACTAAATTAACTGCACACATCGAATATTAATAATAGTAT
ACGAAATGCGTTACCCATTCACGAGTCTTGTTATCCCATCCCTCAGCATCCTGACATTGA
AATTGATGAGCAACCCAAGCCACGTATTCCTTAATTTCAGGTAGGTCAGAAGCTGAGCCT
CGTGGAGGAAATTGATCTCCTCCACCGCCTTTAGCTCTACAATCACCAGGTCCTCCACCA
GGATATCAAGCCGGTAGCCGCAATCCAGATTTAGGCCCTTGTAACTCAGTGGCAGTGGGA
CCTGGCGTTGGAAACTAATCCCCCTCAGACCCAACTCGCAGCACAGGCACTCCTCATAGA
CGGATTCGAAAAGCCCGGGGCCGAGATGACGATGAACCTCGATGGCTGCGCCGATGATCT
CTCTGGAGAGAGCATCCGCTCTCAGTCTCTCAGGAGAGGATTGCATCTCATGGGTCAATC
CCTTGTCGCCATCTGATATTGGAATCATTGTTAGCTCTTTGGTTTATATCGTCGTAGAAC
TCGGTTGAATGGGCTTCGGTAGACGGAATTTAACCACAAAGAGCACAAAGATCACAAAGG
ACTTCGCAAAAGTTAATCCAGTTCCAGATAATCCGAAAAACCTTTTGTCCGGGCTTTGTG
CCCTTTGTGAGCTTTGTGGTTTATACTCGTCGTGGATCGGTTTGATTGGGCTTCGATAAC
GGAATTTAACCACAAAGATCACGAAGCTCACAAAGGACTCGCAAAGGTTTCAGTCCTCTA
TGTCTCTCACCTCTGTGGGAAATTAGTAAAAATACTGCGCTATGCAGCAGCCTCCTCCGT
GAATCTCTTGGCTGCAATGATAGTCAAACCCGTGAGCTTGCCTTCTTTATCGTAATTTCT
GATGATCCCATCTTCGTCCTCCTCATGCTCTATGGCATTTGGAGGATAGACAAAGCTGAC
ATAAAGCACATCCGCTTCTTCATCGTAGTCAATCCAGACCTTCTTCGTTGAGGATCTGAC
CACGTGTGGAATCATCTTTATTAGCTCTGCTTCGTCCATACTATCTCACGGCCAATGAGC
TTTCTTATCGTGGATGTTTTGTACGCTGTGATAATAAACCCATCGTTTGGTGACAATTCC
TTATAGGCAACCATCAGATACTTCGGTCCTAGATGGGTGTGAGGGAAGAACCTTATGCAT
CGTAGCTCATCACTGACACCTTTTGTGATGGTTTCCGGATCTTCAATTGTCTTAATAAGC
TCCAGGATGTTCCCGTTCATCTCTGTGTGAGATGTTACGATATGGAGCCATCTCTCCTCT
GTCAATCGGATAGGTACTTGATTCTTAGACCTCGCTATGCATTCACTCTCCATTTTTCAG
TTCCTACCCGATCAATGGCCATCCTCGGTTTCCAGCGTTGCATCCCTGCAGCGGCTGTTC
GAATGGCGCTATATCGGGCCGCTTTGCCATCAGCACTCCTTCCAGATCTGCCAGGATCCG
CCCCGTCTGCTCGCCATGATTGCCGGAGCCTACATCTAAATTATGATCTGGCTGCGGTAG
CTCCAGCTGCTCGAAGAATATCCGGTCCATCTGATAGGAGTAGTGCTGGCCGGTGTGGAT
GATGCTGTAATCCAGGCCGCGGCGCTGGCACTCTCTTATCACCGGTGCCATCTTGATGAT
CTCCGGCCTGGTCCCGAGGATGATTGCAATGGTCATGTCTGATTTAGCCTCAGTTTATTG
GTTCTGTGGTTAATAATCGTAGCTGAGAAATCAACCCCTGGTGGTTTACGGGATGAAAAC
CACAGAGTCGCAGAGCGCACAGAGGACGAACGAACGGAGACGACTATCCCCGGAAGCAAT
TGGGTGGGATTTCTTAGGTTGGATGGAAAGGAAGGCTGAGCGTCTCTGTGAACTCTGTGC
CTCTGTGGTTTATACTCGTCGCAAACGTTTGATTAAGACTGTGTGTCGCAAGGAAAAATT
AAGAAAACTATAGTCAGCAGCTACACTAAAATTTTTCCCACATTAGACAGCTTCAAAGGC
CATACGTTCTTCTTCTCAAGATGCGATTTTAGGCTTTCCTTGAAATGATGCTCGTCTATT
GAGACAAAAAATCTGATTCAGTCAATGTAGCAGTTGCAACATGAATCGCATCTGCCGAAT
ACAAATTATGCTCTATTACTAGGCTTTGGGCAGATTTGATTATCAACAATTCAACAGGAA
CGACATCAACTCCGCAAAGACTGATGAATGCGTCGAATAAATCCAATATCTCATATATTT
CTTCTTTATCGCAACCCGTCTTCTTAAGAGCCCTGGCACTTTCCGAAAGAACAATTGCAG
AAATGATTAGCTTTATTCTCCCTTCTTCAGCCCATCTCCTTATCTTTAAGGCTTCTGCGC
TTTCCTCTTCGACCTTGAACCATTTAACCACAACCGAAGAATCAAGGCAGACTCTCGGCC
TATAACTCATCGTCTTCCTCAACTCTGGCCGACAATAAGGCATCAGAGATGCTCATGGGA
TGTTTGGCGGCGATCTTTAGCGAGTTCTTCCACATCATTTCCTCTAGCTCTCTGAGCTCA
TGTATTCTTACCATTTCCTCAATGGCGACTCTAAGGAAAGACTCCTCGTCTCTGAAGGAA
CCTCGCTTAATGATGGCCTTCACTCGCTGGGCCAAAAAATCATCCACTTTGGTTTTAAAT
ATGACATCTGACATGTATTCTAACAACATCCTGAGAGATTTTCTGCATCATGGTATATTC
TTTCAAAGCAGTCTTCATCTATCATTGAAATACTCATTGCTACTTACTTAGTTCTTAATC
ATTTGTAAAGGTTCACAGATTTTGTGTGGATCAGAGAGCAAATCCTGAAATCCCGCCTTC
TTCAGCCCGCGAATGACCTCAATTGCAGACAACGCGGGAAGTTTGGCCATCAAGTCACAG
CCACAGGGATCTTGATATTCCTGACCGTCCTGGATGCGGGAGCCATCTCGGGAGGAAGCG
GATCTCCGTGCTCGATGTAAGACTCAATGATCTTTCTGGCCACATCCTGGGCGATCTCCA
TCGTCTCTGCAATCGTCCTTCCCTCTGCCACCAGACCGGGCAGAACATCGCTTGTGGCCA
GGTATGCCCCTTCATCAAGCTTTTCAATCTTTATTGATACCATGTATTCGGGCAAGTCTC
AGATCCCTCAGATTCAGAGGTACTATTTTTCTTGTCATTTGATCATTTATAGATATGCAT
GAGAATTCAAGGGCGTCCTCATGAGCATCTCTAGCCTGCCGTTAAATGGTCGAGTATGCT
CTTGCCCGCCCGACCATCCCCAAACGGAGGCTCATCGCTGAATTATGTGGGTGAGGTCCG
GCAAAGCCTATAGCCTCTGTTCCTCTGCGCCTCTGTGGTGAAATCGTGATGCTCTAACAT
GAAAAAAGAGACGAGAGATTTACAGGCCGCAAGACGAATTCAATGAGAGATCCAAAAAAA
TCCTACAATAACTCCAAAAACTCTTCTACAGAAAGCCCGGCAAGACCTATCAGCTTTCTT
AGTGTTCCCCTGTCAATTTCGCTATGCATGGGTACTGAAAGTGTAACCATAGAGCCTTGC
TTGATCATAATTAGATGGCTTCCGGTCTGCCTGGCGGGATACCATCCAGCTTTATTAAAC
GCTTTAACTGCTTCAGCTCCAGAGACCAAGGGCAGCCGGGACATTAAGCCTCGACTTCTA
CTATCCTTTCGCTGTCTTTGATCAGGGTTCTATCGCCAAGCACATCCAGGCAACCCTGTA
TAGCATCCTTGATGTTTTCCAGGGCTTCTTCAACGGTTCTTCCCTGTGAGACGCAACCTG
GCAGAGAGGGGCATTCTACAACGAGCCAGCCATCTTCTCCATTGCTGATAATGACCTTAA
ACCGCATACGACTCCACTGTAAACAGGATTTTAAAGGCTAAATAGCTTTCTCCTAAAGGA
CAAAACCATATTAAAGATAATCCATCAGGCGAGAGCAGAGAAGGCCAGTGGGGATCACGC
TCTAGTCCAGGCTGCGGCGCTGGCACTCCCGGATCACCGGAGCCATCTTGATGATCTCCG
GCCGGATCCCGAGGATGATTGCAATGGTCATGGGTAGATCGTCGCCTTTGATATGTATCT
AATAGCAAATCGGTTTGATCGGATTACAGATTACGGATTTAACCACAAAGCGCACAAAGA
TCACAAAGGACTCGCAAAGGTTAAACAAGTTCCTGATAACCCGAAAAACCTTTCGTGCGG
GCTTTGTGCCCTTTGTGAGCTTTGTGGTTTATACTCGCCGTAGATCGGTTTGATCGGATT
ACAGATTTAACCACAAAGCGCACAAAGAACACAAAGGGACTCCGCAAAGGTTAATACAGT
TCCTGATAACCCGAAAAACCTTTTGTGCGGGCTTTGAGCACAAAGCTCACAAGGGGAGGC
AAAGGAGCGAAATAGGATCATACTTCCGTATCAGACATCAATTCTCAGATACCTTGCCAA
TATCTTATCCTTGTATTTTATGCAGGTATTATCCTTGACTTCAATATCTCTGATTAACGA
AATCATCTCGCTGTATCCCAGGACTTGTCTTATGGCCAGCAGTGTTAAGAGATCCTTCAT
ATCCAGAACGGCAATTCCATTCTTTTCCGCAAATCGAATTACCTTCCGGTCATCAGTCAA
GAATGTTGCCTTCTTTTCCCGGCAAATGCTCAAACCCTCTGCTTCGCCATAATGCACGGT
GCTATCTGTTGAGATATCCTTAAACGCCTTGAGATCATCTCGGTCAATTGTGATAACCGG
AAGCTGTTCGAAGATCCGATCAGGAAAGGAATAACCGGCACGCTTAGCCCTCATGAGCTT
CTGCGTAAACTGAGTTGGTTATACAGAAGTTCGCATCCGGGAAGGCTTTACTCAAGATAT
CGATGCGATCGACCTTGGCAAGCATGCTTGCTACATCGCAATCGATGATAATCATCGTCG
TCATATGAGGCCCAATCTGGCCAGTCGGAACAGGCTCTCCTCATCCGTCCCACCTACCTC
GAGTTTAATGGACCTGGAGGCCAGCACGTCCTTAAACTCTTCCATGCAAAGCCCTGCTAT
TTCAGCCGCCTTCCAGAGGCTGACCTTCTCATTCCTGTAAAGATCAATAGCTATCTCGAT
TCGGAGGCCCGGCTTCATAGATAATAGAGCTCTCAATGCATCCTTCAATAGCTCCTCTCG
GGACTTATAAATCTCAGTTCGCATCAGAGCATCAATTTCGTCATTCGCAGATGCCATTGT
CAGGTACAACTCCATGTATGAATAACCATAAGATCGATCCCATCTATCATGAGCGCTCAC
GAATACTTAATTGGCTCTTGATCATTTACGATAATCCTTCCCGCTCTGCCGTCTCCAAAC
GGATTCTTCCACCCATTCCCCTGCTGCATCATCCGCTTTGCATTCTCAACCATCCGCAGA
GCATCAGCCCCAGCAAGAACGTTGGACTTTACCTCCAGGGCCTCTGGCCTCTCAGTGTTA
TCTCGCAGCGTCACGCAGGGCACGCCCAGGATGCATGTCTCCTCTTGCACTCCGCCAGAG
TCGGTCAGCGCCAGCCGGAGACCACGTGCGGGCTTTGTGTCTTTTTTTAAATTTGCTTAG
ATTATCCCTTTGGCTCTCAGGGCAGATTTAACCTCGGCCATGTCGCTCTTCAATTCGACA
ATATCGGTTTCAAGTACTCGATCCATCTTCCGGTTCACGTCTTTGACTTCGATAATAAGA
TCATCTTGTTTATCGAGCATCTGATCCATCTTTCCGCCCAGGCGATCGTTCATGTTTCTG
ACTTCGTCAAGAAGCTCATCCTGCTTGCCAAGCATTTGGCCCATCTTTCCGCCCAGATTA
TCGTTCATGTTGTTGACCGCAGATACCAGCTCTTTTAGATAGACTGCTGCCGTGTCAAGC
CTGGTATCAGTCTCGCCTTTTGTCACCAGCTTTCCAAATTTCTCAAACTCCACGTTGGCG
GAAGAGTAGCTCTTCTCGATGGATGAGACAGAGATCAGGGCATTTTTAATGACAATTGCG
TTCTCAAACCATTTGATCTTCTCATCCTCGCCCTCAACGATGATCTTCACCCTGCCGTCC
TTCGGGTTCTCGACCATGCCTCTGAGCCCGAATGCGTTAGCGATATCTATCACTCTAGCC
CGGTAGCCGACTTCCTGGACCTTGCCTGATACAATTGCCGTAAGCCTCATCGTCATCTAC
AATTTCCACATTCATTCTATTTGGCTCTATCCGTGGCTCTCATCTTGGCGCTGGCACTCC
CGGATCACCGGAGCCATCTTGATGATCTCCGGCCGGTCCCGAGGATGATTGCAATGGTCA
TGGGTAGTTGTCGCCTTTGATTTGTATTTGATAGCAAATCGGTTTGATTGGATTGCGGAT
AACGGATTATAACCACAAAGAGCACAAAGATCACAAAGGACTCCGCAAAGGTTGCTTCGG
GGCCATTGAGACCTGATCATCCTTTAAGTGGGGGCTTTGTGCCCTTTGTGAGCTTTGTGG
TTTATATCGTCGCAAATCGGTTTGATCGGATTGAACGATAACGGATTTGGCTCTTCGCTC
AATTATGCGGGTGAGGTCCGGCAGAGATTATAGCCTCTGTTCCTCTGCGCCTCTGTGGTT
GGGTCAGTGCATCGCGGTCCACCACAGAAGGCACGAAGATATAGAGTTTTTGCGATTCAA
GTTCACCAAATCTAAATAGCCTTCGCTACATAGCAGGCGCCTCTTATCATCTCAGGATGA
AGCCCACTTCGCCTTGATATGCTCGGGAGAAGGAGCCATCCATCAATTCAGCGCACTGCC
TGGTAAATCATCTCTCCTGGGTTGTCTCTTGCTGCAGGCCGTTGCCGCTAAGAACTGTAA
TTCTTGCAGGTGACCAGCTAGCTCCGGCCCTAATACTATGCTGAATTACTGATGATGATT
AGTATCCAAGGGATCGAGCAACATTAAAAAAGATTTCGGTCAATTATGCTGTCTGGCTGC
TTGGGTTTATACCATATTCGCTATCTGATCCTGGCATGAATTACTACTAGCTCTCATGAT
ATTGAATTAAAAAAACAAAATATAATGCAATATTGCCCCATCCGCAATCTAACTGGGAAC
ATTCATCAAAGGATATCTATAAAATTATAATCAAGGATTGCCATTCCCCTCATGCACCGA
ATGACTGAAACACATCTGGCACTAAACTGAGATTGAGCGCGTCAAATATCAGTTTGAATC
AGGTAGGTCAGCCAAACTAGATCTCAGAACTCCCGATATGAGGTTGTGCAGGAAAGTCCT
GTACGTAAAATCTGGAACGGCGAGCGTCGAAGCCATGAAACAATCGCCCTGGGGCGGCAT
GGCGTTGGTCGAGAGACCATAGATGCCTGCGACTTCAGTCGCGGGAGCCGTCACTACTGC
CCTTATACTTCTCCACTGCAATTAACAACCACAGATTCCACAGATCCACCCAATCCTCAT
TCCATCCTGCCCACCTCCAATGGCCGTCGTCCTCTGTGCGATCTCTACTCTGCGGTTTTA
TCCCGCAACCAACAGTTTTTTTTATTTTTTCGACAACGATTATTAACCGCAGAGACGCAG
AGTTCGCAGAGACGTGAAATTCATCTTTATTACAGTACTTGAAAAGAATTGCATATTTGC
TTCTTAGCAATAGTCGTCTCCGTTCGTTCGTCCTCTGTGCGCTCTGCGCCTCTGTGGTTC
TATTCCCGTACACCACCGGTTACTGCCTCATGCTTCCCCCGCTCAGATTAACAGCCACAG
ATTCCACCGAGCCGCTCAATCCTCTTCTCTCCCTTACCCTCTCCAATGTCCGCCGTCCTC
TGTGCGCTCTGCGACTCTGCGGTTTTATTCCCGTACACCACCGGTTACTGCCTCATGCTT
CCCCCGCTCAGATTAACAGCCACAGATTCCACAGATCCACCCAATCCTCATTCCATCCTG
CCCACCTCCAATGGCCGTCGTCCTCTGTGCGATCTCTACTCTGCGGTTTTATCCCGCAAC
CAACAGTTTTTTTATTTTTTCGACAACGATTATTAACCGCAGAGACGCAGAGTTCGCAGA
GACGTGAAATTCATCTTTATTACAGTACTTGAAAAGAATTGCATATTTGCTTCTTAGCAA
TAGTCGTCTCCGTTCGTTCGTCCTCTGTGCGCTCTGCGACTCTGCGGTTTTATTCCCGTA
AACTTACTGCCTCATTCTTCCCCAACTCCAAAATTAACCGCAGAGCCGCAGAATTCGCAG
AGCTGCTCAATCCTCTTCTCTCCCCGCCCCCTTTCAAGGATCCGTCGTCCTCTGTGCCTC
TGTGGTTGGGTCAATGCATAGCGGTTCACCACAGAGGCAAAGAAATACGGAGAATTTCTG
ATTCAAGCTCACCCATACAGAATTGGCTCTCCTTCCCCTCCCCGGCCTTGGCCCCGCTCA
TCCCTCCTCCGCGCCCGGGCAAAAAACCTCAAAATCGTTTTATACCTTCGCATCCGACCT
TCATCCAATGCTCCTCTTCGCCCACGTGGGCCTGGCCCTGGCCACCGCTCGCCTCTATAG
CCGGCTGGACCTATTATTTCTCGCCCTGGGGTCCATCCTCCCCGATATCATAGACAAGCC
TTTGGGCCTGCTCGTATTCGGGACACCGAACATGGGAAGGACATTCGCCCATACCCTTCT
CTTCCTGCTCATCTTAGGAGCGATCTCCCTCCGCCTGCGAGACATCAGATTGGCCTCCCT
CACCTGGGGGGTCTTGGTCCATCTCATCCTGGACTCCATGTGGAGCTCTCCAGTCATCCT
CCTCTGGCCTCTGCTGGGAGGATTTCCCCCAGCTCCATACCTGGATACATTAAGCTACCT
GCAGATCCTTCTCTCTGGCCTGGAGAAGCCGGAGATCCTCATCCCGGAGTTGCTCGGCCT
GGGCTACATCCTCGTCTTAGTATATCTCAAGAGGGGCTTGATCTGGGCAGAAATCAAGAG
GCTTTTGCGCAGGCAGGGGAAGGGCACTGGCACCGGCTCCGCCTAGATCGGGACCCTGGC
AGCAGCCGGCTCTTCGCTGAATTATGGGGGTGAGTTCAGACAGAGAATATGGCCTCTGTT
CCTCTGCGATTCTATTCCCCGATGCCACCGGGCACTGCCTCATGCTTCTCCAGCTCCAAA
TCAACCGCAGAGACGCTCAATTCCCCTCAAAGGACCGTAGTCCTCTGTGCGCTCTGCGCC
TCTGCGGTTTTATTCTCGTAAACCACCGGGTACTGCCTCATGCTTCCCCAGCTCCAAATT
AACCACATAGTCTGCAAAGCCGCTCAATCCTCTTTTCTCCCTGTCCCTCTCCAATGTCCG
TCGTCCTCTGTGCGCTCTGCGACTCTGTGGTTTTATTCCCGTAAACCGCCAGGGTTGGTT
TCTCAGCTACGATTATTAACCGCAGAGACGCAGAGTTCGCAGAGACGTGAAATTCATCTT
TATTACAGTACTTGAAAAGAATTGCATATTTGCTTCTTAGCAATAGTCGTCTCCGTTCGT
TCGTCCTCTGTGCGCTCTGCGACTCTGCGGTTTTATTCCCGTAAACCACCGATTACTGCC
TCATTCTTCCCCAACTCCAAAATTAACCGCAGAGCCGCAGAATTCGCAGAGCTGCTCAAT
CCTCTTCTCTCCCTGCCCCCTTTCAAGGATCCGTCGTCCTCTGTGCCTCTGTGGTTCTTT
TCCCCTATTCCCGGCAGCATCCTGTAATGCGCGAAAATTTTAAAATGATTTATCATAAGT
AATATAATTAAGAAACATTTTTATGCATGCAGCTCGATTGCGAAAGGGAGGGCTTGAGGC
TCTTTGGGGGAACTATATGCGGGCACGCAGGAGCAAAGATCAGATCATAGTGGAGATCCT
GAACATATGCGAAAAAGGGGAAAATCTCACCAATATCGTCTATCGAAGCAGTATCAGTTT
TGCTTCCATCAAGGCATATCTCGCTGTGCTCATGAAAAACGATCTTCTGATATACCAGGA
TGGCTCTCCGCGAATCTATAAAACAACGCCAAAGGGCCTGGCAATGAGAGATCGACTGGA
AGGGCTACATAAGCTGATGGAAGGCCTGAAGATATAGAGGGAGCAAGAAGGATCCACGAG
GCCTGAGCCGATGATGATTCAACTATCCTGCGGACGAATTCTCTTCCAATTATCCTCCTC
TGATGCGTTTATCCTCCCGCGAGGATCTTATGCAAAAATTCCTGTAACATATCCGCCAGC
ATCATTCGTTAGTGCAAGGCTGCTTGATAGGCATAACTGCCCCAGTGCCTCCTCTTTCAA
AAGCTCTTTTTTGGCTATAGTTCTCCCCTCTACAAGGGATATCTATAAATACTCATCTTG
ACATGTTATCTATAGTTGATACCCAGTATTGATGTAGGATACTCAGGGCAGAACCAAAAG
GAGAGATGTAATATATGCTTTCGTCGATGATGAGTACGGTCAGTAGCACCATGAGCGCAA
CAGCCAGCGCCACCAGCACAATGAGCACAACCTCGGCAGTCAGTACATTTGCCACGGTGG
GTGTCGCGGATATCAGCGTTGTGAGCGTCATATGTCTCATCGCTCTCCTAAGCGCCTCTG
AGATACTCTCTGCCTCATCCTGCTGGCACAGGCGCCTTTCAACGGTGCTCAACATCGCCA
TAGTTCCCATGGTCTTAACATTCTTCTTAATTGTGGGCTACAAGGTAGTAGAGGTTATCG
GCAGCTAGATAAGCCCTGCTGCTGCATACAATCTCTCTTTTATAGCACCTTTTGTAGCTC
TTCATAGCAGTCTATTCATTCTATTGCATATAGCGTTTTTAGCGAGGAGCCTAAATTCCA
GGTCCAAATTACCTTCCTGCTTGAAATGAATAGCGTATTTGCTTCCGGGATAGTCGTCTC
CGTTCGTTCGTCCTCTGTGCGCTCTGCGACTCTGTGGTTTTATTCCCGTAAACCGCCAGG
ATTGATTTCTCAGCTACGATTATTAACCACTGAGGCACAGAGTTCACAGAGACGCTCAAT
CCTCTTTTCTCCCTGAACCATTCAAGTCGCGATACGCTCTTTTATCCTATCCAGAGCATA
AGCGTAAAAGAAGAACAGGAATAGCGGGCCTATGATCAAATACGGCAGGATCTCCGGTTT
GAGGGGAGCGATGAGGAACAGCGCTATATTGGTGACCCCGTGGGCCAGGGAGACAATAGG
CAGGCTCTTGGATAGCCAGAAGAGCACCCCGAAAGCCAGCCCCGCCAGGCTAACGTAGAG
GAGCCCAGTGTCAGGTGATAGCCGCTATGCATGAACCCGAATATCACACTGGCCAAGACC
AGCCCCCCAATCAGACCGATCCTCTCCTGGAGCACAGTCTGCAAAGACGACCGAAATACG
AACTCCTCCACAATACCCACAAAAAAGATCATGGTCAGGGCTAAAATGAGCATTTGCTGG
AGATCATTGTCCACCACCAGCATTTGAGGCTTGATCACCATATACTCCCCCCACCCCAAA
GCCAGTCCCATGGATATGGAAACGGGCAGAAAGAACCAGAACCGCTCAAAGGTCAATCCC
GCCTCCTCTGCGGTTATGAATCTCTCTTTCAAGATCATATACATGGGAATGAACATGGGC
GCATAAACCAGCACATAGGAGTAAAGGGTCAGGTGGAAGAAGACTGGCATCGCGACATTC
AAAAGGCGGAACAGTGGCAAGAGCATTAGGGCTGGATAGGTCCGGTTGTTGACGAATATC
GTTGATAGGCTTAAAAAAACCAGGTTCAGGGCATGAATGGGCATCGCTGCTTCAGCCTTG
CCGTAGAAGATCAGAATCTCGGCCAACAGTATCAAAAATACGGGAATCAGCAGGTCGAGA
TAGTACCTCTCCGCATTCAGCGCCTTCATATAATTGCCATGTTCTCATCAAAGATTTAAT
AGATTCCCTCGAACCTTACTGTACCAAAAAATCAGCATACTTTAGCCCTGACTTTGGCAG
ATATAATGCGAAGGATGTAAATAATTTGCGGCCCTGATGATATAGTATGACCCTTGTCTC
CCTCTCTTTTGAGGTCCACCAGCCAATCCGTCTGAAGAAGAATTTCTTCTGGGACGGCTA
CATGAACCGGCAGGTGGTACCTGATTTATGGAAATACTACTTCGATTGCCCAGAGAATAA
GAGGATCTTCGAGCGAGTATCCGACAAATGCTACCTGCCCGCGAACCGGGCCATCCTGGA
GGGGATAAAAAAGCTCCAGGGATCGAATAGATCCTTCAAGGTCTCCTACAGTTTCTCAGG
CGTCTTCCTGGAGGAATGCCAAAGGTACCGCCCGGATGTGTTAGACTCCTTTGTCGACCT
GGTCCAGACTGGAATGGTGGAGGTGCTGGATCAGACCTACTATCACAGCCTGGCCAGCCT
CTACGACGATTCCCAGGAGTACATCGAGCAGATCAAGATGCACCGGGAGCTGATCTGGGA
CATCTTCGCCCTCCGGCCTACGACCTTTGAGAACACCGAGCTGATCTACAGCGACAAAAT
CGCCCAAATCGCAGACCGGATGGGCTATAAGGCCATATTCACCGAAGGGGTGGTAGCAGA
TCCCAACTACGTCTACCGCCCGCCAAACACCAAGATCGCTCTGCTCTTGCGTAACTACCA
GCTCACCGATGACATCGGCTTTCGCTTCTCCTCCCATAATTGGGAAGAGTACCCCCTCAC
CGCAGACAAATACGCCTCCTGGCTGGCGAGGACCCCAGGCAAGTGCATAAACATCTTCTG
CGACTACGAGACCTTCGGCGAGCACCAGTGGATCGATACCGGTATCTTCGACTTCATCCG
CAGCCTGCCAAACCAGGTCCTCCGCTACGAGAACCTTCAGTTCGCCACCCCCTGCGAGGT
GGCCAGCACAATTCCCCCGGAAAGAGAGCTATCGATAGAGAGCTTCGTCTCCTGGGCAGA
CCTGGAGAGAAACACCAGCTGCTGGCTGGGAAACGCCCTTCAGCATGCCTGCTTCATCCA
GCAGAAGAGGCTCCAGGCACCGGCAAGAGAGAGCCGCGATCCCGACCTCCTGGCCATCTG
GAGGACTCTGGGCCTCTCCGACCATCTCTACTATATCTTCACCCACGGCGGAGGGCCGGC
CGAGGTGCACAACTACTTCAGCCCCTACGGCTCCCCCTATGATGCAGCTGTAACCTACTT
TGCCGTCTTATCCGACTTTCACTGCCGCCTGAAGGGAAAGACCCATCTGGCCGATTCCCC
ATTCCGGTTTGCCACCGGAATAGACCAGTTCACAGGCGACTCCGCCTGGACACTGATGGG
CCTGGAGGCCATCCTGGACAAAATCCCTCTCCCCTCTTTGGAGTACCATAATGCCAACGG
CGATTATGCCCTCTGGGCGGAGAAGAGCCTGGGCGACAGCGCCCTGGCGGAAAAGCTGGC
CGGATTGCAGAAGCTCAAGGGGGAGAGGCTGAGAAAGGGCCTTCTCCGGGCAGTGGCCGA
TTCCCTGGCAACAGAGGTGATCTAAATGACTGTAGGAGCAGCTCAACCTCAGCCCTTCCA
GCCGGCCGACTATTCCCAGGGGACATCCCGGGAGTGGCTGGTGGCTAACGGCCTGGGCAG
CTATGCCTCATCGACCGCAAACTGCAGCAACACCAGAGCCTATCACGGCCTTCTGGTGGC
AGCCACCGAGCCTCCAGCAAGGAAGAGACTGCTCCTCGCCAGCCTGGACGAGGAGCTGGG
CGAATTCCGACTGGCCAATCATCAGTACCCCGGAGCGATCTATCCCCAGGGCTTCTCTCA
CCTGCAGGGATTCTGGACCGATCCCCTCCCCCGGTTCTGCTATCAGATGGGCACTACAAC
CCTGGAGAAGACCGTCTCCATGGTCCGCAATGAGAACAGCACCATCATCAGCTACAGGAT
CAAGGGCTACCGTGGATTGATCCGCATCGTACCCCTGATCCACGACCGCAGCTTCCATGC
TGCCGGCGATCTTCCTCCACTTCACCAGAATACCTGGGGCAAAGGAACCACAATCCTCAG
CCAAACCCGTTTCTCCATCTTCTCCGACCTGGCCCGATATATTCCCCAGGAGAGGGTCTA
CAGCAACTTCGAGTACGAGGAGGAGCGCCGCCGGGGCCTGGGCTGGAAGGAGAACCTCTT
CTCCCCCGGCTGCTTCGAGCTGGATGTATCCGGAGAGGCGGAGTTCGCCATCATCGCCTC
CACCTGGAGGAGCTCCTTGGCCAACTGGAGGGCGGATCAGGAGAGCGAGAGAGAACGCCT
GATATCCTTAAAGGCACCCGTTCCTCCTCTGGCTCGAGCGGCGGACAGCTTCCTGGTCAA
GAGGGGCAACGCTCTGAGCCTCATCGCCGGCTACCACTGGTTCGATGACTGGGGAAGGGA
CGCCATGATCGCCCTGCCCGGCATTCTCCTCTCCACCGGCCGATATGAGGCAGCAAGGCT
GGTCCTCAGCTCCTTTGCCGGGGCGATGAAGGACGGTGTGCTGCCCAACGACCTCGGGGC
CCGGTCCTACAACACCGTGGACGCCTCTTTGTGGTTTGTTCAGGCGACGAGCAGATATTT
CGATGCAACAGGTGATCTGGATTTCCTGGCCGAGCTCTGGCCGAAGCTCTTGGATGTGGT
TGAGAGATACTCCCGACCGGGCGATGACTTCGGCGCAGATGAGGACGGCCTGATCAATTC
CGGCCCGGCTCTCACCTGGATGGACGCCAGAGTGGACGGCCGGCCGGTCACCTCCCGGAC
GGGCAAATGCTGCGAGATAAACGCCCTCTGGTACTCCGCCCTGAGGAGGACAGAGAGCCT
TTCCCGGGCCCTGGACATGCCCCTGGACCCGAAGATTCCCGGAGCTCGCAGATAAGGTCC
AGAAAAGCTACCTCCGATTCTGGAACAGCGAGAACGGCTGCCTCTTCGATGTGATAGACC
ATGAGGACGCCTCCATCCGCCCCAACCAGATCTTCGCGGCGATCGTTCCCGATCTCCTGC
CGGATGTGATGAGAAGGAGCATCCTGGAGGTGGTAGCTCGAGATCTTCTCACCCCTTCGG
CCTGAGAACCCTCTCCCCCCGCGATCCCCGTTATGCGGGCCGATATGCTGGAGAACCCAA
GGAGAGGGACCGCAGCTATCATCAGGGCACGGTCTGGCCCTGGCTCATCGGCCCCTATAT
CGATCTTCTGCTGGCTGTAGGCGGCCGCTCCGCCGAAACGCGGGAGAAGGGATTGGAGGC
TTTAAGGCCGCTCTTGGATCTGGCAGAAGGGATGGGCACCATTCCCGAGGTCTTCGATGG
CGACCTGCCCCAGAATCCCGGTGGCTGCATCTCCCAGGCCTGGTCGGTGGGAGAGGTTCT
CAGAGCTTATGAAGAGCTGCGGGATGAATAGTAAAAATTCCATTCATTTTTTCCAGAACT
CTGGCAAGAAGAGGACCATAGCGGTCACCACCTCCAGCCTGCCGATCCACATGCATAATA
TGAGGAGCATCTTTCCCGCAGGATGGATATCTGCAAAGCTGAACATCGGCCCCACCACAC
CAAATCCCGGTCCGACATTCCCCAGGGTCGTCGCCACTGCCGACAGGACGCTCTCCATAT
CCATCTTCGGATCGCTGTAGGAGATCATGGCCAGGAGGAGGGAGGCTATGGCAAAGATGA
TGATGTACATGGAGACGAAGATATTGCTCGCCCTTAAAATCTCCTCTTTCACCACCATAT
CGCCCAGCCGGACGCTCTGAACCGCCTTGGGATGAAGAGTGCGAATCAGCTCTCTGTATG
CGCTCTTGAATATCAGTATCAATCGAACAACCTTGATTGCTCCTGCGGTGGAGCCGGCAC
AGGCCCCGATGATCATAAGCAAGAGGAGGGTGATCCTGGCGGTGGCGGTCCACTGATTGA
AATCGGCAGTGGCAAACCCGGTGGTGGTCAGGATCGAGACCACCTGGAAGCCAGCCAGTT
GAATCTTCTGGTAGATGTCTCCCTCCAGCCCTCCCCAGAGGATGATGATCGACGTGGCCA
AAAGGATGATCAAGGCATAAGCCCGGAACTCCGTGTCGCTGATCAGGGCCTTCCGGTCGG
AGGTGATCATCCTGTAGTGCAGGGCGAAGTTGGCCCCGGCCAGGAAACAGAACAGGACGA
TGATGGCATCTATGATCCAGCTATTGTAGGCCATGATGCTCAAACCCCGGGGCGAGAATC
CTCCCGTGGCCATGGATGAGAAGGCATGGCAGAACGAGTCAAAGGGGGCATTCCTGCCAG
AAGGAGGAGGGCGACCTCCACCAGGGTCAGGAGGATATAGACCATCCAGAGCATGCGAGC
GGTCTGCTTGATCCTGGGCTTGATGGATTCCTTATCCGGGCCGGGAACCTCCGCCCGGTA
AAGCTGCCGTCCCGCCACTCCCAGGCGGGGCAGTATGGCCACGAAGAGCAGTATTATCCC
CATCCCTCCCAGCCACTGGGCAAATGACCTCCAGAAGAGCAGCCCCATGATTGTATCATC
GGGGCCGCTCCTCATCCGGAGGAGGATGGAGTTGCCGGTCATCCTCACCAGTTGCATCTG
CATCTCCGCCACCAGGCTGCTATCGGCCAGGGTCTGGTTCATCTTCCAGTATCCCAGGTG
ATTGATCTCTGTGAATACAGACGATCCAGTGGTGGTGAAGGCGGACATGGACTCGAAGAG
GCCATCGATCAGGCTCATCCCCAGGAAGACATAAGGAAACGCTCCGAAGAAAGCGACGGC
AATCCAGCCCAGAGCCACCAGGGCAAAAGCCTCTCTTAATCCCGGCTCCTCCTCAGATGA
CAGCCTTCCCAGGGCTATCCCCGTGGCCAGGCTGATTAGGGAGGTGGCAGCAAAGGCGAT
CACCCCTCCCGTCTCAGCATAAACAGCAGCTACCGCACCCGGAACGAGCAGCAAGATGGC
CAGCAGCTTCAGCAGCTGTGCAAGCAGTCGCAGAAACACCCTGAATTTCATCAAGCAATG
CCGCACCAAAATGGCGGAGGGCATCCTCCTGAAAGCGCAACTTGTCTCCTGTTCCTATAA
AAAGGATCTGCTCATTATGCCGCGAATAGCTTCTTGACCTTGGAGACAGCGTCCGGCATG
GACATCACGAACACCCGATCACCGGCTGACACCTTGAAGTCCTCATAGGGGACAATAGGC
GCGCCGTCTCTTATCACCATGCCGGCAAGGGAGTTCTTGGGAAGCTCTTTGGATATCGAC
TTGCCCACGATCTTCGCTCCCGGCTTGGCGATGAAATCCACCAGCTCCATCCTCTCATCG
CTCAGTGTGATGACCTCTTCTCCGCCGATCACCCTCTGGAGGACGGCATCGGCAGTCACC
TGCCCCGGGCTGACCGCTCTGTCCACCCCTACCATCTCGAAGAGCTTGATGTAGACGTTC
CTGTTGACCCGGGAGAGGATCTTCGTGGCTCCCAGCTGCTTTACCAAGAGGGAGCATAAT
AGGTTCTTGTCATCAAGGCCGGTCACAGCATAGACCACATCCATCGCGCCTGCCCCCTCC
TCTTGAAGTAGGGCGAGATCTGATCCATCGCCATTGAGGATCATGGTTCCTGAGAGCTTG
TCCGCAATCTCAGCGCAACGATCGGCATCCTTCTCGATGAGCTTGACGTCCATTCCCATC
TTCTCCAGCCTGCTGGCCAGGTAGAAGCCCACCATTCCCCCACCCACGATCATCGCCTTC
TGAGTGGTCTTGGATTCATGCAGCATGCTTCCCAGGTCGGGAAGGGACCTGGCGTCGCAC
AACAGCATTAGGTGGTCGTCATTTCTTATCTCGTCTCCCTCTTTCGGTATGGCTATCCGG
CCCGCCCGGTTTATGGCGATCAGGTTGCAGTTATTGGGGAGGACGATATTCTCCACCGGC
CCCTGGATCTTCATCTCTGCTGTTACCTTGAACTCCACCAGCTCCACCAGGCCGTTGGCC
AGGTCCCGGTTCATGAGCATGGATGAGAAATAAAGAGAGCTTGCCATATCCTCGGCCATG
GTCAGTTCCGGGCAGATCATGAATGATATGCCGATCTCCTTTCGATCCTGGACCGGCTGA
TCGATGTACTCGGGATTGCTCACCCTGGCGATGGTCTGCCTGACCCCCAGATGAGAGGCT
ATGATGCAGGTTATCACATTCACCTCATCGTTCCCGGTTGCAGCCACGACTATGTCCGCC
TTCTTGATATCCGCCTCGGAGAGAAGCCGGGCGTTGGCGGCATTCCCCTGCATGACCTTC
ACATCCATGTCCTGAAGCCTGGCACAGGCATCGGGATCCTTATCTATGACGGTGACATCA
TGGTCAGCATAAAGCTCGCTGGCGATTAGAAAGCCCACCTCGCCAGCTCCGGTGATCAGG
ATACGCATCTTGTTTCCTCCACATCAACCAGGGCGCAAAGGAGATCCAAGGATAAGAATT
GATCCATCCTTGTTATAAGCGTTTTCCATTCGTTTGCCCTTTTCTTTCGTCCGTCCTCTG
ATCGGCCGATCTGTATATATTGACAGAGCGACTGCACTAAACTATGTTCGCCCTTCTCTT
CGATCCCAGCGCCGGCGCAGCCGGAGACATGATCATGGCCTCACTCCTGGACCTGGGAGC
GGATGAAAAGAGGGTTAGGAAGGCAGTGGAGTCGGTGGGCTGCACCCTGGAGGTCTCCCG
GCAGGAGAAGGGGCATATCTCTGCCACCAGGGCCCAGGTGATCTCGGACCGGAGGTATCA
TTCCCTGGAGGAGGCGGTATCCATTCTAAAGAGCCCAAGCCTCCAGGAAAAGGCACTGAA
GAAAGCCCTTGCCGCCCTGGATATTCTGGCGGAGGCGGAGAGCCGGGTCCATGATGTGCC
CAAGAGCCGGGCCCATTTTCATGAGGTCGGTGCCCTGGATGCTCTCGCTGATATAGCCGG
TTCCTGTGAGGCTGCCAGCAGCCTGAAAGCGGATCGAATCCTCTCCCGGCCCATCTCCGT
CGGTGGGGGATATGTCCAGTCGGCCCATGGTCTCCTTCCCGTTCCCGGGCCGGCGGCCCT
GGAGATTCTGCGGGCTCATAATATCCCCTGGATGGGGGGCCGGTGGACGATGAGCTCCTC
ACTCCCACCGGGGCGGCCCTACTGGCGGCTCTGGTGGACGAGTTCGTGCCCCGCTTTCCC
CTCATCCAGGCGGAGAGGGTGGGCTACGGCGCAGGCAAGAAAGACCTGGCCACCCCCAAC
CTCCTGCGAGCGCTAAAGGCCAGGATCGTATCTCCAACCAGAGGGGCTGGGATGGATCAC
CAAAAGGATCGTGTGGTGCAGCTGGAGACCAATGTGGACGATGTCACAGGCGAGGTTTTG
GGCCACCTGATAGAGGAGCTCATGCAGGCGGGAGCGCTGGACGTCTCAGTCATTCCCGCG
GTGATGAAGAAGGGGAGAAGCGGGAACGTCATCCGGGCGATAAGCAGTCACGAGGATATG
TCGAAGCTGGCGGGAATGATAGTCAGGGAGACGGGATCTTTAGGGGTCAGGGTCTTTCCC
AGCCTGCACCGTTTTGTGGCGGAGAGAGAAGAGAGAACTGTGGACCTGAATCTCGCGGGG
GTGACCTATAGCGTTGCCATAAAGATCAGCCGGATGGACGGCAGCCTGGTCAATGTCAAA
GCGGAGTACGAGGACTGCAGAAGGATTGCAAAAGAGGCAGGCGTTCCCTTGCGCATGGTC
ATTAAAAAAGCGGAAGAATTGGGTTGGCGGGCAGCAGATAAATGAATCGTGCCATCCCTT
TGATTTCCATTTGATCTATGCGGTTTTTTATAACTATGCTGCCCGCGTGTCCTCTTCCCT
GCTCTCTATTTATTCTAATAACCTTTTCATTATACTAATATAGTCTTGGTAGTAATTCCT
AATATATATAGTTTTTGTAATTAATAGTGTCGTAAGATTGATTAATCTGCCCGAAGAGAA
AGCTCCCATGATGCATTTTGACTCTTCCATCAGGCTCTTTGACCAGGCTAAAAGACTGAT
GCCCGGCGAGGTCTCAAGCCCCGTGCGCGCCATATCTCCTTATCCCTTCTACACCGCTCG
GGCAATAGGCCCCTATCTATGGGACTGCGACGGCAACAGGTTCATCGATTACTGCCTGGC
CTACGGCCCCATGATCCTGGGCCACCGCCATCCTGCCATAAGAGAAGCGGTTTCGGATCA
GATGGACCGGGGCTGGCTTTATGGTACGCCAAGCGAGCTGGAGGTCCGGCTTGCGGAAAG
GGTGTCCTCCCTCTACCCCAGCATGGAGCGGCTGCGCTTTGTGAGCAGCGGAACCGAGGC
CACCATGGCAGCGATTCGAGTGGCCCGGGGGAGCACCGGCAGGGATATGATCATCAAGAT
CGAGGGCGGATTCCATGGCGCTCATGATAGCGTCCTGGTCAAAGCGGGCTCTGGTGCCAC
TACCCTGGGCATTCCCGACTCACGGGGCGTCCCAAGAGATGCCACCAAAAATACCATTCA
GGTGCCCTACAACGACCCAGCTGCCCTGGAGGAGGTCCTGGAGCGTTTCTCCGGCCGGAT
CGCCTGCCTGATCATGGAGCCGGTCCTGGGAAATATCGGCCCCATCCTGCCGGATAAGGG
CTACCTGCAGACGGCGCGCCGCCTGACGGAGAAGAACGATGTCCTCCTGATCTTCGACGA
GGTTATAACCGGATTCCGGCTCTCCCTGGGCGGGGCGCAGGGCTCTTTGGCATCAAGCCC
GATCTGACCACCCTGGGAAAGATAATAGGCGGAGGCTTTCCCATTGGGGTCTTCGGAGGC
CGGGCAGATCTGATGGACCAGGTGGCCCCAGGGGGAGCGATCTATCAGGCGGGGACGTAC
AATGGAAGTCCGGCCTCTCTGGCTGCCGGCCTGGCGACTTTGGATGTGATGGAGAAGGAG
GATACCATAAATAAACTCAACCGGTCCGGAGAGAGCATGAGACTGGCCCTTAAGGATATG
GTGGAGGATCTTGGGCAGGACTGGAGCGTGGTCGGCATCGCCTCCATGTTCAAGGTATTC
TTCGGCCCGGAGCCTCATAACTATGCCCAGGCCTTGAGGTGTGATCGGCAGGGCTACTTC
GAGTTCTTCCGCCGGATGCTGGATTCTGGCATCTTCCTCACCCCCAGCCAGTATGAGACC
GATTTCATTTCTGCAGCGCATAACCAAGATGTGATCGAGACCACCCTGGAGGCGTTCCGC
TCCTGCCTGAAAAGCTGATCGTGGGGACGAGGGGCAGCCCTCTGGCATTGCGCCAGACGC
AGATCGTGCAGGAGAGGCTTAAGGGCCTTGGCATCCAGACCCAGCTGTGCCGGGTTAAGA
CCAGCGGGGACGTCTTCCTGGACAAGCCCCTCCACCAGCTCACCGGTTTTGGGGTCTTCG
TGGCTGAGATAGACGAACGCATGCTTTCCGGCAAGATCGATCTCGCTGTGCACAGCATGA
AGGACCTCCCCACCAAAAGGCCTGAGGAGCTGATAGTCTCCGCTGTCCTGAAACGCGACT
CACCATACGACGTCCTCTTATGCAGGGAGAAATCTGTCAAAAGCATCGAGGAGCTGGACC
AGGGGGCACGAGTGGGCACATCGAGCATGCGGCGGATGGCCCAGCTTCTCCGCGCCCGCC
CCGACCTGAACATTCTGAGCCTGCGGGGGAATCTTCAGACCAGGCTGAGCAAGCTGGAGC
GGGGAGACTACGATGCCATAGTCCTGGCCGAGGCCGGCCTCGAGCGCATGGGCTACCATC
CAGATTATGTGAGGCTAGATGGGGAGAGGTTCGTTCCCTCTGCCAACCAGGGGACGATAA
TCGTAGTTGCAAAGGCCGGATCAGAGGCTGAGGCCTGCTCCCGCGCTCTGGATGATGCTC
ATGCTAGATCTGAGACCATGATCGAGCGCAAGATCATGGAGACCGTGGGCGGAGGCTGTG
TGGTGCCCATGGCCGTCCATGCTTTGGTGCAAAAGGGAGAGGCGCGGGTTCTGGCTGAGG
TCTTATCCCCGGACGGCAAGAGGTTCGTCCGCCTGGAGGAGAGGATCTCTCTCGTTCAGA
ATCATCTGGCAGTGGCAGAGGATATGGGAGAGCGGCTGATGAGGATGGGAGGAAGAGAGC
TGGTGGACGAGGCGGTGAAGTTTTTGGCAATCGGTAAGGTTTATCTGGTGGGAGCGGGGC
CCGGAGACCCGGAGCTGCTGACGATTAAGGGAAGAAAGAGGCTCATGGAGGCGGACGTTG
TCCTATTCGACCGGCTGCTCGACTCCAGGATGCTGGACGGGGTAAAGGGGAGCTTATAGA
TGTGGGCAAGAACGCGGGAAGGCATAAGCTGAAGCAAGAGGAGATAAACCAGCTCCTGAT
AGAGAAAGCCAAAGAGGGCAAAATCGTTGTCCGGCTGAAGGGCGGAGACCCCTACCTCTT
CGGCCGGGGAGGCGAGGAGGCGATCGCCTGCCGGGATTGGGGAATCCCGTTTGAGGTTGT
CCCCGGCGTCACCTCGGCCATCGCCGCTCCGGAGCTGGCGGGAATTCCAGTTACTCACAG
AAAGGTGGCCTCGGCCCTGACCATAGTCACCGGCCATGAGGAGCCGGGAAAGGACTCGCC
CCTCGACTGGCGGGCCATGGCCGGGCTTGATGGAACCCTGGTTGTTCTCATGGGCGTCTC
CCGGCTGGAGGAGAACACCAATAGGCTCATAGAAGCGGGAAAGTCCCCCCAGACCCCGGC
GGCCATGGTGGAGAAGGGCGGCTGGCCGGATCAGAGGCTGATCTCGGGGACCCTGGGGGA
TATCGCCGAGAGGGCAAAGGAAGAGAATGTCCAGTCTCCGGCCATACTGGTGGTGGGAGA
CGTAGTCCGGCTGGCAGAGGTCCTCGCCCCGGAGAGGATCGCCATCCTCAGGCCGGCGGG
CCAGCAGGAGGAGTCGGTTGACCTGGCGGAGCGCTACGGATTTATTCCCCTGTCCGCTCC
GGCCATCGCCCTGGAGAGAAATCCCCTGCCCGAAGATCTGCTCGAGAGGATCGCTGCCGC
GGAATGCGTGGCCTTCACCAGCGCCAATGGGGTGCATATCGCTCTTGGGAATAAGGCCAT
ATCCAGAGCATTAGCAGCAAAGAAGATCGTCTCCATCGGCCCCAAGACGAAGCAGGCCCT
GAACGAATACGATATCCAGTCGGAGATGCCCGAAAGCTACAGCTCTGAGGGGCTGGAGAG
GATGCTCAAGGGAAGATATAAGAGCATTCTCTTCCTGCGCAGCGCCCAGGGGAGCCAGTA
TCTCTCCGATGGCCTGAGGGAGGCGGGAATCGTGGTGGATGACATTCCCCTTTATGGAGT
GGTGAATTCATCCGATCCCCGCCTGGACCGGCTGATAGAGCGGGCAGGCGAGGTGGACAT
CTTCGCCTTCACCAGCTCCTCAACAGCTCGAAATCTGCTGGAAAGAGCAAGAGCGATGGG
AAGGGAAGAACAGCTGCGAGAGGCTCTTGCCAGGGCCACAGTGGCCGCCATCGGCAAGCC
TACTGCCCAAGAGTTGTCCCGCCTGGGGGTGGCGGTGGACGTCATCCCGGAGAACTTCAC
CTTTGAGGCCATGCTGGCAGCCCTGGTCGGGAGAAAGAGATCCTCTGGCAATGCTGCAAG
CATGGCAAAGGATAGAATGGAGTTGTGAGGTTTACATGATCATATTTTCCAAAGCCCTGG
CCGACCAGGCCACGGTATGGGAGGCCCTGCGGGAATCCGAGTCCTGCCAGGACGTTCCGG
CAGATCTTCTCCGCTTCTCCGCCCAGACGAAACCGGTGGTGATGTGGAATCTGACCAGAC
GCTGCAACCTGGCCTGCAGCCATTGTTATATGGATGCCATCCCAAAGGAGGATGACGAGA
TGAGCCTTGAGGAAGGGATGCGTCTGACAGACGATCTGGCCCGGATGAAGATACCGATTC
TCATCCTCACTGGCGGCGAGCCACTGATGAGCCGCAACTTCTTCTCTATTGCCTTCCACG
CCCGGGAGGCGGGTTTGAGGACGGTCATATCCACCAATGGCACCCTGATCACCCCCGAGG
TGGCAAGGCTTTTGGCAGAGGCTAAGATTCGATACGTAGGGGTCAGCCTGGACTCCGCCC
TCCCTGCCAGCCATGACAAATTCCGGGGCGTTCCTGGGGCGTTCGACCGCGCCCTCCAGG
GATTGAGAAACGCCAGGGATGCGGGCCTGAAGACCGGCCTGAGGATAACTCTGACCCGGG
ACAACTGGCAGGATGTTCCCGCCCTCCTCAATTTGGCCTTGGAGGAGAACATCCCCCGCT
TTTGCCTCTACCATCTGGTTCCCACTGGCCGGGGGGCGGGGATATCGGATAAGGATGTGG
CTCTGAGCAGCGTCGCAGCGTCATCCGCCTGCTGGCCGAGGCAGCGGTGGGCTCAAGGAT
AAGAACATCGAGATCCTGACCACCGATTCTCCCATGGATGGGGCCTATCTCCTGGAGATC
TTGAAGGACGATCCGAGAAGGGACTATGTGAGAAAGCTCTTGACCAATGCCGGGGGCTGC
TCCGCCGGGGCTAAGGTGGCCAACATCAGCTATCAGGGAGATGTTCATCCCTGCCACTTC
ATGCCCCAGGTGGTGGTGGGCAACGTCCGGGATAGGTCCTTCCAGGACATCTGGATAGAC
CATCCAACCCCAGAGCTTTTAGCGTTGCGAGGGATCAAGTCCAATCTCAAAGGAGCATGT
GGCAGCTGCAACTACCGGGATCTGTGCGGAGGGTGCCGCCAGAAGGCATATTACTATAAT
GGCGACTTGCTGGGAGAGGATCCCACCTGCATCGTCGAGAATAAATGCGGCTGAATCGCG
ATCCTCCGGGCGGGATATCCCTGAATTGAACCGATCGGCTCAACTGATGGGATGAATTCC
GCTGCCCTCCACAACTCATTCTTTTTAGGCCGTTTTATCATCTTTTCTCTAGACCATTCC
TTCCACCGGAAGATATATTTGAGATCAGCTGCATTATGATGGATAATAGAGATAAACGGA
GGCGATAAATTGACACATCATGAAGAGAAGAAAGAGGAAAAAGAGGAGAAGGCAGCAAAG
GTTGAACCCATAAAGCCTGGCGACAAGAGGGGAGGCAAAAAGAAGGGTCTTCTCGATACC
TGCCAGTGAGCTGCTGGCTAACCTTAACTGGAATTTTTTTTGTCCTCTCGCTATTTGTTC
TGGGTGAACTTGAATCGCAAAATCTATGTGTCTTTTGTGGCGAACCGCTATGCTCTGGCC
CAACCACAGAGACGCAGAGGCCATATTCTCTGCCTGGACCTCACCCCCATAATTCAGCGA
AGGGCCATCTTTTTTTCAACGATAAAAAGATTTAACTATCTCCGTCAGCAAGAACCATAT
TGTGCGATCCATCCAGAAGACCCAGTCCAAGCCTCAGGGGGCAAAGCCGGAGAGAGGAAA
AGCAGTAGGGGCAAAGTTTCTCCTCTTGCGGCCTGCTGGCTATCCCTTGAAGAGCATATT
TCAGGAGTGTCCATCCGTTGCTGATGCCAGGCTCTTTGAGCTGTACGCCCGGGAGCAATG
GTACGGTGAGGAGGTAAAACCTGGCTGCTACCTCTTCGACCGCAGGCTCTATCCTGACTA
TGCCTTCCAGGTGGTTCGGGCCTATCCCAGGCGCTCTGTGGTCGGCTTTGAAACCACCAT
CAAGGTGGAGCAGAAAGCGGAGGTCAAGAAAGGGGTAAGCTACGACGTCTCCTTTGATGA
GGTCGTGGGTCAGGAGGAGGCCAAGCGCAAGGTGAAGATCGTGGAGAAGTACCTCTCCGA
CCCGGAGAGGTTCGGGCGCTGGGCACCGCGCAACATCCTCTTTTATGGCGTATCCGGCAC
CGGAAAGACCATGATCGCCAAAGCACTCTCTGCTAAAGCTGGTGTGCCGATGCTCGCTGT
CAAGTCCACCAGCCTGATCGGCGAGTTCGTGGGCGAGGGAGCGAGACAGATCCACAGCCT
CTATGAGAAGGCAGAGGAGATGGCACCATGCATAATCTTCATCGATGAACTGGATGCCAT
TGCCCTCGACCGGCGCTACCAGGACCTGAGAGGCGATGTCTCTGAGATGGTCAACTCTCT
GCTTACGGAGATGGATGGAATATCCAGCAGGCTGGGCATCTGCACCATCGCCGCCACCAA
TCAGATCGAGGTCTTGGACTCTTCCATTCGTTCCCGCTTTGAGGAGGAGATCGAGTTCAA
GCTGCCGGATAAAGATGAGCGCTTGCAGATTCTGGAGAAGAATGCCAGCACCCTGCCTCT
GGAGATGGTTGATGTTGACCTGAAGGAGATTGCCAGGCAGACGGATGGCTTCTCCGGGCG
AGATCTGGTGGAGAAGGTGCTGAAGGTGGCACTGCACCATGCTCTCATGGATGAATGCAA
TATATCCCAAAAGCATATCGAAGAGGCATTACCAAGAGCGCGAAAGCATTACCGACAGCC
TCCGACGGAAATGTTCTCATGAGGAAGCCCTTTTGTACTTATAAGTCCAATATGGCTTGA
GGCACATGTGGCAGGAGATTTTGGATAAGTTCAAGAGGTTTCCCGCGCAGGAGAAGGTCA
TCCGCCTCGTCCTGCAGAGGGGCTTTCAGATCAACGATCAGGCCCGGGTGGTATCGGGCC
AGATAGAGATCCCTCATGCTCAGATCGCAAAGGAGCTGGAAGTGGACAGAAGAGTGGTGG
ACACCACGGCCCAAGCCATTCGCGAGGATGAGGTCCTCTGGAAGGTCTTCAGAAATGTGC
GCTCCATGATCTATCTGGGTGAGGTGGCGCCCATCCTGGGATTGGGTGTTATCGAGATAA
CTCCCGTGAATGCCGTCAAGACAGGGCTTTTGGGCGATGTGGCCAGCGCTGTGGCCAGGA
ACGGCCTCTCCATCCGCCAGGCTGTCTCAGACGATCCATACTTCGTAGAGAGCCCAAAGC
TCACCATCATCACTGAGGGAAGATCCCAGGCGATCTTGTCATTCTGCTCAAGGAGATCGA
GGGCGTGAAAAGGGTGACCGTATATTAGACCTCATAATTTCGTTGGCCTATTACTATCAA
CAATATCGGCAATATCGTTATTACCATTATGATTATTTCAAAGGAATAATGCGACCGCTG
CACAATTAATTAAACTTAAATAGTTTAAAATACAAGTGATTTCTTGGAGCCTCCGGTGAT
ATCCCTTCATCCCTTCTCTCGAAGGCTCTAACCCCCCTATTATCGTTCTTTGATTCCTAT
TTGACAGGACTCTCAATCCCGATGCAGGCCAAAGGCTTTTTCTCCCATGCACCCTCCGCC
CATAAATGGTGGATTTATGGAAATGCTCTGGCTTACAGAGGAGGAAGTAAGGTCACTCCT
GACCATAGATGATGCGATAGCGGCAGTCCAGAGGGCCTTTCTTGATCACGGAAATGGCAG
AACTCAAATGCCTCCCAAGTCTTACCTTTACCTGCCCAAGCATAATGGCGACTTGAGATG
CATGCCCGCCTACCTTGAGGGGCAGGATCTGGCCGGGGTGAAGATAGTCAACGTCCATCC
GGGAAATCCGCAGATCGGGCTTCCTTCGGTCATGGCGCTCTTGATCTTGAACTCCCCCAG
ACCGGCGAGCCACTGGCTGTTATGGGCGCAACATATCTCACCAGCATGCGCACCGGCGCT
GCTGGTGCCGTCGCCGCCCGGCATCTGGCCAGGCAGGATTCTCGTGTGGTAGGGATGATC
GGAGCCGGGACCCAGGCGCGAACGCAGCTTCAAGGCCTCTCCCGCTACTTCCCAATCGAG
CAGGTGATGGTCTTCGATAGCTTTGAAGATCAGGCCCTGGCCTTTAAAGACGACGTCTCT
GGATTTATGAAATGCAGCTGCATTGCGGTCTCGGGACCGGAAGAGGCCTGCGAATGCGAT
ATTCTGGTTACCACCACCCCTTCACGCCGTCCAGTGGTCAGGGATGAATGGATCCAGCCC
GGGACGCACATCAACGCCATCGGGGCAGATGCCGCAGGCAAACAGGAGCTGGAATCCACT
CTCTTGAAGAGGGCCAAGATCGTGGTGGATGATATCGCCCAGGCCGTCCATTCCGGCGAG
GTCAACGTCCCCCTATCTGAGGGAATTATTCGCGAGAAGGATATCTATGCAGAGATCGGC
GAGATCTTGACTGGCAAAAACCGGACGGACCAGCAATGATGAGATCACCATCTTCGACTC
CACCGGCCTTGGGATCCAGGATGTAGCAGCAGGCCATGCGGTCTATGAGAAGGCTCTTCG
GTCTAATATAGGGAGAAGAATGAGGCTGGCATGAGAGGATTGCCCATATGATAGCACTTC
CCAACCGCTGTTATGGATATTTATTTCATGTCGCCATTAATAAAAGAGGCTGGCAGGATC
TGGCATCTTGAGGCCGAAATCTATATAAATTTTGACATAGAGGCAGGCGGTGGTTATTAT
GGCAAAGAATAAAAAGAAGAGCAAAGGTCCACAGGATCGAAACAGCAACTATCAGATGAA
GAACGGCAATCCCATCTCCAAGAATAGGGATAAAAAGGCTAGCTCCGCCAGCGCCGCGCA
GGCCAGCTCCAAATCAAGCGGGCAGAAGGGCCTCCTCTCCGGCATCTCCAAGAGCATCTC
CAGTGCCACAGGCAGTCTAACCAAGAAGCTCAAGCATTAAAATATAACATGCTGAGGCGT
GCCGGGGTGCCTCAGGCATGCTTTTTTCATCCGCCTGATGAGAAGATCGATGGATGGATC
ATCAGGTATCAAGGGGATTTCGTCAGGCCTGCTCCTTCGTCCTGCTCTCGAACTCCTGTT
GCACATCGCATCCGAGCTTTCCAATGGCATCCGAGCGGCATTGCCGGCAGTGCCTCATCT
GCTTGATGATCTTCCCCAGCTCATCCTGAATCTTTCTCTTCTCCTCCGGCGATGGGGGCT
TGATATGAGCGAACTTGTACTGGGGTATGAGGGGCATGACATTATGGATGAACACCCCCA
TGGACTTGATTTTGTGAGCGATATCGATGATATGCAAATCATTTATCCCCGGGATGATGA
CGGTATTGATCTTGACGATCTTCTTCAGCCTCACCGCTTCCTCAATCCCCTTAAGCTGCT
GATTGCATAAGAGCGTCGCCGCTTCCAGGCCCTCATATCTCTTGCCCTCATAATTGACGT
AGTCATAGATATGCTGGCCGATCTGGGGATCGATGGCATTCAGGGTGACAGTGATATTGC
ATACGCCCAGGCGATCCAGCTCCTGGATCTTATCGGGCAGGAGCAGACCGTTGGTGCTTA
GGCAGAGAATGATGTTGGGATACTTCTCTCCCACCATGCGCAGGGTCTCGAAGGTCTCCT
CATTGAACAGAGGCTCACCAGGGCCTGCCACAGCGACCACCTTGATGTAATGGTACTTCT
CCAGCACCTGATCGACCCTTTCCAGGGCCTCCTTGGGCTTTAAAACCTGGCTGGTGACCC
CGGGACGGGACTCGTTCACGCAGTCGAAGTCCCGGATACAGTATTTGCACTGGATATTGC
ATTTTGGGGCCACGGCCAGATGCATCCTGCCAAAGCTGTGACAGGCCTTCTCGCTGAAAC
AGGGATGCTCTGATATCCTCCTCAGCTGCTCCGGGTCGTAGGGGACCTCCTGTCCTCTTA
CATTGGCAACGGGATAACTCTCTTCACTCATGATCGAACTCCACGATTGTATTGCTCTTA
GTATCCTTTCCCATGGCTAAAAGACTTGCGTGCCAGAAGCGAAGTTAGACAAAGATACTT
TAAGGAGGGGAGAGAAGGCAGGGGGTATATGCCTGACAAGAGCAAGATTGTGATCTGGCC
GATATATTTCGATGCTGCCCGTTCCCGTGATGAGGGCAGAATGGTCTCCAGAGAGTACGC
CATAAATGAGCCCAACCTGGATATGATCATAACGGCATCGATAAAATCCGGGCTGAAGCC
GGAGATCGAGAGGAGAAAAAGCACCCAAAGACCTGGCACAAGCCGGAGGCAGCAGGCCGA
ATACTGGTGGCGAAGAAGGGCTCCAAATCCGCTACCTTGAAGAAGATCGCAGGATCCTTA
AAGATGAAATATAAAAAGCAGGCCACTGGCAAGCGAGGTTGAGCGGTTTATATGATCGAT
CTGCATACCCATACAACCTTCAGCGATGGCGAGCTCATACCCAGCGAGCTGGTGCGTCGG
GCAGAGGTCTTGGGCTATACCGCCATTGGCATAACCGATCATGCCGACTATACCAATATA
GAGCACATCATAAGCTGCGTCTCCAAGGCCAAGTATCTGGAAGGCATACTGGATATCAGG
ATTCTTCCCGGGGTGGAGCTGACTCATGTGCCGCCACAGAAGATAGCGCAGCTAGCGGAT
CTGGCCCGCAACCTGGGCGCGGAGATCGTGGTTGTCCACGGGGAATCTCCTGTGGAGCCC
GTCCGTCCTGGCACCAACCGGGCGGCTCTGGAGGCAGGCGTGGATATCCTTGCCCATCCT
GGGTTCATCACCTTAGAGGAGGCGGAGATGGCCAGGGACAACGACGTCTGTCTGGAGATA
ACCTCCCGCTCCGGCCATAACATAACCAACGGCCATGTGGTGCAGATGGCAATTCAGGCC
GGGGCGAAGATGGTGGTGGACACTGACGCCCATGCTCCCGAAGATCTCATCGATAGCGAA
AGGGCAATTCAGATTGCATTTGGCGCGGGACTGACTCTTGAAGAGGCCAGGGAGATCGTA
CTGCACCATGCCATTATAAGATGAGACCGCTATTGAGTGGAAGATTCGATCATAGATTAT
GCAATGGCAGGATTCTCCGGGCATCTACCAGGGGGTTGAATAGATAGACATCGTAGCGAT
TGACATATCGGGCCGGCATTCTGTAAAGGGAGGTATAAGATGGTATGTGCCGTCCTATCC
GCCCGGGTATCACCCAATTTTATCGAGAAGGTCCATTCGGTCAGGCTCGTTCCCCGCATC
GCTGAGGCTCTGGACCTCAATGTTATTGCTGACCTGATAAGCGATGCCTGCTTATGCCTC
CCGGGGACTATTGTGGCTGAGCAGGGGGACTTATACAACCTGGAGGTCTGGAGGGCACAG
AGCATCCTCGGAAGGGATTTCAAGTATCCTGAGACGATAGCAGAAAGGACCGCCATAGAG
TTGGCTCATCATATATCTCTGGCCGGTCGAAGGCTTATCGTTGAACCGGATGATGAATAA
TTAAGGAAGAATGATAATTGATCAATAAGGACGATAATTGATGGATAATGACAAGACCGC
AGTTCTTCTCATGAGGGAGAATCCTGCCAATCCAATAGATCCCTACAGGATGATAGAGCT
CCGGGGCCTGGCAAATGCCGTCGGCTATCGAGTCCTGCAAGAGATAAAGCAGCGCCGAGA
GAGGGACCACCGTTTTCAAATCGGCAGGGGAAAGATAGAGGAGGCCCTCTCCTGCCATCC
AAAAAAGCTCATCTTCTACAATCCGCTCAGCCCCACCCAGGTATTCAACATTCGTAGCGA
GTTTCCGGCCCAGGTATTGGACCGGTTCAATCTGATCCTCGAGATCTTTGCCTCCCGGGC
ATCCACCAGGGAGGCCAAGCTGCAGGTGGAGCTGGCCCGTCTGAGCTATGATGCTCCTCA
GGTGAGAAGCGAGCTTGCCCTTAAGAAGCGGGGTGAGCAGCCAGGATTCCGCGGTGCAGG
TGCTTATGAGCAGTCGATGTACCACGATATCCGGGGGAGGATGGCAAAGATCAGGGGGAG
CTTAAAGAGGTGGAGGCAATGGGCGAAGGAAGGAGAAAGAGACGCAGAGAACTGGGCTTT
GACCTCATCGCCCTGGCCGGATACACCAATGCTGGCAAGAGCACCCTGCTCAACACCCTC
ACCGGCTCTGTGGTCAATGCCCAGGATCAGCCTTTCACCACCCTCTCTCCCACCACCAGG
GCTCTTGAGATCAACGGCCGCCGAACTATGCTTACCGATACCGTGGGATTTATCGATGAT
CTGCCCCACTTCCTGATCAAAGCCTTCCAATCCACCCTTTCTGAGATCGCCCAGGCGGAT
CTGGTCCTTTTGGTTGCCGACCTGAGCGATCCATTAGAGCTTCTCAGGCGTAAGCTGGTG
GCATCTCACAAGGCCCTCTGGGACTGCCAGGTGACTGCGCCCATGATCACCGTTTTGAAC
AAGATGGACCGATTGGATGAATTCGATGCCAGGATGAGGTTTGATCAGATAAAGGATTTG
GCTCCCAATCCGGTTATGGTCTCAGCACATTCCTCTCAGGGTCAAGAGAGCCTCAAGGAA
TGCATCTATCAGCACCTGCCACCATTAAAGGAGTATCAAATCAGGCTCCCGTATACCTCC
CGCAGCTTTGGAGTGCTGTCCCGTCTCTATGGGACGGCTGAGCTTCTGGATGTGAGCTAT
GAGGATGAGCTGGTCTTGAGCCTGCAGGGGAGGGCTGAGGATGTGGCCCGGCTCAGCAAG
GCTGCAGAGGATGAACGAGCAAAGTGAGCGCAGCGAAAGCCATAGGATCAGGAGCGATGA
CGGAGATCTTGCATGAGCACTTTCGCCTCAAGGAGACGATAGTCACCATCTCTGCTCGGG
AGAAGGAGCATATGGATGCCGCCAGAGCATCGATTGCCGAGCAGCGCTGCTATCTAGAGG
AGTTCATAGAGAACGATCCATTCTTCCGCATCACCTTAGAGCCTTATGACCTTCAAGCGA
ATGATGCACCGGATATCGTCAAGCAGATGATCGAATCCAGCGCTATCATTGGCGTCGGTC
CCATGGCCTGTGTAGCAGGCGCAATTGCCGGTTTTGCTGTGCAGGCGATGATCGATGACG
GAGCGACTTATGCCATTGTAGATAACGGGGGAGATGTCTGCATCCTAAACGACGGGCCCA
TACTGGTGGGAATATACGCCGGAAGCTCTTCTATTCGGGATCTTGCCTTCCAGATCCCTG
CTCGCAATAAGCCTTTTGGCATCTGCACCAGCTCGGGAACAGTGGGCCCATCCATATCCT
TCGGCTGTGCCGATGCAGCCACCGTCATATCGGATAATCTGGCTTTAGCGGACGCTGCTG
CCACTGCCCTGGGTAATTCTGTGCAGTCAACCGGATCGCTGAAGGAGTGCTTTTCTGCCA
TCGAACGGCCGGGAATAACCGGCGCACTTGTGATCAGGGGACAGGAGATGGCGCTATGGG
GGGAACTGCCCCCATTGCTGCGCGCTCATGTTAGCGAGGAGAGGATTACAAAAGGATGAG
TTCCGTTTGCAGTCAAAAAATGCTCTTCGCTATTCAGTGCGGGTGAACTTGAATCGGAGA
AACTCTATGTCCCCGTGCCTTCTGTGGTGAACCGCTATGATCTGACCCAACCACAGAGGC
GCAGAGGAACAAAAGGCCATATCTCTGCCTGAACTCACCCCCATAATTCAGCGAAGAGCG
CTCACTTGGGGCAGAGCGAGCATATCCGCCGCGATGATTATGGGCGGCCAAGAGGGACTC
TTGCAGAGCCACAGTGCCTTATGCTATCATATTATCGTTTATGGATGGGAATTGTGCTCT
GCAGCCGCAATCCCTTATTCATTAAAAATCCGGCCGTTTTTTATGCCATCTGGATAAAAT
TAATATAATGGTATTGGGCAAAACAATTGATAAATAAGAGTCCGATTAGCTGGAAAATGG
AGGATATCATGGCCGAGACTAGAAATTTCGCCCTCAGGGACAAGAAGGGCAACGAGATCG
GGGTTTTTACGGGAAAGCAGCCCAGACAAGCAGCCTTAAAAGCAGCCAACAGAGGTCATA
AGGATATAAGGCTAAGAGAGAGGGGAACTAAGAAAGTCCATATATTTGCGGGGGAGAGGG
TTAAGGTAAAGAAACCAAAGGGCGCACCGGCATGGATGCCCAATGAGATCTGGAAGCCAA
AGGTAAAGAAGATCGGCGTGGAGAAGCTCGACGAGATCTGATGGTCCAGACTCATTTTTT
CGATCAGATCGCCTTCTGGTAGTGGCGCTCAATAATTGACCTCCCGCTCTCGGAAAGAGA
AAAGCCCATCATCTCCAGAGCCTTTTTTGCCTCTCCATCACTATGCAGTAGCACCTCCGC
CAGGTCTTGCGGCTCATCTATATCGCAGCCTGCTCGGAAGGATTCGAAGACTGAAAAATT
CAGGCATGCTTTTCGGGCGTAGGCCATATGCTCAGGAAAGCTCAGGCCATGATAGCATGT
CCGGAATTTCGGGCTGCGAATGAGGATCATATTCGTCCCTCCTCCCCGTCCCGGACAGAG
GACCACATCTCCTTGGCAGCTGAGAATCCCTCTTATTTCTTTCTCTCTCAAGAGGGGCAG
ATCGGCCATTACAATGAGAATATCCGCGGGCCAGTCGAGGTCGGCTTGATGTGATATCAG
GGAGTTGAGTGCATCGTTCAGCTCCAGCTCCGACTGCAGAATCTCGACATCTATGCCCAA
CTCCTCAGCTCTGAACTCTTGCCTGGAGAGGATGGTCGTTCTTCCCTGGCCAAAGACCGC
CGCCAGAACATCCCTGAGCATGGCAAATGCAAAGAGCCTCCGCTCTGCCGGCTTGAGAGC
TGATGAAAGCCTGGTCTTTCCTTCCCGGGCTTTGAAGGGAATGATCACATGGATCGATTG
CAGCATGTAATGCAATCTCCGAACTGTCAAAATCTCATCTATTCAATCGGGACCGGATTA
TGTCTTTCTCCTTTGCCCTGAAGAGATCATCTCCAGAGCGGGGATACTTCAGCCCCCGGA
AGACCACTGCAGGGGTCAGATCCCCAGCCTCACCCATCAACAGATTGGCAGCAGCAGCGA
TCTCATCCGCAATCGCCTCCTGGGTGATACTGAGTGCTCTTCCATGTATGTCGGCTCCAC
CGCGCCAGTCTCGCAGAGCAGCGATGCCCGACCAGCCAACAGCCACACCGGCAACGCCAT
TGCGGAATGGGCGGCCACAGGTATCGGTGATTATGACGGCACAATCCCTGCCAAGAGCCT
GACGCAGCCTCTGGGCGCTGCTGCAGGGATCTATCGGCAAGAGCAGTATCATTTCATCGC
CCACATTGGACTGATCAATCCCGGCATTAACGCCGATATGGCCAAAGTGGGTCACAGTCA
AGAGAAATGGTCGCTCGATCAATATATCGCTGGATTCTTCAAAAACTGCCTGCACAAATC
TGGGGTCCTTTCCCAGATCGCGGGCGGCCTCTATGGCGTGGCTGCTCGGTTGGTAGTCAT
CCAGATGCCTCATCCTGCCTTCTGATTTGGCCACGATGGTGCTGGCAAGGCAGATGACAT
CCCCGTCCTCGATCTCAAAGAGGGACTGGATAAGCGTTGGGATATCGTCTCCTTCTTTTA
TAATCGGCAGGCCACGGATCAGATAACCCTTTAAAGATGCTGCTGGCTCAGACATAACCT
ATCGATCCGAAACCTGTAGACTGTAATTCTCTACTGTGGCCGCGAGCCAGATGGCAATCT
GCTCAGGCGGTACAACCTGGCCTGAACCAGGAGATCGAGCAGATAAGAGTAGTTAGCAGC
GACTATTGCAGTTCGCTCGTCGCTGATCTCTATCCAGGGAAGACCACCATAACCTTCTGC
AAACTCCCTCCAGAACAAAGGAGGGAAAAATCCAGTTGATACTTATGCTCTTCTGTAAAG
GTGAGGCTGATCTTCTCCTCCATTCAGGACACCTTGCCCTTCCTCTCCACAACCTCGGCA
AAGGCCAGGGTTCCGCTGATCTTCTTGATCTTAGCTCGGACGATCTCCCCTTTTATTGCG
CTGGGCACGAAGATGAGATACTTGTCGACCTTGGCTATGCCGTCGCCCTTATTGCCCACA
GACTCAATGCGCAGCTCATAGGTCTCTCCCTCCTCGATGACGTCCTTTTGAACCGCTGTC
GTTGCCTTTCTCTTGCGCACCGGCCGATGTGCGCCGCAGGCATCGCACTTGAGGGTGAGG
ACGCGGTCGCTCTTGATGAGATGAGTATCTGGAAGCCTGCACTCTGTGCAGACGACATAC
TCCTCGAAGTAGGATTCTATCTGGCGGGCGATGGCGGTCTCGCCAAACTTTCCCTGAAAG
ATCCCCCTCTGTCCCTCGATCTTTCCGGCTGTACCCATCTCCTGGAGAAGATACTTCATA
AGGTGTTCCGGATCACGATTCAGAGTATCAGCTATAGCCCCAAAGTTCTCAAGGACGGTG
GTCTTGCCCTCATAGAATACCTTCGCAGAAGGTATCACAAACCTCTCCTTGGACTCTCTG
TTGGCGGGCATCTTCTTCATGGCCCTATCCAGGCCCGCTAAATAGTCATCCATCCAGATT
ACCTTATCAGCTCTTGACCGGATTCAACTATGATCTGAATGGGAGTGGGCAGCTTATGTC
CGGCTCTGGTCAATGCTTCTTTAGCATCGTTGAGGTACTGAGGGGGTATTCCCAGGGTGA
AGAGCTTCTGGCCGGCTTCAACTCTAGCCGCGGTCCCTACCGCTTTGCCGAAGGCCATTC
TCATGCCGCTGGATACACGGTCCGCACCTGCACCGGTGGCCTGCTTATTCTCGCGAATGA
CATGATGGGGATATGTTCTGAGCTTGAGGTGGAAGTTGGTCCTGCCCATTTGCTTCAGGA
GGTAACGGTTGGCTGCTACTCTTGCCGCTTCCAGGGCGGTGTGCCTGATCTGGCAGGGCT
CCATGACAACCAGTGTCAGCTTTAGGGGATAGTCCTCCTGCAGATTCCCCATATCATAGT
GAACTACCTTGCTTCCCGGAACGCCCCCCATGTACTTTCTGCGCGTGTAGGGACGTTCAT
GCCTTCGATACATGCTTGCTGGCTTGCGTGTCAAAACTAATTCCTCCAATAATCCTGAGG
TTGGTGCACTATTCACCTTGCTTATAAGGTTTTGGCTAAACGGTGATCGGTATGGAGTGG
GAGATCTCGCCGGCCAATGAGGTCTTCATCAGTGTGACGACCTCCTCTGGATTGTTGGCC
AGCACCCACATCAGCTTGACCAGGGCCACCTCGGGCAGCATATCGCCCCCTCAATTGCAC
CGGCATCAAGCATATCTCGACCGGTATCGTATACCCGGTCACATATCCTGCCCCGCAGGC
ACTGTGAGGTCACGACCACCGGTATATTTTCCTCCTTTGCCCTGCCAATTCCCTCTATCC
AGTCGGAGGCGACGTGACCTAAGCCAGTCCCCTCCAGGACTACTCCCCGGTAACCTTTAT
CGATATAGTAATGCAGGATCTCCGGAGAGGATCCCGGGGTGTACTTGACCAGACTGCACC
TGGGCTCAAGCCTCTCATTCAGCTCCATCTCCACCTCGCCCCGGTGGCAAAAGGGAAGAT
AGGTCTCTACCTTTCTGCTGAGGTAATCTACCCTGCCCAGAGGGTGCTGGTTGATGGTCT
GGAAGGCATCCCGACGAGAGGTATGCATCTTGCGAACCCAGTGTGCCTCGATGGATGGTG
CAGTAGTCGTCATTGGTTGTGCCGTGCATGACCACGCTGACCTCGGCGATATCGCTGGTG
GCAACGGTAGCTGCACAGACGGCATTCATGGAGGCATCGCTGCTGGGACGATCGGAGCTC
CTCTGGGAGCCGACCAGCACCACAGGAACCGGGGTCTTTAGCATGAAGGAGAGTGCGGCA
GCAGTGTACATCATGGTGTCAGTGCCGTGGGTTATGACGACTCCTTCTGCGCCCCTCTCG
ATCTCCTCTGCCACCGACCGCGCGAGGGCCGTCCAGTAGTCCGAACGCATATTCTCGCTC
AGGATCTGGTAGATCACCCGGAAGCTCGATAGTTGGCGATCTCCTCCAGCTCAGGGATGG
CGGTGATGATCTCGCCGGCGGAGAACTGGCTGGTGACTGCTCCCGTCCGGTAGTCAACCT
TGCTGGCTATTGTCCCTCCGGTTGAGAGAATGGATACCGGGGGCAGGCCAAGCTTATCCT
TGAGGGGTCTGTCCAATTGCTGGGATTTGATCTCCTTGCCTTTTTCTATGAGCTTGATGT
CGCTCTCTCTTGCCTTAAGGCCGATGTTGTAGCCGTTCTTGAGCTTTATGACCACGTGAT
CCGCACGGCGGGATGGCATGAGAACCCCCTCATAGGAGATGCCGTTCCTCTCCACCAAGA
CTCTATCTCCCAGATCCATTTCGTCCTCACCAGAATGCAAATTTGCTTCTGTCACTATTG
CTCGTATCTAAAAACGTTCCCCTTGGGAGATGGAGGCAGCGGCATGGTATCAGATAGTAA
ACTACTCCGGCCTAAAGACCGGAGCTTTCAGTAGCCCTGAAAGGACTGCCTTGATGCTTG
GAAGTCCTTCCGAGCCTCCAGGCCGGTCTACATAGCGGCCCAAGAAAGCTATATTCTTAG
CACCATTGAAATCAGCATCGCCAGACCAACCACACACAGGACACTTGAAGCTCTTGCCAT
TCCTGATTCCATGCTCACCGCACTGATGACACGTCTGGCTGGTGTATGCGGGGTCCACCA
GAACCAGAGGAACACCAGCCGCGAGAGCCTTATAGCTAAGGAACTCCTTAAGCTGGTAGA
AGGCCCAACCATTGACTTTTCGTCTATGGTTTTTTCCTGATTTCTGGTTGACGCCTTCTC
TAATTCCGGTTAGATCTTCCAGAGCTATCTTTGCAGGAATCTCCTGGGCTCTGGTCACAA
TGGCTTTGCTGATTTCGTGGTTGATCTGCCGTTGGTAGCGTGCTTCTTTGCCTGATAGTC
GTTGCTGAAGCTCTCGGCATCTTCGCCTTGAACTCCTTGTACCTTTCACGGCTTTCTGTT
GAAGAACAGCACGCATAGACGCATAATGATTCTTGATTAGCTTGATAGTCTTTCCGCCAA
ACTTCTGGCCTTCGGAGGTCACAGCTATATCAGTTATACCAAGATCGACACCTAGAACTG
TATCAACATGTATCTGCTCCGGTGCTTCGCTTTTAACCTGGATGTTGATATAGTATTCAG
ATCCTTTCTTACAAAGCGTTGCGCTTGTCGGTTTAGAATCCTTGAGTCTGGTTCGCTGAT
AGTCGCCTAGAACCAACTTGATTCGTTGTCTCGATCTAAGAAGAGTCACGCTGATTTCTT
CGTCTTTCTCTCTGAAAGCAAAGATCCTAGTATCATAATCTATACTGGTTGGTTCAAAGT
TCTTAACTGATGAATGATCCTTCATGGCAGTCTTACGGTTAGATGCAACGCGATTGATAG
CCCTGATTGCCAGATTGGCAGAAAGACCAAACTTAGCTCGAACATCTTGGTATACAATGC
CCTGAATACGGACCTTATTTCTGAGCTTAGCAGGCGTATTCTGGTTTATCCAATTGCAGG
CATCCGCAAAGGCTTTCAGAGTATCCTCCATCTCTTCGGCCTGGGAGTCTGTTGGACTTA
ACTTGCATCGGACGGTTAACACCTGCTCAGTCATCAGTAGGCAGTATAGTCACTGAGTGA
TATATAGGTTTTGGTGGGCTACTTGCGGCTTTCCTCCCCGCCCTGAAGAGCGGGGCTTCC
AGCCTGTGTTTATGTGATATGGCGCTCGAAAAGGCTTATCATATAGGGAAGAAGGATAGC
ATAAGGAGAAAACCATGCACAGATGGGATCCAGAGACCTATGAGAAGAGCCTCGTCTGCC
CAGCAGACATGGGCGCAGGAACTTTTGTCCAAGATCTCAATCAGGGGAGATGAAAGGATA
CTTGATATCGGATGCGGAGACGGCAAGATCACCGCCGAGATATCGCGCCTCGTTCCCAGG
GGGTCGGTGGTGGGGCTTGATAGCTCCCTGGAGATGCTGAACTTTGCACAATCACGCTTC
CCTGATGAGCTATGGCCAAACCTCGAGTTCCAGCACCAGGATGCCCGGGATCTGCCATAC
CATGACCAGTTTGATCTTATCCTCTCTTTTGCTGCTCTTCACTGGATTTTGGATCACAGG
CCAGTTCTGGCGGGGATCAGGCGGAGCCTGAAGAGCGAAGGCCGGGTCTTTATGCAGTTT
GGAGGAAGGGGCAATGCGGCCAGCGTCCTGGATCTTGCCGGGGAGATGATCGATGAAGAG
AAATGGTATCCTTACTTCGAAGGCTTCCAGTTTCCTTACGGCTTTTATGGACCGGAGGAG
TACCGGGCCTGGCTGGATGAATCCGGCCTGAGAGCGGTTCGGGTAGAGCTATTGCATAAG
GATATGGTCCAGAAGGACAAGGCGGGCCTGGCCTCATGGATTGAGAGCACCTGGTTGCCC
TATATCCAAAGAGTCCCGGTGGAGATGAGATCGGATTTTATTCATGAGGTGGTGGATAGA
TACATCCAGCTTCATCCTCTGGATGAGAATGGTGATGTTCATGTGGGGATGGTGAGGCTG
GAGGTAGAGGCCAGGAAAAGCGATTCCGATAATAAGCTTAATAGATCCGACTGAGAAGAA
TTTTGGGAGATAATATGATCAGCTTTATCACCAGTAACAAAGGAAAGTATGTGGAGGCCC
GGGCCATTATCGATGGTCTGGAGCAGAAGGATCTTGGCTATACTGAGATTCAAGCGGATA
CTCTGGAAGAGGTGGCGGTCTATGGCATCAACGAGATCATGGCCCGGCTAAAGGAGCCAG
CAATGCTGGAGGATGCTGGCCTTTTCATCGAGGCGCTGGGCGGCTTTCCTGGGGTCTACT
CCGCCTATGTCCAGAAGACCATTGGCAATGAGGGAATACTGCGGCTCATGGATGGGATCT
CGAATCGCAAGGCCTTCTTCAAGTCGGTGGTTGTGTATTCCGAGCCGGGGCTTGAGCCCC
GGATGTTCCAGGGGATAGTTGAGGGGCAGATCGGCCATGAGGCGCGGGGAAGCTCGGGCT
TTGGATACGACCCCATATTCTATGTGGGGAAAAGAGCTCTGGCCGAGATGGAGCTGGCGG
AGAAGAATCGAATATCTCACCGTGCTGCATCAATGCGCGCTCTTGATGAATGGCTGGAGG
GCCGCTAAATTTTTTTGGCTTAAAAAAGGAGATCGAAGTCTATGATACCGGACGGTTCTT
GCGATTTCTGCTGTCGTCTTCTTCATCTCTTTCTGCAGGCATCTGCAAAATCCGACGCCA
CAAGAGAACCAGAAATACAATTGCGCCTATCAGTGTCAGCCAGACTGACGACTTGGTTTT
ATTCACATGCATCCGCCTGGGAATCATTCCCATACATATTCGCCCTCTTGGCGACTTAAT
GGTTTCGGTTTGACGGTTTGCGATCTTATCTGTGATATCCTCTATTTTCCTTTGAATATA
CCGCCCGGATGCGATCTTATCACAATCGTCTATATCACCATATAAAGGCAATTATCGTTC
TGGTGATCTCGATAATGGATTATGCCTCTTTATCACTTCTGGCGTTGATGAGCCTGGCCG
TATGGTGGATGATTCTGATCGCATCCGGGTTGAGGCAGTCGCATAACATAGCAATGAAAT
AGCCTTCTTTTGGCGACCATCAGTTACGGGTCCTTTTTTCCAGAGCGCAGCGCGGAAGCA
TACTCGCATCTATGGTCTTGATATAAGGTGCCTGGACGGCAGAGATGTAGACCATACGCC
CTCCAACAGATATGACATGATCTGTGGGCTTGGGTGGACTGGTCTTGACGGAGAAGATCA
GAGGGCCTTCGCAGGTGGTGGCGATGCGCATATCTGTAGAGCGAGCGCGGATATAATCCT
CCATCTCCGGGGCGATCTTGATGGAAAGCGATGTAGCAGCCATTGAATCCGATATTCTCA
CTGGATGTAGAAATAGATTCTCTCGACGAAATAGGTTTATAGACCCGGTGGCCACAGTCC
TGGCGTGAGACGAAGAAAGGACAATCATAGATCCAGAGATCTTGCCCTGCAGCGTATGGA
AAGGCTCTTTGTCCTGGCAGAGGAGGCGCACCGGCTTCATCCTGAGAGAAGCAATAGGTA
TGTCCAGATCGCCCGGCGGATAAGCACTCGCACCAGGGTCAGAATGCCCCGATCTCTTAA
GAGGCTTTGCTGCCGACACTGTGGCAGCTACCTGTCCCCGGGGAACTCCAGGGTGAGGCT
ATCAGAAGGCGTTATGGTCACTACCTGCATATTCTGCAATGGTCAGATGAGGCGTCCCTA
TAAGCCCAGAAGGGAATAGGGACCAAAAAATTTGCTCGAGCTAAATCTCGTCGAAGCCTA
TATACTGCATCATCCTTTCTTTCTTATTGCCCAAAAGCTCCTTTTCGCGATTGAGTATCT
CTTCTACCAGCTCGATCACAGGCCTGCCTCCATCCCAGTTCCGGGATATGATATCGGAAG
ATCCTGTTTCCTTCATCACCTCATATGCGACGAAGGCGCATAGATAGATATCATCGACAT
ATCCTACCGGGCCGAACTTATCTTCGGGAATTATGTCCTCGGGCAGAATGAAGTATGCGA
TGGCGGCAATAATCTGCGGCGACATGGATTTGGGAAGATCTTTATCATCTAGCAGCCTGG
TCATCATTCTATAAAAGGCCGGAGCTTGATGAATGATATCGGAAAATTCTCCTTCGTATC
CGGATATATCCTTTTCCAGCATTACATCGAATCTCTTCAAATAATGAACCTCCTCCACTC
CTCTGCCAGGATCCCCAGAGCGATAAACCTGGCCTCGTTATATATGGTGATATGAAGGGG
GAATTAATTAACTTTTGGGCTGGAGAATATTCATTCTATCCATGAAGATGGATCAGATCA
AGAGAGAATAGTAGAATGCGGGATATAGATAGAATAGGTAGAGATATATCTCCAGAATGA
AAGATGGCTGTTCATGAAGCTCGCATTGACCCTATTAGCTCTTCTGGCAGCGACAAGCAT
TCCCTCGGCGGCGGAAGAGCATACGGCGGAATACTGGTCGAGCCTTGGAGATCAGCAATT
GTATAACGGCAGCATAGAAGAGGCCGCAAGAAGCTATGATGAGGCCCTGGAGTTGGACCC
CGGCAATGTTAACCTTTGGAACCGCAAGGGATATGCATTTGGCATCTTGGGTCGTTATGA
GGATGCAATAGCAAGTTTCGAAAAGGCTCTGGCGATAAACTCCACGAATGTCGAGGCTTT
GAACTGGAAGGGCCTTGCCCTCTACAGAGGATTAGACAGGCATGATGAGGCTATAGCCTG
CTTTGACAAAGTATTGGGGCTGAATGCTTCAGACTCTGAAGCCTGGAATGGAAAGGGCAT
GGCTTTGGCTGATAAAGGCGATCTCTCCGGATCGCTGGTCTGTCTTCAGATGGCAAGCAA
ACTCGATCCTCTGAATCCAGGTGCCTGGAATAATGAGGGGGTAGTCCTGCGGGAGCAGGA
AAGTACCAGGAAGCGCTGGAACGCTTCGATAAAGCCCTGCTTCTTGACCCTAACAACCAG
GCGGCTCAGACGAACCGGAATAACACCCTGCAAGATATGAATCGGATCGTTCAGCTGGGA
ACGGGCAGGGCATAAGCAGCACTCTATTCAGAGCAACAGCTTGAAATGCGAATACGTCAA
TTACCGAAATGGTGACCGATGGATGTGGATGAAGCTGATTTGTCTGGTGATCATTTTTAT
GGCCATTCCCGGCATTAAGGGTGAGATACCTCTGGCCTATACACCAGCCGCTATCAGTGG
CGGCCAGAACGATATGCTCACTGTCAAAAACTATGATACCGGTGCAGTCATGACCGAATC
ATACACCGATGTAGAGCACTTGAATAGAGATACTCAGGTTCGAACGGGGGCCTATGCAAA
TTCCGCAGACGCCGCATCGCCGAGAGGAGGCCTGGAGGCGAGCATCAGCTCCAATGTCAT
AGGCAATGCTCATATCGCCTGGCAGTCCGTCGACCCTGGCGTCACCGCAAAAGGCCGCCA
TCCTCTCATCGGCCGCAGCGTTGAGGATCTGACCGGTGTATTCTCCATCGAGAAGTTGAT
CCAGCTGTGGTCTGACAGCCAGTCCGGCGAGATCTGCGTGGACTGGCTGCCTTGTTCCTG
ATTTATTCCAGCCTAATCCCATGCCACCCGTTGGATATTATCCAGTCACCCGCTTTTTAG
GATCCTGTTTTGGATCCATCTTGATCTCCACCACCAGGTCGTTATAGTCGGTGTCCTTCA
GACCGTAAAGGTCCTCCCAGCGAAGCTGGCATTTATTCGATCCGAGCTTCAGCCGAAGGA
CGTGCGATTTCCCGTCCTCATTGAGGCCGCTGTCTGTGTAGAAGAAGGCCCCATCCTGGG
TCTGCAGAGCGAAGATCAGCCTGGTTCCTGTCGGATAGTCTCCTACCTCAAAGCTCTTGC
CCACGTTTCCCTGAATGGAGTCGAAGATCAGCTTCTTCTCGGGCTTATAGAGCCAGAACT
GGTTATGATTGGGCGTATTCTTGCTGACCAGTCTGGCCACCACGTGGCTGTCTTTCTCCA
AAATCACATCCTCTCGGACGATGGGTGCCACTATTATCTCTGCTGTGAGATCCTTGTAGC
TTTTGAGGCGCATCCCATAGGATTTCTCCCAGCGAAGCTCCCATTTGTTGTATCCAGTGG
GGAGCTTTCTCACGTGGCTCAAGAAATCTGGGTTTTTCACCTGATCGGTGTAGTAGGTGT
AACCCTCAAGTGTCTTGAAGGCGAATGTGAGGCTGGCGCCTTCGGGATACTTTCCCAGGT
CTATTGCCTTTCCCATGGGGCTATCCAGGGTGAAGATCAACCTATTCTCCGGAGAACTCA
GCCTGAACTCCTCTTTGGTGGCGGCATGCCTTTGTTTAAGGGTGGCAAAGACCCTTCCCT
CTTTGGGCATCACCAGATCCTCGCTGGTGGCGCTAATGATCTCAATCTCCATGCTCACAT
CGTTGTAGTCCTTCTCCCCCAGGCCGTAGAGGTCCTCCCAATTAAGCTGCCATTTGTAGG
TTCCAATGCCGGTTTTGTTAACATGGTCGCAGACGTCGTCGTTTAAGAGCTGGTCGCTGT
AGAAGATATGCCCCGCTGAAGTCTTCAGGGCAAATGTGAGCCGGGTTCCGGCGGGAAAGG
CTCCCAGATCATGGATCTTGCCCAGATCGGAGTCAACCGCCCGGAAGATCAGTTTCTCCT
CAGGACGGTATAGCCAGATCTCATCCTCCAGAGTGGTGCTCTTGCCGGTAAAGCGCACAA
TAACCCTTCCTGATTTTGGCATGATCAGGTCATCGTCTGCTGTGAACTGAACTCCATAGA
AAGCGAACTGGCTTCCCATTCCGCATTCTCCGTAGGCGATCTTGAACCAGCCGCTTTCTC
CCCAGCCCTGTCCCCAGCTGTTCTTGCAGATCCAGCAGCCTTTGGCATCATCGAAGCCCA
CAACGCATACTGCGTGGTCGCCCATATATCCGCCGTATGCAGTCTTATAGACTCCTTTCT
CATAATAGAAGAAATCCTCATAAACGCTCAGCCCGCCGATGAGTGGACCGCGCTGGCTGA
GCCACTCCTTGGCCTGGGAGCTGTTGGTTATGGTCGTCCAGCTCTCTATCTTGACCACGC
GTTTGTCTCTGTCCGGGCAGCTGCCGGTCTTATCCCCCTGATAAGGATTGCATGCCTCGT
CAGGAACTCCACTGGACTGAGCAAATCTCAGAGCGGGAGTGAAATACCAGCCCCGTCCAC
AGCAGTCGCCGCAGCCCCTGAAGAAAAGATCTGCCTCGGAAAGGTCGGGATCGAGGGATG
GGTCTCTCTTGAAGATCTCCAAATTGGACTCAATGGCCGCCACAGTGGCAAAGGCAACGC
AAGAGCCGCACTGCCTCTGATCCTTTATCGGCGTCGTCCAGTCGTTGCCGGACACGTCTC
TCCAGTCCCACTGGGTGGGATATATGGATACAGATCCCGATTTTGCCGCAAGAGATCTAT
CCCTTTCCGCCATCTGCAGGATCATCGCTTTCTCATCCTCCGGGACCACTAGCCCCAGGT
AGTGCATCTTCTCGTCTGTGGCCAGTTCTGATACGGCTGTCTCCCCCGCGGTCCAGGTCA
GGTTCATCCCTTTGATCCTGCTTCGAATCTCCTTGATCTCATCCATTCCCAAGCTTAATA
ACCCCCTTGATATATTTGAGGCAAATACTGAGGTAAACTTATGTTTTTTAAAAATAATCT
CATAGTTAATTATGTTTGCGGATGATGCGATAGGATTGGCACAGGCAATTGAGATGAAGG
GGTGATGAAAAATCAAAGCGAAATGCCGATGATATGCAAATGATATGCATTGTGAATATA
ATAAATAAGAATGTCCGTGAAATCCGGTCATAGTCCCATATAGATTTGGGGAAGAAAGCT
ATTAATAACTCTCAAACTCAATCATTCTGGAGGCTCAGTTCCATGGAGATCGTGGTGAAG
AGGTCTGCGCGACGGAAGAAGACCATTCAGGCCCGGATGGTGGCGGGAAAGATGGAGGTC
TTGGCTCCTGCATCCATCTCAGATGCCGCCCTTCGGGCCCATATAGAGAAGCTTCAAATC
AGGCTGGAGAAACGGATCTACCCCAAGGACGACCTCCATTTAAGCCAGAGGGCGGCAGCC
CTAAATGAGAGATATTTCCGGGGAAGCCTGTCTTGGAATAGCATTCAATATTCCTCCCGC
CAGGAGCACCGGCGTGGCTCGTGCAACTGTGCCGCCCGGACCATTCTCATAAGCGACCGT
CTGGCAAGCCTTCCTCAATGGGTGGAGGATTATGTTATAGTGCATGAGACTCGCCCACCT
CATCGAGCCGAATCATGGCAAGAGGTTCAAGGCCCTGGTGAATAGGTATCCTTTGGCAGA
GAGGGCAATCGGATTTCTGATGGCATCCGAGACGCTGGAGGCAAAAGGTGTCTAGGGATG
CATTCCATTGACCCATTCCAGGCTCATTTCCTTCCATCCAGGTAGCTGCTCAAGAGGCAT
AAGGAATCCTCTGGGCCGATCTGCTCGAACTTCTCGCAGGGAGTGTCTCTATAACAGGGC
AGATGATGGATGGTGCAGGTTGCGATCTTTTCCTCTGGTCCGGATTTATTGGCAAAGTGG
GGGCACATCTGCCCCGCAGGCTTGTGGATCATGGCCTCAGGATCGTTCTTATTCATGTTT
CCGTCGGGAAGAATTGACCGGGGATTGACGACGAAGATGTCCAGATGGAGGCAGCACCGT
CCGCAGCGTTTGCATATCATGATATGCACCCCTGATGGTCCGGTCCATATTTATTGATTA
GCATTGCGATTGCCAAAATGAGGGTTATCAATAGTAATAGACTTAAGGATTCAATGCCAA
TAGCTTGATTGAGGAGGCTATAAGGCATGAAGATACTGAGTTACTCTGGCAGATGGCTTC
GAGGAGATCGAGGCCATCAACGTCATTGATATCTTGAGACGCGCGGGAATAGATGTGGTA
ACCGCTGGGTTGAAGGATGGATTGGTAGAGGGATCTCATGGGGTACGGGTGATGCCTGAT
ACCAGCCTGGGCAGGATCAATCATAAAGATCTGGACGGCCTGGTCCTTCCTGGAGGAGCG
CCCGGCTTCATCAACCTGGGAAAGGATGAACGGATATTGAATATGATCAGGGAGCTGAAT
CAGGCGAACAAGTATGTGGCAGCTATATGCGGAGCGCCATCGGTCCTGATTAAAGCGGGA
GTCTTGCAGGGCCGGAAGGCCACTGTGCATCCTTCTGGGGAGGAGGAGGTAAGGTCGTGC
GCCCAGTTCTCCAGTGATCGGGTGGTGGTTGATGGAAATATCATAACCAGCCGCACTCCG
GGAACGGCGATGGAGTTCGCCTTGAAGCTGGTAGAGGTATTCGTGGGTAAGAAGAAGATG
GAGCAGGTCAAGGCTCAGACTCTGGCGATATGCAAAGGGGATTGAAATGAACAGGTGCGA
TCATACAAAAGAATGCATTGATAAATATTGCATTAGGGAGAGAAATGCCATATAGATACA
ATTTTCGAAAAGTTTATCTCCTTTAAGATCACATAAAGGGCCATGAAATGCTTTTGGAGC
TTACTGCTCCTCCTCTTTATTCTAGCTCACAGCGTACAAGGGCAGCAAACGGCAGAAGAA
TGGACCAACAAAGGCCTTGACTATGCCATTGAGGGCAAATATGTGCAAGCCATACAATGC
TATGACGAGGCAATCAGAATCAACCCGGACTTGGCCATGGCCTGGAACAATAAAGGCGTA
GCTTACCATTTGCAGGGCAACCACAGTGAAGCCATTAGATTCCTCGACGAGGCTATCAGG
ATCAATCCGGACTTCGGCATGGCCTGGAACAATAAAGGAAATGCTTACGCCAACCTGGGC
AACTTTACTGAAGCCATCCACTGCTATGACCTGGCCATCGGGCTGGATCCAGACGACGCT
CTGGCCTGGAACAACAAAGGCAGAGCTTCCGGAGAGCAAGGCAACTATACAGAAGCCATC
CGTTGCTATGACGAGGCAATCAGGATCAATCCGGACTATGCTTTGGCCTGGTACAACAAA
GGTGAAGCTCTCAGAGCAACCGGCGACAGCGTCAACGCAGATGCCGCTTTCGCCAGGGCA
AGGGAGCTGGGGAGGATGGCCAGCGCGGCTTTTCAGGAGACGTAGTCATCGCCAACTGCA
TCTGGCAGAAAGGCCGGGTCATCTTCGATGTGGCCGACGGCCTGTCGGAGGCAGTCCAGG
AGCGTATCCCCATCATCCTCCGAGAAGAGGCTATTTTTTCGCCTTAAGGCAATCCTTTAA
TATTTTGGCGCTTATATGATAAAAGATGGTGGAGTGAAAATAATATGAACGAAGAAAGAA
CAAGAGCGATACTGGCCGCGTCAATGGCAGCCACATTCAAGCCGGACTACATGACCAACG
ACAAGATCGAAGCGGCAACCAAGGGTCATGGATCTTTGGTGATACCTGCGTTTTGTGCGG
CTAACTCACTGGCTGAGGATACCTTTGGGGGGATGAGTTCTCCCGAGATGAGGCTTATGA
GCGGAATTACCATGATTGATGCATCTTTGCCTCATATTCCCCTCGATCTGGTCATTGAAA
AGGCCGTAAAAGAGACAATGCAAGCAGGGGCATCACCGGAGAACGCCGCGCTGCTGGTGG
CCTCGCTGGCCTATTTCTGCGGAACATGCGCGCGAGCAGGAGTGCCCATGGGCAACAGGA
AGCTAGGAGCGATAGCCAGGATGCACTCGGGCGCTGCCAGGACCAGCGCAATCGCCCTTG
TCACCTCCAAGTTCACTCATAGAGTTCCCGCATTCCCAGCTTACATGGCCGTGTATGAGC
AGCTTATGGACAAAAAGCTGACAAGTGTCGATGGATCGATCCTGCCTCCATTCATCGCTG
GCGGAGCTATCTACGGTCACAGCTCTCTTGGAGAGGACTATAATTTTCCAGAGCTAGCAC
GAAATGCTGCCAAGATCGGAACCGAGGCCATGATGAAGAGCATGAATGGCGCTGGAATAT
CAGCATACCCTCTATGGCCTGCATTCATCGGTGCCACAGTGGCCATGGAGCTGGTCCATC
CCGACGCATTCCTCGGCGAGGAGTTTGGCGCCTTTGGAAGCGTGGACTCGGCTTATCTGG
CAGGCAAGGGTGCAATTGAGGCTGCCAAGCTTCCTGAAAAGCTGCATGTCCGCGGGTCTA
AAGACGAGTTTGATACTGCAAGGGTCATTGGAGATTTCGGTCTCATACTAAAGGATATCG
GCGGCCCTTCAGTTATCGGCTCTATGGCCTTAAACGAGATATTTGCTGGATTTGAGGAAT
CTCCTGTAATCGGAGCAGGTTTCTCTGGAGGGCCGGTAAATCCACCTCTGGGTCATCTCT
GCGGAGATGTCCTTCCTACCCTGCGATTGTTGATGAAATTCGACGGAGACGTCTTCCAGG
TGGCTGAGAAGATCAAGGATTACAAGATGAGGTCCTTCATTGATCCAGAGATGTCGTTGT
GCGCCTTGAACACAATCACTCGAAAGGCAGAGGAGGTCAGCCGCGGACCCGTGAGCCGGG
CCTGCATTCTCGCCAGCGAGGATGTGCGGGACCGCGCCATTTACCGGAGAGCGATGGATG
CCTATGACCTGATCAAGTCCGGAAAGAAGGTCGAGGATGTGGCCAGAATTCTGGACGATA
AGCGCAAAGCCTATGTTGAGGAAAGGGGCTCGACAGTTCTCTCTGGGTTCACAGGCAAGA
AGATAAGCCTCCAGTTCACTGCTCTTCGGCCTCAGGCGCGCAGAACGGACAAGTTCACCG
ACAAGTTCTGGGGATTCGACTCCTACATATCCTATGACGTGCAGATAGATGGCAAGAAAT
ACCATATCGAGGACCTGTCGGCCAAGACGGTTCCGGAGTTTGCCCTCGAGGGAAAGGGGA
GAGATGACCCGGATATGGGAACTGCCATATTCGCAGGCGCTGTGCTGGCACAGGAATTGC
AGTACATTGGCCACACGATCATCAACATCACAGTACCTGCTGCAATAGCCGCCGTCTTGG
GAGAGGACGAAAAGGCGGCCTCCAAGATGGCAGAGAGCGGGGCTTATCTAACAAGAGCCA
TCCCAGGAGCACGTAAGAACGCTCTCGAAGTGGCCCGTATTGCCCGCAGGATCTACAGCA
GCCTGACTGCGCCAGCCGAGGGGATGCCCTAAAATTGAAAACTTTAGTCATAGATTCGAG
GGTTGCTGGAATATCCAGTGAGATGCTTCTTTCCTCACTGGTGGATCTAATACGGTCTCC
AGCCACCCTGGAGCCTTTAGCCAAAGCAATAGGAGAGCTGCCAAATTGCACAGCTTTCTC
CTATAAATTCGAAAAAAACTGCTCTTGCGGGATCTCTGCCAAAAAGATAGATGTCGTGCT
AATGGAAGAGAGATTTCGCAGCGGAATTGTGCTGGTTGCATCTGCTCGCAAACTGATGGA
AGAGCTGAATCTGTCCAGGGAGGCCTCAGGCCTTGTCGTGTCTGTGCTAGAGGACCTGAT
CGCGGCCGGAGAGCGGGTGCACCGCCATAGCTTCTCCAGCTGCAGGGTTGCATCGCTGAA
AACGCTCTTCGAGGTTCTTGGATCGGCCTACATCCTCGATAAAGAGGGATTCTTGGAGGG
AACCATCTATGCCACTCCGCCGGCCCTTGGTTCCAGTGCAGTCGGAATAGACGGCATCCA
GATAGGAGGTCCCGCGCCTGCAACTCTAGAAATCCTGTGCAAGCATCAAATGGCTTATTC
CTCGTTGCCGGTGGACAGTGAGCTGACAACGTCCACCGGCGCCGCGCTCCTGGCCAATCT
TGCGGACTATATTGTGGATTTCTATCCGGCCATGAAACCAATCGCTGTGGGCTACGGTGC
CGGAACTAGCGATCTGAATGGAAGGCCCAATGTTCTGAGAATCCTTGAAGGAGAGAGCTT
TCGAGCGACAAGGGAGAGCATAATCCTCCTTGAGACAAATATCGACGATCTATCCGGGGA
GACGGTGGGCTATGTCATGCAAAGATTGTTTAAAGAGGGTGCAGTTGACGTTTTCGTGAC
CCCAGCCCAAGGCAAGAAGAACCGGCCTGTAAGCATCATCTCAGTGATCACCGATCACAG
TGCTTGTGACAGGATGATAAGGGTTCTCATGGAAGAGACTGGGACACTGGGGGTGCGAGT
GCAAGAGGTTCCGCGAGTTGTAGCTGATAGGGAGCGAGTGCCGCGTCAGTTCTCAATTCA
GGGCAAGATCTTCGAGGTTAGGGTCAAGACGTCATATGTTGATGGAAAGATAATAAGCAT
AAAGCCTGAGTACGAGGATCTGAAAAAGATGGCTGAATGCCTGAACATTCCTTTGAACCA
TGTGACGGAAGCCGTCAAGAGGGAACTGCCCGGGCTGGCTCGCCTTGATGATGCCTAAGG
GTGGACCTTGGGCCGAATGCACTAAATATTTTTCCAGCAGGCCTTGGCGATGACCATCGC
CTCGATCGGGTACTCAAGACGCTTTGCCCAGTTGTAACCTAACCTCCCGAAAAGTTCAGG
CGCACAGGTTTAGCGCCTGAAGTATTTCCCTCTGTTTTTTTGTCATTTCGGTGACTAATA
TCTGTCCGTCCGCCAAAGTGATTTTTCTCAATTTCTCCAATTGCAGAAGCAAGAGTTCAA
CAGAATACTTATCCAGTAGCTTCGCTTCTCTCATCATATTGATCAACCTCGTCCTAATGA
TTAGACTCAGGAAAGCGACGAAGATGAAGCCTCTTGTTGTCTTTTCACTATGAGTATTCA
GCGGAAGGATATCGATTTCGTTCTTCAGAGCCTTAAAGCTTTTTTCGATTTCATCGCGCT
CCCGATAAAGAGAAAGACAATTTAGCCAGTCGAAGTCCCCTGAGTAGAACAGGATATACT
TACCCATTTTATTCATTCTTTGAGTCACAGCATTCTGTTTAATCGAAACATCAAAGCGAT
TATCTACCACATTCCATTCAAAGAAGTTTCCGAATCCTCGCGCTTTCTCTTTAAAAGCCA
CTTGAGGACTGCTATTCTTCTTCAAGCGAACCTTGAGCAGCTCTTCTCGAATATCGTACA
ACCTGCTAAGAAGGGTCTGCTTCTCGTTTTGCTCCAATTTAGGATCATAATACACGTACC
CGCGGACTTCCATATTATCAATATTATATGTCATTGGCTTAGCAAAAATTGGCTCGTTGT
TAAACTTATGCAGGTATTTTACGTCATCGATGTCCTTTTGCGCTTCGGTCATTAGTTGCT
TCAGATCATTCAACTGCAACTTAGCAGCCATGACAAACGAAATTTTATTGTCCAACAACT
CACAGAGATTGCCCAAGCTAAAGAATCCCCGATCCATCACAGCAACATAGTTTTGGACTC
CGTGAGCCTTAATCTTTTTCAAAGTGCCGGAAAGCGTACTGACATCAGAAATGCTTCCAG
GGAAGATGTCATACATCACAGGGATTCCTTTGTCCTTATCCATAATCAAGGACATATTAA
TTTGCGGAAGATCCACTCCATCGCGATTATATCCGTACTCAAGAAGGTTGATAAGTTGAG
AGTAACTTGATAGGCTTGTAATATCGTAAATGAGAGTGCTTTTGGTGCTGGTTCCTTCAA
TCAGTTGGGACATAAAGCGGTCAGGGATATTGCTTTCACCCACCCGGCAGAGAAGTTCAC
TTACTCGCTGGCTGGCAAGGTCGATTTGAGGAGATTCAAGAGCAAGAGCGGTCCCTTCGA
ACCATGAATCGACGTTCTTCATTGCCGTAGGTCTTATGATTCGGTTGAATACCAATGCGC
GAATCATGGACGCCTCGGTTGAGGGTAATAGGTTCTCTAGATAGCGATCTAAGTTAAGTT
CTTCCATTATTGACTGGTGCACAAGTATAGAACCATAATCAAAAGATGACTTGACTTCTG
CAGTTTTCTTCTTTGTCTTCTCTTTGATCTCAGATGGAGCGGAACGCATCCGGACCGGCT
GGCCATCGACGTTTCTGCCTAAATATTTTGATCTATGTCTGATCTGCTTCTTCTCCTTAT
CATAATAGGGTGTTTCTTCATACCAATATTCGATACCATTTTTCACTTTGATTCTTCTAG
TGGGTTTCATTATGTGCCCCAATATAAGTAGGCGCATAAAGTATAAATACCTTTCGCCAC
GCAAGGCTAATATGAGTTATTTCTCAAAATAGAGGCTTCATAATTGATATTGATCGGTTT
ATGCTCCTATTTGATCCGGGAGGTTAGGTTGTAAGGAATCTAGGGCAGAGCATAGACCCG
TCCATTTTTCATCGCTGAAAGCTCCTGTAGATTCTGGTAGTAGGGAGCGGTGTACAGCTC
GCTTGCCGGGTGATAGCCCTGTGCCGTCGGGAGGACAATGACATCCGGGTCCATTGTCAG
AATTTGCCCCGTGGCGACTACAACGAAGGCACCTGTCCCCTCGTATGCGTTCTTGGCATT
TGCTGTATCCTCGATGAAGTACGACTCGATGGTATCGAGGCCCCAGGCCATGCCAGCACC
TCCTCCTTCCCTTGCTCTAGGCGAGAGCCCCAGCTGCATCATACGAACCTTTTCCTCCAC
TGGGACATCTTTGGTACGACTGCGTATCTCATCGATTTGCGATTCCAGGTAAGAGGCGAT
ATCATCAGCATCCTTCTCTCGAGAAAAGACCTCACCCACCAGCCGGATCTCATCTCCGAT
GCGATCCACAATTGGCTGCTCCTGAAATAGCGGGCCGACCAGTATTACCAGCGGAATTCC
GAGCGATTGAATCGATGCAATGGTCTTCTCGATCTTCTCATCAGATCCTGCAGAAAACGC
CCGTGACCCCCGGAGGAAAACTACATCTGCTTACAGGGAGGCAAGCGTCTCGTAGTTGAC
AGCAGTTGCGCCTTAGACCAAAACCGGGAGTTTGGCTAACTCCGGCATGAGGTATTTAAC
AGGATTCATGCCGTTCTTGAATTCGTAGCTGCTGCCGTCTACCGTCTCGAAGGAATAATC
GTAGTCGTTCTTGCAGCAGGGAGCGCCCAGAGCTACAATCTTGTCCTGTATCCCCAGCCG
ATACATGATGCCCTCGACAAAACCATCATCGATGGCGACTACTCGCTCGATATTCGATGG
AACTTCGACACTCAGTCCAAGCATATCGGTTACGGTTTTGTGCTCTTCTGCCGAGATGGG
CACCGCCAATGAAAAGCCCATTGTCACCAGAAGAAGCAAAAAAAATTGTGTCTTTCTGTT
CTTGATCATCATTCAATCCTCCGTCGTCCAGTCCATCCACTGGGCCGATCGCAGCTTTTC
AGCCGTCTCCCGGTCAACTCCGTAGACATTCTTGTAGAAGTCCAGCAGCCACTGGGCCAG
GTCTATGTCCTGGAATTGGTCCGGATAGGCAGCCTTGGCTATGACCATCACGTCGATAGG
ATACTCCAACCGCTTGGCGCAGTTGCACGGAGACCAGGGGAGAGCGGTCACGTTCCTGTC
CTTTACCGCCCTCATCTCCTGCAGGTTCTGGTAGTACGGAGCCTCGTAGAGCTCTCGCGG
CGGATGATATCCAGATGCTGTGCAGAGCACGATGGCATCAGGATCCAGGGCCAAAAGCTG
CTCGGCGTTAAGGGTCTTGAAGTAACCGGGGTCATGGTAGGCATTTTCAGCGTGAACCAG
ATTTTCAATGAAATAGGACTCTATAGTATCCAGGCCGAAGACCTGTCCTGCACCGCCCTC
TTTCCGGGCAGAGGGAGACAGCCCCAGGATGAGTACTTTTGGCTTTTGCTCTTCTGAGAC
ATCTTCAGTCCTCTGACTTACCAGATCCACCTGGACCTCCAGGTATTCTGCCAGCTCATC
TGCCTCCGCCTCCTTGCCAAAAACGCTGCCGATGATTCTGATTTCGTCGGATATGGTAGA
AATATCCTTGTTTTGCTCCTCATTGAAGTTGTGAGCGTATAGCACCACCAGAGGTATTCG
CAGTGCTTCGAAGCTGGATATGGTCTTTTGGGCGGTCTCATCGTTGTACCTTAAGGAGCA
GTCGCCGGCTCTCAGGATAACAACATCCGGTTCCAGCTCGGCGATGGCCTCGAAGTTGGG
CGCCGCGTCGCCATTGGCCACAATTGGAAGCTCTCTTAAATGGGGATAGAGGAGGCTGAC
CGGATTTGCTCCATCCTGGTAGATGATGGGCTCGCCTTTTACGCTCTCGTAGGTGTAATT
CCAGATTTTGGGAAGACAGGTGGAGCCAATGCCCACAATCTTATCCTCCTCTCCCAGGAC
CAACATCGTTCCTTCAATCAGGCCGTCGCTGATGGTCACTACACGATCGATATCGGCCGG
GACGTCTACTGCCACGCCACGGCTGTCTGTTACCTCTCTTGTTTCTTCCGCGGCCCCCTG
TAAACAGAGGACAATCATCAAGAGGGCTAAAGCCCAAAACTTATGCTTGCTCAATTTATC
ACCACCAAAGATTGGATTCAGCTAATTCTTCTCCCACCAGAGCATCATATTGGTCGCACG
ATATGGCAAAATCCACTGGCCATTGCGCTCTTCTAGAATCTGTGGAAGAACATCTTTTAG
CACTGATCGTTGAGTCGAGGATAGAGCATTGAACTTTCCAGCGAAGTAATCTGCAGCCCC
GTCCAGGGAGGTGAAGCGGTGGAGCATCTCAAAGCGGAAGACCCGGATATTGGGATAGAT
GCCCATCTGGTAAAGCACATTGAAGATTATGTCGCTTTTAGGCATGGTTTGATAGTCGCT
CTTTCCAAATAGTGCAGCGCTGAGCTTTCTGTAATCTGCATCCCAGGAAGGCTCTCCCGC
AAACCACATCAGACAAATGTACCTCGACGAGGCCTCAATCATCTTTGAAACGGCCTCTCG
AAGATCCAGAAATCCCAGGGAGAAAGATGCCACGACCAGCTCGTATTTCATTAACAGATC
AGTCGGGATTTCAACATCTTCCCACCGTTTCTGAATGCAATCGATGTTTTCGATCTTATG
CCTCTTGAGATCATCGTTCAATACCTCTAGCATCTGTGCTGACGGCTCTACCGCTGTAAC
CCTGGAAGCAATCCTGGAGAACGGTATAGCAAGCCTTCCAGTGCCTGCTCCGATGTCTAG
AACTGCAAACGGAGAAGATAGAGCCATGATGTCCCTGAATGGCGCGATCGACTGCAGATC
CTCCTCCTCAAGCATCCGGCCGTAATTGCTGGCCTCATGCTTATTGCTCCAGTTGTCCAC
ACAGTCCCTTCCTCTACCCGATTCTATGGACTTGGCCATTCTCTCTTTCCATACTTCATT
CCAATCCAATGATGTAATCATACAGCCCTCTCCCAGAACATTTGGTTCGAGACCTGGCTC
TACTCCGCCGTCCAGTCCATCCATTGAGCGGAGCGCAGACCTTCAGCCGTCTCACGATCT
ACGCCGTAAACATTCTGATAGAACTCCAGCAGCCACTCTCCGAGATCGATGTCCTTAAAG
CGATCAGGGTATGCGGCCTTGGCCATCACCATCACATCGATTGGATACTCCAGCCGCTTA
TCGCAGTTGCAGGGCGACCAGGGGAGTGCCATAACCCTTTTGTTCTTAATCGCATCCAGC
TCCTGTAGGTTCTGATAATAGGGCGCTTCATAAATCTCTCTCGGGGGATGATAGCCAAAA
TCCGTGGGCAGCACAATTGCATCAGGATTAATGGCCAGCACACGCTCTGCATTCACTACC
TCGGTCGAGACCTGCTCATGGAATGCGTTGCGAGCGTTTACGATATTTTCCAAGAAATAT
GATTCAATGGTGTTCAGTCCCCAAGCATCCCCAGCAGCACCCTTACCTCTGGTTTGAGGC
GATAGCCCAAACAAGAGCATGCTCGGCTTTTCGCTGTTCGGGATATCTCTTGTTCTCTCC
CTTACTGTATCGACCTCGCTTTCAAGATATCTTGCAAGTTTATCTGCTTGGTCTTCCTTG
CCGAATACCTGACCGACGATCCTAAGTTCTTCAGACAGCTTATCCAGGCTGGGCTTCTCG
CAGGTGTTGGGACCATAGGTGACCACCAGGGGAATTCCAAGAGACTCTATGGAATCGATG
GCCTTTTTCATGCCGTCTTTATCCTTCCAGAATGTGCAATCACCGGCCCTTACGATGATG
ACATCGGGTTTCAGGCCTGCAAGAACCTCGTAATTGGGGGCCACACCGCTTTTAGCAACC
AGGGGCAGATCTTTGATCTTTGGATTTAGATAATTGACAACATTCATCCCATCATGGTAG
CTGAAGTTTCCGCCATTCACAGTAGGATAATCGATCTGCCAGACTTTAGGCAGACATTCG
GACCCGAGGCCAACCAGCTTATCTTGCACACCCAAGACAGTCATCACTTCCTCCACCAAT
CCATCGCTGATGGTCACCACTCGATCGATCTCTGCAGGTACCTGAACTGATGCTCCCCTG
CCATCTACAACAGTTCTCGTTTCCTCAGACGCTAATGCCGCTCCCAATATGAAACAAAAA
CATATTGAGGCGAGCTTACAAAGTTTCATATATTTTATCATAGTGTCACCTGCGCTGTCT
GCCGCTAGACTTCACATTCCTGAGCACCACATCCGTTGGAAGGACCGTCCTTGTTTTGCC
GATACGTCCTTTGCATTTCTGAAAAGTCGTATTCCTGGTCAGAGTCCCGCCACTCTGATG
CCACAAAAAAATTTTTGCATTTCCACATTAAATTCACCATCAAAATCCCGTATCGTCAAG
CCATTCCAGACACAAGCCCCTCTTTATCTCCTGAGCTGTCTCCTCATCTATGCCGTAAAG
CTTCACGTGGTAGTCAATCAGCCACTCTCCGACATTTACATCCTGGAACCTATCGGGATA
GGTGAATTTGGCCTCGATCATCAGGCTGACGGGGAAATCCAGCCTCTCGGTCCTGCAGCC
GATGAGTGGAAGTCCTGTGACCTTCCTTTCCTTGATGGCCCTGAGATCCTGCAGATCTTT
GAAGCTCTCGTTGTTGTAAAGCTCATCAGGAGTGTGAACGCCCTGAGCTGTTGGCAGATA
TATGACATCAGGGTCAAGAGTCAATAGCTGCTCAGCAGACATAAGCTGTCGGCCCTCTCC
TTTGAATTCATTCTTCGCATTGACGATGTTTTCAATCAGAATAGGCTCAAGGATATTTTC
CCCATCGACATAAGCGACACCACCCTTTCCCGCACTGTAACTGGATAGCTCCAGATAAAG
GAAGCTCTTCTTCTCGTCTTCAGGAATATCTGCAGTCCGGCTCTTGATGAAATCCACCTG
TTCTTTGAGAAGATTTATTATCTCTTCTGCTTTATCCTCTTTCTCAAATATTTTTCCGAG
AAGCTCTACCTCAGTATAGACAGCTTCAGTCTCATCTCCATCGTATTTTGCGACTTGATT
GAGGACGACAACCGGGACTCCCAGCGTTCTCATTGTCTCTATGCTCTTGAGATATGTCTC
TCCGCTGTCCCTCCCCCACTGCCTGGTGCTTACAATGATGATATCCGGGTTAGTGCTGGC
AATAGTTTCATAATTCTCCTTACCGATGGAGCCGCTGAACGGTATGGCTTCATCATCCAA
CATCTTTGGATACAGAATCCCTTCTATACACCACGGTGTGTTATGGCTGTAGCTCTTACC
GTTATAAGTAAAGCTTCTGGTGGTAGTTCCGCTTTTAGTGCAGCCCCCTTCCCTACGATC
TTCTCTGCATCTCCGAAGGCATACATTGTTGTGGCAATAAGGCCGGTACTTATCTGAAAT
ACCCTCTCGGGCGGCTTATAAATCGTGACCTCTGTGCCAGTGGCATCGATTATGATCCTG
GGATAATTCTCCTTGATATGGCGGATCTTGTCCAGCTCCTCTGTCGAAATTTCTCCTTTC
TTGTAGGACTCTTCGGCTGCCTTCAACTCATCGTCTGAGACCTTATTGTCCCCGTCAGTG
TCTCCTGGAACACTTGCGTGACTGGATACAGCGCCTTCAGATGCGCTTGCTACTGCAAGC
AACAAGACCAGGCATGCTGCTCCTAGCATAAAACACAACTGTTTCGACATATTAACACCT
CAAACCTGCTGTCTGCTCATGCATTCTCTTGATTGGTCCCATCTCCCAAAGCCCTCCATC
TCCTGTCGGAGCGCCACATCCCTTGGCAGCACCATCCTTATGCCGCCAATGCTCCTTACA
GAGCATACATCCTGGTAGATCTCGTCCATTGTATCCTCAGTGATGACGCTCTGTGATGTT
CCCTCCTTCAGGATGCGGTTGTCCTTCATCACCACCACCTTGTCGCAGAACCAGCTAACA
TGGTTGGGGTCGTGGCTACAGGCCAGAATGGTCACTCCCCTCTCCGCAACCATTCGCATT
ATCCTCCAGATTCGGATCTGGTTACTGAAGTCCAGCGCAGATGTCGGCTCATCCAGGAAC
ATGAGCGGCGTCTCCTGAGCGATGGCCCTGGCCATCAGTATCATCTGGCGCTGGCCTCCT
GATAGCTGATTATAAGGATAGTCAGCCAGCTCTGTAAGACCCAGGAGATCCAGGGCCTCG
GCCGCCTTCATCTTATCCTCCCGGCTGATGCCGAAGAATCCATTAAGCCGAGGCGTTCTG
CCCATCAAGACCACCTCCCTGGCCAGATAGGGGAATGGAGGCTTGTGCTCCTGGGGCACA
TAGGCCACGATCTTGGCCATATCCTCGACCCTGAGGTCCTTGACGTCTTTACCGTCCATG
CGGATAGATCCGAGATGGGATTTCAAGAAGTTCAGGCAGCACTTGAAGAGCGTCGTCTTT
CCGCAGCCATTGGGGCCAAATAGGCCGCATAGCTCGCCCTCGTTCACATCGAAGGACACG
CCCTTGAGTATCGTGGTGTTTCCATAGTTGAAGTGAAGATCTTTGACCTCGAGCATTGGC
GTCATCCCAGCATCGCCTTCCCTCTGGTCCTGAGAAGATAGAACAGGTACGGCGCACCGA
GGATGGAGGTGATGATTCCTACAGGAATCTCAGCGCTGGTGAGCGTTCGTGCCATGGTAT
CGCAGACCAAAAGATAAGATCCTCCAAGCATTGCTGATGCAGGAATCACATATCGATGAT
CGGGTCCAAGCATCATGCGAGTGGCGTGAGGCATCATCAGGCCCACCCAGGCGATAATTC
CCACGGTAGATACTGCAAGAGAGGTAACAAGAGTGGCCAGGGTTATCAGGACAAACTTGT
ATTTCTCCGGGTTGACTCCAAGGGCTCTGGCCTCGTCATCGCCCATGGAAAGGATGTTGA
GCTTCCAGCCCAGGGCCCACATAATAAGGAAGCTGGGGATTATTATGGGCACGAGCAGAT
GGACATCATTCCATGTGGCGTAATAGAAGCCGCCCATCAGCCAGAATACAATTTCCCGCA
AAGCCGCATCTGTGGCTATGTACTTGAGAATGGAGACCATTGCAGAAAAGATGGAGCCAA
TGATCACACCTGCCAGGATCAATGTCACTATGGGCGTCTCCTTTCTGACCCTGGCCAGGA
AGTAGGCCATGGCCACAGCCATAGACCCAAAGATAAATGCAGAGAGCTGAATGGACAGGA
AGAAGCTGGAAAAGACTATGCCCATAGCAGCGCCAAAGGCAGCCCCAGAGGAGATGCCGA
GGATATAAGGCTCGACCAGTGGATTTCTGAAGCAACCCTGAAATACTGCGCCTGCCGTGG
CCAGGGCTGTGCCTACAGCCACGGCCAGGAGGACTCGGGGGATTCTCAGTTCCCAAACAA
TGGTGTTATGGAGCTTGGTGACACTGGATAGGTCTCCGAAAGGCGACAGATGAGCCAGTA
CGATTCCATAAACATCAACAATGGAGATGCTATAGGCTCCAAAGGTTATAGCCACCCCCA
CCGTGATAAGAAGCAATACGAAGAGAGCTGAGAGGATCAGGACCTTTCTCCCTTCTGAGT
AACCATATGCGATGTCAAAGCCCAACCGCTCCCACAAGCTTGTTTTTCTGATCATATCTG
ACAATACTGAACACCGCCGCCTTTATCGAATCCGATCATCTTCATTACCGCCACGCACTT
CCTGCGAAAGATTAACAATTGATATTAACCTTGCATATAATCGTAGCAAAAGATACATAT
TTCGTATATAAGGTTGCTGCTATAATCCCGAGCGTTGTGAGATAGCATATAAAATTTTGC
AGGATTCGAGATCGTTTGATTGAGATCCTTATTATTATTCAACGAGTGCTACGGCGCAAT
CAAATTTGAGAGGAAAAATATGATATCTGCAATTAATGTCCATCAGCTCACCAAGGTTCA
CGACGGACGGATAAGATCCTTGGATAAAATTGGGCTGATAGCGGCCTTTTTCCGCTATTT
CGCCCCCAAAATAGTTGCATTCACTTCACGAAGGACTGTTTGTTCTGCGCTATTGGAGTT
CCCATGGCGATCCCCCGCTTGGTGTAATACATGTCGATCAGACCATCGTGCGCCCAGCAG
GAATCGGCATAATACAGGGGCAGCATCGGCAGATCCTGAGCATGCAACACTTGGACCTCA
TCGACGAGTTCCTTGCGGCGATCGGGGTCCATCTCAGAAACCTCCCGGCTTAAGAGATCA
TTTAACTCCTGGTTCTCAAAGTAGCGGGCGCTGTTGAACGAAAATCCTTCGCCTATAAGC
CTGCTCAGGATTTCAGGATCTGCTCCCATTCCTCCGTGACTGTTTAAGGCCAGATCGAAG
TCCCACTCAGAAACCAGGCTGTCCCGTGCCTTGGAGTCGAGGCTTCTAAGAGTCACCTTG
AACCCAGTCTGCTCTAGCTGCTGCTTTATCATCTCTCCTGCTCGCTCGTCAGTGGCCGTG
ACCAGCATCTCCATTTCCAGGGGCTCACCGTCTTTGGTGAAGTACTGGCCGTCCTTGGTG
TAGCCCAGCTCTTCCAGAAGCTCCCCGGCCCTGGCCGGATCATAATCGTATGTCTCCACA
TTGGGATTGCATAAATCGTTATCATGGGCTAGGAGGCCGGGGCTGGCGATGATTCCGTAG
CCGCGCAAGACCGTATCCACAAGAGCCTGTCTGTCGATGGCGTAGTACAGAGCCTGTCTG
AACCTTGCGTCGGAGAATGGCTCCTTCCTGTGGTTGACCATGAGCTTGGTGATGCCGTCG
TGTGAACCTCTCAGGACATCAAAGCCCGCCACCCCCAGATCCTCAGCCTTCTCGGGAGGG
ACTGTCGCTGCATCGACATCGCCTTTCTCCAGTGCCGCAGCCGCCATCTCATTGCTAACC
TTTACGAACCTGAGTTGCTTGACCTTTGGAGCGCCCAGGTAGTAATCGTCATAGGCCTCG
TAGAGGTATGTCCCCTGCGCCCTGTCGTAATCGACCAGCTTGAAGGGACCCATGCCGGTT
AAGGCTTCATCCTCCAGGAACTCGGCAGGATTGGCCACATTGCTGTAGATGTGCTCAGGA
AGTATGGGGAGCGCTCCCGCAACCATCTCGATGAACGGGGCATAAGAGCCATTAAGATAG
AGCTTGACGGTATAGTCGTCCAGAGCCTCGGCAGACTTCACAAGTTTTGGGCTTACCAGA
GGGTAAGGATGTTCTTTGGTATAATCGATTGTGAAAACCACATCATTAGCGGTGAAGGGC
TCTCCGTCCTGCCAGGTCGCGTTCTTTCTCAGGTCAAAGACGTAAGCGTCGTCCTCCAGC
TGCCAGCTCTCCGCGAGAGCAGGAACGTAGCCGTTCTGGTCCTTCCATACGAGTGTGTCG
AAGATCAGGCTCATTCTGATATATCCAGGCCCTCTCGGGTAATGGCCGTAAGGAGAGGGA
AATCCCCAGTCGCCGGTTGGGTCGGCAATTGTAAACATGTCTATGGTCTCATCGGAAGCC
GCTGCCATGTTGCAGAAAATGAGAAGCAACAGGCCCACGACCGCAAATCCGAGGGCAAGG
GGAACTTTTGAGGACAAAGCTCCACGAGTCCCTTTAATCGGCAGATTTTTCCTAATCAAA
ATTCCTCCTACAAATTTTGCTAACTAAAAAAATGCTATTAGCTCTGCGTTTTATTCGGTG
ATTTGCCTTTATTTACCTCTTCTTGAAGGCGTTGCATCCATTCAGGGATGTGGACATCTT
CCTGCGGGAAAAAGTCCTTGACGTAAGGCTTTATATCGATAACAGGGCTTCCATCAACAG
CGTCGAGGCCGAGGACCTCCAGGACGTTTCCCTTTCGTCCCTTCAGATGGACGACGGTCA
TAAGCACCGGATTGGGCCTTGCAGGGCTACAGGTGCAGAAAATGCCTTTTTCGGGAATAT
CTTCTCTGCCCATGGGGTGCACCCTCGTAAGCGACCGGCCCTCTTCGGGGACTTTATGCG
CCCAATATAAAATTACAAGATGAGAATACTCCTCAATTCCGTCCAGGATGCCATCCAGAC
CTTCGTAGATGATGATATTCGAGATTTCTCCAGGCATCTCATGAATTTTAACTACGGCAT
CTTTGAGGTCGCCCTGCATTTTTAGTCCCTCTTCACCGGCAACAAGGAATGGTTTCTCTA
TCTTGCTTCTTATAATACCCACCGGATGCAGTACAATGCTGGCATCTTTTTGTTTCAACA
AATCGGTCAACTCCTCGGGGATTTTTCTGAACTGAATCAAGTAGTTATAGCCTAGGTCGC
ACAAGCTCAACTTTCTAAAACCGTGTTTTGTTATCGTTCTTTCCAGCTCTTCAGCTGATA
TGCGCATATCAATCGGCGGTCCGCATGGCTGGTCCTCTTTCTTGCATTCGATAATTGCCA
GCCGCCCCTCAGGTTTTAAAACACGCCCTATTTCGCTAAACAGGGTGCTCTCTACATCGG
CCAGATTGAGGGAGTGAAGCACGGTAGATATGAAACAAATGTCTACACAACTATCCTTGA
CCGGCAGAGGACCGGAAATATCACAGACCTCAGCCTTAATATTCTTTAATCCTTCTGAAA
CGACCTTATCCCTTAAATCAACTATCGCATCCTGGTTTTTATCCAGAGCGTACGCTCTAC
CGGTATCGCCTATAAGCCTCGAGGCTCGAATGGAATAATCTCCCGGCCCGCTGCCCAAAT
CTAGAAAGCAGTCTCCTCTCTGCAGATCAAGCCCGCCGAAAACCAGATCCGGGTCCTGCA
TCCAGAAGCTGCTTTTTCCCTTTTTATGTCTGTTCGGCCTATCGCATTGACGCCCGCAAG
TCGTATCTGTTGCATCCATTTCTCTCTCACCAGGATATTTGGGTCAGCTCTTGGTTGAAG
CAGATGGTCTTTCAGATTCTTTGGCAACAATGCCTCTTCCCTCGACCTGACGATAAGCTT
CTCCTGCACACATGAAACAGAGACCGCCCACGGTTTTAGTGGCCATGATCATCTCGCCGC
AGTTGGAGCAGACGATGCTCTCCGTAATTGGAGCGTATTCAGGCAGCAGAGGCCGAAAGG
TCTCGACTGCAAATAGCTCATCGAATGGTAGCTGGATGACGCCGAAGGCCGCCTGCCTCC
CCGCTTTTCGAAATGCTGCTTTTTCCCTTGCGCCGCCCTCCCGATTCTTGATGACCTTTT
CCATCAGAGGGTAGAACTCCGGGGAGGCCTTGGCCACGCTAGAGCTGAAATCGGGCTGAA
CCCTTATGCGGACTCCGGTCTCCTTTCCTCGAATGGCGAAGGTAACTGCCAGCCTTCCCA
GATCGCGGTAGACCAGGGCGTTGTTCCCCAAGGTGCAGCCGGATACGGCCTGCACTCCGT
CGGCGAAGCATGCGTTTGTTTCTACAACGGCCATGAGGTCCTCTAATCCGTCGGAAGAGA
TCGAATCCAGGCCCAGAAGATTCAGGCCATGCACCGAAGCCATGACGCCAAGAGCGCTTC
CCGGACAGAAGTGCCCGTGGATCTCAGCAGTCTTCACGAGGCAGCGGGCCATATCTTTCT
CACGTATGGCCTGAAGAAATTCTCCTCTAGGGTTTTGCTTAAAGTCTTCAATTCGTCTAT
CTTCTGCAAATATCTGTTCTGTATTCATTTCGCTCAATCCAACCATCTCCGAATCCAACT
GTCTCTGATTATATCTTCTTCAGCTCATCTATGGCTCTTAGAATTACAGACCGGACCCTC
TCTCGATCCGTGTCGGTTTCCAGATGATCCGCAACCTGATGAATCAGCGGAGCGAGCAGC
TCTATCTGTTCTTTTACGGGAACTCTCATTCCCCTGTGAAGGTCATGCATGTCTTTCATG
AGATCCTGCACATCGGCATCTTCGAACGTTTCGCTGGCCAGAGCTATAGATTGATGGAGC
TTTTTGATGAAATCATGTTTAACCTCATTTATCTGAGCAACATGCTCTTTGCCGATCTCA
GTCAAGCTGTAGTAGGTCTTGCCGTCTTCGGCTCTTCCTGAGATCCAGCCTTCTCGCTCC
ATCTTTTTCAATAGCGGATAGATCGATCCCGTGCTGGGTTTCTTTCCGCTAATCGCTTCC
ACTTTCTTTATTATATCGTAGCCGGATGCTTCACCATCTTTCATGATGTGAAGCATAATC
ATCTTCAAGATACCAGTTGCCATTATATCAGTATCGCTATATCGATGCATATATCGCTGT
TGGTTATACTTCCATTCGATCTATTCACTCAATCAGCTTCCATGTCTATGTATCGATTTA
GACATATCAATCCAGATATATATACTTTTTGAGCCTGTGTGCATATAAAGTATGAATAGA
ATTCTATAATTTCATAAAAAATTAGAAGAGATGAAAATGATTGCCATCTCCACCAATCGG
TTCTTGATATACCTCAGACACTTGCTGCCAGGATGTCTATAGCAAGATCGATCAAGTCGC
AGGATATCGATACTATTTTGCAGTAATTTTTGTCATACTACCCGAATTTTTGAAAAATGA
ACTGACTGCAGCTTATCGGGCCGCAGCAACAGTATCCAATTTTAAACAAAGGCCATCTTG
TTCAATGCCGTTGGCGTTCCCATGGCCACTCCTCCGTAAGTATAGTAGAAGCTCACCCTG
TCATCAGAGGCCCAAAAGGAGTCGATATAGAACAAAGGCAGAGATGGCAGGTCGCATGCG
ATGATCTCCTGAGCCTGACTGACCAGCTCTTTGCGCCTGGCAGGGTCCATCTCTGAAACC
TGCTCATTTAGCAGATCAACAAGCTGCACATCTTCAGCGTAGCGTGAGCTGTAGAGCCCT
GTTCCAATGATGATACGATTTAGGACTGAAGGATCAGCACCCATGCCGCCGTGATAGTTT
ATTGCCAGGTCGAACTTCCAGTCGTCAACCATGCTATCCTTGGTCTTCAAATCCATGCTG
CGCAGGTTGACCGTGATGCCGCCAGACTCAAGCTGATGCTCGATCAGCTCTCCGAGGCGC
TCTTCAGTGGGAGCTACTAGTACAGCCGGGCTGAGATGAACCTAACGATAAGGTTTTATA
TATAATCATTGACAGATACTCTACAACAGGGGAGTATCAATGCCGGGTCCGAAACCACCA
GCAATCAACTTGAACGACGTCGAGCGCCAAGGGTTGGAATTGCTTGTTCGTCGGTATACT
ACAGGGCAGCAAAAAGTTATCCGAGCACGGATTGTTTTGCTGGCTGCGATGGGTAAGAAC
AATCGTGAAATCGCTAATGAATTAGAGGTTTCCTTGGACACTGCTCGATTATGGCGACGA
CGATGGCTGGACTTGCAGCCGATTTCTTTGGATGATCTGAGTATTGAAGAACGCTTGGAT
GACCTGCCAAGACCAGGAGTACCACCTCGTTTAACTGCAAACCAGATTTGTCAGATCCAA
CAGCTGGCTTGTGAGAAACCTGAAGAATCGGGACGTCCAATTAGCCAATGGACAAGCCGT
GAGATTGCAGCAGAAGTAATAAAGCGGGGCATTGTAGATACGATTTCAGCTCGTCATTCT
GCCAGGATTCTAAAAAAATGACCTCCAACCGCACTTGATTCGTTACTGGCTAACACCTGC
TCCGGACGATCAATTCGACGAAAAGGTAGACGATATCAATTCACTGTATCAACAAGCCAT
TAATTTGGCTCAAAAAGGTGAAGTCGTAATGAGCATCGATGAAATGACTGGGGTACAAGC
TCTCGAACGCAAACACCCTGGATTGCCAATGGCACCAGGAAAAGTGGAACGCAGGGAGTT
TGAATACATCAGGCATGGAACTCAATCATTCATCGTGAGCTTTGCGGTAGCCAAGGGAAA
GGTTGACACCATTTCTTGCGGCGATACGCGCAATGAAGATGACTTCGTATCCCATATCAA
GGAGGTGGTAGAAAGATCCTTATCCACATCCCGCTGGCACTTTGTCGCCGACAATCTCAA
TATCCATAAATCAGAGTCTCTTGTGAGGTATGTGGCAGATGTATCCGACTTGGACATCGA
CTTAGGAATCAAAGGCAGAGATGGTATTCTGAAGTCAATCGAAACTCGCGAATCATTCTT
GGCCGATCCATCTCACTCAATTGTCTTTCACTACACGCCGATACACGCTTCTTGGATGAA
CCAGGTCGAAATATGGTTTAGCATTTTGGTCAGGAAGCTGCTCAGGCGGGCCAGCTTTGC
TTCTATCAATGATCTGAACGCCAAGGTTCTGGCGTTTGTCGAGTACTTCAACAAGACAAT
GGCAAAGCCATTCAAATGGACATATCGAGGGAAGGCACTTACTATCTAAAATTGGGCTTA
TTTAAGCCCGGCTGTACTAGCAGCTCTATCTCCAGGCGTTCTCCATCCTTAGAGAAGTAC
TGACCATCTTTGGAATATCCCATTTCCTTCAGCAGTTCCTCTGCCTTTGCCGGGTCAAAG
GAATACTGCTCCTGGTCGGGATTATACCATGGATGGTCTGAAGGCAGGATCCCGGGACAG
CCTGCACAGCCAAAGCCCCGAAGGAAGATATCCACCAGAGCCTGGCGATCGATGGCGTAG
TAGATGGCCTTCCTGAACCTGACATCAGAGAATGGTTCCTTTTTATGGTTTATGGCCATG
ATCATGGTCGTGTCATGTGACTCTTTGATATCAAATCCTTCTTTTTCCAGTGGTTCCGTT
GTTTCAGCTGGCACGCTGGCAGCGTCGATGTCACCCTTCTTTAAGGATGCAGACGCCATC
TCATTGCTGACCTTTACGAACTTGAGCTGCTTGACCCTTGGAGATCCCTGATAGTAATCC
TCATTGGCCTTGTAGAAGTAGGTCCCTTGTGTCTGGTCATAGTCAACCAACCGGAAGGGA
CCAGTGCCTGTAAGTGCTTTTTCATCCTTGTAGTCATCGGGATCGCTCATATTCCTGTAG
ATGTGCAGAGGCAGGATTGGCTGAGCACCTGCCACCTGGTCCAGGAAGGGCGCATAGCTC
TTTGTGAGGACGATCTTAACGGTGTTCTCGTCTATGGCTTCCGCCTTGTCAATGATGCTT
GAGTCCACCAGCGGATAGGGATGATCTTTAGTATACTGGAAGGTAAAGGCCACATCATCT
GCAGTGAAGGGCTCGCCATCGTTCCAAGTAACGCCTTTTCTCAGGTGGAAGAGATAGGCG
TTCTCATCCGGCAGATATTTCCATGTCTCTGCCAGAGCGGGCACAAAGCCGTTCTGATCC
TTCCATATCAATGTGTCGAAGATGAAGCTCATCATGATATACCCTCCGCCATGCGGGTAA
TGGCCGTAGGGCGAGGGGAATCCCTGATCGCCGCTTAGTGCGGCAACCGTAAGCGTATCC
ACTTTTTCATCGGCGGCCAGGACGTTGCTGCTGAGAATGAAGACCAGCAGGCCCATGACA
GCAAAGCCGAGGGTAAGCGGGACTCTCATGAACGGTACCGCCCTATGCACACCACAGGGT
CTAATTTTTTTCGTATTATCTCCTCCTGTCAATTTTATGCCTCCATTTGAATAATCTTTT
GATCAATCACTCTTTTGACTGTTTTTTCTCTATACATTATAATTCGATTAAGCGTATAAA
TTGCAACAATGCTTGAGACCAAATACGATACAGGGAGTGCGAGAAATACGCCCCAAAGGC
CAATCAGGAGAGAGCCAACATAAGCCATTGGGATGTACAAAATAAATGCTTGAGTAAGTG
TCAAAATTGCTGCGTGTATTGGCTTTTTTAATACGCTCATTGCAGATGTTGAAATTGCCA
CAATCCCATACAGGCCATATCCTATTGGAACAATTGACAGATAAAGGCCTGTAACTGAAA
TAACCTCAGGATCATCGCTGAATATCGATCCAACTGTGCCACCCAAAAATGCAAACACTA
TGAACATAATCAAGCCCCATATCAGGGAAAATCGGTAACTGAATTTCGTCCCAGATTTGA
TGCGATCGAACTTACCTGCGCCCCAATTCTGACCGATAAAAGGACCTACCACGCTTGCGA
GAGCCATAATAACTATAAGGGCAAACGAATCCATTCGAGTCGCAATGCCAAAACCAGCAA
CAGCGTCCGAGCCATAAGTAGCCACTATTCTGGTAATAAATCCGGCAGCAAGGGGGTGAT
TATCATTGCTCCTGCATTGGGCAAACCTATGTAGAGAATTTGAATCCAGGAAACAAGGAT
GGAATTTAACGAGGGAATATCAAACGAAAGCATCCTCTCGTTATAATACAGAAAATACAA
TGACATAATCAGGGTTAGGGCCCGTGCGATTACTGTGGCCATTGCAGCGCCCGCAATTTC
AAGACGTGGAACCGGGCCGATTCCAAAAATCAAAATTGGGTCTAAAATAATATTTGCGCC
AGCTGCAAACATCATGATGAATGCGGGTGTTTTTGTATCTCCGGCTGCTCTAATTGCGTT
GGTTCCAACCATTGGGACTACAATGAAAACCAAACCGAGATACCATATTACCATATACTC
TCTGATATACGTTATGATTTCTAAGGAAGCTCCTAAGAAATGGAATAAAGGGTTGATGGT
AAGAAGACCAATTGGCACAATGAAGCCCACGAGTAACAGCGATAGAACTATGCTATCCGT
CGTCAGTCTTTTTACTTTATTGCGATTTCCCTCACCGATTGAATGTGAAATCACAGCAGA
GGCTCCAATGGCAACTGCGTGGGCCAAATTGTTTACGAAAAGGACAACAGGGAAGGTGAA
GCTCATCGCCGCTAGCTGGCCGGTTCCCAGCTGGCCGACAAAAAAGGTATCTGTCAAATT
AAAAATAATCATGCTAATAGTTCCAAAAATCATGGGGATTGTCAGCATGATCAATGTTTT
TGGTATGGGCCCTTCAATCAACCGAGAATTCCTGTCCGTCATCATTTTTTAATAAATTGG
ATCATATAATTGAACCCAAGATCCGCTAGGCTTGTCTTTTCAAAGCCGTAACTATTGATA
CATCCTTCGAGCTCTTCTGGTGACTGACGCATATGCACCGGCGGACCGAAAGGCTGGATT
TCTCTCTTGCAGTTGATGATTACAATTCGCCCACCGGGCTTTAAGACGCGGCGAATCTCG
TTGAACAAAACGCCTTCTACATCGGCCAGTTTGAATATGTGAAGCACTGTCGCCAGGAAA
CAAACATCGATGCTGCCATCTTCGATGGGCAACGGGGCGGTGATATCTGCGGCGATTGCC
CTTAAATTATTCAACCTAAGAGAACCGGCTTTTTCAGTCAGATCATCTATGCCGTCTTGC
CACCTATCCAGCGCAAATACCTTGCCTGAATTCCCGACGATCTCTGAAGCTCGAATGGCA
TAATCTCCAGATCCACATCCCATGTCGAGGAAGCAGTCGCCCTCTCTGAGATTAAGCTCA
CTGAAGACCTGCTCGGGATCGTGTATCCAGAAGCTACTTCGGCATCGTCTGTGTCCGTTT
TGTCCATAGCGATTTTCACCATCATAATGATTCAGATCAGTCATAGTTGCCCTCTACACC
TGAAGCCAAAACTCAGTTTTCTTTTGAAATACTTCTAATCAAGTTTTTTTAGCTCATCCC
TGGCCTGCAAGAGGATGGATTCTATTTTTCCTCGCCCAACACCTCTACGCGAAAGCTCAG
CGACTTCACGAATTAATGACTCAAGGAGTTTCAACTGTTCTATGTCCTGAGAATGAACAC
CTCTATGAGTGTCATGCATCTCATTCATGAGGGCCTGGATATCGCTATCTTCAAAGGTTT
CGTTGGCCAAAGCTATTGATTGATGAATCTTCTTGATAAACTCGTGTTTTGCCTCTTTTA
TCTGAGCTATGTGCTCTTTGCCGGTCTCAGTCAGGCTGTAGTAGGTCTTGCCATCTTCGA
ACCTGCCTAAGACCCAGCCTTCCCTCTCCATCTTTTTTAGTAATGGGTAGATCGATCCTG
TGCTGGGTTTCTCTCCCGTGATTGCTTCCACTTTCTTTATTAAATCATAGCCGGATACTT
CACCCCCTTTTATGATATGAAGCATCAACATCTTCAAGAGACCAGTTGCCATTATATCGA
TAACGACATGTCAGTATAGATATATATGCCTTTTGGTTAACACTTATCCGAGTTTTGGTA
TTGATTAGTATGAATATATTACAACTACTTCATATAAAAGCTATCAACATCTCGCTCATA
ATTTTAAAAAAATAGATTAGAATCACGCCCTCTTATTTTCGAGCAATGTCGATATCCATT
GGTCCCCATCCGGTTCGAAGAGTGCGAGACCGCACCGATCTGAATCCAGCATTCAGCATG
GCATCGGCAATGAAGCCCTGCTCGAAGGCCATCATCGGGCCGTTCATGGCCCAGCCCACA
GTACAGAGCACATAGAAGTCCGGCTTCGTTCCCTCATCAGTAAGGCCTTCAGAAAGGTTC
ACGAAAAGGCCGCCGGGATTGAGGGCCTCGTAGATCTTCTTCATCACAGAGTCCATATTC
TCCCGGGCGAAGTTGAGGGTGGCACTTGCCCAGATGAGATCGTAACCCTCGCCAATGGGA
TCAAGATTGTAATCTCCTGCAAGAACCTCCATCCGGTCCTCCATTCCATACTCTTTGATG
AACCTCTCCGCAACTTCGACTACAGGCTTTCGGTCAAAGATCACTCCCCTCATGGTGGGA
TGCTTTGCGACCATTGAAATTCCAAAGATGCCTGGACCGCCGCCCAGATCCAGCATCTTT
CGAAATGATGCAAACTCAGGCTGCAGAGAGATCAGCTCTGACATCTGCTGGGCAATGCCC
GCGCGCTCATTATTGGCCATCCAGGATGCAAACTGGCTCCATTTTTGAGGATCGGCATCG
TCCTCCGGAGGCTTTGCCGGCGGTCCCTCTCGGATCATCTTTGTCAGGTTTGCCAGCATC
GCATCGGTCATGGAGGCCTGATGGGCAAACCCCTCTCCTAAGTAGGTTGGGCTTCCCTCA
ACCAGAAAAGCCTGTGCAATTGGTGCGTTCCGATAGAGGCCGTTATGCTTTTCTATCAGG
CCGCAGGCAGCCAGGCCATTTAAAAATAGCATGGTGTTCCGGGATTGACCTCGGATCTCC
TTCGCCACCTCCTCTGCCGATTTGGGCTCGGATAGCTGGTTAAAGACATTTAGCTCGATT
CCACTCATCATCAGCTTAGCTTTAATAGGAGCATAAAGCATCCTGTAAAGCTCCTCGCAG
CTGACATTTACCTCTGGCAGATTCATTGAAATTTCTCCTATTTCTGAAGTTGTATTGGGC
GATCACTTGACAAGATCAATTCAGGTTATTTCCAGGTAGCGCAGAAGCAGCGCGTCCATA
AGCTCGTTTGCCTTCTCATCGTCCACGCCGTAAAGCTCTTTGAAGTAATTGCCAATCCAC
TCTTCAAGATCTATGTCCTCGAAGCGATCCGGATAGATAGCTTTCGCCGCTATCATCAAG
TTAATTGGAAACTCCAGTCTCTCGTCCATTATCGGTGTGGCCGTAAGGGAATAAACCCGC
CTATCTTTAAGGGCCCTAAGTTCCTGGACTTTCCCAAATTGCTCTTCATTGTACATCACA
CTGGGAGGATGGTAGCCGGAGTATGTCGGCAATATTATTACATCGGGATCTATGGATAAA
AGGCGCTCGGCGGAGATTAGCTCGGTATTGTCGCCGTCATAAGCGTTCTTGGCATTGATT
ATGTCCTCCAGGAAAGCAGACTCTATGGTATCTGTGCCGAAAGCATAGCCTGCGCCTCCC
CTATCCTTTGCATAGGATGGTGCGCCGAAGTACAGCACTCGTGGCTTGTCTTCATCTGCA
ATGTCTTTGGTCCGCTCCCTGATCAGTTCTACCTGCTCGTTCATGAGGGCGACAATTTCC
TCTGCCTTCTCCTGTTTTCCAAATACCTCTCCCAAGAGCCTGATCTCTTCATATATGGTG
CCGACGCTGATATCATCGTAGCAGTCCGCATACTTCAGCACAACTACGGGAATCTCCAGG
CGCTTTGCGGCGTCCAGGAACTTAGCTGTGTTTTCCTCATCTGCGCCCTGATCCCTCATT
ATCACCAGGTCTGGATTAAGTGAGGCCACAACCTCTACGTTGGGTGCAACTCCTAGGGGC
CCGCCAAAAGCTCCCACATTGGTGAGATTCCGATAATCCGGATTGAGCAGGAAGGAGATA
AAGGGGCATATGCGATGGGTCTCGTTGTCGTATGTGTAGTTGCCATACCCACTATCTTTG
TTGTATACGCTCCCGCCTACCAGCTTGTCCTGCACGCCGAATGAGTACATGGCAGTGTCT
ATGATTCCTCGGCTGATCGCGATGACCCTATGCGGATCCTCCGGGATCGAAACCTGGACT
CCGCGCATGTCGGTTACTGTATGCTAACTTATGGGCTTAAATGGATGTGTCAGCCGGAGA
AGAGACTTTAAGTATGCATTCAGCCAATATGTTAATCTAATGAGTGCAGTAGTTCAGCCA
GCCTCAAAGAAGGAAAAATCTTCCTTAGAAGATCTTCAGGCAAATGAGTTCGCGTCAGGA
GTTATTAGAGGCATAAAAGAGTTTAAGGCTGGGAAGGGAAAAGGCTATAGTGACAAAGAT
GAATTCTTGAACTCGCTCAGAGAACTGTAACCAAATTTTATGAGATGTATTTATTATAGA
GTCCCTGAGTTTGACAGGCAATTTATTAAGTTAACAAGGAAAAACAAGGCGCTTAAAGAC
AGGTTCATTAATAAAATAGATCAGATTCTGATCAATCCTGATATGGGAGAGCCCAAAAGC
CATAGGCTTAAAGGGGTCCGTGCTGTGCATGTCGATCCTTTTGTTATAGCATATACGATT
ATAGATGATTGCATTGTGTTTTTGTATTTAGGGCATCACAATGAAGCCTATGGGAAGACG
GAGGAGATCCTTCAAAAGGACAGAACAATTGAGCTGTTGAAGGAAATAAACCTCCTATAC
GATTATCTGTAACAGATAGGAGAGGATGTCTTTTTCATTTAGTGTGAACCACCTCTGGGT
ATCGAATATTAGCGGCCGGAGAATCATCAGTTTGCAGTCGTCTTGATTCGTACCGAATTG
GCCAATGGAGAATGGTGACAAGGGCGGCAGAAGAGATCAAGAAGAGGGCTCTTGACCTCG
ATTCAATGTCGCTAGAGCTATCTTAGAGCTGGGATCGGCTAAGCGAGCCGATCTATAACT
CATATTTGCGAGCGGGGGTTTTCCACGCCCGTGTCAAAGGAGCAAGGTTGAGGGCCCTGT
CGCGCGGGCGTTCGCGGGTTCGAATCCCGTCCCCCGCACTAATTTCTCTTTCTTGATATC
GCTTATTGGGCTTCTCCTAGATTTGTCTCCAAGCCTGTTATACATTGCTTAGGAAGGCTT
TGCACCTGGCATTCATCAGCCTAGACCCGGGACGGCAGCCAGCGCATTCGGGAATGAGCT
TATAGCAATTTCCTTTAGCCCAGCTCATCTCCGATTCGAACTACTTCTCGCGCCAATAAG
TCAAAGTCGCTCTGAAGGCTCCGATGATTTGTTATTGCAGCATGCAGGTACTTTTTGCCT
TTGATGGTAACAATCGAGGGAACGGCAATCCCCTTTTCCTGAAGTTCTACCTCAATTTGC
TTGTTGAGAAGATCGAGCATGGAATCGCTCATGTTTGATCGGATATATCGGAAGCAGACT
ACGTTAAGCGAAACTGGCAATGCCATCTCAAGCTGAGGAGATTTCTCGACCAAGCTAGCT
AGATAATGAGCCTGGTCGATATTCTGTTGGATGAGGCGTCCATATTTCTCTGTGCCTTGT
TCCTTAATAGTCATCCATGCCTTGAGAGCTTGAAAGCCGCGCGACAGTTCAAAACCGTAG
TCAGAGAGCCAGGGCACGTCGATACCTGTCAATCCGCGCTCTCCTTCACCGTGTGCGAGA
TACGTCGGTGTCAGTGAGAACGTGCGACGGTGTTCATCGGCGTCTCTAATAAACACGCAG
CCGATAGGATACGACAGGTACATCCATTTATGGAGATCGAACGCCAGAGAGTCAGCTCTT
TCTATGCCGGCGACAAGGTGTTTCGACCTCGGTGCTATGGCCGCCCATGCACCGAATGCA
CCGTCGACATGCAGCCACAAACCCTCCTTACTGCATATTTCTGCAAGAGCCTCAAGATCG
TCAATGGCTCCGGTGTTGGTAGTTCCAGCGACTCCAACAACACAAATTGGATGGTACCCA
CCCTCGCGATCGGTCTTGATTGCTTCCTTTAAGGATTCCAGGTCGATTTGCATGGATTCG
TTTACAGGTACGCGGCGCAGCGCTCTGCTTCCAAAGCCGAGCAGCTCAACAGCTTTCTGG
ATCGATGAGTGAGCTTCTTCTGAGCAGTAGAGAGTCATTAGCTGCGGTGCAGCCCGCATG
CCCTTGCTTCGCAGGTCAAACTGGGCTTTAGCATTTCGAGCTACTGCTAATCCGATGAGG
TTCGAAGCGGAGCATCCACTTGTAATAAGGCCGCTGGCAGTGGCAGGGTAGCCAAGCATA
GTCTTGCACCAGTCTAGAACCTGCATCTCCACGTAGTTGTTGCTGAGGTAGGAAAAGGAG
CCACTAACGGCATCAGTTGCAGCCGATATCAGCTCCGCAAACATCCCCATCACGGTTCCG
GTTCCAGCTACCCAGCCCCAAAAACGCGGATGGCTGTTGCCGATCTGGTAAGGCAGTATG
TACTGAGTGAACTCCTGATAGATCTCTTCTGGTGTTTGGGGGATAACAGGGGAGATCCCG
CAAAATGTGCCTTTACATCAACCGGCGCATGTTGCCAGGCCGGTCGGTCCCGCAGCGTCT
CCAGATAGTCCATCATGTCGTCTAGAATTCGGTGGCCTAACATGCGCATGGATTCCCAGT
CCTCAGGGTCAAGAGATTCTTCTGCCGATTTTCCTGGCATCACATCGGTCTCCTTCATGA
TCATATTCTCCTCCTAAGCGTATTTTCAAGGTAGTGATTTGCAGAGGGTAGAAATTACTC
GCGTCTATCCCTGCTACTTCTGATAGATTCACTCCTATCATCTCATTTATTCTTGCACAT
AGGATTAAGGCAATGAGAACTTTTAAGATCCTGGTCTGCAACGTGGCTGATTAAGAAAGA
TTGGTAAACATGCCTGTAAAACCATCATACGACTCCAAATCCCTTATTCGGGCTTATAAC
TGCCATGTCAAAATAACGTCTACACCAAGGGATTTCTATAACGAAGTTGCCAGGCACTAC
AACACCCCACGCCCTTCATTTCAGCAGTTGCTCAGCTATGGGCGGCACCACTTTACAAAC
TATGAGCAGCTATGCAGGCAGTTGCATGATGACGGCAAGGCAGTCTCTCAACTTAGAGAG
AAGGCGAATGATATCTTGCTGGCTGCCCCATGGTGGCCAAGGCGGTAAATGATGCAGTGT
CATGGCATGGAGGGAGGAAGGCGGAAGAATTCTATTTAAAGACTTCATTTGGGCCGCATT
TCCCGCCAGGCTATCGCCGGACCTCATAGCGCAGCCACATCACATCACCTTTGAGCTTCT
CTGTCTTCATGAGTTGGAGCGAGATCGTGCCCTCTGCCCCTGGCCAGGAGCCCCATCCGC
GGCGGCCGGCAGGTCGGGGGCGCGAAAGATGCTGCTCGTCGTCTCTCCCCCTACGAGGCT
GGGATAGATGAGCACGCTTACCTCATTTACCAGCCCCTGGCGGAGGAGCAGGCCGTTCAA
TGTGCCGCCCGCATCCGCCCGCACCACCCTTACGGCATAGCGAGAGCACAGCTCCTCCAG
GGCCGTCCTCAGGTCCACATGATCCTCGCCGGTGACTATGCAGTCGATATGCCTCTGTTT
GAGATATTCGAGATAATCATCGGGCGTTGACTTTGAGCACAGGGCCACAAAATGGCGCCA
GTAGGGAAGAGTCCTCAGATAATGCCAGGTGCGTATGCGCCCGCGGCTGTCAGGGATGAC
CAGAATCGCCCTCTTGTCGCCCGGATCCATTTTAGGCGGGACAAAAGCGCTCTCATCTTC
CGGCGGGGCAACGCTCGCGGCCTGGAGAAAGGTGTGAGATCCGGCAAGTGTGGCATCCTC
CTTCCATATGGAAATCAGCTCGTAGTACTGTTGCAGGTCCATGGGAAAGCCGTCTATCCT
GCCGTCCAGGCTGACGGCATTATGCAAAATTACACGGGGCAACATAAGATCAGCCACCCT
CTTGCACACGCTGGTTTAAATCTTTTTCAGCAATCCGGAAAGGCGGGATCGCCAATCGAC
TTTCCGATACTTTGCTATCGCCTCGCGGCCCAGGATGAGGACCGAGAGCCAGAATGAACC
CTCCGCTAAAACGACCACGGCGGCGGAGAATGCTATCTTGCCCTCAGCGGAGAACGGGGT
GAGCGGCACGAGAAGCAGGAATCCGTAGAAGGCGAAGGAGAGAATGAATAGGGCCATTCC
CAACCAGCGCTTCAGAATTTGAGCATCATATTTCATGGGTCCCACATCCTAGTGGCTCTG
AAAGCACTTGAATTCTAGCATTAAGGATGTTGCTGGGATCGAAGAGTACAAGGCCGGAGC
CGTCAGGGTGATACATCTCGTCCTGGTTTGATTCATGACGCCCTATCCCAGGCGGCGGAT
CGGCGTTGGGCCAGGGATATGATGGCGGGCACGGCGGGATAACCGGAAGAGGCAGAGGAT
CCCGACATCAGGCTGGCGGAGCTGTCTTAAGATCTGCTGAATAACGGAAGGCCGATCTCT
GGCAGCCGGCTTTGCTGCCCCGGGAAATTCGTTGGCTGGATATAGAGCGGCCAAAAGACA
TTGGAACTGCCACATTTGAAACCTTGCGGATCTGCGAGAAGAGTTCGAATTACTCGGATG
GAGGATTATCCTTCTGGAGGCAACGACCCGAGCATGCAACTAAAGGATCGCTCAACCGTT
AAAGAAAAGGAGCCTCATGGTTGCAGCGCGAAAATCATCGAAAAATGTCTGAAGATCTCT
TAGGGAAAGGGTAATAGATGAGCATGTCTAAAAGATGGCCACTAGGAGAACTCGTATGAC
TCTGAAAGTAGAAATCAAGGAAAATAAGCTCTTCATAGAAATTGACCTGGAAAAACCAAC
CCCATCGTCGTCCGGCAAAACCCTTGTTGTTGCAAGTACACATGGGAATATCGTTACTAC
CGCTAAAGTTGATGATAAGCCGATTACCCTCGGATTGAATGCCTATATTAAGCCTTGAGC
AACTGCAGAGCTTTCTTGCCATGCGGCGGGCTCAGGTCGAGGTGAAGGTGGAAAGGGTTA
TATTTCTCGACCATCGCTCCTCGTTTGTGAGCTTTAATAAAGGTCTCTACAAAAAAGGGA
GAAGCTATTGGCTTATCGCTAAATCTAATTGCTGACGCCGTGCATCTCCAGCGGCTCCCG
TTGCTCATTCACAGCCCGCATCAGATCTCAGTCTGACGGCTGGATTCCGAGGGCCCTCAG
GAGCTGATAGTCATGTCTCGGTCCTCGTCGGAGCACCGCAAGGAGTTCCCGGTCAATCTG
TCGTTCTCTGGAAGTTAGCAGCATTCATTGCAACCTCCTGGAGGCGCTTTGCCTCTCTTT
TGTATTTCTCCGAAAGCTGGGTCTGGATGTACAGCCTTTCTTTCAGCCTGTCATTCTCTT
CTCTCAGCTCTTCGATTGCTGTTGAAGAGTTATTCCTCTTCGGCCGGGTTGTATTGTCTT
TCCCGGGCGGCCTCGATCACAGAAAGGAGATATTTGGAAAGGGGAGCTCCCGCGTTTTCG
GCGATCTTTGATGTCTTTCTACATCAGCTGCAGAGGGGGCAATCAGTTGGATGACGCGGC
CTTTATATTGTATGGGGGGCATGCATGAAAACGGTGGAGAAAACATATAGCAATTATGAA
AAAAGGGAGAGAAAAAGCTTATACCATCAGATCAATCAACACCATCGTATGCTGCTGCCC
TCCCAGGGCTCTGAAATGATAGCCGCAGTGATGGCAAAGTGGTAGCGATTTGATAATAGA
TATGAAGAGATAAAGCGAAGAATGAGCTGCTGACGTCTGGGTTTAAAAAGAAAAATGGAA
AGAATGGCTGGCATCAAAGGATTGGGATTCAAGATTTTCGTGATTTTGGCAGCCTTTGCC
CTCTTGCCGCTCTTTTACGTGGGCATCGTTTCTCTCCTTGAGATGGATCAGGCATCCCGT
GATGTTCAAGAGAACATAACACAACTCAGCGTATCCCTGAACCGCTCCGCTCTATTGGTG
ATGCCCAATGAGGCTGATCAGGTTCAGCTCGCCATTGCCAAGGCCAATCAGTATAACGAG
TTCTTCGGGAGTCTGGCTCATCAGAATGAGCTGGTGGCCAGTTATGCCAGCAGCTTCTCG
GAGAGCGATAGCTGCGTTCCGCCTGGCATATGGATTGCGCCAACCAGCTCAAATTTCACT
CCTGGGATGAGGAATGCCACCATAAGATCCTTGTGCGTTCCTGCAAGGGTCATGCAGTCG
TTGCATGAGACCGAGCCTGTGCTCACCCTCTCCTACATTGGAACAGAAGACGGGGTGCTG
GTCACCTGGCCTTATAGCACTGATTCCTTGAAGAGCACTGCTCCATTCAGCTACAAGGAC
ACGCCCAATTATGCATTGGCCAAATCCAGAAAGAAGACCATCTGGACAGGACCCTATGAG
AATGATGAGGGCGACAGGATGATGACGATCACCACACCCTTCTTCCGAGAGGGCGAATTC
GCGGGCATCATGGGGATGGATGTGTCAATCGAGTCCATCTTCACAGATCTCTCCATGATG
AGAGGCAGAGGCTATCCATTCATTATCGACGGGACTGGCCTGATAGTAGCTCGGTCCAAT
AACAAGCCGGACGAGCCACTAAATATCATATTCGGCTCGGAAAACCTATCTGAGGCTGCC
AGTCCTGAGGTAAGGGCGGTAGCAAAGAAGATGCTTAAAGGAAGCTCTGGATCTGCCATT
GTTGCTTTGGGGAGAGATGATGGATATGTGGCATATTCGCCCATAACCACCCCTGGCTGG
ATCCTGGGCATTGCTTATGCCTCGGAGGAGATGAGCCTTCCCGCCCGGTTCATCGATGCC
GGCATCAAGGAGGTGGCTAGCAGTGCGACCCAGGGATTGAGCGACTCCTCGCGAAGAGTA
AGGGATATGGCCCTCAGTGCTTTTGCCATAACCGTCATTGCAGTGCTGGGAGCAGGATTC
CTGATTGGCAGGAGGATTGAGGAGGACATCGATTCTTTAGCCCGGATGGCGGAGAAGATC
TCGCGAGGAGATTTCGATGTCCGGGCGAATACCTCAGGAGAGCTGGCGGATCTGGCTTGG
GCCTTCAACAGCATGGCATCAGACCTGAAGCATTACGCAGCTGCTCTGGATACAGATGCC
CTCAAGCTGAGCGGCTCGGGCATGAAGACCGACTTTATCGATGAGGTAAAGCTCAGTTTA
GTGTCTTCCGTTCTTCCTGAGGAGGAGGGATATGAGATCGAGGCTCTCTACAATCCCTCA
AGCACGAATCGTTTCGATCTTTATGATGTCTCTAGAATGGATGATAAGATCGCCTTGGCC
ATGGCGGGAGTGGGAGGAGATGGGATTCAGGCGGCCATGCTCGCCATTATGTCGCGGCTC
TCATCCGCGCCTGTCCGGAAAAGATGGGGCCATCCAATACCATAAGCAAGCTCAACTCTC
AGATCAGCCAGTACGGTCGGGGCACGAATCTGGCCTGCTTTTATGCCCTCCTTGATCCTT
CCAATCATATCTTAGAGTATGTGAATGCCGGTTTTAATCCGCCTTTTATCGTTGATCCTG
GTGGTATGGTGGATACGCTGGGTGGAGGAGGAATAGCATTGGGCATGCTAGATCGGCTGG
AGTTGGAGGAGACGTGCATACCCGTTCAACCTGGGGATGTCATGGTCATATATTCTGATG
GGGTTGTCGAGGCCGAGAACGAAGATGGGGAGCCTTTCGGATTGGAGAGGCTCATTAATC
TGGTCATAAACAATCGCACTCTATCCGCAGAGGAGATTCTATGGATCGCAGAGAAGGAGA
TTCAGGGTTTCTCGGTGGGGTCAATGAATCCAGTTGATCTCGCTATGATAGTTATCAAGC
GAAGATGAATTGGCGAAGGAAGCAGGCATTTAGCCTGTTTGCGGCAACTTTAAATAGCAT
TGTCTGAATGGGGTAGAGGCCGATGTGGTGGGTTCACTGGATCGTCATTTGGCTCCGATC
ATAACCGGAATGTTTGAATGGCGAAATCCTTAAATAGGAACTTCGATCACAACTCGGAGC
CGAAAGAGTTCATCCTTTTGGCCTGATCCGCGAATTCACTTGAGGATTGCTCAGATGAAT
CTCGCAAAGGTCACAAAATATAAATAGGAGAAACTCCTTTGGCGATGGGCCAATACTGGA
TGCAGAACAAAGCTCGCTGAAAGGCAAGCTTTAAATAATAGAGCTGCCTACAGTAATGGG
CCGCTTAGGCATCGCATCCCTAAGGCTGCGACCCTGATTTAATGATGGGCCGACTTCCAG
GTTGCGATATACGGAACAAGTGGAGACGCGAGTTTTTTCGTGTCTGACAATGGTCTTGGC
GACTCAGCCAATTCCGATTGGTTCGGAATATAACGAAAACTTCCTAGAGAATTCTGGTTG
ATCCTGCCAGAGGTTACTGCTATCGAGGTTCGACTAAGCCATGCGAGTCGAATGTAGCAA
TACATGGCGAACTGCTCAGTAACACGTGGACAACCTGCCCTTAGGACGGGGATAAACCCG
GGAAACTGGGTATAATACCCGATAGGTCTCGATTGCTGGAATGCATCGAGATTTAAAGCT
CCGGCGCCTAAGGATGGGTCTGCGGCCTATCAGGTAGTAGTGGGTGTAGCGTACCTACTA
GCCTACGACGGGTACGGGTTGTGAGAGCAAGAGCCCGGAGATGGATTCTGAGACACGAAT
CCAGGCCCTACGGGGTGCAGCAGGCGCGAAAACTTTACAATGCTGGCAACAGCGATAAGG
GAACCTCGAGTGCCAGGTTACAAATCTGGCTGTCGAGATGCCTAAAAAGCATTTCATAGC
AAGGGCCGGGCAAGACCGGTGCCAGCCGCCGCGGTAACACCGGCGGCTCGAGTGGTAACC
GTTATTATTGGGTCTAAAGGGTCTGTAGCCGGCCGGATAAGTCTCTTGAGAAATCTGGCA
GCTTAACTGTCAGGCTTTCAGGAGATACTGTCTGGCTCGAGGCCGGGAGAGGTGAGAGGT
ACTTCAGGGGTAGGGGTGAAATCTTGTAATCCTTGAAGGACCACCAGTGGCGAAGGCGTC
TCACCAGAACGGACCTGACGGCAAGGGACGAAAGCTAGGGGCACGAACCGGATTAGATAC
CCGGGTAGTCCTAGCCGTAAACGATACTCGCTAGGTGTCGGCCACGGTGCGACCGTTGTC
GGTGCCGTAGGGAAGCCGTGAAGCGAGCCACCTGGGAAGTACGGCCGCAAGGCTGAAACT
TAAAGGAATTGGCGGGGAGCACCACAACGGGTGGAGCTTGCGGTTTAATTGGATTCAACG
CCGGAAATCTTACCGGGACCGACAGCAATATGAAGGCCAGGCTGAAGACTTTGCCGGATT
AGCTGAGAGGTGGTGCATGGCCGTCGTCAGTTCGTACTGTGAAGCATCCTGTTAAGTCAG
GCAACGAGCGAGACCCACGCCCACAGTTGCCAGCGTACTCTCTGGAGTGACGGGTACACT
GTGGGGACCGCCGCTGCTAAAGCGGAGGAAGGAATGGGCAACGGTAGGTCAGTATGCCCC
GAATATCCCGGGCTACACGCGAGCTACAATGGTTGGTACAATGGGTATCTACCCCGAAAG
GGGACGGGAATCTCCTAAAACCAATCTTAGTTCGGATTGAGGGCTGCAACTCGCCCTCAT
GAAGCTGGAATCCGTAGTAATCGCGTTTCAACAGAACGCGGTGAATACGTCCCTGCTCCT
TGCACACACCGCCCGTCAAACCACCCGAGTAGGGTCTGAATGAGAGCGCTTTCTTTGGAG
GCGTTCGAATTTGGGCTTTGCAAGGGGGTTAAGTCGTAACAAGGTAGCCGTAGGGGAATC
TGCGGCTGGATCACCTCCTAACGTTACGAGCATGAGAAATCTCATGCCTCTCTGAGCCAA
TCGGAAGCTGAAATGTCGATCAAGACCATGAAAAGCGAATCAAAAAAAGCGAAACTATCC
AGCCAAATTGATAATCATCTGCTGGGCAGGATTTGGGGCTTGTAGCTCAGCTGGTAGAGC
GCCGCCTTTGCAAGGCGGAGGCCCTGGGTCCGAATCCCAGCAAGTCCATTTGAACTAATG
CACACATCGAGGCAGACTCGATGTGGAAGGGCCGAGGTCCGTAATCCGCAAGATTACGGT
CCGAAGAAGCCGTGCACAAGCTTTGCGACCAGACGCTCACTGAGTTTAGTGGGGCATAAG
CTGCTTATGCCAGCCAGGGGATGGCTCGGCTCAAGTGCTGAAGAAGGACGTGCCAAGCTG
CGATAAGCCTCGGCGAGGCGCATGGAGCCATTGAACCGAGGATGTCCTAATGGGAAATCC
TAAGTCTAAGACTTGATCCTCAAGGATCGGGAACGTCCCGGATTGAAACATCTTAGTAGG
GACAGGAAGAGAAATCAACCGAGATACCGTCAGTAACGGCGAGTGAACGCGGTAGAGCCT
AAACCGAATCCTGCAAGGGAGATGTGGTGTTATAAGCTGGTCTAAACGTTTTAATCTGGA
AGTCGAAGTGGCCTGGAATGGCCTGCCATAGAGTGTGAGAGCCACGTAGTCGTAACAGAT
CAATACCGAGACCATGACTTGAGTACCGTGCGTCGGAAATCGCGCGGGAATTTGGGGGTC
ACCAACCTCCAAGGCTAAATACAACTTGAGACCGATAGCGTAGTAGTAGTGTGAACGAAA
GCTGAAAAGTACCCCAAATAGGGAGGTGCAAAGAGCCTGAAATTGGCTGGCGATAGTGCG
TTAGGGCGCCAAAGGATCTTTCTTTCGAAGGAAACGGTGGCAACGCCGCAGTACGAGAGA
GACTGCCAGCGTTCTAACATGCGTTTTGAAGAACGAACCAGGGAGTGCATATTGGCGGCG
AGGCTAATTCTTTAACAGAGGAAGCCGTAGCGAAAGCGACAAGCGCGCATGAGAAGAGGC
GCGACGTATACAAGTGCGTGCAGTCGTCCGTATGCGACCCGAAGCCGGGCGATCTAGGCG
TAGGTAGGTCGAAGCGTGGCGAAAGCTGCGTGGAGGACCGTTTGAGGTGTTGATATGCAA
ATCGCTCTCGTGACCCGCGTCTAGGGGTGAAAGTCCAATCGAGGTCGGAAATAGCTGGTT
CCTCCCGAAACATATCGCAGTATGACCTGGTCTGAGATAGTCGGCGGAGTAGAGCACTGA
TTGGGGAAGCCGGACTCGAAAGGGTCTGTTCTCTTGTCAAACTCCAAAACCGCCGTCGTC
GTAGACGACCAGCAGTCCGGGCTGGGGGGTAAGCTTCTAGTCCGTGAGGGAGACAACCCT
GACCGTGGTTAAGGTCCCCAAATATCGGCCAAGTGTCAACACTTAAGGGAGTCCTGGGTC
ATAAACAACTGGGAGGTTAGCTTAGAAGCAGCTATCCTTTAAAGAGTGCGTAACAGCTCA
CCAGTCGAGATTCAGGGCCCCGAAAATGGACGGGGCTAAGCCGATTACCGATACCACGGA
GCACCGCAAGGTGATCTAGTAGGAGGCGCTCTGCGTGGGCAGAAGCATCTGCGTGAGCAG
GTGTGGACCGCGTAGAGACGAAAATCCTGGTAGCAGTAGCAGCAAAATCGGGTGAGAATC
CCGATCGCCGTAAGGGCCAGGGTTCCTCGGCAATGTTCGTCAGCCGAGGGTCAGTCGGTC
CTAAGACGTACCTTAATCGGAGTACGCCAAATGGGAAACAGGTTAATATTCCTGTACCTT
TCAACATTAAAACTGACGCTTCCGGATATGTCAAGCGTCCTTGCCTGGGCGTTCAATCGT
ATAATCCTGTGGAGAGCCGTAATGGCGAGAACCAGGAGAAAGCGTGATGACGTAAGTTGG
CAAATTCCAGGAGTCCGTGAAAAGGGAGTTGAAAGTCCGTACCGAGATCCAACACTGGTG
CCCCAAGCTGAGAAGGCTAAGGCGTTTCGGCATATGCTAGCTAAGGGAATTCGGCAAATT
AGCCACGTAACTTCGGGATAAGTGGTGCCTGCTTTGCAAAAAGCAGGTCGCAGTGACGAG
GGGACTCTAACTGTCTAATAACAACATAGGTGATTGCGAATCCGTAAGGACTAGTACAAT
CACTGAATCCTGCCCAGTGCAGGTACCTGAAAACCCGGTTCAACGGGAGGAAGGGCCTGT
CAACGGCGGGGGTAACTATGACCCTCTTAAGGTAGCGTAGTACCTTGCCGCTTAATTGGC
GGCTTGCATGAATGGAACAATGAGAGTCTCACTGTCCCTAGCTGGTACCCGGTGAACCTT
ACATTCCAGTGCAGAGTCTGGAGACCCCTAATGGGAAGTGAAGACCCCGTGGAGCTTTAC
TGCAGCCTGCCGTTGGGCTGTGGTTCTGATTGTAGAGCATAGGTAGGAGACGTCGAAGCT
CGGGCGCCAGTCCGAGTGGAGTCGCCCTTGGAATACTACCCTTTCGGAGCCGCCGCCCTC
ACTCTGAGAAGAGGACCTCGGTAGGTGGGCAGTTTGGGTGGGGCGCCACGCCCTTGAAAA
GATATCAAGGGCGCCCTAAGGTTGACTCAGTTGGGTCGGAAACCCAACAAAGAGTGTAAA
GGCATAAGTCAGCCTGATGTTACCTCGCATAGCAAGAGGTGATAAGACGAAAGTCGGGCT
TAGCGAACCTCTCAGCTCTCTTGGTGAGAGCGTTAGATGACAGAAAAGCTACCCCGGGGA
TAACAGAGTCGTCACCGGCAAGAGCACATATCGACCCGGTGGCTTGCTACCTCGATGTCG
GTTCTTTCCATCCTGGCCGTGCAGCAGCGGCCAAGGGTGAGGTTGTTCGCCTATTAAAGG
AGATCGTGAGCTGGGTTTAGACCGTCGTGAGACAGGTCGAGTTACTATCTGTTAGGGGTG
TATTGCGGTCTGAGGGCAGGTTGGTTTTAGTACGAGAGGAACAAACCAACGGCACCTCTG
GTCTATCGGTTGTCTGGCAAGGCATGCCGAGCAGCTACGTGCTCGCGGATAAGGGCTGAA
AGCATCTAAGCCCGAAACCGCCCCTGAAAAGAGACCGCTTAGAGTACTCGTAAAAGACGA
GTTTGATAGAGCTGGTGTGTACGCACCAAGGCAACGAGGTGTTCAGCTCGCAGCTACTAA
CAACTCTGCAGCGCTCCGCTAAGCTCGGGCGAAATCTGTGTCGCAAAGCAACGATATGCA
CGGCTTATAAGCCAAGATCCCTGGACTTAGGTCTAGGGTGGCAGAAATACCGGTTCGATT
CCGGATCTTGGAATCGAGCATGGCGGCCAGAGCGACAGGGAAACTCCTGAACCCATTCCG
AACTCAGAAGATAAGCCTGTCCACGTTCTGCATTGTACTTAGGTGCGCGAGCCCTCGGGA
ACTGTAGATCGCTGCCATGCTCACCTAATATCTTTTTATTAGAGCTTCAAGCCGAGCTTG
GGCTCCAGAATTACTGCACATTAAACCCAACTTATCCTCGCTGCACGGATGACGGTTTCC
ATCTTATCGATACTGCACGGTCGATCGGGCTGCTGTGCGCCCGGAAAGGCGGCCGGACGG
AGAGCTGCCGTGCTCACCTAACTTTCTTTTTTTAACCACAACTGGAGCTTAGGGCTCTCC
GAATTGCTATTATCACAAATCCAGGCAACCATGCCGCATCCTATCTCTTCAGCAAATCCA
GAAATTCCTTTTTGTTCATCCCGACATCATTCATGATCTCCCTCAGTATTCCTCGCCCAA
GTTCTTCTCCAGGATGCACGGAGACTACGGTTTTCCTTCCATCTGGATGCTTCATGATGA
GGTGGCTGCCCTTCTGTCTTACCGGCTGAAAGCCTATCTTGACGAGAGCTTTAATCACTA
TTTCGGCTTCAAGCGGTCTCAACTTCAACGACTTGCACTCCCACAAAGCTTCCCGCTGTA
CTGCCGCCTTCCGTTTCCAGATAGAGCGAAATTGCCTCTTTTATCCGGTTCATCAGATCG
TCCAAGCTCTTGGCCTGAGTATGACAGCCTGGAAGTTCAGGAACGGTGGCAACGTAATAG
CCATCCTCATCCGTTCTTACAACGACCTCGAAACGCATGCTCTAATATCCTGCCAATTTA
TTAAATGAATTTGTTGGTGGTTGTCTTACTTTGCAGCCTGGCCATGCAGCATGGTCGATG
GGGCTGCTGTGCGTCCGGAAAAGACACCAAACGGGAAAGCTTCTGTGCTCTACCTAAATA
TCTTTTCTACGACTTCAAATCCCACATCCCGCAGGTGGCATTTCTTTTATGAAACATTTT
TATGTTGACATGATCTTTTAAGTGGAAAAGGGATATGAAGGGGCTTGAAATGAAATTATC
AACGCTATCGCTTGACCACTTAGGTTTAGTTGCCGCGATATTCGATGCTTTGGGAATTTC
AGAGGTGATTGATGAATCGATTCCTAAGACTCGTAACTGCAAACTGAGCCATTCTGCGAT
AATAAAAGCAATGGTGATCAACGGATTGGGTTTCGCGGAACGCAGACTGTATATATTTCC
CAGCTACTTTGAAAATTTAGCGCTAGAACGTCTTTTTAATCCTGGTGTTGTCCCAGAAGA
TTTTAACGAGGATGTTGTCGGCAGAACCCTCGACCGGATCAATAAATTTGGCTCGACGGC
TCTTTTCAATAATATAGCCATGAAATGCATGCAACAGCTCGCTTTTGGCACTAATATCTA
CCATGTTGATACCACGAGTTTTGGTGTTCATGGCGATTACGAAGGACTGGACTGCAATCC
TGCTATGGAGATAACTCTTGGTCATCCTAAAGACGGTCGCTGGGATCTAAAACAGTTCAT
TGTGAGCATGGTGACCAATCAATGCGGTATTCCTCTCTTTGTCCAGGCCCATTCAGGAAA
TAAATCGGATAAGAAAACTCTTATTGAGACGATTCAGATGTTCAAGTCTAATCTGGACTT
CTCCGGAAAGAACTACTTTGCGGCAGATAGCGCCCTCTTCAGTTCCGAGAATATTCGTCT
TCTTGGCGATAGCACTCTATGGATAACTCGCGTTCCAACAACCGTTCGTGAGGTTAAAGA
TCTTCAGAGACTAGATCTAGAGATGAAAACATGCTCTGATGATCGATATAGTATCTTTGA
GACGGAAATTAACTATGGAGGAATAGATCAGAAGTGGGTTGTGGTCGATTCCAGAGAAAT
GCATGCTAGTAAGGCAAAGACTTTCGATAGACGGATCGGCAAAGAGTTCACTGAAGCGCG
AAAATCGCTTAAGAAACTGGGATATATAGTTTTTGCGTGTGAAGCTGATGCCAGAAAGGC
TGCAGATCGATGGATATCGGAAAATCCTCATTTCACACTAACTGGCTTAAGTATATGTGA
AATCTCCAAACGCATCGACTCAAAGAGAGGCCGTCCAAAGAAGGATGAGCAGCTTGAGAA
AGGCTATCTCATTGAAGGAGAAGTTCAGCGAAATGAGGCAACGATCGCTAACGAGAGATC
TAGACTTGGCAGTGGAGTGAACCCCTCCGAGTGGACAAAAAGTTAAGCAATGCCGACTCA
TGGAGGGAAGTGCATGAAGAAGACCAGGCGGCGTTACGACCGGGACTTCAAGATATCAGT
ATTAGCCGAACTTGAGGCAGGCAAGCCACTTGCTCAGATCGCCCGCGAATATGGCATCCA
TCCGAGTCTTCCTTGCCGATGGAAGGCAGAGCTGGCTGAAAATCCCGAAAAAGCATTCAT
GGGTAACGGAAACAAGTACAAAGATCAGGCGAAGATTGCAGAATTGGAGAGACTTCTGGG
CCAGGCTCATGCTGAAATTGACCTTTTAAAAAAGCCTTCGCCATGACCCAGAAGAAGGTC
CGCGAGGAGAGACGAAAGCCGATGTTGAGGGACGACATATGATCATTCAGGAAGCTCAAT
CAGATGGCCTTCTGTTGCCAATATCTCACTCCTGCTTGGCGCTGGATGTGAGTCGCAGCG
GTTACTACGAGTGGTTGAAGCGGTCCGAAAAGTTCACTGCGGAGAATAGCGAATCTTCGG
ATCTGGTTAACCAGATTCAAGAGATAGCTTTGGAGTTTCCTTATTACGGGTACAGGAGAA
TTACAGCAGAACTTCAAAATCGCGGCTATGCGGTCAACCATAAGCGCGTGCTGAGGCTCA
TGCGCCAGGAGAAGTTGCTTTGCTATAAGAAGAAGTTCAAGCCGGTAACAACCGATTCCA
CTCATGGTCTGCCGGTCTATCCTAACCTTCTAAAAGGCAGGGAAATCACGGGACTGAACC
AGGCATGGGCTTCTGATATCACTTATGTCCAGCTGCAGCACGAGCATATCTTTCTCGCGG
TTATCCTGGATCTCTACAGCAGAAAGTGCATCGGGTGGGAGCTGAGCAGGAGCATAAGAA
GCGATCTGGCCATGAGTGCTCTGGCAAAGGCATTGAAGAACCGTTCCAAGGAATCCCTTG
AGGGTCTTATTCATCATTCTGATCAAGGCGTTCAGTATGCGTCCAAGGATTATGTAGACT
GTCTTAAGGCGCATGACATCCAGATCAGCATGTCGAGAAAAGGAAATCCTTATGACAATG
CTTTTGCTGAGAGTTTTATAAAAACACTGAAGGTCGAGGAGGTATATCTCAATGAATATG
AGACATTTGAAGATGCATTCAGGAACATATGCAACTTTATTGAAAATGTGTACAACCATA
AGAGGCTGCATTCAGCTCTCAATTACAGATCTCCGGTTCAGTTCGAAGTGGAGGTTGCCT
TAAATACCATTGCTTAACTATTTGTCCATTATCAGGGGTGCAGTCCACCAATCTCTCGAT
TCTGCATGCATCAAGTTGGCCTCAGTTATCTCTGATATTTTTGGCAAGTCCGGGATGTAC
CTCTTGAATTGCGTTCTAGAAGGAAGAGAGATTGATGATATAATTGACGGCATTCCATCT
GGACGACTTAAGAAAAAGGCGGATCAAATTAAAGAGTCTATCAAGAGTCGTCTGGATGTC
TCTCAGGTCATTTTGATTAGGGGCTCTCTGAGCTTGATGAAATCCATCCAGGAGAGGATA
GATGAGCTGGATGGGGAGATTAGCGCCAGAATTCAATATCGTAAGAATGATTTAGCCATT
GCAATGTCTATACCTGGGACAGGTTTTGTTTCTGCTACTGCCATTCTGGCGGAAATTGGC
AACTATACTGATTTCGAAAAGCCAGAGCAGCTTGCCGCATGGTGTGGCCTTGTTCCTTCT
TTATATCAGTCAGCAGAAAAGACAATCCTTGGAGGGATAACCAAACAAGGCTCCAAGCAT
ATCCGAAGAATGCTGATTCAGGTCGCCTATGCCATATCGAGAACCAAGGATTCCAAGCTG
AAGAAATTCTTCTTGAGGATTCAAGCCAAGAAGGGATCTAAAGTAGCAGCGGTTGCTCTG
GCAAGAAAGGTCCTATGCATTCTTCACCATCTTCTCATAAATCAAGAAATGTATCTTGAA
GACAGAGATAAGAAGAATATGCATCATAAGCCCTTAATACCGCCGTCTCCTATTGAGATG
TCGATCCAAGAGATGATTGACTACATCGTGCGGGCAGGTTATGTTGTTACGAAGAGCGAT
AGCATAGGAGGGTTCGGTTAAATCAATTTTTCGGGTTTTTCATGCGAATGGATGTGAACA
GGTTGCCATAGAATCAACTGGAATCTATTGGCATCCTGTTCACTCTGTTCTTGAGGGAAA
GATCGACTTGATTGTGGCGAATTCCTACAAAATTAAGCACACGCCAGGAAGAAAGACTGA
TGTCAGCGATTCCGAATGGATTGCTGAACTTTGTCTCAACGGCATGATTGAGCCTTCCAG
GATTTTTCCTAAAGATGATCGAGAGTTAAGAAGGCTAACCAGAGCCAGAGAGGGTTACGT
CAAGCAGATGACTCAGGAAAAGAACAAGATACACCAATCTCTCGATTCTGCATGCATCAA
GTTGGCCTCAGTTATCTCTGATATTTTTGGCAAGTCCGGGATGTACCTCTTGAATTGCGT
TCTAGAAGGAAGAGAGATTGATGATATAATTGACGGCATTCCATCTGGACGACTTAAGAA
AAAGGCGGATCAAATTAAAGAGTCTATCAAGAGTCGTCTGGATGTCTCTCAGGTCATTTT
GATTAGGGGTTCTCTGAGCTTGATGAAATCCATCCAGGAGAGGATAGATGAGCTGGATGG
AGAGATTAGCGCCAGAATTCAATATCGTAAGAACGATTTAGCCATTGCAATGTCTATACC
TGGGACAGGTTTTGTTTCTGCAACTGCCATTCTGGCGGAAATTGGCAACTATACTGATTT
CAAAAAGCCAGAGCAGCTTGCCGCATGGTGTGGCCTTGTTCCTTCTTTATATCAGTCAGC
AGAAAAGACAATCCTTGGAGGGATAACCAAACAAGGCTCCAAGCATATCCGAAGAATGCT
GATCCAGGTCGCCTATGCCATATCGAGAACCAAGGATTCCAAGCTGAAGAAATTCTTCCT
GAGGATTCAAGCCAAGAAGGGATCTAAAGTAGCAGCGGTTGCTCTGGCAAGAAAGGTCCT
GTGCATTCTTCACCATCTTCTCATAAATCAAGAAATGTATATTGAAGACAGAGATAAGAA
GAATATGCGTCAGAAGCCCTTAATACCGCCGTCTCCTATTGAGATGTCGATCCAAGAGAT
GATTGACTGCATCGTGCGGGCAGGTTATGTTGTTACGAAGAGCGATAGCATAGGAGGGTT
CGGTTAAATCAATTTTTCGGGTTTTTCATGCGAAACGGCGGCGACGCACCTCGCTGCAAG
CAGACGGGGCATCCGAGGCGTCGCCGCAAAAAGATAGTACTACTCGGATCTGATTCAATC
CCTAAGTTGGACACGGATGCCCTTTATCCCCGATGCAAGCATCAGGGTATTCGCTTAAAA
ATAAAAATGTGTTAGGTGAGCGTGGCAGTTCCTTGCAGCTTGCCATCAGGGCGCTCAGTA
GCCCAACGACCATGAAATATGGCTATGTGGGATTTTGTGATACTAAATTTAGGGAGCCCA
GACACCATTTGACCCACATCCCGCATGTCTCTCATCCGATATAGCATTTTTCACATCCTA
GGCCGAACAACTTGATAATTTTAATTTGTTCTTCATTTAGATTAATGACCTCTCGATGAA
CCGATCCCTTCAGTTCAATAATTGCCTCATTTATATTCCTGAACTTTTGGAATATCCATT
TCAACGTAGGACATTGCGTGGGTTTCCCTAGCTGGTTTAACACAGTTTCTCCTGATTCTT
TCAGCCTCTTCCGAATCATCCATTCTGCAATCGAATAGATCAACAGAGATAGAACCATTA
TCATGGATAGAGCTTCGATCCTTTCCTCTTTCTTGAGATAGACTTCTGCCACTCGGAAGC
TTTTGTCTTTTAGGAATCGAAAGCCTTTCTCGACAGCGTTTTGGCCTTTGTAATATTGAA
GCATCAATTCCCCCTCGAGAGTCTTATCGTTACTCGCCAGGACGAATCTGTGGACTGCAC
CCCTGATAATGGACAAATAGTTAAGCAATGGTATTTAAGGCAACCTCCACTTCGAACTGA
ACCGGAGATCTGTAATTGAGAGCTGAATGCAGCCTCTTATGGTTGTACACATTTTCAATA
AAGTTGCATATGTTCCTGAATGCATCTTCAAATGTCTCATATTCATTGAGATATACCTCC
TCGACCTTCAGTGTTTTTATAAAACTCTCAGCAAAAGCATTGTCATAAGGATTTCCTTTT
CTCGACATGCTGATCTGGATGTCATGCGCCTTAAGACAGTCTACATAATCCTTGGACGCA
TACTGAACGCCTTGATCAGAATGATGAATAAGACCCTCAAGGGATTCCTTGGAACGGTTC
TTCAATGCCTTTGCCAGAGCACTCATGGCCAGATCGCTTCTTATGCTCCTGCTCAGCTCC
CACCCGATGCACTTTCTGCTGTAGAGATCCAGGATAACCGCGAGAAAGATATGCTCGTGC
TGCAGCTGGACATAAGTGATATCAGAAGCCCATGCCTGGTTCAGTCCCGTGATTTCCCTG
CCTTTTAGAAGGTTAGGATAGACCGGCAGACCATGAGTGGAATCGGTTGTTACCGGCTTG
AACTTCTTCTTATAGCAAAGCAACTTCTCCTGGCGCATGAGCCTCAGCACGCGCTTATGG
TTGACCGCATAGCCGCGATTTTGAAGTTCTGCTGTAATTCTCCTGTACCCGTAATAAGGA
AACTCCAAAGCTATCTCTTGAATCTGGTTAACCAGATCCGAAGATTCGCTATTCTCCGCA
GTGAACTTTTCGGACCGCTTCAACCACTCGTAGTAACCGCTGCGACTCACATCCAGCGCC
AAGCAGGAGTGAGATATTGGCAACAGAAGGCCATCTGATTGAGCTTCCTGAATGATCATA
TGTCGTCCCTCAACATCGGCTTTCGTCTCTCCTCGCGGACCTTCTTCTGGGTCATGGCGA
AGGCTTTTTTAAAAGGTCAATTTCAGCATGAGCCTGGCCCAGAAGTCTCTCCAATTCTGC
AATCTTCGCCTGATCTTTGTACTTGTTTCCGTTACCCATGAATGCTTTTTCGGGATTTTC
AGCCAGCTCTGCCTTCCATCGGCAAGGAAGACTCGGATGGATGCCATATTCGCGGGCGAT
CTGAGCAAGTGGCTTGCCTGCCTCAAGTTCGGCTAATACTGATATCTTGAAGTCCCGGTC
GTAACGCCGCCTGGTCTTCTTCATGCACTTCCCTCCATGAGTCGGCATTGCTTAACTTTT
TGTCCACTCGGAGGGGTTCACTCCATGGTGTATCTTGTTCTTTTCCTGAGTCATCTGCTT
GACGTAACCCTCTCTGGCTCTGGTTAGCCTTCTTAACTCTCGATCATCTTTAGGAAAAAT
CCTGGAAGGCTCAATCATGCCGTTGAGACAAAGTTCAGCAATCCATTCGGAATCGCTGAC
ATCAGTCTTTCTTCCTGGCGTGTGCTTAATTTTTGTAGGAATTCGCCACAATCAAGTCGA
TCTTTCCCTCAAGAACAGAGTGAACAGGATGCCAATAGATTCCAGTTGATTCTATGGCAA
CCTGTTCACATCCATTTTCGATAACCCAATCTCTAAATTTTAAGAGATCTTCCAGGGTAA
CGCTAAAGCGTTGAGTATCCTTCTTCCCGTCTCGGCAAAGGATTGTTGCTATCAGAAATC
GTTTGTGCACGTCAATGCCACAAACTTTATTCCTCTGCAGTTCCATGATTGTTCCCGTCC
TGATATGGGCGGATAACTTAATCCTCAAAGGGTGCTCATTCGCATTCGCGTTCTACTGAC
GCATTCTTGCATCCGCGGGATTTGGCTAGTTTCACTAACGAGGTCTACGCCCCTAAACGG
CGGACTGCCTTCACCGCCCATATCAAAGCAATTAATGGCTTTGCAATGATATCAGGTTTT
CATCCTTCTTGCATGAGCAATGTGCTCATGTGGGTTTCACTAAAAACACAGGATTTAAAC
GAAAGGTCTCTGAATTGAGGTTTTTAAGTTCCAGGTCTCCAACACGCGTTTTAAGAGATC
GCTCTTTATAGCCATTGCGTTGAGTTGTTCGCGTGTCATTTCGCTCATAGGGCTCGGCTC
CTGATTGCTGTATCGCCTCTAATTGCATGACCAGGTTCAAGAACCAGGTCAGTAGCTTCT
TTAATCCGTCATCCTGATCTTTCACCTACGGGGAAAGAGTCCCGATCGCAATCGGGACAT
TGACAAGGTAATCTTCTAGCAGATCAAATATCTCCATGGCTCTGTATCCTCCTTGTTTCC
AAACATATAGTGGGTACAGGGCCTTTATATCATTTTACAGAAAAGGAAATACACTACCCC
CTCTTTTATTGCTTATGTTCTGCATACAGTAGAGCATTATTTATATAATCATGACGGTTC
CTGGCATGATTATATATCCTAATGAAAATATATAATTTTAAATTACTAAAACATTCCACA
TGCCAGAAAACTCTATTTACCTTCAAGCAGATATCAATCCGGAGCGAATATCCTGTTTGA
GATCTTAATACTGCCCATCACAGTCATCATCCTGCTTCTGATCCTAGCCCTGCCCCTGAT
ATTCATCTTCCTCTTTTTGCATCTATCCCGGTCCGCCTTCGAGATGGTCGGCTTCAGCCA
CTGGACTGCCACCCTGGCAGTCTTCGGCTGCATTCTGGGAAGCCTGGTGGACATCCCACT
CATGGAGTCCCCAATCTCCGCTTACCCTGGATGGTACATGACGGCGATGAGCCAATACCC
GGCAGCATTTCCCACCACCTTTCATCCCCTCTATCTAGCGGTGAACGTCGGAGGTTGCAT
CATACCTCTGGTCGTCTCCGCACATCTCATCCTCCGGGGCCGGGCATCGTTTTTCAAATC
CGTCCTCGGCGTGGCGGTGGTGGCCGCCGTCACCTACTATGTCGCAGAGGCCATTCCCGG
CGAGGGAATAGTCCTGCCCTTCTGGCTCTCCCTCTTCTGGCAGCGGTAATGGGCTTGGCC
CTGGCCAGAGGATATCGCCGCTCCCCTCCTCTGGCTTATATCAGCGGCACCATAGGAACA
TTGATTGGAGCGGACATCCTCAGCCTGCTCACCCCAGGGATCCTGCCTGCCCTATCCCCC
CTGCAGCTTCTCCGCGCTCAGCCGGTTGTGCTGTCCATAGGCGGAGCAGGGGTCTTCGAT
GGCATCTTTCTCACCGGAATCATCGCCGTCCTCTTAGCAGCTGGCATCGTCTGCCTCTTT
CGAGGCTCATGCGAGGAAGCAAACGATTGATCAGAGCAAGCTAAAAAAGGCTACTCGCTA
TTTGGTATGGGCAGACTTGAATCGGAAATTCTCTGTGTCTTTTTGCCTCAGTGGAAAGCT
GCTGTGCTCTGACCCAACCACAAAGAGCCCATGATCCTCAGGCGGGGATCATGCCCAAAG
CATGAAAAACCCATAGAGCCATAGGCAAGGCTGATATGGGCAGTGAAGGTTGATCTGTGA
CCTGAGACATGATCTCGACACAAAGACAACCATGATCTCGTGGATGCCCAAATGCGTCTT
TGAACGCGTATGTGAAGTTGCACGCACGAGTGATCATCATCTGCCCATATCAGGCAAGTG
AGACGATGGACTCAGATAAGGAAATAGTTTGCGGAGCAGATATCCACAGGGATTTTCTTA
TTGCTACAATGATATCCCGAAGTGGATTGAAGCTCCAAGAACGTTTTAATATGAACCAAG
ATGGCCTCTTGGCATTCAGATCCTGGATAATAAACCACAGATGCCAGAGGCTGGCTGTAG
AATCCACGGGAGGTTTTTGGTATCCTATCTTCACCATTCTAGAAGGTCATGTCGAATTTA
TCCTGGCCAATGCATATCAGATCCGGAATATTGAGCACAAGAAAACCGATAAACTTGATT
CGGAACGAATCGCGATATATTGTCTCAATAATCTCATCACGCCCTCCAGAATCTATCCAA
AAGACTACCGAGATCTAAGAAGCATAACTCGTGCTCGTGAGACACTGGTCAATGCAAGGT
CCAAAATCAAGAACCAGATTCATCAATCACTTTCGACCTGCTGCATCAAGCTCTCCTCAG
TCATATCCGACTCTTTTGGCAAATCTGGAAGATATATCATTGATAGGCTTCTGGAAGGAA
AGACGATCGATCAGATCATATCTGGAATACCTTCGAAGAGGATTCGGAAAAAGGAGGACG
AACTCAGAGAAGCCATCAAGAATGGATTAGATCCCGTTCAGGTATTTTTGATCAAGGCAA
ATCTTGATGTCATAGATGATATTAGCAAGAAGATAAAAATTCTGGAAGCTGAGATCGCCG
AAAAAGTCAAACCCTTCGAGGATGATTTGAAAATTATTTTGTCTGTTCCAGGTGTTGGAT
TCATTTCGGCAGCTACCATTATTGCAGAAATGGGAGATTACAGGGACTTTCCGAGTGCGG
ATAAGATGGCAAAATACTTCGGTATTGTGCCTTCGGTCTACCAATCGGCAGGGAAGCTGC
GAACTGGGAAGATCACTAAGACGGGATCTAAGCATATGCGAAGGATCTTGGTGGAAGTTG
CAAAAGCCATATCCAGGACCAAGAAGAATTCAAGGTTAATGAGATTCTTCCAGAGGATAT
TGGCAAGGTGCGGAAAGAAGAATATTGCAACCGTTGCGCTCGCCAGAAAAGTGCTCTGCA
TCATCTATCATTTGCTTATGAATCACGAGAATTATCCATGCGTCTTCGGTTAAGACCACA
ATCCCTCCCTGAATCGTTCTCTATTGACATGCGGATCAAGTGCCTCACTTGAACACACAT
TTAAGACTGTAGAGAAATCATGCTCTATTCCAAGGTAATCCAATATCGCAGACAATAGAT
GCGAGGAATTTTGGACAAAGATGTTACTCCATCTCAATTGAGTAAAGCGAACCATTTTGG
CACCGGGATTTAGTTTTCGCACTATCGAATACAATTTTCTGCTGACAAGAAGCGTCAAAA
TTGAGACCCAGATTAAGGCCTCAATCGCGTATGGGCTCTTTGTTGTTATCTGATCTAGCG
CATATCTGCTCTTCAATTCTTTGAAGATGAGTTCGACTTCCCATCTCCCAGAATAAACCG
CTGCAACCTCTGAAGCATTTAATATATCTGATGAAATATTAGTTAGATAAAAGTGATGTT
CTTCTGCTTCGGTATTATAAATGGCGACTAATCTAAATATCTTATTATCTTTTTTGCTCT
CGCCGCGATAGGATCTTCGGTCAAATGATACTTCCACATTTACATCAAAAATATCATCGG
ATTTTTCTAGTTTAATATCTTTCAAATGTTTCCCGTTTAGATCAACGCCACGGGTATTGC
GTACCTGATTTGTTCCTACTATTAAGGGATTTGCATTGCTCTTGAGGCGAGAGACAAAGG
ATCCGCCGTTTTCAACTATCCTGCTGAACAGTTGATATTTGTAAAATCCTAGATCTATTA
ATAATATTATATCTTTTACCCAGGGACCTATTTTTAAGGTCTTTACATCGTTGGTATTCT
CAGGCAGTATCGAAATGCTTTTTGGACTATTGGCTATGGCACTTGTTAAAAATGCCACTT
TTACTCCTGCAGCCACTTTTCGGGAACGAGTGGCTGGCCACTTATCAGCAAGGCTTTTAT
GAAGCCGAATAATAGTGCTATCTTGAATCATTACATCCCGAAAGCTAGCTAGACGGTCAC
CCAAAATCCTACTGGGTTCTTCAGAAATGTGCTCTATGCCGTGAATCACACATTCTCTGA
GAAATTTTACCAGTTCTGGAGTGAAACGATCATGCCAACTGCTGTCTGAAATTGATACTT
TCCCTCTGACTTCGTAAACGCGTTTCAACTCCACTATAGTTCGATACAACTGTGAGCCAT
AGCCGATAGCGAGAGTCCAAAACATTATCACTGGATCAATCTTTCTTTCTCTTTCGATCA
ATCCGCTCTCTCTTGCTTTATCTCGAATCCACTTGGATTCAAACATCCTGGTTAGTTCTT
GCTCGACTATATCTTTCTCAATTTGTGATACTCCTTTTCGCATGCTAATCCCTTGGATTG
AATATAGTATCACATATTCCATATAAATCTTATTAGATGAACTATTTCAGAAGATAAATT
AATGTGCATTTATAACGATTGTGCTAGGAATGATCTGCTAACCGAAGACGCATGGAGAAT
TATCAAGAACCAGAGGTCACGAAAACCAAACCAAAAATTCCCAGCTCTGTTTCGCCCATA
AGAATGATGGATATCGACGAGATGATAAAGATCATCAGTCAGGCAGGATACTTGGTGGAG
AAAGATTTGAAGGAGGGATGCGGATGATCCGCAGCATCTTGTTTTTTAAGTTTTTCATGT
GAAGTCTCAGATAGCCAAGATGGAGCGAACGCTGGACTTGTGCCGATGGACATACAACCA
GACTCTAGCATACAGAAAGAACGCCTGGGAGAATGAAGGCAAATCAGTTTCCAAATATGA
AACGAACGCTCTTCTTCCCGGTTGGAAAGAGGATAAACCCGAACTGAGAGACGTATATGC
TCAGACCCTTCAGAATGTTCAGGAGCGGGTAGATCTAGCCTTTAAAGCCTTTTTCAGAAG
GGTTAAGGCGGGAGAAGAACCCGGATATCCCAGATTCCGAGGGAAGGGTTGGTACGATTC
ATTTACTTATCCACAACCTGAGAAGGGCGGCAATCTTGTTAACGGCATGGTACGTCTTCC
CAAGATAGGCGATATCAAGATCAAGCTCCATCGCCAGATAGAAGGCAAGATCAAACGGCT
GACCGTCAGAAGGACAGCCACAGGCAAATGGTTTGCATGCTTCTCCGTCGAAACTGAAGA
TGTTCCTCTCCCCCCTGGAAAGATGGGGCTGTAGTAGGTATTGATGTCGGCCTTGAGAGC
TTCGCCACCTTTTCCAATGGTGAGACGATAGCTAATCCTCGATTCTTCCGAGAAGAAGAA
CACGAGTTAGCTAGAGCCCAAAGGAAACTCTCTAAGGCTCCTAAAGGAACTCCAGATCGC
AAGAAAGCTCTTAAGGTTGTTGAGCGAGTCCATGAGCGGATAGCTAACAAGCGATATGAG
TTTGCCCATCAGGTTAGTCATAACTTGGTAGATAGATTTGGTCTAATAGCTTTTGAAGAT
CTTAACATCAAAGGCATGGTTCATAATCATTGCCTGGCTAAAAGCATCTCAGACGTAGCT
TGGAACATGCTAGTGACTTTAACCTCTTACAAGGCTGCAAGTGCCGGTTCGGTGGTGGTC
CTGGTAGATCCAAGGAATACGTCTAAGATGTGTTCCAGGTGTGGTACTCTCATTGAAAAG
TCGCTGTCCGATAGAGTCCATAACTGCACTCAGTGCGGGCTGTCGATGGACCGGGATTGG
AACGCAGCGATAAATATTCTCAGATTGGGATTGCAATCTGTCGGCACAGGAAGCCGTGGA
AGCCCTGCTCTTTAGGGCGGGGAGCAGTCACCAAAAGGCTTTTTGTGTGTTAGGTGGTTG
GATATCCGAGGGGAGACTGATTTGGCGGCACCTAAAGAGATCGTGGAGCTTGTGGAGAGG
TTCGAGAGCAATCGGGAGGCCTACAAGTCAGGGCACTACAATGAGACCCAGGTTCGACGA
GAGTTTGTCGATCCTCTCTTCAAGGCCCTGGGCTGGGATATCGATAACGAGCAGGGGTTT
GCCGAGGCCTACAAGGATGTGATCCATGAGGACGCCATCAGGGTGGGCGGCACCACCAGG
GCTCCGGACTACTCTTTTCGCATCGGCGGCCAGCGCAAGTTCTTTTTGGAGACCAAGAAG
CCCTCGGTGGACATCAGAGAGGACATTCACCCTGCCTTCCAGCTGCGACGATATGCCTGG
ACGGCAAAGCTGCCCCTGTCCATCCTCACCGACTTCGAGGAGTTCTCTGTCTACGACTGC
ACTGTGAAGCCGGACAAGAAGGATATGCCCTCCAAAGGGCGGATACTCTATCTGACTTGC
AGGGATTATCTGGAGCAGTGGGATGAGATTGCGGCCATATTCTCCAAGAACGCCATCCTT
AAAGGCTCTTTTGATAAATATGCCCGGGATAAAAGGGGCAAGAGAGGCACGGCCCAGGTG
GATTCTGCCTTCCTGGAGGAGATCGCCGGCTGGAGGGAGATCCTGGCCAGAAATATCGCC
CTGCGAAATCCGGAGCTGGACACCAGGGGTTCCAACTATGCAGTTCAGGCGACGGTCAAC
CGCATAGTCTTCCTCAGGATATGCGAGGACCGGGGATTGAGAGGCTGATGAAGATGGAGG
ACCTCCTCTCTGGGGAGAGGGTCTACCCCAGGCTCTGTGAGCTGTTCCGTCGGGCGGACG
AGCGCTACAACTCCGGCATATTCCATTTCGAAAAAGAATCGGGCAGGGAAAATCCGGACA
CTCTCAGCCTGCGGCTAAATATCGATGACAAACCTTTAAAAGACATTATCCGCCGGCTCT
ACTATCCGGACAGCCCTTATGAGTTCTCAGTCCTGCCGGCGGAGATCTTAGGCCAGGTGT
ATGAGCAGTTTTTGGGAAAGGTCATTCGCCTCACCGACGGCCACCGGGCGGTGGTGGAGG
ACAAGCCCGAGGTGAAAAAAGCGGGCGGGGTCAAGTACACCCCGGCCTACATCGTGGACT
ATATTGTGAAGAACACCCTGTGGCCCACATTGGAAGAGAAGACGCCGTCGGATGCAACGA
AGATAAGCGTTCTTGATCCGGCCTGCGGCTCGGGCTCATTTCTCATTGTGGCCTATCAGC
ATCTGCTGGACTGGCATAGAGAATGGTATGTGCAAAACCTTGTGCCGTTGCTGGAGAGCG
GCCTGAGGCCATCGTCCATCCAGATAAGGCATATGCTGCCGGGAATTGAGGGGGCGAGTA
AGGGCAGGAAGAAGGAGAGGGAGCCGGAGCTGCCAGTCTTTCAGGGCCGGGGCGGGGAGT
GGAGGCTGACCACGGCGGAGAGAAAGAGGATTCTCTTGAATAACATCTACGGAGTGGACA
TCGACCGCCAGGCGGTGGAGGTGACCAAGCTCTCGCTTCTCCTGAAGGTGCTGGAGGGGG
AGAACGAGGAGACGATCTCCAAGCAGCTCACGCTCTTTTCTGAAAGGGCGCTGCCGGATC
TAAGCAAGAACATCAAGTGCGGGAATTCATTGATCGGCTGGGACATCCTGGAGGACAATC
CGGATCTTGGACAGGAGGATATCGAGAGGATCAATCCGTTTGACTGGGTGATGGAGTTTC
CATATGCCATGCAAAGAGGCGGATTCAATGTGATCATTGGAAACCCGCCTTATTTATATT
CTGCCGGACAAGTAAATTTAGAATATTTCACTAAGAAGTATAAATTAGCCCAATATCAGA
CGGACTTCTATGTCTATTTCATAGATAGATCCCTATCATTATCCAATCCTGGCAGTATGT
TCTCGTTTATAATACCTGACTCATGGCTCAATTCAGAGTACTTTTCAAAAGTTCGCAATC
ACTTACTAGAAAAACATAATATTAAATCAATATCAATATTTGATTACCCTGTATTCGACA
AAGTAACCATTGAAAATTCCATATTTTTGGTTGACGTTTCTGGTCCACCTAGTTTGATAA
GTATAGATCGCTTTTTCACACCAAAAATCCATGAAACCATAAACGAAATAGACCCTAATC
AGTGCATAGTAGATGGTTTAATCAATCCCAGAAAGAATTCTAATTTTGATAAAATAATCA
AAAAAATGGAATATGATTCTGAACCACTTAGTCAAGACTTTAAGATCAACAGAGGGATTC
ATGCTTATAGGACAGACGGATACGGTAAATCTAAATTCGGCACAGGTCCACAAACATTAA
AAGACAAAGAGGTTTGCTCGTATCATGCAGATAGACCTTTAGATGATACATATCTGCTAG
AAATAAAAGGCAAACATGTAGATCGTTTTACATTCAGCTCAAACGATACATATATTTCTT
ACGGGCCATGGTTGGCTGAACCAAGGTCTCCAGAATTCTTCTTTAAGCCTAAACTAGCCA
TCCGAAAAATTATAGGTACGAAGCTTCACGGTATGCTCTTTGAAGGTGCAGTTGCGTTAG
ATCAATCACTATATATAATTATATCTGAAAGAGATGATATAGATGAATTGAAACATATCT
TGGGCATACTACTTTCCCGTATTTGTTCATGGTACTTAGTAAACAAGTATTCGATTCATG
ATAAATTATACCCATGGTTTACAAAAAAGGTACGTGTTTAGCTGGCTAGTCTTATGGTTA
ACATTTGGAGACAATCCAATCCTCTTTGTCCCCATGTTGCCAGCACCGTCATGATTAGCT
CATGAATAGCAGTTCCCTTTCTATTTCTCAAAGTTCCCAAGATTTTTCTCAGCACAACAT
GTGGCCGCAAAGCTCTCTCTGCCCTATTATTGGTTGTCTCCACACCTGGATTAAGAATGA
ACGTGAACCAGTAGTCAAAGCCATTGCTGATTTTTCCAATGAATTTCCTGACCTTAACTT
CCAAGTACTCTCTGTCGATCCAATGCTGTAGCACTTCTCGTGCCGATTGCCAGATATTCA
TTCTCACCTCTGGCGGAGGCTCGCATTCTAGAGACTTGGTCAGCGATTCATAGAGACCCT
TGAGTGCTTCATGTAAAGGAACCGCTTCACCAAACTTCTCAGAAAGATCTTTCGATTCTC
GAAGTAGATGGGCCCAACATCGCTGCAAGTTCTTTGTGAATCTAGCATACGGTTTCCATC
CGTCACATACGATTATCCCTCTGAATCTGCGCGTCAAGACTTCTATCAGGACATTCGTTC
CTCGGCTCTTCCGAATCACAAAAAATGTCTCAGATGGCGTAGTGAATGTCCAGATCCAGT
GCTTTTCTCCCTGGACATGAATTCCCGTTTCATCCACGTAAAGGATCGGAGCGCCACGAA
TCCGTTCCAAGATAGCATCGTATTCCGGCCGAACTGCTTCGCCAGCACGGCGAGTTAAAT
CGAATATCGTGGCAGGGCTCAATGCCAGGCCATGAATTCGTTTCAGTGTATCCTGAATCT
TTCTGTGAGGCAGCCGGTCTTCGTATCTCATCAAGGTCGCCTGCGCGATAACGTTATTTC
CGAATTTGCCTTCATGCGGGCAATTTGCATCGCGAGCAACGACTTCTTTCCGGCAGCATG
GACATATGTAATGGGCTATTTTGTATTCAGTGACTATGACCGGTTGTGGTTCGGGAATTT
CCTCGATAACCTTAGATTCAAATCGAAAAGGAAGGTTAAGCTTTGCTCCGCAATCCGGAC
ATCGATCGGCTGTAACCTCCACTTGGCTATCAGGGATAGCCAACGGTCTGGTCATACCTT
TATGCCCGACCTTTTGGCCGGGCTTTCCCTTGTTGGTCTTATCCTTTTTGAGATTGCGGC
CACGTCGAAGACTTGGCGGAGTATGGGCATTCTCGTATTTAGCTAATCGGGCTTCTAGCT
CACGGATCCTGGCTTTGAGCATTTCATTCTCAAGCCTTAATAACTCATTTTGCTCTCGAA
GTTGCCGGATAATCTCGGATTCGTCCATACTCTCAATAAAAGAATATTACCATAATATTA
CTTAATTTTTCTGGTCTAATTTATTTCTGTTTGGTGGCTAAATCTTAAAAAGCAAGTGTG
AGCTAAACACGTACCAAAAAAGCAACTTGCTGCATTCCCCGTAAAGAGGGAGGATTCACG
CATGGTCTCCCTGGTGGATCGGATGCTTGCCCTTCACAAGCAGCTCCAGGAGGCCCGCAC
GCCCCATGACGAGACCGCCCTCCAGCGGCAAATTGAGGTCACCGACCGGCAGATAGATGG
CCTGGTCTACGAGCTTTATGGGCTGACGGAGGATGAAAAAAGATAGTTGAAGACAGCACG
AAGTAATCAGGAGGAAATAAAGTGGTAGCACTTACGGTTTATGATGGAGCCAATGGCATA
GGAGGAAACAAGCTATATCTTGAAGAAGGAGGCAAAGGGGTTCTTCTGGATTTTGGGAAA
AACTTCGGGAAATATGGGGCCTTTTACGAAGAGTTTCTAAAGAACCGTGATACTCGCGGT
ATCCACGACCTCATTTATCTAGACCTCATGCCAAAGCTCAATATCTATCGACCGGATCTC
ATTCCCAGTGATCTTTCTATCAGCCAATACCCATCATTAAATGTTGCTGCTGTTCTCCTC
TCTCACGCCCATATGGATCACTGCGGAAACATCGGAATGCTTCGAAAAGACATTCCTATT
GTAGCTTCGCCGGAAACCATAGTCATCATGAAAGGAATGCAGGATACCGCCAGCACATCA
CTAGAAGGTGATACTACTTATTTTTCTCCCAGGCAGCCATCTGATGAGATGGGTTTGTAT
CTTTCTTCAGTTGCCACCATAAACTACCAGGGCAGAGACTTCTGCTGTACCAAGAAGCCA
TCCGAGGAGTTGACTAACTTTCTTTCAAGAAGGCCAGGACAAGACGGCAAGAGAGCAAAG
AAATTGGAGCCAGGAACATGCAGCTTCTATGATAATGCCGCCTACCCATTCGAGATCTCA
GCACATCCTGTGGATCACTCCATCTTTGGGGCAACCGCTTATATCCTGCAAGGAGACACT
ACAATAGCATACACAGGAGACTTCAGGCTACACGGGAGGAATGGAGACGCAACGCGCGAT
TTTGTTAAAAAGGCAAAAGACGCATCTATCTTAATCACAGAGGGAACTCGTGCCGGGCGG
AATGATTCACCAGATAACGGAACAACATCAGAGAAGTCCGTATGCGAAGTTTGCAGGGAC
AAGGTAGGGTCAGCATCAGGTCTTATTATCGCAGATTTTTCCGCTCGGAACTTTGAGCGT
CTTGAATCCTTCCAAAATATTGCAGAGAAGATGGGCAGAGAGCTTGTAGTGCCAGCTAAG
GACATTTATATGCTCCAGGCTCTTGCTTGCATAGATAATGCATGTAAAATGGATTCCTTG
CGGGTATACAGCGAGATTGGAAATAAGTCGCGAAAATGGGAGCAGGAAGTAGTTCAACCG
TTATTCTTTGATCAATATGTTAACCATGAAACGATACGAGAGAATCCCGATAACTTTATT
CTCTGCTTTTCATTCTTCGATATGAAACATCTTCTCGATATAAAACCGAATGGCGGCACT
TACATCTATTCTGCTTGCGAGGCGTTCAGCGAGGAAATGGAGATCGATTTTGTGCGGCTT
TGGCATTGGCTGGAGCATTTCAAGATAGATCCGGTTGGGTTTTCTGTGGAGAAAGAAGAT
GGCGGCAATTACTATCCAACCTTTGATAAGCGGTTTCATGCTTCGGGCCATGCATCTCGC
GAGGATCTTAAATGGGTTATTGATCAAGTAGATCCAGATTATTTAGTTCCAATTCATACC
GAATCGAGAGATTGGTTCGTCAAGAATTTTGAGAATGTAATATTGGTAGATGAAGGGATA
CCATATGACTTCTGAGAACAAGGTACGATTTTCTTGGGTTCCACAGGATTGTCGAAGAAT
CGCAATAGCAATACAAATCTGGAGGTCAGATAATGGCAGTTCCTGATTATCAGAGCTTCA
TGCTGCCGCTGCTCAATTTCGCAGCCGACGGCCTTGAGCACAAACAGAGAGAGGCAAGAG
ATGCACTCTCCCGCAATTTCAATATAACCGAATCCGATCGAAGGGAGATGCTTCCCAGCG
GAAGAATATCATATCAGATATATCTCAATCCAATCAACGGCTCACCTCGTTGTATCCAAG
CCACCCCGGCGTTGAGGGGGCCCAGAGCACTCCCGCGGGAGGGCCGGAGGCTCGACTCGC
GTCGCCCACTAAAAAATAGTTTGCGTTGATTTAAATTAGCCATAATAATGGCCTGAATTT
CTTATAGCGCAGTTCAAACGTTGGCTGAGCCCGCCTGAAGAATTTTTGCATTAAAGTATC
ACTCCACTTTGAGCATCTGGTGGTGGAGTTATTGGTGGCCATGGGCTATGGCAGCTCTCG
CCAGGACGCCGGAGAAGCGGTGGGCGGAAGCGGCGATGGCGGAGTGGACGGCATCATCAA
AGAGGACCGGCTCGGTTTGGATGCCATCTATCTGCAGGCCAAGAGATGGGAGGGAGAACT
ATTGGCAGGCAGGTGGTGCAGGCCTTTGCCGGGAGCCTGGAGGGACACAGAGCCCGAAAA
GGCGTGCTCATCACGACATCGCAATTCAGCCCGGATGCACTGGATTACGTCACCAGGATT
GAGAAGAAGATCGTGCTGATTGACGGAGAGAAGCTTGCCGAGCTAATGATAGACTATGGG
ATTGGTGTAACGAATGATGTGACCTATGAGATCAAAAGGCTGGATGCAGACTACTTTGAA
GAGGAATTATAGAACTGCTCTTGGCATCAACACCGAAAAATGCTTAACGAATTGGATTGA
AGATCAGATAGATGAATGCGAAAGTCGCCGAGATGCCTGGAAAGAAAACGGTACCACCAG
AGGAGAATCCAAGAATAGTGGCCGGAACCCTGGAAGGAGAGTCTGAGATCAGAGCAGGTC
TAGGAAAGCGATTTCGCAATGCAGATGAGTTTATAGATCATCTAGAGAAACATAAGACTT
CGATGGCGTACATTCAGCGTTTATCGCCCGCATTGATCGGAACTTCAAGCGTCTGACCAA
GAAGAACAGAGACCTGAGGGATAGGGCGCTAAGAATATCATTGTATTCGGCGTGCATCTA
AAACATTATTATTTAATCTCCGATTTCCATTTCCCATCTTGCCATGATTTCCGATGCCTT
CTGATAAACAAAATCATGATGATCTACATATAAAAATGTGATTATGTCGCCTTTGACTGC
ATAGACGATTACATATGGATCCACGTGGGAGCCGCGAGCGTGTCTAAGCTGGTGAAGCTT
TGGGGTGCCGATCGATGGATTATCAAGGATTTGCCTTATCTTTTGAGAAGTCGCACCTCC
AGCGCCCTGTTCTTCCTGATGAGCTTCGAAAATTGCTCATCAAACTCGGGTGTGGAGTCG
TATTCCATGAGGCTTACTCAAGGTTCTTCAGGTGGTCTAAGAAATCCTCTTTGGTCTTGA
AGGTCTTAACTAAACCAGCTTTGTATTGACTGATGCTTCGGGCAAGGCCCGCTTCAAACT
CCTGCAAGGCGGCCTCGTTTGCATCCTGGATAACTTCTTGGTTGACTTCTTGGTTCTTTG
CCTCTGCCATGAATAGATAATCCTAACTGAAACGGATATATCCCTTTCGGCCTATGGTCC
TTCTTGGTAGTCTCCCCAATACGCGTTGTTGATTTCAGGAACAACTAACACCTGGCTACC
AAGATTTTAATAGCAAGAATTACCAGGTAATATCGATGTGCGAGGTTCTAGAGCGCCGGA
TCATAACCCAAGATCTCACTTACGACCTGGAGGAATCTGGCGGTGAGAGAGAGATCACCA
GAGGACTTATGAGGCTCTCGCAGCAGGCGCTATCTAAATATGTAGATAATGAGCCTGACA
TCTATTGATGAGAGGAAAGATCGTTGTAGTTCCATTCCCTTTTACAAAATCGATTCTGAA
CCCAGATACCATAAATGGTGCTGCAGACCTGGCCAGCCATTATGCCCCATAACTCCTGAA
ATATGGATAAGAAGGAGGGAGGCAAAAGTCAATTGGATGTAGGAGGGAAAAATAGCCATC
GACTTTCGCCAATATACTATACGTCAATTGCCGAGATAAAAGCCTTTCGCTTCAGTGCTG
AAAAGATCAATTCCACCCCAAAGAGATCATCAAGAGAATGAGATCTCAAGTCCCAGGCGG
GCCAGCGCCGAAATCCACAGCGCCCTTGTCGGAGGAGCCGATCACCGAAGTGATGGCCTG
ACCCTGCCCGAAGCTCGACGATATTTAAGCCGGGCTCGAGGCTCATTAGCACTGGAATTT
TGCCACAGCGTCCAAATTGCAGGAACCCGAACTCACTGGGCCTAATGCTCGCCTCTCGCC
TTTGGCCTTTGTGCCGCAACATGTCCCGGTCGTGTATTAGCGCGAGATGCTTTCGGCAGA
TTACTGCACCAGTTACAGTGCGCAACTTTTTTTGCTGCCGAAGTTTCATCTCCCAGGCTC
GTAGCCGAATGCAGTGCCACGACGACATGCATCTCCTGGAACAAGGAAAGCGATCCGATC
TGTATGCGACCGCAAACTGCCCCCCATGGGGACAGCGCTTGAATCATCCTTGCCAAACAG
AGCATTATCGGAATACGTTAAGCCCACGACACACCCGCCACCCTTTGCATGAAGCGGCAA
ACTATCTATATAATCGTTATATATACTTGTAGTTTGCGGTTGAATTCTGAACTTCGTATA
AGAACCGAACGGTATCCTTTTTAACCAAAGAGGGTTTCGATTTAGCACCAATTAGAAGAG
CTTTAAATTCCTGCGTTAATATTTTCAATCTTTATGGTTGTTTTTAGGTCAATTCATCCA
TTATGTAGCCTCTTTTTCTGCATTTTGCCTTGCTTTTTCTCTATTCTCTCGTGCACTTTC
ATAGCCTCCGCTATGTTGAAGGAACACGCCCTAAATATTTCAACTGCTCTATGTTGTAAA
CGATTGAATTCATCATGAATTTTATCCCTGCTCTGGCGATAGTCGTTACAGAAACATGAC
CTGCATTATGGGCTCGTTTCATAACCGCAAAACATCTTTCGATTTGCGATCGCTTTCTAC
TGATCCTTTTATTTCTCAGAATGTCTTTGATTCCCAGCTTATGACCTCTTGCAGCTTTTT
TCATCGCAGCATCGTATCCTTGTGTCTTGGCACCGCTATATCCTTTATCGGCGTAACGTG
GTAATCCATTGATTCCAAGGTCCACCTGACTATCATGAAGAGATGCTGTTGTTGTCTCGA
TTTTTCGGATAAGATGGTACTCGGTATCGATTAGAATATGGCCCTTATAACCGAAAAATG
ATTTGCTGCCCTTTTTTGCCCAAGTCCCCTCATTTATTGGACCATCATCGAGTCTCTTTG
GTTTGGCATTGCTGCTAACGATATTATTAGAAATATTGAGCAAGTCTTTATCAAAATCAG
GAGTCGGTCTCGCCTTGATGGCTTCTAAATTGGGATCCTTTTTATCTTGGTCTTTCTGAT
CTTTTTTATTCCTCTTTTGCCCTGGATCAGATGTTATGAAAGTAGCATCCTGAATTGTGC
CCTTCTTTACGGCAAATCCTTTCTCATCAAGCTGATTCTGGGCTCTTTCCAAAGATCCTC
GTATCTGCCACATTCGATCAGTCGCTCGCGAAATAGCCAAACTGTGCTGAAATCTGGAAT
CACTTCTGTGGTGCCAAGAAAAATTCGAAATGAGATTCTGTCCGTAACTTGGCGTTCCAG
TTCTGGGTCTGATAAACCAAACCAACTCTGAAGTACAAGTGCCTTCACCATAATTACAAT
ATCAATGGAGGGTTTCGATTTAGCACCAATTAGAAGAGCTTTAAATTCCTGCGTTAATAT
TTTCAATCTTTATGGTTGTTTTTAGGTCAATTCATCCATTATGTAGCCTCTTTTTCTGCA
TTTTGCCTTGCTTTTTCTCTATTCTCTCGTGCACTTTCATAGCCTCCGCTATGTTGAAGG
TAGCGTGCCATATCTGCTGTAATTTCACAGTGGCCCTGTATCCTGATTCCACTCTACTCT
TCCAATGATAAATACCTTTTACCTGTTATCCAATCCTCGTTAATGTCCATCATGATGCAA
ACCGCCACCCTCAGAAGCGACTGATCATTTGAATAGGCTCCAGCCACACGACTTCTTCGT
TTCAGCTCCTTGTTGATTCTCTCCAGGACGTTAGTTGTTCGGATCCTTTTCCAGTGCGAT
CTGGGAAACGATTTATAGTTCCAAAGGTCAAATCGGAAGCTATCAATCGTATCCGCCGAC
TTTTTGAATCCTTTATCATCAAGAATGACAGCCAGCTCCTGCATCTTGAACTCATCTTCA
ATAGCATCCTTCAGCATGTAGGCGACCTCCTTTTTCTCTTTCTTAGGTATGTTCTTGAGC
ACAGCACGCATAAAGTGAACATTACACATTTGCCAAGATGCTCCAAGAAATGACTTCTGG
ACGGCTGCTTGTATCCCTTTATGCGCATCAGATATCACCAATTTGACTCCTTTAAGTCCT
CGAGCCTTCAAGCTTTCAAAACAGTTTTCCCAACAGGATTCATCTTCGCTATCATCCACC
GTGGCACTGAGGATCTCGCGATATCCATCATCATGAATGGCAACGACAACGAGCAATGCC
TTATTTACGTATCTGCCATCTGTTCGGACCTTGAAGTAGCTTGCATCCACGAATATGTAG
GGGATTGATCCTTCGATGGGCCTGTTCAAGAAATCTTTGACCAATTTATCCAGCTTTTTA
GCAATTCTTGAGACTTCAGATGCAGATATGTTCTTTAATCCAAACTTCGAGAATACTTTC
TCGACTTTTCTGGTTGATACTCCCTCAAAATAAGATTCTGCTACAGCAACTCTTAATGAG
TCTTCCACACGAGAAAATCTCTCGAATACTGCGGTTTCGAATGGGAATTCTCGGATTTGA
GGTTTATCAAGCTCTATCTCGCCGTAGATGGTCTTTAGTTTTCGCGATCTCGTTCCGTTG
CGGTGTGCTCGTCTCTTGCCAGTCCGTTCATAGGGACGGGCCTGGATTTGATTTTCAGCC
TCAAGCTGCATTACCTCATTCAGAAAACCCGCGGTCAGCTTCTTCATGCCCTCTTTTCGA
TCGATAAGATAATCATCTGCTATGTCGGATATATTCATGGCTCTGTGTCCCTCCCAAAGT
TTCGACGACTTGGGGATACAGGGCCAATTATAATATCTCATGAAGAAATAACTTGCTGTT
ATCTCGTGAAGAGCAAGTCAGTTCTTGTTACTGATATTTCTGCAAATTTTACAGCAAAAA
TGATACGCTACCATGTTGAAGGAACACGCCCTAAATATTTCAACTGCTCTATGTTGTAAA
CGATTGAATTCATCATGAATTTTATCCCTGCTCTGGCGATAGTCGTTACAGAAACATGAC
CTGCATTATGGGCTCGTTTCATAACCGCAAAACATCTTTCGATTTGCGATCGCTTTCTAC
TGATCCTTTTATTTCTCAGAATGTCTTTGATTCCCAGCTTATGACCTCTTGCAGCTTTTT
TCATCGCAGCATCGTATCCTTGTGTCTTGGCACCGCTATATCCTTTATCGGCGTAACGTG
GTAATCCATTGATTCCAAGGTCCACCTGACTATCATGAAGAGATGCTGTTGTTGTCTCGA
TTTTTCGGATAAGATGGTACTCGGTATCGATTAGAATATGGCCCTTATAACCGAAAAATG
ATTTGCTGCCCTTTTTGCCCAAGTCCCCTCATTTATTGGACCATCATCAAGTCTCTTTGG
TTTGGCATTGCTGCTAACGATATTATTAGAAATATTGAGCAAGTCTTTATCAAAATCAGG
AGTCGGTCTCGCCTTGATGGCTTCTAAATTGGGATCCTTTTTATCTTGGTCTTTCTGATC
TTTTTTATTCCTCTTTTGCCCTGGATCAGATGTTATGAAAGTAGCATCCTGAATTGTGCC
CTTCTTTACGGCAAATCCTTTCTCATCAAGCTGATTCTGGGCTCTTTCCAAAGATCCTCG
TATCTGCCACATTCGATCAGTCGCTCGCGAAATAGCCAAACTGTGCTGAAATCTGGAATC
ACTTCTGTGGTGCCAAGAAAAATTCGAAATGAGATTCTGTCCGTAACTTGGCGTTCCAGT
TCTGGGTCTGATAAACCAAACCAACTCTGAAGTACAAGTGCCTTCACCATAATTACAATA
TCAATGTTTGGACGACCTCCATGGCTAGTTTTATTCTTATAGATCAATGGTTCTAAAAAT
CTGAATCGATCCCAATTGATTAAAGAGTTAATATCGGAGAGATCATCGCCGAGAGCTTTA
ACCCGAGAATATTCTTCTCGCATGGCAAAATCTATGAGCGTCCTCATACATCAAATATTA
TGATATTAATAGTATATAAACATTTCGATTGATTAGTTTTTCGAAACCCTCCAAAGTTCA
CCATAATTAACATATGGACGCTTCGAAGAAAGGAATGCCTCCGCCTGCGTCAGTATCAAT
AGGGGCAAAGATTGCGCCCGCTGAAGCAGCGCAGATCCGGGAGCTGCTCGAGGCGGGATT
GTACCTCAATGAGTCCGATTTTGTCAGAGACGCCATCAGGCACAGATTGTCTGAAATCAA
GGTCATCAAATGCAGGGAAGTCGATTTCCAGACGGCCAAGAAAGAGATTTTGGGCTACTA
CAAGGCCAGAGGGAAGCCTATCCAGATGAGGCAGCAAGGGATCTTGAGCTTGATTTTGAT
CTGGTGATGAAAGCAACTGGCGAGCTGCGCCGGGAAGGCAGGCTGGTGGAAGCATAGCAG
ACTGTCATGAGATAGGCGATACTCTGCATGCCTCGAAGATCTATGCCGAGGCCAGAAAGT
TAGAAGGTCCGAGAGTCATTGTGAAGACTGGCAGTCATAAGGCTCTTTTGCGTAGATTTA
TATCTGAAAAAGGAGAAATTGAAGACCAATGAAACGCCTTTATGACTACACTGTAATCCT
TCGCCCCGAAGACAATGGTACATTTGTGGCCTATGTACCTGCAATTCCTGGCTGCCATGC
CTGGGGCCAGACCCCCCAGGAGGCTCAGATGGAGCTGACAAACGTCTTCGAGATGATACG
GGATGAGTACAAAGAAGAAGGGCGCATGCTTCCCGCGGATATTGATGCGTTGGCTACTCA
TGCCTGCCAAAGCTAAAGACCTGCAAAAAGCAGCCAGAAAACTTGGATTTCGAGTGGTAA
GGCAAAAGGGCAGCCATGCCAGATGGAAACATCCCGATGGCCGAGCCACAACCATTCCCA
TACATGGCAATAGCGAGATTGGAGGCTGGCTTTTGTACGAAATTTTAAAACAGCTTGAAA
TAACAGAGGAAGAATTTAGAAAGCTCTTAGAATAAGGCGCGATGTTCTGGAGACAGACAT
CCCAACAGTAATCCACGCCCTCTGAGCAGATCCAGGTGGCAATCTCCGGCGCACACAAGT
CTACGAGCCGCCCGCGGACACGGGAGTACCGTATGCAAACCCGAAGGTTTTTTAAATAGA
TCTTCCAGATAAAGACTGAGCATAAAGGGATCGAATGAGATCGATTATAATCTTAGCGTT
ATCTTTGTTCCTGATAGGGCCATGCATCGCATATGCGGAAACGATGGCCGAACCTGAGAA
TATCAGCATTTCAGGAGATGGCCAGGAGGCATCACAGGAGTTTTTCCTGGATGAAGGCCT
GTCGATATTCTCCATGAAGCACTCCGGTTCGAGCAACTTCGCCGTCTGGCTGCTGGATAG
CAGTGGTAATAAAGTCGATCTGCTGGCCAATGAGGTCGAGGATTTTGATGGCGCAAAGGC
CGTGGGGATATCTCAATCGGATGACTTTGTTTTGGATATAGAGGCTGATGGTCCATGGCT
GGTGGATATAAGCCAACCAAGACCCGAGACTGCCCAAAGCGTTCCAATCACATTTAGCGG
AACAGGACAACAAGTCCCCCCATTATTCGAGTTAGGCCCGGGACTGGCACGGTTCGAAAT
GGAGCATGATGGGAAGAGAAATTTTGCCATATGGCTGCTGGATAGCAATGGGGAGATGGT
TGATCTCCTGGTAAACGAAATTGGCCCATTTGATGGATCAAAAGCAACAGGCATAGAAGA
TAGGGGAATATACTGCCTAGACATCAGTGCGGACGGCAATTGGAGGATAAATATCAGCCA
ATGAAGACTCATAGATGTATGCTGCGGGCTGGAAAATCTCTTGTGTGTGGGTGGTGGAGA
AGGTCAATCCCACAAAGAAAGGCAACCGGTCCTATCACTATTGGATGGCTATGAAAGCCA
CGTCCCTGGCTATTAAGATCTAAATAGCAAGAATTACCAGGTAATATCTATGTGCGAGGT
TCTAGAGCGCCGGATCATAACCCGAGATCTCCCTTACAACCTGGAGGAATCTAGCGGTGA
GAGAGAAATCACCAGAGGACTTATGAGACTCTCGCAGCAGGCGCTATCTAAATATGTAGA
TAATGAGCCTGACATCTATTGATGAGAGGAAAGATCGTTGTGGTCCCATTCCCTTCTACA
AAATCGATTCTGAACCCAGATACCATAAATGGAGCTTTTGGCCAGGCCAGCCATTATGCC
CCATAACTCCTGAAATATCTGAAATATGGATAAGAAGGAGGGAGGCAAAAGTCAATTGGA
TGTAGGAGGGAAAAATAGCCATCGACTTTCGCCAACATACTATACGTTAATTGCCGATAT
AAAACCTTTCGCTTCAAGCTTCAAGCTGAAAAGATCATTTCCACCCCAAAGAAATCACCA
AGAGAATGAGATCTCAAGTCCCAGGCAGGCCAGCGCCGAAAATCCACAGCGCCCTTGTCG
GAGGAGCCGATCACCGAAGTGATGGCCAGATCCCGACGATATTTAAGCCAGGCTTTGGTT
CTTTGACATTGTCTGGAATTGATGAGAATGCACAGAGTTTCTTGCCGCTGCAGCACATCC
TGCTATAATGCAGACCAAGTTGAAAAAAGGAGATGGGTATTGGCTGCGATTACACGCAGG
GCAGCCAATCAACGCTGATTGCGCCGCAGGTGGAATTACCCCAGAGCTGTATGAACTTTT
GAATGGCGAAGACGCCGGTCAAATCCTCGACCGATCTGCCGTACTCAGCATGGCGGCCCT
TGAGCAGCTTGTTGGGCGCAGGATCCCTAGAGATCCAGCCGATATGAGCAACGCCGATGA
CGTTGCTGTTGAGGTTTGCTTCAAGAACTCCAGTGCAACAATCCTTATCCAGCGTATAGC
CCTCATGGTATGCATCAGTCAAGCAATAAGGACAAAAGCCGTATGACCTTGTCTTGACCT
CGGTGGTCTTTTGCAGATGCTCGGCATGAGTATACATCTCAGTCAGCACAGCGCCGATTC
TGTAGTTCTGCACGCACAGCTTCTCAATCCATTTTTGGTCGTAAGTGCCAGTCTGGTAAG
AGACGGGCATGTACTCGAACTCAGCCTCCTTGGTGAAGTTGATGTAGTCCATTGGAACAA
AACCCGTTGGATAATCACAAATCGGCTCGTCTATCCACATATCCCAATATAAGGGGAAGG
ACTGTCTATTGAGCTGTCTCTCAGCTTCAAGCTCTGTTCTCTCGGCGATCACATTGCCAG
AGCCAGACTCCTTCTCGACAAGTTTGTCACCGTTAAAACCTGTCTGCGTGGAGATGATCA
TCTCTACATTTTTGTAACCGACACCCTTGACTGATGCCTTTTCGTACATGTAGTTGGCAG
CTCCAGCCATGCCAATTAACATAACCACTAATGCAGCCAAAATCAGCATTCTCTTCAGTT
CAATTCCCTCCTAACTGATGATAATTATCCTATCAATTCCTATTTGAGCTTTATGATTGA
TGATTAAATATAATTAGCTTGATCCATCAGAGACTTCACTCTAATTATAGCGAAGAGGCA
TGAAAAAGAGAGCGGATTTTCGCTGGCAGGAATTAGAAATGGCAAGCCCATATTCGGCAG
AATTGCCCTCATCGCCATGAATCTGCAGCTCAAATGTAAATTAGTGCGAATCAGATGACT
CTGGATGTTTGATCTCAACCTAACCTCCCGAAAAGTTCAGGCGCACAGGTTTAGCGCCTG
AAGTATTTCCCTCTGTTTTTTTGTCATTTCGGTGACTAATATCTGTCCGTCCGCCAAAGT
GATTTTTCTCAATTTCTCCAATTGCAGAAGCAAGAGTTCAACAGAATACTTATCCAGTAG
CTTCGCTTCTCTCATCATATTGATCAACCTCGTCCTAATGATTAGACTCAGGAAAGCGAC
GAAGATGAAGCCTCTTGTTGTCTTTTCACTATGAGTATTCAGCGGAAGGATATCGATTTC
GTTCTTCAGAGCCTTAAAGCTTTTTTCGATTTCATCGCGCTCCCGATAAAGAGAAAGACA
ATTTAGCCAGTCGAAGTCCCCTGAGTAGAACAGGATATACTTACCCATTTTATTCATTCT
TTGAGTCACAGCATTCTGTTTAATCGAAACATCAAAGCGATTATCTACCACATTCCATTC
AAAGAAGTTTCCGAATCCTCGCGCTTTCTCTTTAAAAGCCACTTGAGGACTGCTGTTCTT
CTTCAAGCGAACCTTGAGCAGCTCTTCTCGAATATCGTACAACCTGCTAAGAAGGGTCTG
CTTCTCGTTTTGCTCCAATTTAGGATCATAATACACGTACCCGCGGACTTCCATATTATC
AATATTATATGTAATTGGCTTAGCAAAAATTGGCTCGTTGTTAAACTTATGCAGGTATTT
TACGTCATCGATGTCCTTTTGCGCTTCGGTCATTAGTTGCTTCAGATCATTCAACTGCAA
CTTAGCAGCCATGACAAACGAAATTTTATTGTCCAACAACTCACAGAGATTGCCCAAGCT
AAAGAATCCCCGATCCATCACAGCAACATAGTTTTGGACTCCGTGAGCTTTAATCTTTTT
CAAAGTGCCGGAAAGCGTACTGACATCAGAAATGCTTCCAGGGAAGATGTCATACATCAC
AGGGATTCCTTTGTCCTTATCCATAATCAAGGACATATTAATTTGCGGAAGATCCGCTCC
ATCGCGATTATATCCATACTCAAGAAGGTTGATAAGTTGAGAGTAACTTGATAGGCTTGT
AATATCGTAAATGAGAGTGCTTTTGGTGCTGGTTCCTTCAATCAGTTGGGACATAAAGCG
GTCAGGGATATTGCTTTCACCCACCCGGCAGAGAAGTTCACTTACTCGCTGGCTGGCAAG
GTCGATTTGAGGAGATTCAAGAGCAAGAGCGGTCCCTTCGTACCATGAATCGACGTTCTT
CATTGCCGTAGGTCTTATGATTCGGTTGAATGCCAATGCGCGAATCATGGACGCCTCGGT
TGAGGGTAATAGGTTCTCTAGATAGCGATCTAAGTTAAGTTCTTCCATTATTGACTGGAG
CACAAGTATAGAACCATAATCAAAAGATGACTTGACTTCTGCAGTTTTCTTCTTTGTCTT
CTCTTTGATCTCAGATGGAGCGGAACGCATCCGGACCGGCTGGCCATCGACATTTCTGCC
TAAATATTTTGATCTATGTCTGATCTGCTTCTTCTCCTTATCATAATAGGGTGTTTCTTC
ATACCAATATTCGATACCATTTTTCACTTTGATTCTTCTAGTGGGTTTCATTATGTGCCT
CAATATAAGTAGGCGCATAAAGTATAAATACCTTTCGCCACGCAAGGCTAATATGAGTTA
TTTCTCAAAATAGAGGCTTCATAATTGATATTGATCGGTTTATGCTCCTATTTGATCCGG
GAGGTTAGGTCTCAACTTCTTGACATACTGAAGTGGATTTATGGTCAAAAAACGATGCCC
AAAGCCTAAAAAATGGTTAGAATCGAGATTGATAGCGGTCGACGGCTGTAACGGGAGCAT
AGATGCTACTATACGGCTTGCGAAGCTATGGAAAAGTCTCCAAGAAGAAATCCCCGGATA
TGGATTTGGACATGAGCTATTTACATATTGCTATCATAAAGGGACAGGGTTGTACCCTTT
CCCTGGAAAAGTGTTTATCTGAAAAAGATTACAGCAGGGTTGGAGACAAATCTAGAGGAA
AGAGAAATGATCAAGAGCCCGTGGGAGGGAAAGCTCGCCCGCAACATGTATGCGGGCAGC
ATCCTGGAGATATTTATAGTCACGGCCGTGACCACCGTCCTGACCATAAGGTTCTTTCTG
GGAGCTACAGGTTACCCCCAAGTAAGCGGCGGCGGTTTCCATATAGCTCATGTATTAATT
GGAGGTCTCGCCATGCTGATCTCCATACTGATCCTCCTGACCTTTCTGGGCAGCTACTCA
AAGAGTCTAGCTGCAGTCCTGGGAGGCTTTGGTTTTGGCGCCTTCATAGACGAGCTGGGG
AAGTTCATCACCAGCGACAACAATTACTTCTTCCAACCAACCATCGGGCTGATCTACATC
GCCTTCGTCCTCCTTTTTGTCCTCATTAAGAAGATAAGCAGCAGAAGCTATCTTACAGAG
AAAGAGAGACAGGTTAATCTCCTTGAGATATCCAAGGAGGCGGTCCTCAAGGGCGATGAA
GCTTATGGTATACAGATGGCCAGAAGCATACTGAAGAGGAGCGCAGCCCAAAAGGCATGC
CTAAAGGGCTCAAATGAGACCACAGGATGCCTTGATGAGATACCTGATCTGCCTTCTCTT
CTAAGTCCTGAGCCCAAAGTCTACGCCGCTGCCAAGACCAGAGCCGAGAGCCTCTATAGC
TGGATGATCGGGAGGAGATGGTTTATCCAGTTCCTGATAGCCTTCTTCCTCCTAAACTCC
CTGATCTCCCTGATAGAAGTGATCTACCTCACCATAGGCATACAGAATGCCGTCTTCTGG
GCAATCTTCGCCCTAGCCTCCCTGGGAGTATACAGGGCCATTGTCTCGGGGACATCGACC
ATGAAGAAGATAGTCTATATCCTGATCCTCATGATCCTGGCCTTAATCCTTCCCTTCACC
ATCCTGGGCCTAACTCTGCCGTCCCTGCCCCTGGCCGACTGGCTCCGTCTGGGCTTCACA
GCCCTAGCAGGCAGCTTCTCTGTGGCAGGGATTCTAACCATACGAAAAGACAGGCTCAAA
GCTTACCATCTTTTCGAGAACTCGATGCTGATCTATATTTTCTTCGTTCACGTCTTCGAC
TTCTTTGACATCCAGCTCTATGAACTCTTTGACCTTTTCGTCGATCTAGTAACGCTTATG
GGGCTGAGATATATGATTAATCAGGAGGAGAGAAAGGAATCAGTGATAGGAAATCAGATT
AATAAGGTGTGACTACTCCCACCCCTTAAAAGGGGCAGGCTTCTACGGTTTTTATTCCGA
CAGATTGTAGTCCCAATCTGAGTATATTGATTGCCGCATTCCAATCTCGATCCAAGGATA
GCCCGCACTGAGTGCAGTTATGGACGCGATCAGAAAGCGTCTTTTCAACCAGAATGCCAC
ACCTGGAACACATCTTAGACGTATTTCTTGGATCTACCAGTACTACCATCGAACCGGCAC
TTGCAGCCTTGTACGAGGTCAGAGTCACAAGCATATTCCAAGCCACGTCTGAGATGGATT
TTGCCAGGCAATGGTTTTTGAGCATATTTTGAATACTAAGATCTTCAAAGGCAATCAATC
CGAACCTGTTAACCAGATACCGACTAACCTTATGGGCAAAATCGCATCGCTTGTTAGTGA
TCCTCTCATGGACCCGCTCAACCATCCGAAGAGCTTTCTTTCTCTCTGGAGTGCCTTTCG
GTGCTTTTGAGAGCTTCCTTTGGACTCTGGCGAGTTCCGTTTCCTCTTCTCGGAAGAATC
GAGGATTAGCTATCGTCTCACCATTGGAAAGAGTCGCAAAGCTTTCCAGACCAACATCTA
TACCAACGAGAGAACCGTCTTTCCAGGGAGGCTTAAGTTGATCTTCGATCTCCACAGAAA
AGCAGGCAAACCATTTGCCTGTCGCAGCTCTCCTTACGGTCAGCCGTTTGATCTTGCCTT
CTATGGATCTATGGAGCTTGATCTTGATATTACCAATCTTGGAAAGATAGAGCTTACCAG
CATTGAGCTTGAACCCCTTCTGAGGATAGGTAAAAGAATCATACCAACCTCTTCCCCGAA
ATCTTGGATATCCAGGATTCTCTCCGGCTTTGACTCTTCGGAAGAACGCCTTCAAAGCAA
GATCCACCCTTTCCTGGGCATTCTGAAGGGTTTGGGAAAAGACATCGTTAAGTTCAGGCT
TCTCTTCTTTCCAAGTTGGAAGAAGATTGTGCGTCTCGTACTTGGATACGGATTTGCCTT
CTTTCTCCCAAGCATCTTTTCGGTATGCTAAGGTCTGATTGTATGTCCACCGGCATAGAT
CTAGGGTCCTCTCCATCTTCGTCCTTTGGGACTTTGTTGGATAGATCCTAAATTTATATG
CCTTGAGCATAGATGCTTGTTATGTGGTTGATTGTGTTTATAGTTTTCTGCACAACGGTG
GGGCACGATTCATTCCCTCCCCTGAAGGAGAGGGGTCTTCTCTGCCCCTACACCCCGACG
TTATTAAAAAGGTTTTTATGAATATTGAAAGCATAGAGAGTTATATGATGCCATCGATAT
CTTTTAAGAATTTTATATGCCCAAACCCGGACTCGAACCGGGGACATTCAGATCTTCAGT
CTGACGCTCTCCCAACTGAGCTACTTGGGCTGATAGGTGGGCCCGACGCGATTCGAACGC
ATGACCTCCGCCATGTCAAGGCGACGTCATAACCAGCTAGACCACGGGCCCGCAAGCAGG
TTTCCTATCTTTCCTCGCAGATAAAGGCTTCGGTCAGGCAAAGAGAGGGCGCGCGGGGAG
AGAATTCTGCAGGGACGAGAATGCATCTTACCCGCCATCCTGCCCAACTCCCCAAACCCC
ATCAGGTGTAATAGACCTCCCGATGATACTCATCCAGGGCCTTGATGGTGACCTGATCCT
TCCCGGCGAGGAGAATGGCATCGGCCGCCGCCTGCGCCGCCTGGATGGTGGTGATATAGG
GCACATGATAGTCCACCGCACTCCTCCGGATCTGATAGCCGTCTTTCACCGACTGCTTGG
TGGTGGGAGTGTTGATTATCAGCTTCACCTCCCCCGCTTCATATAGTCCAGCACATTGGG
GCTGCCGTTATAGATCTTCTGCACCCTCTCCACCTTTATTCCCGATTTTGAGAGATACTC
TGCGGTATTGTCCGTGGCGATGATATCCAGGCCTGCATCGACGAGCTTCCTCGCCGCCAC
AGCCGCTGCCGCCTTGTCCTCGTCTTTGACCGATATGAAGACCACTCCCCCCAGGGGCAG
GGGATTGTAGGCGGACAGCTCCGCCTTGAAGAAGGCCAGGCCCAGCTGGTAGTCAATGCC
CATCACCTCTCCCGTGGACCTCATCTCCGGGCCCAGGAGGGCATCCGCCCCGGGCAGCTT
ATCGAAGGGCAGGAGAACCTCCTTTACCGCCACATAGGGCACCTTAGGCTCCCTGGTGTA
CCCCTGCTCGGCCAATGATTTGCCGATCATCACATTGGCCGCGATCTTGGCCAGGGGCAG
GCCGGTGGCCTTGGAGACGAAGGGTATGGTCCGGCTGGATCGGGGGTTGGCCTCCAGGAC
ATAAACTGTGCCGTCCTTGTAAGCCATCTGCAGGTTGACGATACCGATCACACCCAGGCC
CAGGGCAATCTTGCGCACATAATCCCGCACCACCTCTAAGACGACGCCGGGCAATGTCTG
GGGCGGTATCATGCAGGCGCTGTCGCCTGAGTGGATGCCCGCCTCCTCGATATGCTCCAT
GATGGCGCCGATGAGCACATCCTTTCCGTCGCAGACGGCATCCACATCTATCTCCACCGC
ATCCTGCAGGAAGTCGTCGATCAAGACCGGATGCTCCCTCGAGACCCGCACCGCCTCCTG
CATGTACACGTCCAGTCCCTTCTCATCATAGACGATCTCCATCGCCCTGCCCCCTAAAAC
GTAGCTGGGCCGGACCAGGACAGGATAGCCTATCTTTGCCGCCACCTCCCGCGCCTCAGC
CGGTGAGAAGGCGATGCCCGCATTGGGCTGGGGGATGTTCAGCCTGGTCATGAGGGCATT
GAACCTCTCCCGGTCCTCAGCCAGGTCGATGCTGTCGGGCGAGGTGCCTAAAATTTTCGT
CTTCAGCCCCAGGCGAGCGATCTCCTTTTCCAGAGGGAGAGCCAGGTTGATGGCCGTCTG
GCCGCCGAACTGCACCATCAGGCCGTGGGGCTCCTCTTTCTCAATGATGTTCATCACATC
CTCCAGGGTGACCGGCTCGAAGAACAGCTTGTCCGAGGTATCATAATCGGTGGAGACGGT
CTCTGGATTGTTATTGATAATATGGGCCTCTCATCCCTTGCTCTCGCAGGGCCATGACCG
CATGAACGGTGCAGTAGTCGAACTCTATCCCCTGGCCGATCCGGATAGGGCCCGAGCCCA
GGATGAGGACCTTCTTCCGGCCGGAGGGCACAAGCTCGCACTGGGTGTCATAGGAGGAGT
AGTAATATGGAGTGGTGGCCTCGAACTCCGCAGCGCAGGTATCCACCATCTTGAAGGTGG
GAATGATCTTCAGGGAGCGGCGCAGGTCAGCTATCTCCTCCCGGCTTCGTCCCACCATCG
ATCCGATCTGCTCATCGGTAAAGCCCGTCCTCTTCGCCCGACGCAGGGTATCCGCATCCA
TAACGGAATTTTCGTTTGTTCCCTTAGCCCGCCTTATCTCCTCCTCCATCCGGACGATAT
TTACAATCCGGTAGATGAAGTAGGGCCCAATGCCGGTGATATCCGATATCTCCTCGGGAC
TCGTCCCCCTCTTCAGAGCCTCATAGATGGCAAACAGTCGGTCGTCTGTGGGATTCACTA
GCAGATCCCGCAGCTCCTCGTCCGTCCAGGTGGCATACTTTCCCTTGTATCCGAAATCCT
TGTCGATATCCAAAGACCGTACGGCCTTCAAGAGCGCCTCCTCATAGCTCCTGCCGATGG
CCATCACCTCGCCGGTGGACTTCATGGCGGTGGTAAGGGTCTTGTCCGCCCGGACGAACT
TGTCAAACGGCCAGCGGGGGATCTTAGCCACCACATAATCCACCATCGGCTCAAAGGATG
CCGGCGTCTCCCGGGTTACATCGTTTCTGATCTCATCCAGTGTCATGCCAATGGCGATCT
TGGCCGTCACCCGGGCAATAGGATAGCCGGTGGCTTTGGAGGCCAGGGCGCTGGAGCGGG
ATACACGGGGGTTGACCTCGATCACCCGGTACTCGCCATCCTTGACCGCGAACTGGATGT
TGCAGCCCCCTCGATCTTCAGAGCCCGGATGATATTGATGGCCGCGCTCCTGAGCATCTG
AATCTCATGGTCGGTGAGGGTCTGGATGGGGGTCACCACTATCGACTCGCCGGTGTGAAT
CCCCATGGGGTCCATGTTCTCCATATTGCAGATGGTGATGCAGGTATCATTGCTGTCCCT
CATCACCTCATACTCCAGCTCCGTCCAGCCCCCACGCTCTCTTCGAGGAGCACCTGGCTG
ATCCTGGACCTTTTCAGCCCCAGGTCGCAGATCTGCAAGAGCCTCCTCCCGGGTCTTGGC
TATGCCTCCTCCCGAACCGCCCAATGTATATGCGGGCCTGACCACCAGGGGCAGACCAAG
CTCCTCCATAACCTCCAGAGCCTCATCCAAAGTGTTGACCGCCCGGCTCTCTGGCACCGG
CTCGCCCACCTTCTGCATGGCCTGCTTGAACAGGTCCCGGTCCTCAGCCTCCTGAATGGA
TTTGACTGAGGTCCCAAGCACCTCCACATTGTACTTCTCTAGAATTCCCATCTCTGCCAG
CTCGGAGGTGATGTTCAGCCCGGTCTGGCCGCCGATGCCGGCGATGATTCCATCCGGCCT
CTCCTTCTCAATGATCTTGGCGACGATATCCGGCTCCAGAGGCTCGATATAGACCTTGTC
CGCGGTGTCCGGATCGGTCATGATGGTGGCCGGATTGGAGTTGACCAGGACCACTTCAAT
CCCCTCCTCGCGCAGGGACTTGCAGGCCTGAGACCCGGAGAAATCAAACTCCGCCGCCTG
GCCGATCTGAATGGGCCCCGAGCCTATGAGAAGGACCTTATGTATATCCGCTCTTTTGGG
CATCCTCTATCCCCTCCCCGGCACAGCCCGGTCATTTTTGCCATTTTTGTCATCCTTGCC
ATGCTTGCCCTTCTTGTTATCCATGACCCCCACCACTGAGCTGAAGAAGTGATCGGTGGT
GCAATGAGGCCCAGGATAGGCCTCAGGGTGATACTGCACCGCGATGACATCCAGGCTCTT
ACTCTGGATCCCTCCACCGTACCGTCGCTGGCATTAAGCTGGGTGACCTCCAGCCCTGTC
CCCTCCAGGGAGGAGGGAACTACAGCGAAGTTATGGTTCTGAGAGGTGATGTAGACGATC
CCCTTCCCCAGGTCTTTGACCGGCTGATTGCCTCCATGATGGCCGAACTTGAGCTTGAAG
GTCTCCGCTCCCAGGGCCAGGGATATGACCTGATGGCCCAGGCATATGCCAAATATGGGC
ATCTCTCCAGCGAAATGGCGCACGGCCTGGATGGCCTTCTCCGCTCTCTCCGGGTCCCCA
GGGCCATTGGACAGAAACAGGGCATCAGGTCCAGCCGCTTCTATATCCTGAATCGTGCTA
TGTGCAGGGAGCACCATCAGATCAAAATCCCTATCTGACAGGCTTCTCAATATCCTCCTC
TTGATCCCCAGGTCGATCACCGCGATCCTCTTGCCCCGGCCTTCAATCCGGTAGGGCTTT
TTGCAGGTGACATCCCTCAGGAGGTCCTGGCTGGATATGTCCGGCTGGGATCGGGCCAGG
CCCACCACATCCAGATCCATTATCTCGTCCTTCTCACCCACGGCAACCGCGGCCTTCAGC
ACCCCTTGTTCTCTCACCTTAATGGTGAGCATCCTGGTGTCCACTTCGCACAGTCCAGGC
CGGCCCTCATCCAGCAAGAACTGATTGAGGGTTTTGTTCAGGCGGTGATGAGTCGGACGG
TCCCAGTGCTCCCTGCAGATCATGGCCCTGGGCCACATCCCGTCCGACTGAAAATCGTCC
CCGCTCACCCCATAATTGCCCTGGAGAGGATAAGTGAACAACAGCATCTCTCCATGATAA
GAGGGATCGGTCAGCGCCTCCTCATAACCGGACATGATGGTTGTGAAGACCAGTTCGCCC
GCGACAACGCCGGGCGCACCAAAACCGGTACCTATCACCCGTGTACCGTCTTCTAACCCT
AAGAGCCCAATCATATTATCGGGAAAACAAGACGCCAGGTCGTCTAAATACATTTCGATG
ATGAGTTGGACGATCAGATCGCAGCAAAGAGATCATCATCTTTTTTAATCTTGAGACCAT
AATTCGGTCTATGGAAGTATCTGTAGAGACCACGCGCAGCTCCGAGTTCAAGCAGATCTA
TGCCATCGGGGCAATAGGCGGCCACAGCCCCTATGACTTCAGAATTGCTTTTTACAATGA
TTCGCCCAAGATCCAGAGAGATGGGAACAAGAACATCACCGTCATGGAAAGAAAGATCGA
GATGGAGATCATCTTATCCCCCTGGCTGCCAAGGAGCTGGCCAGATGGCTGGAAGAGCAT
ATCAAGGACTATGAGAAGAAATTTGGGGAAATCAAGAGGCCTGGTGCAGGGTCTGGCGAG
AAGGGTAACACGGAAAAATCCGGAGAATCTGCCCCCATTCAGGGCTACATGTGATGATCC
ATGAACAGCAAAGAAAAGATTCAGCTTCACAAAGGAATGGATTGCGTCCGGAGAATGGAT
TTTGAGAAAGCCATAGAATACTTCCAAATTGTCACCGCCTCCAATCCGGATATGCCAGAG
GCCTGGAACAACCTGGGCGTGGCCTTCTATGGCCTGGGTCGAATCGATGAGGCTCTGGAG
AGCTACGACCGATCTATTGCCCTCGATCCGAGTAATCTCGATGCTCTGCGAAACCGTGCA
TTTCTGCTTCGAAACCAAAAGAGGCTACCTGAGGCCCTGGAGGCCTACGATACCGTCCTG
GAAAAGGGAGGAGATGCCATAGACCTCGAGTCCACTGCGGTTGTTCTAACCGCTATGGGA
AGGCTGGAGGAGGCCCTCAACTGCCTGTACCTTGCCCGGGAGAAGCTCTCTTTAAAGCGC
CTGGAGGATGAGATAGAGATGGTGCAGAAAAAGATCCTGGAAAGGGACGGACAGAGCGGG
GATTAGGCCAAATGCGAGCCGGATGGCGGGGCAGAGAGAAAAAGAGTAATAGCAGGAAAG
CTCTTTGAATCATCAACTGGACGGGGAGGTGAGAGGCTATGAAGGGTTTTATAATGATCA
ATGTAGAGCCAGGGACAGAGAAAGCAGTCCATGATCGCTTGGAGAAGATCAAAGGGATCT
GCGAGGTCGTTCCCGTATACGGTGAGAGGGATTTCATCGCCATAGTAGACGTGGAAGGCA
TCTCCGACCTCAACCGGGCAGTGATGAATGTGAGGGAGATAAACGGAGTGACCAATACTC
AGACCATTCTGGGCATGGAGCTGAAGTTCTAGGACAGGATGCAAATAACCAAGGATTCCG
GTTCGCTCTGGCCCCTCTATCTGGCGGTATTCGTCGCCGTCCTGGGATTCACTCTGGTCG
TACCATTCTTTCCCAGCTATGTTATGGACCTGGGGGCATCTTACACCCTGCTCGGGTTCA
TAATATCCATCTACGGAGCGTCGCAGCTGCTAGTCCAGGTGCCTATAGGCCGCCTCTCCG
ACCGGATGGGAAGAAAGAGGCTAATGCTCATAGGACTGATGACATTTGCAGTCCTCCCAC
CTCTGTACATCTATGCCGAGAACGCCTATACCCTGCTATTCATAAGAGCTCTGGGGGTGT
CGGTGCCGCCTTCGTCTGGCCCACTGCCATGGCCCTGATCATAGACCAGTCTCGTGCTCA
CAGCAGAGGAGCCGCCATGGGCTTTTACAATGCTGCCTTTTACTCCGCCCTGGCTTTAGG
TCCATTTATGGGGGAGCGCTCTATGATCAGATGGGGCTTGAAGCACCCTTCTACTTCTGG
ACCCTCCTGGGAATAGCATCGATCATCATAGTCACTTTTAAAGTACCCGAATCCAGGGGC
ATAGTCCCGAAGGCTGATGAGCAGCCTCAAAGAAGAGAGGAGCCACTCATCGCCCCTGGA
TATGCGATCACATTTCTCGCCTGCTGCGCGGTCATCCTCTGGTCAGGGGTGGTGGGCGGC
TTCAACATCACCCTTCTCCCTTCCTACGCCAAGGCTCTGGGCTTCTCCACCACCGATATA
GGGCTCATCTATCTGGTCTATGGAGGAATCACTGCCATCTCCAACATTTACTTCGGCCGC
CTGGCAGATCGAGGGAGGAGAAAATGGCTCATATTTCTGGGCAGCCTGGCTGGCCTGATC
TCATTTGCGCTTCTCTTCATAGTCTCAAACCTCATCCAGGTACTGATCCTCTTTGCCGGC
CTGGGTTTGGGCCTGGGCATATGCAGCCCGGCGGCTGCCGCACTCGTCGCCGATACCACC
AATGCATCTCGGAGGGGGAGACCTATGGCATCTTCAATACTGCCCGTATGTCCGGAGTGG
TGGTGGGCCCTATCATGGCCGGGCTGGCGGCGGATATGCAGGGAATTGATGGCGCTTTGT
ATGCCTTCACTCTGATCGCCCTGGCAATAACTTTGGGAGCTGTTGCCATCCGGGAAGCAA
AAGAGGATTCCGTAAATAGCAGGGAAGATGCCGATAGGCTCTGAAAAGGGTGACAGAAAA
GACCTATTGAGCTGCAGGAGGGGTCAACTCCCGCCAGCCCGATTTCGGCAGCGATCCGTT
CCAGTATCCTTATTGGCTCAAATTCGTCCAGGAGCCCTGGCCACCCACTCGGAATGAGGA
TTTATCTTTGGCATACAGCAGATTGTTCTCTGCATGGCCGTCGAAGGTGGGAGAGGCCAG
GAAAGATGCGGTCCCTTTTCCAGCGCTGGTGATCATTATAGAGTTGGTGACATTTGTATA
GTTGACCGGAATGGCACGCATATAGAAGTCCTCGCCCAGGGTGGAGTAATAGGTAAAACC
AGCGATCCTGGTGAGGGCAGTGTCTGTGATATTGAAGGCGGCGTTGGCTGAATAATATTC
CGATATCGGGAAGGATAGAGGATCGGTATAAAGCCAAGTCGTTCCCAGGGTGGTACTGGC
CAGCATTAGGAGCACGGCAGCCGAAATGAGATGCTTTATCATGAACCGCCTTGCTTGCAT
GAAAAGGATTTAAATCTAACTGACGTTTGGAAAGAAAAATCGGAGGTGGGCATATTTCTC
CTCTGCCCACCTCAAAAAGCTTCAAGCCAGCAGCCTTTGCATCCTTTCCGATCCAGAAGC
TGCAGGCATTATGCTTATTTGCAGTCTCTTTGCCTTTCTATTCGATGTGCTGGCTCCTAC
CGTCTCACCATATCCTGCAGCATATAGCCCTGGCCCATGGCACTGTCATAAGCATTGGCT
GGGGCATGCTTGCCGTCTCTGACATACACATAGACCCTATAGTTGCCAGCATCGGTGGGA
GCACTGGACCAGGTCCACTGATTCTTAGCTGACCAGCTCTGCACGATCCTCCAAACATTG
CCGGTGGAGGGGCCTTTCAGCCAGAACTGATAGTACAGTGGATCTTTATCTGCATCGCTA
GCGGTTGCCGTCCACTTAACCGGAGTTCCAGCTCCCTGGGGGCTGGGGCGGTCGGATTTC
AGAGCGGTCAGAACCGGCGGCTGATTGGAGATCAGCTGATAGGAGGAGCCCAGAGCGCTA
TCGTACCCGGTGTCAGGGTAATGCCAGCCGTCTCTGGCGTAGACGTAGACCGTATAGGCT
CCGCCATCATTTGGCATGCTGGACCAGGTCCACTGGTTCGCCAGGGACCAGTCTTGAGCT
ATCTGCCAGACGTTGCCGGTGGAGGGGCCTTTCAACCAGAACCGGTAGTATATCGGATCT
TTATCTGCATCGATTGCCGCAGCGGTCCACTTAACCGGGGTTCCAGCTCCTTGAGGGCTG
AGGCGGTCGGATTTCAGAGCGGTCAGAACCGGCGGCTGATTGGGGGCCAGGATGAAGGGG
GCCCCCACAGCGCTATCATATCCGGTCTCAGGATTATGCCAGCCATCCCGGACATAGACA
TAGACCGTATAGGCTCCGCCATCGGACGGCAGGCTGGCCCAGGTCCACTGATTCTTATAT
GACCAGTCCTGCACTATCTTCCAGCTGTTCCCGGTGGATGGACCCTTCAGCCAGAACCGG
TAAAGCAGTGGCTCCATATCCGGGTCAGTCGCTATTGCTGTCCAGGTCACAGGCGTTCCT
GCCTTCTGGGAGCTGGGTTTGTCCGATCCAAGGGAGATCAGAGTGGGGGGCAGATTCTGC
CGCCGCACTGTGAACAGCGCACCAGCATCATCGTCCCATCCGGCTGGGCTGGAATGGAGG
CCATCCCTCACCTGCACCTTGATCTCGCTGGTGCCCGCATCAGCCGGCGTTGTCGGCCAG
GTCCAGGTTGGATCGGTGGACCAGTCGCGGACCATTCGCCACAGTCCGCCGGTCGATGGA
CCCCTCATCCAGTACCTGAAGAAGAGCGGATTGCCCTCCGGGTCGCTGGCGGTGGCCGCC
CATCTGATGGTAGCTCCTACTGGCTGTGCGCTGGGCAGGTTCGTGCCCAGGCCGGTGATC
ACCGGAGGCAGGTTCACATTCATGATGAAGAACCGGCCAACCTGATAGTCATCCGAGCCG
GCAGGTCCGGCATGCTTGCCGTCCCTGACTGCTACCAGCACCTCGCTGTAGCCCACGTCT
GCAGGAGTGGTCCTCCAGATCCACTGGTTGCTCTTGCCCCAGCCGGTCATATCCACCCAG
AATCCGCGGGTGGCAGGACCGCGCAGGAAGAACCGGTACTGCAAGGGGTCTCTGTCTGGA
TCAGAGGCTATAGCCGTCCACTTGATCCAGCTGCCGGCATACTGCGGCTCAGGCCGGTCG
GTGTAAAGGACCTGCACACTGGGCGGCAGATTGCCGCCGGTCAGGCTAAAGGAGACGGTC
TTCTTGACATCGTATCCTCCTGGGCCGGAATGCTGTCCATCCCTTATCCAGACCTCAACC
TCATACTTACCGGCAGGATAGCCGAGAGTGTTCCAGGTCCAGACGCTCCTGCTGCTATAG
CCGGTGTCCAGGTTGATTCCCGGCCCTCTAACCAGGAATCTGTACTGGAGAGGATCAAGG
TCATCTGCCCTGGCCGTCCAGATGATCGGTGTTCCAGACCTCTGGGGACTGCTCTTGTCC
GGGATAAGTGATGGATTGGCAGGCAATGGATTCCAGTTGCCGAAATCCTTTCCAGAAACG
CTGGTAGTGGATGAATCCAGGGTGACGGTATAAGTGCCACTCGCTGGTGCCTTCTGATCC
CATCCGGGCTGATGAATCTCCCGAACGGTATAGGTTCCAGAGGCAACATCCGTGAAACTG
TAAGAGCCGTCAGCTTCGGTGGTTGCAACCTTTATCACCCTCCTCCAGCCGGCTCCAGGT
TGATCTTCCAGCCGCCCATTCCTGGCTCGCCGGGATCTCTGACCCCGTTGCCGTTGATAT
CGTTGTACTTCACTCCAGAGATGGATTGAGCTGCCAATCTATTCCCAAAGTCGTTGTCCT
TTGCCTCTCTGGGAGGTGTTCTCACATCGAAGACTATGCTGTGGCTCCCCCGCTGGAGCG
GTCTGCGTCCAGCCGGTTCTTGAGGTCTCGCTAACCTTGTATGTGCCGGGAAGGAGCCTC
TCGAACTTGTAGTTGCCGTTGTTGTCCGTGGTGGCGGTAAGGGTGGGAAGCGGCTTGCCA
AACCAGGTGCTCCCGGTCAGGACCATCTCCCAGCCGGAAAGGCCCTTCTCACCGGGATTC
TTGGTGCTGTCGCTATTCAGATCCTCGTACTTCATTCCGGATATGGAATTAGATCCGCGT
ATTCCGAAGTTGACGTTGGTCACCACTACCGTTTTGATGGTCACTGTGACCGTGGAAGAG
GTGGTGAGGACCATGCCCGTCGGGACGGGATCGTTTATGGTGTAGGTCCCAGGCAGGACG
TTCTCGAAGCTGTAGAGTCCGTTCTCATCGGTGGTGGTATTGGCCACTACCTTGCCGTTC
TCGACCAGGCTCACTTCCCCGCCGGGAATGCCAGGCTCATCCTCGTCCTGCAGGCCGTTG
CCGTTGATGTCATAGTACTTCTGGCCGGAGATGGAAAGACCGCCGCTGTTGGCGAAATCC
TTGTCGGCCACATCGGCATCCTTAAGCTCAACCGTCCAGGGGCCTTCAGGTGCTATCTGA
TTGATGCCCTCTGCAGCGACCTGGCTTATGCTGTAGGTTCCAGGAGACAGATTGCGGAAG
GCATAAGAGCCATCTTCAAGCGTGGTGGTGGCATTTATGACGCTACCGTCGCGGGATAGC
TGAATGGCCACTCCAGCCCTGCCCGGCTCGCCCTCATCCTTGACGCCGTTGCCGTTGCTG
TCCAGGAAGCTGGTTCCTGATATGGCAAAGGAGCCGTGGTTGCCGAAGTTTATGTCTGCT
ACATCCCCATCCGTCAGCTCCACGGTGTAGGAGCCTTCAGGAGGTGCAGTCCTGGTCCAG
CCAGCCTGCTCGACCTCGGATACGGTGTAGCTTCCGGGGGATAGCTCTGCGAACTTATAG
GATCCGTCCTTTTCCGTGGTGGCAGTGCTGATCAAACTGCCGTCTCTAGAGAGCCTCAAT
CGTCCAGCCCTCCATTCCCGGCTCGCCGTCGAAGGCACCGTTGCCGTTCAGGTCGTTGAA
CTTCCTGCCGGAGATGGTGTACTGGACGAGCTTGTTGACGAAGTCCAGGCCTTCAACGTC
TCCTTCGGAGAGATCGACGTTATGAGATCCGCCTTCGGGAATTGCTGCTACCCAGCCAGA
TGGCAGAGTCTCGCTGATGGTGTAGCTTCCAGCATCAAGATCCTGGAAACTATAGGTTCC
ATCCTCTCGGGTTAAGACGCTAACCTGGCTTTGATCCGGTTTGGTTATCTGTACCGTCCA
GCCGGATAAGGCCTCGCCGCTGTCAGACACGCCATTTCCGTTCTTGTCCTCATATACCAG
GCCCGAGATGTTCATCTTCGGCTCGGCGAGGGTGAAGTAGCCGGAGTACTCGGAGTCAAA
GCCGTCTTCGCCAGAGTGCTGTCCATCTCTAACCTGAACTTTAACCTGATTCTCTCCCCG
ATCTATTGAGGATGTCACCCAGGCCCAGGTATCATCTGAAATCCATTCTGTCTTTGGCTC
CCAGGCTCCATTTGTTGCCGGTCCATTGAGGAAGAACCGGAAGAGCAACGGATCCATGTC
CACGTCAGTGGCATTGGCGGTCCAGGTTACAGTCACCCCTGGCTTCTGGGGGCTTATGAT
ATCCGGAATCAGAGAGTTCAGCACAGGGGTCTGATTCTCCACAACAGGAGCTACGACCTC
TGCATCCTCTTCAGATACCTCTTCGGTCAGGTTCTCGGTGATGTTCTCCGGTGCAATGGG
AGTGGTGATGTTCTCAGTCACTGGAGGGGCCAGAGTATCCTCTGGGATCTCCACCACTTC
AGTCACATTCTCCGCCTCAGCGGTCATATTGGCCTGAGCGGTGGCATTCTCTTCATCTGT
GATATTGGCGGGAGCTGTCACATTGACCTGGTCAGTGACATTTGTCTCAGCTGGAGCGAT
CTCCTCCGCAGGTTCCTCTGCAAAGGGAGCTTCTTCATCGAGCGGCATTATGACGAACTC
GGAGCTTCTATTTCCGCTCTCGCCCTCCGGCCCCTCATGCTGATCGTCCCTGGCCTGGGC
TGTGATCAGGAATGATCCGGCCTCAGATGCAGTCCAGATGAACTTGTTTTCTGCCTGCCA
GTCGGTGACTGCAGTCTCGTTGACCAGGAAGCGATAAGATATGGGATCATCTTCCGGATC
GCTGGCAACTGCTGTCCAGTTGACACTGCTTCCCAGAACCTGGGGGCTTCCCAGATCGGC
TGAAAGCTCTGTGATGCTTGGTGATTCATTCGGCTCAGCAGCGGCCTCTTCGACCGGTTC
TGCTTCTGCGACCTCCTCAACAGCTTCTTCTGCCAGAGGCATTGTTATGGCGAACTCAGA
GCTTCTGTTTCCGCTCTCGCCTTCGGGTCCATCGTGCTGATCGTCTTTGACCTGCACGGT
GACCAATGCCGTTCCGGCCCCTGTTGCCGTCCAGGCGAACAGATTCTCAGACTGCCAGTC
GGTGACTGGAGTATCGTTGACCAGGAAGCGGTAGGATATGGTATCATTTTCCGCATCGCT
GGCCGTTGCCGTCCAGTTGACACTGCTTCCCAGGACCTGGGGGCTCTCCAAATCTGGAGC
CAGGCTTATAATGCTCGGAGACTCATTGAGCTTCGACGGGCAGGATCTCCTCTTCTGCCT
CCTCAGCTGCTGGCTCAGGAGCGGTTATGACAAATTCGGTGCTTATGCTTCCGGTTTCAG
CTGCAGGCTCATCGTGCTGATCGTCTTTGACCTGCACGGTGATCAATGCCGTTCCGGCCT
CTGTTGCCGTCCAGGGGAACAGATTCTCGGGTTGCCAGTCGGTGACTGGGGTATCGTTGA
CCAGGAAGCGGTAGGATATGGTATCATTTTCCGCATCGCTGGCCGTTGCTGTCCAATTGA
TCCTGCTTCCCAGAAGCTGTGGGCTTGCCAGATCAGCGGCCAGATCCATTAGCTCTGGCG
GATTGTTTGGAGCAGCCTCAACCACGAATTCCGCTGTCCTGGAGCTATCTCCTTCCGGAT
TGTGGTTGTTGTCCCGAGCCCTGACCTCGATGGTATGGGAGCCGATCTCCTGCTCGGTTG
TCGTCCAGGTCCAGCTCGGGCTGGAGGTGAACTCAGTCTGAGCCACGTCATCCAAGAGGA
ACATGAACTCCAATGTATCATTTTCCGGATCGGATGCCGCCGCAGTGAATGTTACTGCTG
TCCCGGCTATCTGGGGGCTGGCTAGATCTGAAGCCAGATCAAATACCTCAGGCGGATTGT
TTGGAGCAGCCTCAACCACGAATTCCGCTGTCTGGGAGCTATCTCCTTCCGGATTGTGGT
TGTTGTCTCTCGCCCGAACCTCGATGGTATGGGAGCCGATATCCTGCTCGGTTGTCGTCC
AGGTCCAGCTGGGATTATTAATGAAATCCGTGCGAGCCTGGCCATCAACCAGGAACATGA
ACTCCAATGGATCGTTCTCGGGATCGGATGCTGCCGCAGTGAATGTTACTGCTGCTCCGG
CTATCTGGGGGCTGGCTAGATCTGAAGCCAGATCAAATACCTCAGGCGGATTGTTGGGAA
CCGCCTCAACCACGAATTCCGCTGTCTGGGAGCTATCTCCTTCTGGATTGTGGTTGTTGT
CCCGAGCCCTGACCTCGATGGTATGGGAGCCAATATCCTGCTCGGTTGTTGTCCAGGTCC
AGCTCGGGATGGAGGTGAACTCAGTCTGAGCCACGTCATCCAAGAGGAACATGAACTCCA
ATGTATCATTTTCCGGATCGGATGCGGCCGCAGTGAAGGTCACTGCTGCGCCAGCAATTT
GGGGGCTGGCTAGATCTGAAGCCAGATCAACTACCTCTGGTGGATTGTTGGGAACTGCTT
CAACGACAAACTCCGCTGTCTTGGAGCTATCTCCTTCTGGATTGTGGTTGTTATCTCTCG
CTCGAACCTCTATAATGTGCGATCCAATGCTCTCAGTGGTGGTTGTCCAAGTCCAGCTCG
GGCTGGAGATGAACTCGGTCTGAGCCACGCCATCCAAGAGGAACATGAACTCCAATGGAT
CGTTCTCTGGATCGGATGCCGCCGCAGTGAATGTCACTGCTGCGCCAGCAATTTGGGGAC
TGGCCAGATCTGAAGCCAGATCAACTACCTCAGGCGGGTTGTTGGGAACTGCTTCAACGA
CAAACTCCGCTGTCTTGGAGCTATCTCCTTCTGGATTGTGGTTGTTGTCTCTCGCTCGAA
CCTCTATAATGTGCGATCCAATGCTCTCAGTGGTGGTTGTCCAGGTCCAGCTCGGGCTGG
AGATGAACTCGGTCTGAGCCACGCCGTCCAAAAGGAACATGAACTCCAATGGATCGTTCT
CAGGATCAGATGCGTCTGCAGTGAAGGTCACTGCTGCGCCAGCAATTTGGGGACTGGCCA
GATCTGAAGCCAGATCAACTACCTCTGGTGGATTGTTGGGAACTGCTTCAACGACAAACT
CCGCTGTCTTGGAGCTATCTCCTTCTGGATTGTGGTTGTTGTCTCTCGCTCGAACCTCTA
TAATGTGCGATCCAATGCTCTCAGTGGTGGTTGTCCAGGTCCAGCTCGGGCTGGAGATGA
ACTCGGTCTGAGCCACGCCGTCCAAAAGGAACATGAACTCCAATGGATCGTTCTCAGGAT
CAGATGCGGCTGCAGTGAAGGTCACTGCTGCGCCAGCAATTTGGGGGCTGGCCAGATCTG
AAGCCAGATCAACTACCTCTGGTGGATTGTTGGGAACTGCTTCAACGACAAACTCCGCTG
TCTTGGAGCTATCTCCTTCTGGATTGTGGTTGTTGTCTCTCGCTCGAACCTCTATAATGT
GCGATCCAATGCTCTCAGTGGTGGTTGTCCAGGTCCAGCTCGGGCTGGAGATGAACTCGG
TCTGAGCCACGCCGTCCAAAAGGAACATGAACTCCAATGGATCGTTCTCCGGATCGGATG
CGGCTGCGGTGAATGTCACTGCTGTCCCGGCTATCTGGGGGCTGGCTAGATCGGCAACCA
GATCCACTAACTCTGGCGGGTTGTTGGGAACTGCTTCAACGACAAAATCCATCGTCCTTG
AGCTGTCGCCCTCAGGGTTGTGGTTGTTGTCCCGGGCCCGAACCTCGATGGAATGGGAGC
CGATATCCTGCTCGGTTGTCGTCCAGGTCCAGCTGGGATTATTAATGAAATCCGTGCGAG
CCTGGCCGTCAACCAGGAACATGAACTCCAATGGATCGTTCTCTGGATCGGATGCCGCTG
CAGTGAATGTCACTGCTGCGCCAGCTATTTGGGGGCTGGCTAGATCGGCAACCAGATCCA
CTAACTCTGGCGGGTTGTTGGGAACTGCTTCAACGACAAAATCCATCGTCCTTGAGCTGT
CGCCCTCAGGGTTGTGGTTGTTGTCCCGGGCCCGAACCTCGATGGAATGGGAGCCGATAT
CCTGCTCGGTTGTCGTCCAGGTCCAGCTGGGATTATTAATGAAATCCGTGCGAGCCTGGC
CATCAACCAGGAACATGAACTCCAATGGATCGTTCTCTGGATCGGATGCCGCTGCAGTGA
ATGTCACTGCTGCGCCAGCTATTTGGGGGCTGGGCTGATCGGCAGAGAGATCGACCATCT
GGGGTGGATTGTTTGGCACCGGCTCAATGGCAAACTGAGTCGCCTGAGAGCTGTCACCCT
GTGGATTGTGGTTGTTATCTCTGGTCCGTGCCTCGATGGTATGGGAGCCAATATCCTGCT
CGGTTGTCGTCCAGGTCCAGCTGGGATTATTAATGAAATCCGTGCGAGCCTGGCCATCAA
CCAGGAACATGAACTCCAATGGATCGTTCTCTGGATCGGATGCCGCTGCAGTGAATGTCA
CTGCTGCGCCAGCTATTTGGGGGCTGGGCTGATCGGCAGAGAGATCGACCATCTGGGGTG
GATTGTTTGGCACCGGCTCAATGGCAAACTGAGTCGCCTGAGAGCTGTCACCCTGTGGAT
TGTGGTTGTTGTCCCGGGCCCGAACCTCGATGGAATGGGAGCCGATATCCTGCTCGGTTG
TCATCCAGGTCCAGCTGGGATTATTAATGAAATCCGTGCGAGCCTGGCCGTCAACCAGGA
ACATGAACTCCAATGGATCGTTCTCCGGATCGGATGCTGCCGCGATGAAGGTCACCGCTG
CACCAGCAATCTGGGGACTGGCTAGATCGGCATTAAGGCTCAGCACTTGAGGAGGCTGAT
TTACCGGCGCTGCTATCTGCTCAGGGGCCTGCACTATCGGCTGTTCAATCACAGGAGCCT
GTTCCAATTCGGGAACGGCTGCAGGCGCACTGACCTCTGCCGGGACCTGGGGAGCTGTTA
TTTGATAGTCTATTATCCTCTCATCGAGCTTGAAGTCCCCACTGGTATGCATTGGATCTC
TCACTAAGACTCTGATCTGGTAGTTTCCCGGCTCCAATGCAGCCGTGTTCCATGTCCAGG
TGTTCTCATCTATCCATTGCGTCAATGGGACCCATGTAGCAGAATCCTTTAGCTGGAACA
TATACGATATTGGATCGTTCTCAGGGTCCTCCGCCCGAACCGTCCATTTTATAGCGGTGC
CCATAGGCTGGGGGCTGGGCTTGTCTGGCTCGACGCTTCTGATCGATGGCGGTTGATTTG
CAATATCTGAAAATGCAGAATCAACCTGCTCAGGGAAACCTATCCCCTCGGGAAATCCCC
CAGGCTGTTCCTGCGCATAAGCGAACGCACTCAAGAGCACGCTCACAGACAGGATCATAG
CAAGAACAAGAAATTGCTTCTTGTATCTATGATTCAGCACTTTTTTTAATTTAACATTAA
CTGTATACTCACTATCCTTATCCCTTTTACGCATATCCTCACTCTCCTCTCCTATCCCAC
TTCCTTCCAACGGCCTTCATGGCCGAGAACTATCATCCGATTTATCATTTCATCAACCAT
CTGATCCCTATCTGGACCCCTATTCTGATTCTTGCTCTGCATTCCATCTAATGGCTCATT
TGATATCTCACAGATCTTCCATCAGGAGATTATGAACTTATTTTTCACATAGAGGCTCTA
TCAAGATCTCTTCGGGGATCAATCTCATGTGAAACCTCTGTGATTCCCGTATAGATCTAG
AGCAGATGGATGATTTCAAGCAAAGGGGTGCTTCGCAGTGCTCTTCGCGGCCAGAATATC
CCCTGGCTTTGGCTCTCTATTCGCTGCGCGTTCTATGGCAATCTTCGTGGCCTGATAATT
ATATTCATAAACCTTATCTTTATCTTTTGCATCCCACTCCACAAATACAGACACTATTAT
AAAAAGATCGTCCGCCAACTCCTCGGGCAGTACTCCCGACTCGACGCAATCCATCACAGC
TCGTGCCACTGCTGCCTGCACAGGGCCAAAGACCATTATTGCCTGCTGGGCATTCTTTAT
GGTGACCTTGTTGACCATCAGGGTCGAGGGCTTAACCGGCAGATTGGGGGCAAGGACGGC
CAACAATGGCGTATGGCCCCGGGATGGCGATGCAAGTGCCCTCACAAATGCCTTTTCCAC
CGGGCTATCCCTTGGTCCCATAACCAGATCTATATGCGCTACCTCGGGCCCCTCTCCGAC
CAGTGCTTCACCAACAAGTACCCTCTGAAAAGATTGCGACATAACCAACCTTTTGGTCTT
TTTCATATAAATTTGTAATCTAAGCAGTGGGCCAAAAATTATATCATCATAATGCAATGC
ATTGTTGCATTAATGCGAGTGATCGTAATCAACAACTATGGACAGTTCAATCACCTCATC
AGGCGCAGCATACGGGATAAGGTGGACTGTGACCTCGCCTCCAACCAGACGCCACCAGAA
GATATCGATGCCGACGGCTTGATACTTGGAGGAGGACCATCCTTGGATCGCGTCGGAAAC
TGTCGCGATTATCTTTTGAAGCTTGACATTCCCATCCTGGGGATATGCCTGGGCATGCAG
ATCATGGGCACCACCTTTGGTGGTCAGGTTACGGCAGGAAGCATTGGAGGCTATGCCCAG
GTGGATGTGGAGCTGATCGATGAAGACGACATCCTGAAAGGCTTTCCGGCAAAGTTCAAA
ACCTGGGCATCTCATGCCGACCAGGTGTCACTGCTTCCTTCTCAGTTCCAGAGGCTCGCC
ACCTCCAGGATCTGTGATATCGAGGCCATGAAGCATCGCAATAGGCCTCTGTATGGAGTG
CAGTGGCATCCAGAGGTGGTGCACACTGAGCATGGTGAAGAGCTTCTGGATAATTTTATA
AACATATGCAAAAAATGATTCCGACGGAGTCCCGGGGGATGACTGCACGCCCAGAACCGT
TTCTTAAGTGACGGGACGTCCAATATGGATGTGTGATCTTCATGCCCGATAAGAATCTTT
TGTTAGCAGATCTTGAGCAATCATACGCAGCAGCTAGGCGCCTCTCGGCCCGGTCCCTGG
CCGGCCAGATCGAGAGGATCGGATTTCAGTGCCTGGGCTGCGGCCAATGCTGCCGGGGCG
ATGATAACAGCGTGGTTGTCTTTCCCTTTGAGGTAAGGCGAATCATGGCGAAGAGGGAGC
TGGATTGGCTGGAGGTAGCCCAGCCGCCGGAAGAGGGTGAATGGGACAACAACGGCAACT
TCCATACCCTGGAGTGGAGGCTCAAAAAAGAGGGATTGCGCTGCCGGTTTTATGATGAGG
GGCAATGCACTATCTATGGCCAGCGCCCCCTTCTCTGCCGCACCTATCCATTCTACCTGG
TGGAGGGCGAGCTACGCTGCTCGGAATGCCCCGGCCTGGGGATGAGAATAAATGAGGATG
CTGCCCAAGAGATCGCCGGGCAGCTCATCTTGCGCCATATCACTGAGATTGTGGAGGCAA
TAGCGCTCACCAAAAAATACCAGGACTTCCAGCGGGGCGGGTACAAAGAGGGCAACTGCT
GCATCATACATGATAGCGAGGGAGAGCACAAAATCCCCCTTTTCACTGCACCGCGCTCTT
AACCTCGTCTACGATCTTATCGATGAGGCTTTTCTCCTTCTCAGTGGAAGATCGCTTCGC
CTCGCCGAACTCCTCTGCCAGCTCCTCCAATAGCTGCCTTTGCCTGGCGGTGAGAGAGGC
GGGAGTGTTGATCTTGACCCGTACATGCAGATCGCCTGAGCCGGTGCCATGCAGCCTGGG
CATGCCTTTTCCTCTCAAGCGGAAGACCGTTCCGGTCTGAGTTCCTGCAGGCACCTTGAT
CCTGGCCCGACCGTTCAGGGTGGGAACCTCCAGATCCGCTCCCAGGGCAGCCTGAGTGAA
GCTGATGGGAGTCTCCATGATCAGATCGCTATCCAACCGCTGGAAGAGTCTGTGAGGCTG
GATATTTATGACCACATAAAGATCGCCGGAGACGCCCTTGGGGCCGGCAGAATCCCCCTG
GCCGCGGAGCTTGAGGTGCTGGCCGTCCTCCACACCCGCCGGGATCTTGATATTGATCTT
GCGAGCCTTTCTTGCCCGTCCCGTGCCGCTGCAGTCCTCGCAGGGGCTGGTGATGAGCCT
CCCTACCGCCGCACTTGGGACAGGTGGAGGAGGTGACCATCTGGCCGAAGGGGTGTTTTG
GGCCCGGGTAACCTGGCCCGAGCCCCGACAGGTGCTGCAGGTCACGGGACTTGTGCCGGG
CTTAGCCCCGCTCCCCTGGCACTTGGGGCAGTTTTCCGTCCGCGGAACCTCTATAGTCGT
CTCCAGGCCGCGTGACGCCTGCTCCAGGGTAAGATCGATATCATAGCGCAGATCCCGGCC
CCTGGCCGGCCCCCGCCGTCCTCCCCCTCCGCCGAAGAACATATCAAAGATGCTCTCTCC
GCCCGCGCCAAAGCCCCGAAGAAGATCCTCGAAGTTCACTCCGCGGAACAGGTCCTCCTG
CGAGTACTGACTGTTGATTCCTGCATGGCCGAACTGGTCGTACTTCTGCCGCTTATCCGG
ATCGGACAGGACCGCATAAGCCTCAGAAAGCTCCTTGAACATCTCCTCCGCCCCGGGATC
GTCTGACCGGTCGGGGTGGTGTTTCATGGCGAGCTTGCGGTAGGCGGTCTTGATATCCTT
CTCGCTGGCATCCTTGGATACCCCAAGCACATCGTAGTAGTCCTTCTTATCCGGCATGGT
ACAGTCAGTTCCTTCTTCTGGTTTCCCTGTCTTCCAGCACCCTTTTCTTCCTTATAGTTT
ATTCTCCAATTTACTTCTTATCGTTTACTACCTCGTAATCTGCGTCCACCGTCTGATCCT
GCCCTGTGGAATCCTGACCCGCCTCCGGGCCTGAGCCCTGGCCTGCCTGTCCCTGCTGGG
CCTGCTGATCCTGCGCCGCCTTCTGGTACATGGCGGCAGACAGCTCGTAGATTGCGTTCT
GCAAGCTCTCCGTCTTGGCCTTGATCTCGGAGATCTCTCCGCCGGTCTGGGCGTTCTTCA
GGTCGCTGATGGCCTTCTCGATCTTCTCCTTCTGCTCGCTTGTGGCTATGTCGCCTGCCT
CTTTGAGCATCTTCTCCGAGGCATAGATCAGAGATTCAGCAGCATTCTTGACCTCAATCT
CCTCTTTTCTCTTCAGGTCGTCGGCGGCAAACCTCTCAGCATCCTTGATCTTGGCGTCGA
TATCCTCCTGGCTCAGCTTATGGGGAGCGGTGATGGTGATCCTCTGCTCTTTCTTGGTGG
CAAGATCCTTGGCTGAGACATGAATGATGCCATTGGCATCGATATCGAATGTGACCTCGA
TCTGAGGTATGCCTCTTGGCGCAGGAGGGATGCCGACCAGGGTGAACCTTCCCAATGAGA
CATTATCCTGGGCCATGGGCCTCTCTCCCTGAAGGACATTGACCTCAACGCTGGTCTGGT
TATCGGCAGCGGTGGTGAATATCTGGCTCTTTCTGGTGGGAATGGTAGTGTTCCTCTCGA
TCAGCTTGGTTGTGACGCTTCCCAGGGTCTCTATACCCAAAGAGAGAGGCGTTACATCTA
ATAGCAGTAGATCCTTGACCTCTCCACCCAGGACGCCCGCCTGAATCGCTGCCCCCATAG
CCACGCATTCCATGGGATCCACTCCTCGTTCGATATCCTTTCCAAGGAAGTTCTTAACGA
ACTCCTGGACCATTGGCATCCTGGTCGGTCCGCCCACCAGGATGATCTTGCCGATATCGG
ACTTCTCCAGCTTGGAGTCTTTAAGAGCCTGGATCATGGGACCACGGCAGCGCTCCAGCA
CATCTGCTACCAGCTCCTCCAGTTTGGAGCGGGCTATGGTCATGCTCAGATGCTTGGGGC
CGCTGGCATCGGCGGTGATATAGGGCAGATTGAGGTTGGTCTGCAGGACGCTGGATAGCT
CTATCTTCGCTACCTCCACTGCTTCCCTCAGACGCTGCATGGCCATGGAGTCGCCACGCA
GATCGACTCCAGATTCCTGCTTGAACCTGTCCAGCACATAGTTGGTCAGCCGGTCATCCA
TATCCCGACCACCCAACTGGGTGTCGCCCGATGTGGACAGGACCTCGAAAACTCCTTCGC
CGATCTCCATTATGGTGACATCCAGCGTGCCTCCGCCCAGATCGAAGACCATGATCTTAT
GCTCGCCCACCTTATCCAGGCCGAAGGCGAGGGCGGCTGCAGTAGGCTCATTTATTATGC
GAACGACCTCCAGGCCAGCGATGGTTCCAGCATCCTTCGTCGCCTGCCTCTGGTTGTCAT
TGAAGTAGGCGGGAACGGTGATCACCGCTTTATCCACGCTGTCAGCCAAATAGGTCTCGG
CGTCGGTCTTGATCTTTCGCAAGACCTGGGCGGAGATATCCTCAGGGGTGTACTCCTTGT
CGAAAACCCTGACCTTGTAGTCCGTGCCCATCTTCCTTTTTATTCCCTGGACGGTTCCAT
CTGGATTGGTTACAGCCTGCCTCTTTGCCGGCTCGCCGACCAGAACCTGACCATCTTTGG
TGAAGGCGACATAGGATGGAAAAGCCTTGCCACCGATGCTTGTCCCTTCTGCGCTGGGAA
TTATTGTGGGCCGGCCGCCGATCAGAACTGCTGCTGCCGAGTTGCTGGTTCCAAGATCAA
TACCAATAATTTTTGACAAGATTTCATCTCCTGAACTTAGTAAATGCTACTACTCTGTAA
ATATTTAAACCTATCATCATATCTTTCCAATTGTATCTCAACCCGCCCTATTTACAGCCT
TCTGCCTTCAGGGGCTTATTCACAGCGACCTTGGAGAAGCGAATGACCCGAGAGTTGAAG
AGATAGCCTTTCTGTATCTCTTCGGCCACTATGTCCTCTTCCAGATCATCCTTCTTCACC
TGAAACAATGCTTCATGCCGGTAGGGATCGAACTTCTTGCCAACCGCTTCAATGGGAACG
AGACCTTCCGTAAAGAGCACTCCCAGAAGCTGCATATGGAGCACCTTTTGGCCCTCGTCA
TGCTTTGCCGCCTGCTCGAGGCTGTCGAGCACGGGGAGAAGCTTTTGGACGAGCTTTTCT
GATGCATATTTAACTGTATCCTCCTTCTCCCGAACAGATCGCTTCATCAGATTGTCGAGA
TCTGCACGGCAGCGCATCAATTGATCGAGGCGCTCCTCAGACAGGATCTGCATCTCCACC
AGCTTCCCTTCCAGCTCATCTATTCTGGCAGTTAAGGAGCTTTCATCCTCCTCTTCATCC
TGAGCGCTCACTGCTGTATCGTCATCCATTTGCTCCACCCAAAGTATCATTGTTCATTTG
ATCAAAAGGGAGGATAGGCAAAAGCCGCCTGGTTCCCTCAATAGTGAGGCATTGGCATCT
GGGGCATGGTGTAGTCATGCGGGCTCTGACCGGGTTTGGGCGTCATCTCCTCCCTTTTGG
CGGCTATGACGTCATCCACCCGAAGGACCATGGTAGCGGCTTCCGCTGCAGACTTAATGG
CCTGGGTCTTCACCTTTAAAGGCTCCACCACGCCCTGGGCCATCATATCCGCTGGCTTGC
CGGATGCGATGTCCAATCCATAGATCTTGCCCTCACCTTGATTGGCTCTCAGAGCGGCAA
GAGAATCCACAGGATCGAATCCTGAGTTCTCGGCCAGGGTAAATGGAATGGCCTCCACGG
CATCGGCAAAGGCTCTGATGGCCAGCTGCTCCCTCCCTTCCAGAGTGGAAGCGTACTGCC
TCAGATTCTCAGCCACCAGGATCTCCGGGGCTCCTCCACCAGGGACGATCTTTCCGGACC
GAATGACATCCATGACCACATTGAGCGAATCGTCCAGAGCCCTTTCCATCTCTTCTAAGA
GCTGATCCGAGACCCCATGAAGGATGATTGATATCGCTCTAGCCTTCTCGCAGCCTTCAA
CGAAGATCATCTGCTTTTCCTTGCCCACCCGTCTCTCCTCTACCAGGGCTGCAGATCCCA
AATCCTCTGGACGCAGCTGCATTACATCTCCCACCAGCTTCGCCCCTGTTGCCAGGGCCA
GCATCTTCAAATCCTCTCTCTTTACCCGACGGGCAGCCAGGATTCCGCGATTAGCCAGAT
AGCCCTGGGCGAATACTCCAATTCCCTTCTCACAGAAGACCACATTGGCTCCAGTAGCTA
TAATGGCGTCGACTTGCTCCTTGATGATCTTCTCCTCGCCCTCCTTGAAAGAGGATAGAT
TCTTGGCCTCAGTTATGGTAATCTTGGCATCAGTTCCCAGCTTTTTCAGCTCTAAGGTGC
CCTCAAGAAGCATAATCCTGGCATTTTTGATTGACTTCGGCATCTGAGGAGAGGTTCTCT
CCTTTTCCAGCACAATGCCGTAGTTTATGGATGATTCCTCAATTCTGCCTCCAGGAATAT
GGACCATTTTGATATTCTCTTCAATGTCCTTGCCCTCAAATCCCACCACGGCCCGCGCGG
CGTCCACGGATATCTGAGAGAGCCTATCTAGGGCCATCTCAGTGCCTTTTCCCTGATAGA
GGTCCGGGCGATCTTCAGAAGCATCTCCTGGTCTCCGGAGACATCTATTGCCATCTTCTT
CAAGACTTCCTGCGCCTTGGCGGCCGCCTGCTTGTATCCCTGCACAATAACCGTGGGGTG
GACATCCTGCTCCAAGAGTGCTTCCGCCTTCTCCAGCAGCTTTCCGGCAATTATCACTGC
GGTGGTGGTTCCGTCCCCAATCTCATCATCCTGGGCTTTTGCCACCTCTACGATCATCTT
GGCCACAGGATTTTCTATATCCATCTCTCTGAGGATTGTAGCTCCGTCATTGGTTATAGT
AGCATCACCGCTGCCATCGATGAGCATCTTATCCATGCCCTTAGGCCCAAGAGTAGTCCG
CACAGCCTCTGCGACTGCCTTTGCTGCTAGAATATTCCTGTGCTGAGCATTCTTTCCGCT
CTCACGCTCGCTTCCTTCCTTCATTATGATTACTGGTACTCCGCTCAAACCTGCCAAACC
TTAGTCCTCCCCGACTTTTTCTTAGTACGAGTTTAAAGTTCTATATAAAGAATTCGCGTG
ATTGATATCTTCATTGTTATTTAGCTCAGTTAACATATAGTCTATATAGGAAGAACTATA
TAGCGAGTCCGCAATCAAGGATGCACATATGCAGATAACGCTAAAAGGGATATGCTTTGA
CCTCTAAGATAGTCTCGGAAAACCTGAACCTCTGGTATGGGGAGAAGCAGGCTCTCAAGG
ACATCTCCCTGAAGATACCGGAAAAGCAGATAACTGCTCTCATCGGCCCATCAGGCTGCG
GAAAGTCGACATTTATTCGCTGCCTGAACCGGATGAACGATCTCGTGACTAGCGTTCGAA
TCGAAGGCAAGGTCTTTTATGATGATATGGACATCTATGGAAAAGATACAGACGTGGTAG
AGCTGCGCAAGAGAATAGGTATGGTATTCCAAAAGCCTAATCCATTTCCCATGTCCATTT
ATGACAACATCGCCTACGGCCCACGGATTCATGGACAAAAAAATGTTAGCAAGATAGTGG
AGCGCAGCCTGAAGGAGTCCGCCCTCTGGGAGGAGGTCAGCGAGAGGCTGGACCAGCCTG
CTCTGGGCCTATCAGGTGGCCAACAGCAGAGGTTATGCATCGCCAGGACCCTGGCCATGC
GGCCTGATGTTATCTTGTTCGATGAACCCTGCAGTGCATTAGATCCGATCTCAACCGGCA
AGATCGAGAGCCTCATGGAGAGCCTCAAGGAAGAGTACACCCAGATAATAGTCACTCACA
ACATGCAGCAAGCTGCCAGGATCTCTGACATCACTGCTTTCTTCCTTCTCGGCGAGCTGA
TCGAGGTAGGAGAGACAAAGCATGTCTTTGAAATGCCCGAGATGAAGAGCACCGAGGATT
ATATCACCGGACGGTTTGGATGAGTCCTGGTGGGGAAGGAGCGAATGATCCCTTATAGAC
AGCGGTATCGCAAAGATCTTTCAGATCTAAAAAGCTTGACAAAGGATCTCGCCGATCATG
TGGGCGAGGCCATAGAAAAATCCGTTATCGCCCTGTCCGATTCAAATGTTGACCTGGCAC
GAGAGATCATAAAGAATGATCAGGAAGTGGACGACCTGAGCATCAAGATCGAGAACCTAT
GCATGAGGCTCCTGGTGCTTCAGCAGCCCATGGCCAGGGATCTGAGGAGGATCATAGGAA
TCCTGAAGATAGGCATAGATTTGGAGAGAATAGGAGATCTGGCTGTGGACATAGCTCGAG
TTGCCGCCCAGTCCCATAACGAGATAACCAAGCTGGAGTTCATACCGCGCATGGCGGAGA
TCAGCAGAAAGATGCTCAGGGAATCGATGGAGGCCCTGATGAACGACGACGCCGATACGG
CCCGGCAGATCACCAAGTGGGATTATGAGATCGATGGGCTGTATGTCAAGGCAAGGGATA
AGCTTCTGAAAATCATAATCGATCGGCCTGAAGTGATAAAGGAAGGGACCTCGCTGCTCA
TGGTGAACAGGCATCTGGAGAGGACGGGAGACCACATCTGCAACATCTGTGAGACAATCG
TCTACATAGTGGAAGCAAAAAGGGAACACCTGAATTAGGAGGTTCATGGACACCAGAAAG
GTGCAGAGGACCGGCAAGTCCACATTCATCGTATCCCTCCCCAAAATCTGGGCCACGAAG
AACGGGATTGCCGCTGGCTCAATAGTCTACATCAATCAGGGGGATAACGGGGCTTTAACC
CTATCCACCGATCGCTCGGAGAGGGATCTGCGAGTGAAGCTGGATATAGGGGAGAAGACG
GGAGATGATCTGATCAGGGACATCATCGGATGCTATGTTGGCGGCTACAGGATCATTGAG
GTCACAAGCCCTCATATGTCATCTGCCCAGAAGAAGGATCTGCATCAGATCGTAAACAAG
CTCATCGGGCCTGAGATTTTAGAGGAGACCATCAATAAGGTGGTAATTCAGGACCTTTTG
AAGCTCAGAGGAGCTTCAGTCCGAGAAGGCCTTAAGGAGGATCCGGACGGTGGTCAAATC
CATGATTCATGATTCTTTTACCAGCCTCTTGAACAACAACCAGGATGAACTGGCAATGGA
CGTGATTCAGAGGGATGATGATGTGGACCGGCTCAACCTCCTCATCTCCCGCCAGTTCAC
CGAGATACTCCGGACCGGTTCGGTTAAGCAGGAGACACAAAACCCCATCCATGCGTTCAA
CTACATGCAGGCGGCTTCAAACCTGGAACGCATTGCCGATCACGCCCATAGGATTGCCCA
GATCGCCAGAGAGTATAATTGCACTCTGGCTGATGACCTGAAAGAGGAGCTGATGGATAT
GGAGGTTCAGCTGTGCGGATTTATCGACGACGCCATATCTTATCTACTGCAGACCAACTC
AGACAAGGCCAATGAGATGATAGATCTGATCCGAGAGATCCAAAAGAGCGCCGCGAGGAT
AACAGTAACCTCGGACAGCCTGGGAAAGTCGGAGATGCTGGAGCGTCTTGTCCTGGCTGC
CAGCCTGGAGAGGATGTTCGACTATATCATGAACATCGGTGAGCTGACCATCAACCTCAG
TCACTCTACGAAGCAGGCGGAGAAGGGTTGATTGCGGAACAGATCGCTCTGCTTCGTTTT
CATTTCGTCATTTCCGCTGCATCATTCCTCTCCAGGGCCAGCATCCTCTCTTTGACCTCC
AGACCCCAGGCAAAGCCCCCCAAGCCTTTCCGGGCAACGACACGATGGCAGGGAACGAGT
ATGGCGAATGGATTTGTGGCCATGGCACTTCCCACAGCTCTTGCGCCTTTCGGGCATTGG
GCAAGAAAGGCAACCTCCCCATAGGTCAGAGTCTTTCCCCGCCCTATCCCCCGCACCACT
GAGTATACCCTCTTTTGAAAATCAGTGCTTCTGGAAATATCCAGATCCGGAGAGGGACAG
GGCGCACCCTTCTCCAAATGAGCGGCAATTCTCTCCGCAAGGTGAGAGGGCTCGTCCGGG
CTCCCTTGGGAGAGATAGATTCGTTTGACCTTCTGCCCCGAGCATTCCACAATGATGTAG
AGGTCAAGGGCAGTGACAAAAGCGCCTTTAGTCATCCCTTGATGATCTCCCTGTAGGTCT
TAAACCGGCCGAGCTCCACCCGCTCCACCTCCCTGCTGGTGGTGTCGAAGATGGCGACGG
TAGAGTAGCCAGTGAGGTGGCCCCAGATCTCTCCCGGATTGACCAGCAGGGTCCTGCCAT
GGCTGGATACCTCAAAGATGTGGTTATGCCCACGGACGAGGACGTCATAGAGCTGGGATG
CCAGGACTGCCCTCACCAGAGGCTCTTCTGTGCCATGCATAAGGGCGATCTTCAAGCCAT
CCACTTCAACCTCTCCGAAGTCTCCCAGATACTCACCGCCCACCCGGGCAAACTCCTTGG
CCAGGCCCACCCGGTCCCCATCGTTGTTGCCATACACCAGCTTTATGGGGATATTCAGGC
CCTCGAAGGTATAGCAGTTGCCTGAGCCGATCATATCTCCGGCGAAGAGGATCATAAAGA
CACCTCTGGAGGAGAAGACCCTCAGGGCATCCTTGACGCCCTGAAATCGGTCATGGGCAT
CGGACATAATACCAATCAACATAAGATCCCTTTATGCCACAATTGGAGCATTCTTATCAG
TTGCGCTCATGCTCGCAGTCGCATCTGGGCCAGCCCGAAAGATCTAAGTACAAGAACTAA
CCTGGTAGCGAGAGGCCCGCCTTAACTCAGCCTGGTAGAGTGCGCGGCTGTAGTATGTCT
CGCACCGTAGAGGTGCTACGCGCAGTCACCGCGATGTCCCCGGTTCGAATCTGGGAGGCG
GGATCTGTTGTGTCCGGATGGTGTAGTGGCCCATCATGAAGGCCTGTCGAGCCTTCGACC
CGGGTTCGAATCCCGGTCCGGGCGTTTTATTTCCTGTAAGAATTAGCCTAAGAAAACGAT
TTCATTTGGCTATTCTCTGAGATCTGAACACACTTTCCTTGATTTGCCCATTTGTATCTT
ATTCATACATTCTATTATGTAAAAATGGTTTGTTGATATTGTTTTCTGGCAAATCTACTT
AATCTTGCACGCAGTACAAGTTATCTATGGCAGGAGTCCTTGAGCAGCTAATCAGGCAGC
AAAATAGGGTAGTGCACCGTGATCTGAAGGCTATGGAGCTGGAAGCCGCCAAGGAGATTC
TGGCAGAGGTCTTTAGGGTTCCGCTCTCGGAGGTTGATGAGATGATCCGATGCCGTTTCG
AAGTTGAAGGCGTGGACCCTAAAGAAAAAGGGCTATGGCCTCAGGAGTTCTGCCTGGAAG
GGTAGGATAATTTCAGGCTCTTCGCTGAATAATGTGGGTGAGTTCAGGCAGAGAATATGG
CCTTTTGTTCCTCTGCGCCTCTGTGGTTGATTCAGTGCATAGCGGTTCACCACAGAAGGC
ACGGAGACATAGAGTTTTTCCGATTCAAGTCCACCCATGCCAAATAGCAGGGAGCCCAAT
TTCAAGCTTCTATCCTGCCTTCCCTTCACAACCACGGACAAACACCTGCTGAGATCTTTT
TCTAAAGAACGAAAGACTGATATCTATCTTATAATCATTAGGATCTGAAGAATAATTTGC
TGCCAGGTCTATGGAAAAAAAACAGAATCAACTTACATAGACTCCTTGCTGCAATGTCTA
AATTGCAATGTCTAAATAGAAGGGTGTATCACTAATGAAAAGAGGAATAGCTGCTCTAGG
CATAATCATGCTGCTGGTCCTGGCAGCAAGCGTCGCTGGCGGGTATCCTGCGCCAGGTTT
CCGCCAGGTATCTGTTAAAAAACCAGATCCGCAGCTCTTTGCGCCCACCATCAGCATCAG
TCAAATAAAAATAGCTCCTGCGGCTCCGGGCAATAGCGAGCCGGTGACTGTTGGGGTGAA
GGTAAAATCCGTAGCGAATCAGGAAGACATCTGCGGACTGAATGAGACTAATTTTAAACT
GGAGACCATCACGGTGCCGCCCGGCGGGGCTGCCGTAATTATTGAAAACGTCTTTGCCAC
GTCTTCGACGGCGGTAAATCAGCCTATTGACTGCAATTTCTGGCTGAACCTGGCCCCCAC
TTGGTTTCAGGGACAGCAATATACCTGGCTGACAGGAACATATACCGTCAAGCTGTGGTA
TGTTAAAGATGGAAAACAAATCTCCAGCGAGATATTCAGCTTCAGAGTCTGATCCGCGTC
ATCTACACTGAGCTGTAGCCTCATTTGGAGCTAGAAGTTGATATCCTCGGGTGCTGCAAA
TAGGAGGAGGGACCAAAGACTCAAACCTCTGGATCCCTCCTGTCCATTCCCAGCCATGCA
GGATGGTTCTCATTCACCATGAAGGCTTCAGTGGTAGAACGATCTCCAGGCGCTCCATCC
TCCGGATCGATCATGGGTGGTATAGTATATGTTACCCTTGTTATCGGTGGCAAATACGAC
CGGCACTATGTCTCCGCCGGTCTCCTCCTGCCACCGGCTGGCCGTCAGAGAGACGATGCC
CTCCGGTTGAGGCTGAAGGGATTTGGCTGAGGGAGCATAAAGGTTGGTGGCCCATGGTTG
CCAGTCTCCCCAGCCTTGCGAGGAATCCTTTGAGACCATCGCTCTGACCCAAAGTGCTCC
TTTCTCATCCACTGCAAAGATCCAGGTTTGCTCGTCTTCCGTCCAGGCCGCATCGATATC
GATAATGGCTGATTTTGAAGGGTTCTCGAAATTGCCTGGCGCCGTCCATGAGGAGGAGGG
CTTTGCCTCCATCTGCCAGAGCGTGGCCAGCCCGCCGGCCGAGTCGATCAGGAAGGCCTG
CTCGGTTCCGTCCGCCCTGCGCAGTGCAGTCACCTTACGAATGGATCCAGATGCGGTGAG
CTTCTCCCAGCCCTTCCAGGCGGAGTCGGGCTCTTTGTTAATCCGGCCGCGAGTGTAGAG
ATTGCCGTCATCCCCCACCACAAAGATCTGGTTGTTGCCCTCAGAGTCGTAGGCGGCATC
CACATCGAGGGCCTCCGTCACTCCAGCGGGAAGATCGATGGTTGTCCATCCATTCCAGCT
GTCGCTGCTCTTGGACACTGCCCGAGTATAGAGCTTGCCCGCTTCGCTTGTGACTACCAC
TTGCGGCTTGGCATTGGTCTGGATGAAAGCTGCAATCTGTCTGGGGCTGGTGATCGATCC
CAAGGAACTGAATGCAGAGAAACCGTCAGCAACGCTATTGCCATTTCGGCTTCTGGTAAC
CACAAGATCATTGTCGGAATCAATGACAAAAACTTCAGTTCGAGCGCTTCCGTCAACATG
GCGGGCTATGGCCACGTTCTTGGCAAACCTGGGTGCATATTGGAATCTCTTGGCGCTTGG
TCCCGCATTCAAATGATCGAGAGCTGGACCCTGATCGCCGCATGCTTCACAGGTGAACGC
CGGATTCCAGGCGGCGGTGTAGACATTCGAATCGACGCTCGCCGCAAAGACGTCTAGCCA
GTCGCTGCTTCTTGATATGGCTCCCAGGCAGGAGCCAGGCTTAAAAGAAGCATCCAGGAC
GTTTTGCCAGCCCTTCCAGCCGCATGGAAATTTGGGCTCCCATCCGTTTGCTTGAACCTT
GCCATCAGGACCGACCACAAAGATATCAAGCTTGTCAGTGCCCCTGGATACGGCTGCGAT
GTAAGACTCCGGATCCGCGGCTAGATCGCCGATTCTCGACCATCCATGCCAGCCGTCTGT
GAATCCGGGCTCCCAGGCTGCGGTGTAGATGCCCCCGTCCGAGCCGGTAACAAAAACATC
GAGCTTATCGGCACCCCTGGATACAACGCTCACCGGTGAGCCGGGATCGACTGCATTGTT
GCCTATCCTCCACCAGCCGTGCCAGCCGTCCTCAAATCCGGGCTCCCAGGCTGCGGTGTA
GATGCCCCCATCCGAGCCGGTAACAAAAACATCGAGCTTATCGGCACTCCTGGATACAAC
GCTCACCGGTGAGCCGGGATCGACTGCATTGTTGCCTATCCTCCACCAGCCGTGCCAGCC
GTCCTCAAATCCGGGCTCCCAGGCTGCGGTGTAGATGCCCCCGTCCGAGCCGGTAACAAA
AACATCGAGCTTATTGGCACTCCTGGATACAACGCTCACCGGTGAGCCGGGATCGACTGC
AATATCGCCTATCCTCCACCAGCCGTGCCAGCCGTCCTCAAAAGCGGGATTCCAGGAGGC
AGTATAGATCCCACCGTCATTGCCGACGACAAATATATCCAGCCAATCCGCACCTCTGGA
TGTGACAGACACTGAAGATCCCGGTTTTGCCTCCAGATCGGAAATCCGCCACCAGCCCTT
CCAGGTAGAGTCCGTCTGCGGTCCCCAGGCAGCCGTATAGATTCCGCCGTCCTTTCCGAC
GACAAAGACATCTAGATTATTGGCGCCTCTTGAGGCAACAGATACTGGCGATCCGGGCTC
GACCTGGAGATCGGCTATGCTCCACCAGCCATGCCATTGCACGGGATTCCCTGGACCGTG
GATCACCCCGGCCAGGAAGTGGTTATTTCCTATTTTGTAAAGCACTGGGGAGCCTGAGTT
GCCGCCCACCGTGGCACAATCAAAGAATAGCTGGTCCTGGTCAATCTTGTAAACCTTACA
TTCAGGGTCCACGAGCGCAGGCTGCCACCAGACATTGCATCCCATCTTGCTCGAGCCTCC
GGGCGGAGCTTGTCCCATACCGAAGAAGGATAGATCGCGACCGTACCCGGATGAATTTAC
GTTTGCAGGAACAGTCAAGATGCAAGCTATCGGCAGAGCCGGAAAGTCTGTCACATCTTT
TGCCAGATGCCCTATCCCCCAATCCGATGCCTGAAATTCGCCTCCTGTCTCTACGCGGGT
TCCTACGACTGCGCGGTCTATGGCAAATGACTGCGTATTGGTTCTATTGGGATTAAAGTT
GGGGTAGAAGAAGAGATTGTTTTGCCAAGAGCCAGTATCATCGTAGCAGAAACAGTGTGC
AGCAGCCACTATATGCCTGGAATCTATCAGAGTCGCCGTGCAGCCGTTATCCATGTAGCC
GACAGCTCCCCACGGAAGCGAGTTGCTCATGGGCATAAGAAAGCGATCGTCGGGGCAGAA
TACCACGGCGCTTCCGGGCGTCAAATCATAAATTAGGAATAATAATATAAATAGTAAACT
AATTTTATTCAATTTCTGACCGTTGCCTCTGTCTGTGATATGATGATTATGCCTGATAAA
GAGAGATTTTCTCTCCCCACCGGAGTTTTCGGATTTGACTGCAAATGGAATAGTATACCC
CTCCCGAATACCAAATTGGCTGCCTGTCGATCTGTTACACATTTGATCATTACTATATTG
GGGTGGGCTCATTCACATTCAAAGATAAATACTTTTACCCAATAAGAAAACAAAATCCTT
TTATCTTCCCCATGACTTCCCTACCGGCATGTTCAAGATCGGCTTTGTGAAGCTGGGAAA
CATAGCCACATCTACGGCTATCGATCTATCCCTGGATGAGATCGCAGAGAGAACGGATAT
AGAGTTCAAGATCATCAGCTTCGGGCCCAAGATGACTGAGAAGGAAGGGAAGGGTGCAGA
AGAGCTGAAGGCCTGGCAGCCTCAACTGGTGGTTATCAGCAGCCCCAATGCTGCTACCGC
AGGCCCCACCGCCGCCCGGGAGGCGTACCGTGGCATTCCAACTATCATCATCTCCGACGG
TCCGAGCAAAAAGGAGGCAAGAGAGGCTCTATCAGCCGAAGGCTACGGCTACATCATTCT
TCCCATGGATCCCCTCATCGGAGCGAAGAGGGAGTTCCTTGATCCAGCGGAGATGGCACT
CTTCAACTCCGATGCCCTGCGCGTCCTGGCCGCCTGCGGAGCCATCCGTCTGGTGGAGGA
GGAACTGGACAGGACCATAGCCAGCATCATCTCCGGACAGGCCAAGCTGCCCACAATTCT
TGCCACCCCGGAGAAGTGCGCCGAGAGAATGCACTTCTCTAATCCCTATGCCCAGGCCAA
AGCGATGGGCGCCCTTTATATGGCTCAGACTGTTGCCAGCATAGATGCCGCAGCCTGCTT
CCGCTTAAAGGAGCTGAAGCCGATCGCCCTCACCGCTGCAGCAGGGCACGAGGTCATGCG
GGCTGCTGCCCGTCTGGCTGATGAGGCCAGAGAGTTGGAAAAGTCGAATGATACCGTTTC
TCGCCAACCCCATGCCAGAACGGGAGAGCCTCATGCAAAAGCTGAGCCTATTGGATAAGC
CGGAGAAGATCTAGGCAAATACTTTCGCCCCGCGCGGGTTGAGGATAAATAGCCATATGA
GAAAGCTTCATTTCAGTAAAGGAAGAAACGCAGCCCTGCCCCTACACGCTTCTGGGATGG
AAGGCTGCCTTCCCCTTGATTTGCTCACCTGTCTTCTCTATGGAAAGAGATAAAGCATCC
TACTGCCTGTTCCCAGATAATGGCTCTGCTGCAGATCAAAGGGGTATACAAGCACTTTTT
CGCAGATGGCAAGGAGATGGAGGCTCTGCATGACATCAACCTGACCATCGAAGAGAATCA
ATTCGTCTGCTTCATAGGACCGTCGGGATGCGGAAAGACAACGCTGCTTCGCATAGTGGC
CGGCCTGGAGGCGCCCACCTCTGGCGCCGCCACAATAGATGGAGAGCCCATAGTAGGCCC
TTCGCCTGAGAGGGGCATGGTCTTCCAGGAGTACTCCCTCTTTCCCTGGCGGACAATCCT
GGATAACACCGTATTCGGCCTGGAGCTCAAGGGCATCGATAAGGCCAAGAGAGAGGAGAG
GGGAAGACAGTATCTGAAGATGGTCGGCCTGGAGGGATTTGAGAAGCGCTATCCTCATGA
GCTTTCCGGGGGAATGAAGCAGAGGGTGGCCATCGCCAGAGCTCTGGTCAACGACCCCAA
GGCCCTGCTCATGGATGAGCCTTTTGGAGCCCTGGACGCTCAGACCCGAAATACCATGCA
GTCTGAGCTGCTCAGAATTTGGGAGGAGGAGAAGAAGACGGTACTATTCGTCACTCACAG
CGTTGACGAGGCCATATATCTGGCGGATGCAATAGTGATCATGTCTGCCCGGCCGGGAAG
GATAAAGGATATAATTCAGATCCCCCTCCCCAGGCCCAGGACTAGGACCAGCACTGAGGT
CAACCAGATAAGGGATCGCATCCTCTGCGACCTGCGCACTGAGATTGCCAGCTGCTGAGA
TATGGTTTTATATCGCCAAAGAGCACTAATTCTAACCTCATTTCTAAGCGGGTGAGTCGG
TTGACTGGATCGAGATGGATGGAGCTGCCGCGGATAGTGGCCGTGGGAAACGAGGCGATA
TTGGAGCTGCCCCAGATCTGCTCTTATCTGCATCTGGAGGGGCCCGGACTCATCGTCACC
GGGCCTCATACCGATGATGTGGTGGGAAAGACCATCTTAGAGCTGCTGAACTCAGGAGGT
TTCGAGCCCCAAACCCTCATCTGCACGGCATCAAAGCTTGAGGAGGTGGATCGCGCAGAG
GCCAGGGCAAGGGAGATTGAGGCCGGCTTTCTCATCGGCGCTGGTGGGGGCAGATCCATC
GATATAGCCAAGATCGCCTCCATGAGAACGAATATTCCCTTCCTCTCCCTGCCCACCGCC
GCTTCGCACGATGGCATCTGCTCCTCCCAGGCCTCATTGACGGTTAACGGAGAGGCGGTG
TCCCTGCCCGCCCAATCACCCCTCGCCATCGTCGCTGACACCGGGATAATAGCTCGGGCT
CCGGCCAGGCTTCTGGCCGCCGGCTGCGGAGACATAATCTCCAACTACACCGCCATCCTG
GACTGGCAGCTTGCTCACCGACTGAGAAGCGAGGAGTTCAGCGAGTATGCCTCCGCCCTC
TCCGGCATGACCGCTAAAATGATCGTCGAGCGTGCTTCTGATATCCGGCCAGGGCTGGAG
GAATCGGCCAAGATCGTGGTAAAGGCTCTGATCTCCAGCGGGGTGGCGATGAGCATTGCC
GGATCCTCCCGGCCGGCAAGCGGCTCGGAGCATAAGTTCGCCCATTCGATCAACCGCATA
GCACCGAGAAGGGGCCTGCATGGTGAGCTCTGCGGCCTGGGAACCATAATGATGATGTAT
TTGCACGGCAAAGACTGGAAGATGATAAGAGAGGCACTGGCCCAGGTGGGAGCTCCCACC
TCAGCCGACCAGATCGGGCTGGATGCAGAAACCGTGGTAGAGGCCCTGGTCAATGCCCAT
AGGATCAGGCCGGAGCGCTATACCATCCTGGACTCAGGACTGAACCGGGATGCAGCCGCC
AGAGCGGCCGAGGCAACGGGAGTGATTTAGTATGGTAAACCGACCTCAATGAAATATATA
ATAATTGGATAATAATGATTAATAAAAGGAGAATGAAATATGTCCGAAGCATCTACCCAA
ATCACATTGATTGGAACAAAGCTTGCCAGCATTGGCATGGAGTTCACCTTCATGGGCCCC
ACTCCCGAATGCGAATCCTGCAAGCTGAGGAATACCTGCATCAATCTGGAGCCGAGGAGG
CGCTACCGGGTGCTGGGAACGCGCGGAGAGCTGGTGCATGAGTGCCCCATTCATGAGGCA
GGAGTCAGGGCAGTGGAGGTAGCAGAAAGCCCAATAATTGCGGCCTTCGATGCCAGAAAG
GCATTCCCCGGATCCAAGATCGTATTTGAGGCCATGAAATGCGATGACTATAATTGCAGC
ATGTACGATATATGCCATCCCATCGGGCTGAAGGATGGAGAAAAGTGCACCATTGTAGAG
GTGGTGGGTGAGGCGCCGGAGGACTGCCCCCGGGGGAATATCTTGAAGCTGGTGGAGTTT
CGCCGATAGATGAAGCTGATAACTTACAGCAAAAATATTTTTTTGCCCGTCACCAACCTC
TGCCGCAACCGCTGCCAATACTGCTCTTTTCGAAGAAACCTGGATGAGGCCCATCTGATC
AGCCGGTCTGCTGCCCAGCAACTTTTGGAAGAGGGGCGAGATCATGGCTGCTCCGAGGCC
CTATTCACCCTGGGAGAGAGGCCGGAGGAGGTGGAAGGCTTTCATCTGATGCTGGCAGGA
GAGGGCAGAGAGGACCTTTTGGGCTACCTGGTAGAGCTTTGCGAGCTGGCGATAGAGCAT
GATCTTCTGCCTCATACCAACGCCGGGCTCCTCTCAGAAGAGGACCTGGCCACCTTGCAG
CCCTATAATGCCTCCATGGGGCTGATGCTGGAGAGCTGTGCCAAACTCGACGCTCATGAG
CAATCTCCCGGCAAGAATCCGGAGCTGCGCCTTAAGCATATTGCCAGGGCGGGCAGGCTG
CATATCCCCTTTACCACCGGCATTTTAGTGGGCATAGGAGAGAGCTGGCAGGACAGAATC
CAATCCATTCAGGCCATATCCCGACTTCATGATGAGCATGGCCATATTCAAGAGGTCATT
GTGCAGCCCTTCGACCCCAAGCCGGGAACTGCCATGTCAACCCATCCCCGGCCCGAGCGG
GAGGATCTGGTCCGGACGGTAAGACTTGCCCGCGAGCTACTCCCTCGAGAGGTAGCGGTC
CAGGTCCCGCCCAACCTGGCTGACCCTCTGCCCCTGATAGAGGCAGGAGCGGACGATCTG
GGGGGATCAGTCCCATAACCCGAGATGAGATAAATCCAAATAGCTCCTGGCCGAGGGAAG
AGGAGCTGAAAAGGAGCCTTTTCGCCTATGAGCTGAAGGAAAGGCTGCCCGTATACCCAA
GGTTCATAAGGAGAGGGTGGCATGGCTCAAAGACCCGAAGGCTGACTGCTGCCCTGGCCA
GCGAGGACGGTCTGCGGCGAAAAAGTATATCTTCCAGGGAATGGTGGTGAGTTTTGTGAA
TAAGAAATATCTTGAGATAGGGCTGAGCACAGGTCTGGTGCTCTTGATGATCATCCTCAT
TTTGGGGGCGCAGATGACCCTCCCCACAGAGGAGAGAGGATCAAGCTTTGCCATAATAAT
CCTGCTCTTCATCGTGGCCATGGGCATCGTGGGATTGAAGCTGGATGATATGTAGCTGCG
TTAAATATAAATATAATAATACACATTTTCCTTTGAGGGATTCTTAAATGGCAGGATTTC
TGGAAAAGCTCAAGCTCATTGGAAAGTCCAGCGAGCAGGATTACATAGAGGTGGATTTAA
GCCAGTTCGAAGAGCCCAGGGGCTCGAATGAGATCATCCTGCGGGTGGCGGAGATGGGAC
GGATTGAGGTTCTGCCTGAGGTTAAGCAGGAGATCTACAACGGCAATATAGTCCTTGCGG
ACATCGCCGGCCTGAAGAGGGATAAAGCCGCCCTGGACAGAGCGATCGGTGAGCTGAAGA
AGGCAGTCGAGGATGTATCCGGAGATATTGCTGGCATCGGCGACGACCTGATAGTTCTGG
TTCCAAAGGGCATAAAGATTGACCGAGAAAAAGTGGTCGGAGGAAAGGATTGAATCTCAC
GACCAATGCCAACTGCCCTGTATGCTCTGCCCAGATGCAGTTCTCTTGGGAGACGCAGGA
TATACCATATTTCGGCGAGGCCATGCTTATCGCCGGGGTCTGCGAATGCGGCTTTCGGCA
TAGCGATACCATTCTTTTGACCCAGAAGGAGCCGGTGAGAAATACCCTGGTGGTGGAGAC
AATAGAAGATCTGAACGTCAGGGTCATTCGCTCATCAAGCGGAACGATTCGAGTGCCAGA
GCTTGGGGTGGACGTAGAGCCGGGGTATGCCTCCGACTCATATGTCTCCAACGTGGAAGG
GGTGCTGGACCGAATCGAAGAGATAGTCTGTTTTGCCACCTCCCAGGCCCGGGCGGCAGA
TAACCAGGATGGCGCTCGGAGAGGAGAAGAGATCCTGGAGAGCATCGCCCTCGCTCGCAA
AGGAGAGTTTCCCATAACCCTGATCATCGAGGATCCACTGGGGAACAGCGCCATAGCCTC
AGAAAAGGTGAAAGTATCGCCCCTGACGGATGAGGACATGGCCCGCCTCCAGACAGGCAT
CATGCTTTTGGAAGTCTGATATGCTGGTCTTAAGCGGAGGCACAGGAACCCCCAAGCTCC
TGAGAGGCTTAAAGGAGCCTCGTTTTGCCCCAAGAGCTCTCTGTTGCGGTGAACACCGCC
GAAGACCTCTGGATTTCTGGAAACTATATATCGCCAGATATTGATTCCGTCCTTTATACC
CTGGCGGATATGATCGATGAGAAGCGATGGTGGGGCATTAAGGGGGACCGGACATTAACC
CACGACTTCCTCCTCATGATGGGAGTGGACGAGAAGCTGACCATTGGGGACAAGGACCGG
GCAGTGCACATATTTCGCTCCAATCTCCTCCGCCGGGGAGTCAAGCTCAGCCTGACCACA
GAAGCCATAGCCAATGCCCTGGGGGTCATGCAGAGGGTGGTCCCCATGACCGATGACATC
GTATCCACGGTTATCGGCACTCCAGAGGGGATGATGCACTTTCAGGACTTTTGGGCGAGC
CTCAAGGGAAGGCCGAGGGTCGAATCCGTGACCTTCACCGGATTGGAAGAGGCCCTCCCC
TGCCAGGGATTCCTGGATCTCTTGGAGAGGGAGGAGACCGTCATCATCGGTCCAAGCAAT
CCGGTCACCAGCATCGGTCCAATCCTCGCCCTTGCCGGGGTGCGAGATCGCCTGAAGAAA
AAGAAGGTAGTGGCCATAAGCCCGTTTGTAGGAAATAAGCCCGTTAGCGGCCCGGCAGCA
AAGCTCATGGAGGCCCGGGGAGTTCCGGCCAGCGATGAAGGAGTGGCAGCACTTTTGGGC
AAGGTAGACATCTTTGTGGTCGACGGAAAGAGCGACTACACTGGGGACTGCGTGCGCATG
AAAACCCTTATGAGGACAAAAAATGAGAGTCTGGCAATGGCGAAAGGCTTGCTGGATTTG
ATCGGATGTTCTTAGGCGTAGACCACGGCACCACAGCTATCAGGTTTGCCAGTGAAAAGG
GCTCAATCTATGAGCTCTCGCGCAGCTCGGCCGCTGATCTTTCTTACGAGCAGATATTAT
CCCGGATTGAAGAGAGCCTGGGACCGGAAAGGGTGGACCTGGTTGCCCTCTCCTACTCCA
TGGGCGACGGCCTGACCAGGATCGTCCGGCTCGAGGACGCACTTAACCGGGGGCTGATAA
GTCAGGATGGTGCGGGCTTGCACCAGGGTGGTGGGACCCAGGTCTTCGAGGCCATCAGGG
CCTCAGGCTGGCCGGCCATACTTCTGCCCGGAATTCATCGCGCAAGCAGAATAGATCCCA
GATTTCGGGTATTCAGCCACGGCATGAGCCCGGAGAAGGTGGGCCTCGCCTATGGGGTTT
TCCGGCAGGGCAGCTCCAGCTTCATCGTATGCGACGCCAGCTCCAATACCGTCAGCTTCG
CCGTGCTGAGGGGCGAGATCGTGGCAGCCATAGATGCACCTATCTTCGCACCCGGCCTCT
TGCAGGGTCCCCTGGACGTTCAGGCGATAAGAGATGTCGACTCCGGAAAGCTGACCGCAA
ACCAGGCCTTCAACTGGGGGGGATCCTCTCCAAGATGAAAAGGATGGGGCTTGATCAATG
CTCCCCGGAGGAGCGCCATCTGGCCATGGAGACCCTCGCCCTCTTCGCTGCCATGGAGAT
GGCTGCCCTTCTGGTCCTCTGCCGCGACCGGGGTCTTGAGTGTCCCCAGCTCTTCCTGGC
CGGAAGCCCGGCAAGGGAGATCGAGCCCCGGGTATCCGCCCATCTGGATAGAAGGGTCGT
CCCTCTGGAGAGATCGGCGGCTGCTCAGGGCTGCGCCAGGATAGCAGAGGATGTATTCGC
CGGAAAGGAGAATATCCTGGGAATTGCCGTCGATGAGAGGGTCAGGGCAGGAAAGGAAGG
TTGATCCGTCCGGCGGACAGAGCTCTAATTTATGGAGACGATTACCGAGAAAGAGATACG
GGATCTAGAGGAGCGTGCTTCATACATCAAGGGCGAGAAGGCTAAAGTTCTAAAAGAGGA
GGTCGAGGTTGCCATGGCCAGAGCAGAAGCTGCTGGATTGGGGTCAGAGTTGATCGACCG
CCTTGATATCCTTCTGCTCAATCTCACCGAGGCATCGCGTGATGTCTGCACCAACACCAG
ATGCCCTCATTACGGCAAGAAGTGCAAGATGAGATGAGCATCTGAATGATAATTATAGTC
CTGACAGATGCCAGGACTATGCAATAAAAGCAATCATATCTTTACCTGACTCCTGACCTG
CTATCAGACCACTTGTTCAGGAGCGTAGGTAGGGCGACGACAAGCACACCAAATAGAATA
ATGGCGTATATCTGAGACATCATATCCATCTTTTCTCACCTCCGGAAATTGATTATTATC
CCAAATAGGTTTAGGTACAGACCATGATAAACTTTTTGCTGCTAGATGTTGGGCAGCTAG
AGGATCTTCCCGCCCAGTGCAGCATGGATTTGGGGCTCAAACGGACTTTGGGTGAAAAGT
AAAAAATGGTAAAAATGGTAAAAAGCAATTTAACCTTTTTGTTAAATGGATATTTACTAT
TTGGTGGCATCAATGAAAAATTCAGATCGATAGATTAATTCATAAATTGGAAAATTGTCT
GTTATCTGAAAAACTTTAAATAACCGGAATGCATGCCTCGTAATTGTGAACTGGCCCGGG
AGAAGATTGGTCCAGAGCACAGGAGATGAATATGACGGGCTTTACGCAGAATGAACCACC
CAATGTGGGAAAGGACGTACAGGTCAAGGGATCTTTAACATCAGAGGACGGCGGATTTTA
CGCCATCATCATATCCGCAATCATATTCTTGATTGCCGCACTATCCGGTCATCTGGCATA
GATGAGTCCATCCATCCAGATCTGACCTCCCGGCCTGGGATCGGATTGGCTGTATTCTCC
AATCCGAACCCAAGGCCGAACGATCTTCTTCGTCCTTCTATGCTGCCACCCTCAAGCTCC
AATTCTCAACTGAGCAGAATGGGGCGATAATAGGTCAAATCGAAGAGGATCTCTTTCTCC
CTCTGCCGGGCAGAGTTCTGTAAATCCGTGCCCCGGAGGCGATCTCTCCGGAGGAATTAA
GCTTCTGGATATGAGGCGAGATATCCTCGGTTCTCAGCAGGAACTGCTCTGCCACCAGTC
CCTCCAGCTTCTTTCTGTCCACCATCTTCCCCTTTCCAATCCCGGGACAGGTGGGATTGT
AGCTGATGTTGAGAAGGATATCACCATTGTCCAGCGTCTCCTCCTCCACCCGAAAGGGAA
AGAGCCGGCAGGCAATCGGCCGCACGGAATAGATGCTGCAGCCCTCCTGGTAGAAGACGC
AGGTGGTATCCTCTTTGCTTTTCAATACCGGCAGGTCGAGGATCACCCTTCTGCCCTCGT
CCTCGATTTTCACATAGCATTCACTGTAATCGTAAAGAGTATCCACAAAGTCCGGGGGCC
TCATGCCAGTCCTATTGCTGATGGCATGGACATCCTTCTCAGTGAGATAAATCAGGTTGG
AGCTTCTCCAAAAATCCTCTATCTGCTCTGCAGGGATGAGATCATCAAACTCCAGAGGCC
TTTTATGGTGGCAGCATGAGCCGCACCTCTGGCACTGGAATCGTATATTGCCAAATATGG
CTTTTACCACAACCCGGGGCATAAATCCCCTCAAAAAAAGAAAAGGAGAAGGCGACCTAG
AGAGTCGTCTTCAGTGGATGCTTCTCTGCCAGAACTTCCAGTCCCAGCTCCTGGGCGGAC
TCTGCCTTCATGATATCCACCATTGCCGCAGCGGGGAAGATCATGGGGGCGTTCTCAATG
GGCCCGTAGAGGTAGTAGTCAGCACCGACGATTCCGGCCACCAGGTTCGAGCCGATATCG
ACAGGAGCAAAAGCCTCCTTATGCTGCTTTTTCCACTTCTTCATCCAGTCCCAGGCAGAA
GCGCCGTTGTGGAATCCTCCGCCCACCGGCAGGCCGTACATAGCCTTGACTGCGATGCAG
GCACGGTAGGTTGCACCGGATCCAGCTCCCAGGGGCATGGCTGCGGTGTCGATGAGAGGC
CTGGTGATGCCGCACTCTTTTGCGTAATCCATCAGGGGCTTCTGAGCGCCGCCTGCTGCC
TTGTTCATCATTTCCATTTTGCCCTTGGTCCCCTTCTCAATGGCATTGAAGATGAGCACG
ATCGCTGAGTCCAGATCGCTCTCTTTGACTGCTGCCAGCTCCTCGGGGGTGATGGAGGCA
TTGATGGAGTTATGGATGGCCCTGTCAGCCACTCCGATCTCAGTGGCATGCTTGACGCCG
AAAGCCCGCACCTCTGGGGCAGAGGAATCGATGAGGAAGGGATAGTCGGATATGCCCACG
AACCAGTCTATCTCTTTGGCCATGGCCTCATTGCTCTCGGCCACGATCTGGTTCATGCAG
CTGTTTCCAGTAACCTCGCTCATCTCTACCTGTGTATTCCAGAGCCGCTCTGCGGCTGCT
ACGTCAAAGACACCGTGCTCGGGGTCAGAGACTATCTTATGCCTGGCATAGAACATGGTG
CCAATGCAGCATGTGGGGTACTCGCCAGGCTGGCCCCCTAACTTGAATTTACCGAAATCG
AAGACTTCTTGCTTTCTATCAAATCTGAACATTCAAATCACCGCCGTCCAATTGCCTGCG
TAAACGAACAGTACGTATGCTAAGACCAGGATCAATCCTGCGCAGATACCATAGGCCATG
CCTAGATCTCTGCCGATGGATTTGCCGGCTCTCATGTACTTCTCTGAGGAGTAGAACTCT
ATCTTCTCCTCTATCTTCTCCAGCCTTGCCATCACATCCCTGAGCTGATCAGGATCGACC
ACGGCAACGGGTACTACCGGCTTGGTATCTTCTGGCATATGTTCTGGCATGGTTCAAATC
CCTCCCATAAAGGCAAATGGCCCCAGCATCATCACAATAGCAAGGACAAAGCCTATGGCA
AATCCTACGGAGACCGTGGACATAACGCCAGAACTCAGCTTGGTCTCTCTGGCCAGAAGC
TGGCCCTTGTACCGGACATCCTCCACTATTGCGTCGATCATAGGCATATTCGGCTCTATC
ACCGCGGGCAATCCCTGGCCATATGCAATCTCTTCTGCCATTTTACACTCCTCCTGCCAC
TCTGAGAATCAATCCGAAGATGACAAGGACCACGGTCATGCCTAGGGCGATGCCTTCGAT
CTTGCCGACATATATGCCCGCCTGGAGCTTATTGAGGAGGCCGACGTTGGTCACGGCGGT
GTCTATGCCGCGCATCCTTCCCCTTACCTCCACCATCTCAGCCGCCATGGGCTTGAGGCC
GCCTGCCTCTTCTTCTTCTCCGCCCTCTTTGATCTCAATGGCCATGGGCTCGACATCAAG
AGCACCTGGATCCTTGCTGGCCAGCTCCTTGACCTTGCCGGCTATAGCTCCGATGTCCTC
GGTGTTCAGCATCATGACCGCTTCGACCTGATTCTTCCAGCGCTCAATGGCCTCAGGGGT
CAGGTTCTGGATGAAGGGAATGGCTCCCTTGGCTCCGATGATCCTGCCTTCCTTGTCAAT
TCCGCTCTGGGTGAAGGCCTCGACCGCCTGCCCGGTGATGTGCCCCTTGACCTCCATTCC
CGTGACCAGGACAAATCTGATATTGGGATTGGAGATGACATTGGCCACCATCTTCTCTAT
GCCGATGTTCTCGGTCTTGCAGGGCCCGGCCAGGGCTGCTCCTGCCTTGATCAGATCGGC
ATTGTGAAGGTGCGATCCGCAGGTGCATACTGCAACCGGACTCTCTGGATTTCCTACCTC
ATACTCGCCGGTGATCGTCGGCCAGGGGTCGGAAGGCTTCTTTTTAAGCACCATCTCTAA
GCACCTCCGAGAGCTTTCTTGACGATCTCAAATGTGGCCGGATTGGTGAACGCCATAGAC
AGCAGCAGCACGAAGGACAGCACCAGTCCGATGATGAATCCTACCCAGATGTTGGTGTAT
AGGCCCGCTATGTACGATGCCTTTCCTCTTCTGGCGTAAGACGACAGGAGCTCATTGTCC
GGCACAAGCTGATTCACGAGGTCGTCAGCCACTTTGTCCATCTTTTCTATTCTCTCATAA
ACTGGGTCGAAGGTGAACAAGACCACGTCCGCCCTTTGCTCCGAGACCACCCCTTTCATG
GGGTCGAAGATCAGGCCCAGTTCCGGTGAAACTCTAACAAATCCCATTTTAGAACACCTC
ACTGCACCGTTGGCGGCAATAATCCTGTTCCGACAACCGCGGATGCATCCCTCTTCACCA
GCTTGTAGTACATCTTGAAGAAGTAGTACCATATGGCAAAGCCGATGATGATCTGCAGCA
GTCCTGCACCCAGGCCCTGAGTCAACAAGGCCCCAATTCCAGTGGCAGTCATGGCCAGTC
CACCCACCATTATCGCATTGACCAGGGTCCTATCCTGCTTCTCATCCGGGCCGAGATTGG
CATTGAAGGGATGCAGGATGGCCAGACCTCCAGCGATGAAGATGATGGCGATGTAGCCGG
TCATAAGAACATCATTCACGATATCGTCATATCCGAGGGTGCCAGATATGGCAAAGCTCC
AGCCTAAAATGGCCAGTGCACCCGCCATGGACAGATCGGCATTGCCCTCCTCCATCACCG
GGATGTTGAACTTGATGACCTTATTGGCGATGACGCCTATAATGTAACCGAAGACACCGG
CATAGATCAGGGTGATGATCGGACCGAGCATCCCGAATCCCAGTGTTTCCGCTACGGAGA
GTCCGAACATAACGGCGATGATTCCCATGCCCAAAGCGAGCATGCCGATCGATGGAACTC
CTGTACCAATACCGTAAGCGCAGACTCTTCGCACTGAATTAGCTCCCATGACCACGGCGA
ATATAGCAGCCACCGCTCCGATAAAGGAGAACACCTCAGTGTTAAGGGCGGAATTGAGTA
TTGAGCCCAGATAAATTCCCACAATGGAGCCCACCAGGCCGTACATTCTCAGCTTCTTGG
GCTCATATGCAGACGGCGCTCCGCCTGCACTTCCTCCTACAGACATTTCTAGGCACCTCC
GGTGATCAATACTGATGCTAAAGCGAGCAGTACGCTGGCGATGAGACAGGCTCTGAATGC
GAAGGGCCATTTCTTGAACTTCGGATCATGGAAGCCCTCGATTGTACCCTGGATGTTCCA
GGAGGCAATCACAGCGTTCACCATGAAAATACCAATGGCGAACATGGCGCTCAAAGCGGC
ATTGCCGTTGATCAAATAGAGTGCATAGTAGATCATGGCTCCGCCAAGACCCCCCATCAT
GCCGCCGATTAGGCCGCTGACAAAGCAGACCGTGGGTATACCATGGCCGACTGTTCCCGG
TGCGATATAAGGCGGCTGGGAGAATCCGGTTATGGGATCATATGTCACCTTGGCCGAGAC
AAAGGGCACTCCTACTGCATAAGCGTATATCCAGGAGCCAGTAAGCATGGTGGAGCCCAC
CATAATTCCTGCGCCGACAGCTCCAGAAGCTAAGACGAGCCAGATGTTATCTGTGACCGA
CATCATCAGGCCCGCAGCCAAGAGGCCAGTGAGACCCGATCCGGCTGCCAGCTGCACAGT
TCCCGTACCGATGCCGGTAGCCTGGGCCATGGCCGCAGGTGCACCGCCCACAGGGACGAA
GTGAACGCCGACGCCTACCAGAAGCCCTCCCACGACGATCTCCAGGATGTATACAATGGT
AGTTGCATCAAATATCATGCTGCTACATCCCCCTTATACTCTGGATATGGTCCATACTTT
CTCCTGGTGGACCTCTCTATATAGTGGTTATAAGAGACCTCAACAAGAATGAAGAAGACT
CCCATGAGAATGGCATAAGAAGCCTGGGTTACGGGATCGAATACCGTTGTCCGCCAGTTG
TCCAGAAAGACCGTCAGGCCGAATCCCATCCCAGTGGCCGGCCCGCCGAACTTGGTGCAG
AACCAGGCGTTGTCTATGGAGTTTCTCAGACCTGCCTCTGCCTTCCTCACAATCTGGCCG
GAGAGCATGGTGTTCAGACCGCAGCCGAATGCCCGGTTCTGGAACTCCCTCTCGCCGCCA
TAATGAATATCTCCCACCGAGGAGCCTATGGCACCCACAGCCAGTCCCCAGATCAGAGCG
ATGATGGGCATTGGGAAGGGATGTGGCGTTGGCAGCATATATACCATGATATACGATATA
GTTGCAATACAGAATGATGTTATCCAGGCATGCGCCATAATCGATGGCGTGGTGTACCTG
ACGATATCCAGATAAATCCACTGGTTGAACCTGGCCTGGCTGGAGTTCCTGCCAAAGTAG
GAGCTCATTGAAAAGACACCGTTGAATAGTGCAGCAACGGATGCGCCTGCTACCAGGGCC
ATCAATGCGGGCATCTGGAAGGCGGTAATAAGCGTATAGGCTACTATAGCAGCTGTGGCA
CACCACAGGGCATTGGCCGGCGGTTCGCCCGAGATGGCCTTATTATAAATCCTGTGGGGG
TTGCCAACCTGGGCAGCCAGCTGAACTTGCGAGTTGGGATTGCTCTGAGATCCTACATCG
GATTCTATATCTTCAGAGGCACCAGCAACCGTCGCAAGGGCTCCCATTGCGGCTATAAGC
CCCATGCTAAATGCGTCCATTTATTCCTCCTCCTTTTCATTTTACCAATTTCATAGTTTT
CCACTATAAAATTGGCTATGACGCTCTTGGTATCAATTACCCAAACTTATAAACCTTTCG
CGATCTCTGGCAGGCAAAAATTTCTCAGGCGGATATCACCAGGAAACCTCTACCAGGGCT
CTCTCTTTGCGCCGATCTTGTAGCCAATGATATTGGTTATGCGGTGGAGAATGGGGGTGA
TGATCAGCACTATTATCATTATCAAAGGTGTGAAGTTATGCCAAAACCACAGCGGCGCAA
TTAACATAGTGAGAAGCCATGCCCCTATCACAAAATCGATCTGATCTATTAGAACGAGAG
GAGCACCGCGTTTCATCCTCAGGCGGCGCTTGAAGAAGGCAGCCACGATATCTCCCAGCA
TTGCCCCCAGGGAGAGGCCGAGGAGAATGGGGAGCTGCTCGAAGCCTGTGCCAAAGACCG
GCAGGCCGAAGAACGGCGCGATCTGGTTTTGCACCAGACCCATCAGGACGCCGCAAACCG
TCCCGGCGATCGTCCCCCGAAAGGTCTTGCCATCGCCCAAGGTTCTCTCCCCATCCTGGA
AGACCCGGCCCATGTCCAGGGGCGTTCCGCCCCCAAAAATGGCTGCGAAGTTGTTTGGCA
CATAGGCAGGCAGCATCAGCCAGAAGGCGACGATAAGGGCAATCATTCTTTTTCCTATTT
TCCGGTTTATTCTTCTTTTCTATTTTTTCCTTCGCGGTCACCCCCATATATCAAATTATC
TGATGCTCAGCATTAGATCGGTGGGCATGTTCATTCAGCCAGCAAATATAAGCAGGTGAG
ATATGATGTAGCATATCCTTTATTTGAGGGCGAATGCGCTTCATGATTGCTCGATAAAAG
CAAAAGAGAGGAGAGCATTACCAAGGAGGCATCTATTTGAGCAGGAGATTCAGCGATCTG
ACGGCAAAAGAGCTGGCCAGGCTCCCCAGCCTGTGCTTCGATCACAGCCGGATTGGTGAG
GAGATCATCCATCTGCACCTTTTCAACGATGAGAAGATGCACTGGTATATAGCGGAGTGG
GGGCCAATAAACAAGAGGTTCTTTGGCTTTTATTTGAATAAGGCCGATGGAATCGCCTCG
GGATTCTGCGGCCTGGATGATATCCTCGTCTATGAGAGGAGAGGGACGAGTTGGACTCCG
ATGGTGGATGAGGATTGGAGGCCAGTGGTCGCTCGGGAGATTCCGATACTGGTAGAGTAC
ATCAAGTTGATGATCATTCAGCCCGATCTCACCTGATCGCCCAGCTCGTGCAGCGCATAA
TATTTTGCCGATAGCTTTTGTCGATAGCTTGCACCCGCCAATTCCCGGATCTGAAGAGGC
GGAGAGCGCCTATCCGGGCCGCAGCATTCGCGACTGATGCATTTTTCTCCGGCTCCGATC
GACAGGGCCCGTCCTTGCCCTGGATGGAAGAGGATTCGGATCGAAACAGTTAAGTTCAAG
TTGTGAGACTAGATGGGCGGGCGTCGATGGTCTAGTGGTTATGACTTGGGCCTTCCAGGC
AGATCAATAGAATCTGCGAAGCAAGCCTACAACCCGGGTTCGAATCCCGGTCGACGCATT
ATTTGGCCTCATTCCTCTGGATTTGCCTATTCTGGTAGCCAATACGTTAAATGCCGAATA
TTTTTCGCTACATTTATATCCTAGTTTCACCAGTTAATATTTCATGAATTCTGGTGGGGA
GATCTCCAATGCACGAGGATTGCTGGCAGAGAAGATTGCAGGCGAGATCACCTTATCCCA
AAATCCTGGCGAGACATTGAGAAAGTGGCGGCGCAACTTCGGCATAACCCAGACCGACCT
CTCCAATCACCTGAAAATATCTCCTTCGGTAATATCCGACTATGAGAGCGGCAGGAGGAA
GTCCCCAGGCATAATGATAGTCAGCAAGATAATCGATGCCCTGCTCAGGCTGGATGAGAG
CCGGGGCTGCAATGTCCTGCGCGCCTATGAGGATATGTGGGGAGATATCCTGGGGCTGGA
CTCCATCCGCAGCGTCTGCGAGTATCAAGAGCCCCTTCCTCTGAACGATATCGCCAAGAA
GCTTGATGCTGAGGTCGTCTACGGCCGGACGGATATCACCATCTGGGGTTATACGCTGAT
AGACAGCCTGAAGGCCATTGTGGAGATGCTCCCCGACCAGTTCCAGAAGATCTATGGGCG
GAGCACCGCCAGGGCTCTGATATTCACCGGCGTTCACACCGGCCGATCGAGCATGGTTGC
GGTGAGGGTGAGCAATCTAAAACCAGGGGCAGTGGTCCTGCAAGGAATGGAGCCAGTAGA
TGTGGACCCCATTGCGGTCAGGATCGCAGAGGTTGAAAATATCCCTCTTTTGACGACACA
TTTTTCCGTGGATGAGATCACCAGTGCTCTGAGCAAAGGGTGAAATCCATTGGTCTCGGG
AATTGTCAGCTATGGGGTCTATATTCCCCGATTCAGGATAAGGGCAGATGAGATAGCCAG
GGTATGGGGGTGGTGATGACATCTCTTCGAGCCTGAGGGTCTTCGAGAAATCCGTGCCTG
ATCTTGATGAGGACGCAGTGACCATAGCGGTGGAGGCAGCAAGGAACGCTCTGGATCGCG
CCGACGTTGATCCTAAGCGAATAGGAGCCATCTATACGGGCTCGGAGAGCCATCCATATG
CGGTCAAGCCTACGGGGACCATCGTCGGCCAGGCGGTATGCACCTCATCCTCCTTCACCA
CTGCGGATTTTGAGTTCGCTTGCAAGGCGGGGACCGCGGCGATTCAGGCCTGCCTGGGCC
TGGTAGGCTCCGATATGATCGATCTGGGTTTGGCCATCGGCGCAGACGTCAGCCAGGGAG
CGCCAGGTGATATGCTGGAGTACACCGCAGCTGCCGGAGGAGCGGCTTATTTGATCGGAA
AGAGGGATCTGGCGGCTCAGATCGAGGGCTTTTATTCCTTCACCACCGATACCCCGGACT
TCTGGAGAAGAGAGGGGATGCCATACCCAGAGCATAGCGGCAGGTTCACAGGGGAGCCCG
CCTATTTCAAGCATGTCACCAGCGCCGCCACTGGGTTGATGGAGAGGATGAAAACCAGGC
CGGAGGACTACGACTATGCAGTCTTCCACCAGCCCAATGGCAAGTTCCCGGTGCGAGTGG
CCAAGATGCTGGGCTTCTCCAAAAGCAGATCGAGCCGGGGCTGGTCGTGCCCATGATAGG
GAACACTTACTCTGCATCCTGCCTCATCGGCCTGGCCGCTACTCTGGACATCGCCCGGCC
GGGTGAGAGGATCTTCGTCACCAGCTTTGGCTCCGGTGCGGGCAGCGATGCCTTCAGCAT
CAAAGTATTGGACAGAATTGAGGACATCCGCTGCAATGCTCCGAGCGTTCGCGACTATAT
CGGCGATGCTGAGTATCTTGATTATGCAATGTACGCCAAGCACAAGGGCAAGCTGAGAAT
ATGAGGTCTGTATCTATTATTGGTGTAGGTTGCACCAAGTTCGGGGAGAGATGGGACTCT
TCCCTGCGCGACATGATCGCCGAGGCAGGGGTCCTGGCGATTGAGGACGCAGAGATCACC
GGTGAGCAGATAGACGCCCTCTATGTGGGCAACATGAGCGGCGGGCGGTTCATAGAGCAG
GAGCATATCGGAGCCCTGATCGCCGACTGCGCCGGCCTGTCGCGACTGCATGTCCCCTCC
ACCCGGGTAGAGGCCGCCTGCGCCTCAGGAGGTCTGGCCCTCCGCCAGGCGGTCATGGCT
GTGGCCAGCGGCTACTGCGATATCGTCATCGCCGCCGGGGTGGAGAAGATGACCGACGTC
TCCTCAGGCACCGCCGCCGACGCCCTGGCAGCAGCAGCAGACAGGAGTGGGAATGCTTCT
TTGGCGCCACATTTCCAGCGCTCTATGCCATGATGGCCAAGATGCATATGCGCCGCTACG
GCACAACCCACGACCAGATGGCCCAGGTGGCAGTGAAAAATCACCATCATGCCTGCATGA
ATCCCATCGCCCAGTATCAGATGGAGATCGGCATTGATGATGTGAACCGATCCTCTATGG
TAGCCGATCCCCTGCATGTGCTGGACTGCTCTCCCATATCCGATGGCGCATCGGTGGTGG
TTCTGGCTCCCACCGAGACCGCTCGCAGGTTCTCCGACACTCCTATCAAGATCGTGGGCT
GCGCCCAGGCCAGCGATACCCTGGCCCTGCACGACCGCCGCGACCTGACCACCCTGGATG
CCACCGTCCATGCTGGACGTTCTGCCTTCCGCCAGGCAGGGATCGAGCCCCGTCAGGTGG
ATGTGGCCGAGGTCCACGACTGCTTCACCATCGCTGAGATCCTGGCGATTGAAGATCTGG
GATTTGTGGAGAAGGGGCATGGTGGCAGAGCAGCCGAGGAAGGGCTGACCGCACTGGATG
GAGAGGTTGCGGTCAACACCTCTGGCGGGCTGAAGGCCTGCGGCCATCCGGTAGGGGCCA
CCGGGATCAAGCAGGCCTATGAGATCGCTCTGCAGCTGAGAGGAGAAGCAGGACGCCGCC
AGGTCGATGAGGTGGAGATCGGCCTTGCCCATAATGTGGGTGGGTCAGGGGGAACTGCCT
TGGTCCATATATTCACGAGGTAAAGATGACGACCCAAGCTCCCAGATTCTGGCGAAGCAT
ACCTCAGAGATACAATCTCTTGGGAACGCACTGCAATAGATGCAACGAATACTTCTTTCC
TCCCCGAAACCTCTGCCCTAACTGTCGCAGAGGCGCTCACTTGGAGAGCCATGCCTTCAA
GGGAACGGGGACCATCATCACCTACACCACCATTCACAATGCCACCGATGACTTCGAGAG
GCTCACCCCTATAATCTGGCAATAATCCAGCTGGATGAGGGGCCCAAGATCACCGGCCAG
ATCGTATCCAGCCAAGAAGAGGTGAAGATCGGGATGAGGGTCCGGGCGGTCTTCAGAATC
CTGGGAAAGGAGGGTGACAGGGGCATAATCTATTATGGCACGAAGTTCGCCCCATTGATT
GAGCCGGGCTGCCAGGAGAGAGAGGAGAAGAAAAACGACTCCGCCTGAGAATGGTCCGGT
AGTATCTTCGGGCTTCCCCACCAGGAAGAAATCGTATTGGCCGAAGAAGCGATAGATGTC
CTTTACTCCCAGCTTTTTTTGCAGATAATCATCGGTCGATGGTTCTCAGATTTCATTTTA
ATATCAGAGGGAAGTGCATAAATACTTTATAAATGTTATTAGGAACTATGAGGATGATAT
CGCTTTTGATATGCCTATTTATGCTTCTCATCAGTTCCTTGGGAATGAATTGCACGGCAA
CGAATGAATCCCAATTGGACAGAGCATCAGTGGGCACAGCATCAATGGACAACGCGACAG
CAGGCGCAGAGATAGTGGACTATGTACAGATGAACATCTCATCACAGGAAAGCTCTGAGA
ATGCTGAAGCCTTCTGGAGCCTAGAGGGATACGATCGGATTCAATTGCCTAGAATTGGCC
GTTTACTGCAAGAGAACCAGACCTCTCAGGACCTGCTATTGCCAGAGGAGCTCGCCGTCT
ATTCTCGAGGGATGCCGATACAGGGGAGGATAGAATTCTCCAGAGAACAAGTCCCATTCC
AGATCCCTTCCGAGTCGGGAATCAACATCTGTATAGCTCCTCTCAGCCTGGCAGGATATC
TGGCTGGAGATCTTGGCAACGTACAGTTATCTGAGGAAGCGATCTGCACAGAGGCCGTGG
TAATGGATAGCGCGGAGAATGATGGCGCAGCAAAGAAGGCCAATCTATCTTTCAGCATCG
CTTCAGATAGAACGGCCGAGAGGAGAAGCGGCTTTTATTCGCTATATGCTCTTGATGGAA
ATCGATCGTCTATTGCCCCCGCTCAGGCCTTCATCTTTACGGAAGGAGAGGCGGTCCTGC
AAATGGAAGATAGCATCCCTTCAGAGAATGAATTCATTAAGATCAATCTGAGCACAGGGA
CTGAAGACAACCGGTCTAAGATATTCGCAGCAGCTATTATGCCGCGCAAAGAGTATGATA
ATGCCACAATGAGACTGGTCGCGAATGAATCAAAAACCTGGCCGGTTGTCGCTCTTTCCA
TAGGCAGCAGATCCACTGAGATCGAGGTCAATCCCGCCACTGCTCAAGACCAGCTTATGA
GTATGATCTCCCTTCTGCCGGATAATGGCGCCATCAGCTTGCAGGAGGCCACTCTATCCG
CAGTTGATCTCATCTTTCAGACGGATGGATCATGGGAAAAGGGGGAGTATGTGATCGTAT
GCGCCATCTATTCCCCGGAAGTTGGGCTGCAGGGTTTGAAGCAGAAAATTGTAGAGGTGA
TTTAATCCGCCAGCACCCTTGATTAGTATTTATAATAAGACGTTATAATTTTTTCTAAAA
TTTTTTGCTTTGGATATATTTTATATCAATTATATATATATATATTGAGGTAATTCCTAT
CTTTTTCAGAATGATGAATCAAATCATTCTGGGCAATTGTGGCGTGAGGTTTTTATCTGA
TATCAGATTCAATAGAATTGAGCATTAGAACAATCTCCAAAAGAATCAACTATAATCTTG
AGGAGAAAAGCTGAATTAAATGATATGACTCAGGAATAGATCCCTGAATATCTCTAGAGG
TGACCAAGCATATGTTAAGAGTTAAGAAGGCAATAGCCTGGATAATCAGCTTGAGCATTC
TGAGACTGAAGGAAGGGAATATGGCAAAGAAACCAGAATGGATGAGGAATGCAGGCAGGG
GCCTGGCTATCGCCATGGCGATCAATTTGATGCTGATCTTCATATTGATATCGCCAGGAA
TCTCATTTGAGCTGTCTGCTGACAGCGTTACCGCCGGAGACAATTTGATCATAACCGGGA
CGAGCGAGCCGAACAGCGAGAACACGTTCATCTCCAGCTTCACAATGAATCTGCCTGTGA
CCTCTGAGAAGTACAACTACGAGACCGAGATCAAAGTCCCCAATAAGCCAAACCGCTTTT
CGGTTACGGCCAGAAACGTACAGAACCTCGATGCAGGGATGAAGATGGGAATCTGGATCA
CCAAAAGCTTTGAATCACACGATGGGGTGGTGCATCTCTCTGTAGCGGATATCCCCCCGG
GAATGTACAGGCTCAAGGTATCCGGCAACGCTATGCCGGGAGCAAATGAGGTTCCCATAA
CCATTGAGGCCGAGACGGGGGTATTGGCCGACTCCAGTGGAAGCTACAAGCTGGTCATCG
ACACCACTGGCATACCGGAGAGCGATTACCTGATCGAGGGAGATGGCGATGCGAAGACCG
TGCGCATAATGAGCAAAGAAGAAAACCGCTCATCTGCTTCAGATGTCAGTGTGGCTGAGA
AAAAGGTAGCAACAGATAAGGATGAGAATGAAACAAAGCCCAGCGTAGCTGCCAGCGAAT
CCGCGGGGGAAGAATCGGTCAAAGAGGAGAAAGCCACCCCGCCAGCAGAATCCGGTGATA
CTAAGGATGTGATCTCCAAGCTGACAGAGTGGTTGGGGCTATAGGCAGCGAACTCGAGGG
GAACTAAGGATGGAGAGGGATCTAGAGCAGATGCCAGCTGATCTCCTGGCAGCGGTGGTG
CTTGCCCTGGCGGTTCTGCTCTTCACCCTCACCCCTTTGAGCAGCCTGTTCCTGCGAATC
CCCATCGGCCTTTTGATGGTGCTCTTTGTGCCAGGGTATGTGCTCATAGCCGCCCTCTTT
CCAAAAAAGGGAGACCTTGATGGGATTGAGAGGATAGCTCTTAGCTTCGGCTTGAGCATC
GCCGTTGTCCCCCTGATCGGTCTGGGCCTCAACTACACCCCCTGGGGAATCAGGCTGATA
CCGGTTGTTTTATCCATTGTGGCCTTTACCCTGCTGATGGCTGCAGTTGCCTACTGGCGG
CGGATCTCTCTTTCTCCAGAGGAGAGGTTCTCCCTTAATCTTCGCCAGTGGATAGGCTCA
TTGAAAGATGAGATCCGAGCAGAGGGAGAGAGGGGTTGGGTGGACAAGGCCTTAACCATA
ATTCTGATACTATCCATAATCGCTTCCATCGTCGCCCTTGTTTATGTGGTGGTCACTCCC
AAGGAGGGAGAGAAGTTCACGGAGTTCTATATCCTGGGCCCAGGAGGGAAGGCCTATGAC
TATCCGACAGAGGTCAGAGCAGGAAACAACAGCACAGTTATCGTAGGGGTGGTCAACCAT
GAGTACAGGCTCACCAACTACACTATGGAGATTCTGCTGAACAATACCCCCGCAGTTGAT
ATTCAGCTGAATGATACCGCCATTGCATTGAGCACATTTGAACACGACCGATCGGCTCCT
ATCATCCCTATAATGAGCATGAACCTCAGCCTGCAGCACAACGATACCTGGGAGCAGCCC
TTAACCTACGTCCTGGATGAAACAGGAGACCGGCAGAAGCTGCAGTTCCTCCTATACAAA
GAGGGAAATTTCACTGCCCCCTATAGGGATTTGCATCTCTGGGTAAATGTGACCGATATG
AACAGAAGGCCATCAAAGGATCTGGGCAATGATGGGAATCAGGATTGGACCCAAGATTGG
CAGGATTTTCCAGATCGTTTAATCAAATTCAGGGGCAATCTCCCTCCGGAGAGGTAGGTC
TCCGGATGCACCTTTTTGCCTTTTAGCGGATCTGGGCGGTTCTTCTGATTGATTTTGATC
TTTTCTAACTCTTCGCGAAACTCCATATAGCTCTCAAAGCAGCCCATATCTTCCTCCGGA
TGGATTCATCGTGACCTATCATTATTTATCCGTTCTCATTCACAATGCTCCATTACGATA
TCGAGTGGCATTTTCGGGGAAGAGACATGCTGGAGATGAGAATGAGGGCAGTGCAACTGG
CCGCCAGGGAGGAGATCTTCCTGGCGATTGCTCAGGGGGCGCTGAAGGCAAGGGCGGGAA
GGCTTGCTCCTGAATCGTCGATGGAGGTCGGAAGCTTCAAGATGATGGTGGTCGAGGACG
AGAACGGCGATGGATGTGCAGTTCAGGTCATCGTGAGCCGGAAGATGATAGAAGATCTGG
CTCTGGAAAAAGCACAATACCTGGACAAGAGCGCAGAGGATTGGAGCGAGCATGAGCGAC
GGATGTGGCTGGAAGCCTTCTCGCGGGACCTGGGGCCGTATCTATACAAGTGGAAGCAGA
TCAGGATGAGGCCAGGACCCGGAGAGAGCATCACCTTCGAGATACAGGTATGCAAATAGG
CAGACGGCCCCAAGCCGGCAAGCTAAAAATAGAGGAAAACTAGCCAGCTGTAATGCCCAC
AATTTATATGAGGAGATATGTCAGGACGGCCAGTTGAGGAGGAGGGGAAGGCCAGATTCC
AGAGGCTGCTATATGGCTACCAGCGCTCGGTGAGCGGCGCCGTTGCCCCTGCCCATCTCT
CCACTCCCACAGAGGTAGAAGGCCAGGAATATGAATTCAAGCCCGTTCCGCTCGTCTCTG
GCAGAGTTGATTATCATCAGCCCTGGAGCGGATATGCCCCCAAATGCACCCTGGAAGATC
AAGAGGACTGCAAGTACTATCCCGTCCAGACCGCTAATATCAAAGTGAACGGCATCTACT
CTGGTATCGAGGTAGAGGGCGACCGCTGGATGCAACTGGCCTGCCTGGCCGCTCGGGAGT
CGGTGGAAGAGAAGGGCGGTCCTTTTGCGGCGCTGATACTGCAGATCGATAACTGTACCG
ATCAGATCCTGAGGTACTGGATCAATCATAACCAGGTTACATCGGCACTGGACCCCACCG
CCCATGCGGAGATCATGGCCATTCGAAGCGCCTGCGCAAGTCTCGGGGTCTTTGACCTGG
GAAGCATCAGAAAGGATGAGTCAAAGCTCGCCCAGCCGGGCGATCTGTCCCACTGCGTCA
TCTACAGCAGCGCAGAGCCCTGTCCCATGTGCTACGCTGCCATCTGCTGGGCCAATATCC
CCATGCTGCTCTTCGCCGCCACCCGCTTTGACGCCGCCACTCAGGGAGTGGACTTTTCTG
ATGAGGCCATTTATGAGGAGCTGTCCAGGCCGTACTCTGATCGCTTTGTCAGGGTCTATC
AGTGCACAGTGGACAACTCCCTAGACTCCTTCAACCTCTGGAAGGTCTCCAGAAAGGTAC
AGTATTCTCCGGATATCAAATAGATTCTTGGCTGCAAAGATCCCTTGGGGACGAAGCCCC
AAGGTATCCACTCTTGATGGAACCATCAAGAAGGCGTTTTTGAGTCTCTCCATCATCAAG
GGTTAAGTAGGTGGCGTCTTTAGAGGCATGGTATATTTGTATCGTTCGAATTTAATGGGC
AGGGTATCAATTAATCGTATCGGCTCATTTGGAAGGAGATCTTGAGGCCGAGGAGGTCTT
TCAATGATCATCTTTCCAGATGGAATGAGAGCCACCTCCTGAATCACCAGGCCTACTGGT
GAGGCTTGCTGGCCACTAACGGAGTTCAAATCGACATGGCTTGCGGGGCTCAAGGTTTCT
CCGGATACATCATATGCATAGAGGGCATCCTCGTTGTGCTCTGTCACAAATATCCTCTGG
CCGTCGGAACTCACTTTGATGCACCTCGGATTGGATGGTATGGAAGCCGTGGAAACCACC
TGGCCGTCTGAGAGACGGATCATGTCCACATATGCATCTGTAGCGGTATAATGCCCCAGA
AACAGATATTGACCATCTGGTGATATGGCAATGCCTCTGGGATGCAAGGATGTCTCCATT
GGAGCCAGGATAAAGTCATCGCGGGTCCTTATAACTTCTATTTTATTTTGGTCCATATTA
GCCAGATAAATTGTGCTCCCATCCGGACTGGCTATTGCATCCTGAATAGCGTGTCCAGGG
AAATTCAGGGTGGTAATTAAAGCATTCCTCACTGCATCAATCACATATACAGCCGGCTCC
TGGTAGTCGACCACATAAGCTTTAGCCCCACTGGGAGTAAAGGTGATGCTGCTGGGATTG
CCCCCACATGGATGGAAGATATCAATTCCATCTCCTGAGGATTAAAAATGCCTACCTCTC
CGGTTTCAGAAAAGGTCACATAGACTCGGCTGTCATAAGGGGAAACGGCTATTCCTGTGG
GTTGTGCGCCTTCGATCTCGATGTTGTCAATCAATTCCATCGTCGAGGGATTTATCACCG
CTATATGATCTGAATCCGGACAGGTGACCCACAACCTGTTGGGGCTTTGAACCATGGCAA
TGGAATGAGCATTATCCCCGACCTCAACCGTCTCGATAAGAGAGAGATCCTCACCATCGA
TTTTAGCCACGGTGGACCAGTCAGGATTAGATCCATGGACGTAGGAGTTCACAACATAAA
CGTACGAATAGGCAGTGGCATTCTGGATAAGAGACAGTGCCAAAATCCCCGATAGGAGTA
AAACCCATAGACTCCAATGCGATCTGATTTTCATTTCACGATCACCTCAAAACTTCAGCG
CTTTGTTACTCCAAAATTTTTGAAATAATTTGTTTTATACACTTATATCCATATCTAATT
CATTTTTTTAGACTGTTCAATGCGGTGTGCTGCTGGATGAGGATTATTGCATATCCTGAT
AGTCTCGCATAATCTGAATCCGGGCTCAGCTAAAAAGGAATAGCCAGAGCATAAAAAGCC
CATTACCATTTGATCTATCAGTAATAAGGGGCCGGGACCGGGATTCGAACCCAGCTCGAG
GGATCCACAGTCCCTCAGGATAGCCACTACCCTATCCCGGCATGCCAGAATCCCAGTCTA
TTAGGAGAAGATAAAACTTTCCCCGCCGTAGGCTCTCTCCGAAACCTCCACTACTAAGGA
TATGAGATCATCAAGCTGCCGGATGTAGTAGATCTGGCCAAGACTGGAGAGGGACTCCTC
CACATGCCGATCCCTATAGTCCGGGTCTATCGAGAAGAGGACGAACCTTCCCACCTCCGA
GGCCCTCTTGATGTCCTCCCACTCCTGGTAGAGATTTTGAATATGGGTGTCTGTGATGCA
TAGGATAAGACAGCCCGGCCGGCCTTGGGCCAGCTCCAGTATCCTCTTTCCAGGTATATG
GGTGCGGGTGGCTAAGAACTCGACCAAGACATCCTCAACAGCGTTAAGGTCCCGCGTCCA
GCTGGCGAGCCGATAATTCTCGCTGAAGTTTATCGCCGCCAGCTCCGCTCCCATGGAATG
GGCGAACTGGCAGGCCTTGAAGGCGGCCAGGGTAGCCTTATGGGTCTTGGTGCCCTTACG
CGGCCCCTCCATGGAGCGGCTGCTGTCCAGGACTACGAGCAGATCGGGTACCCCCGCTCT
TTCCGGCATCATGGGGCTCGTCTCATGATCCCTCTTGTAGGTCGAGACCCCAGGAATGAG
ATGGGGGCTCAGGCTCAGGGAGTAGGATACATCCAGATCATAGCAGGGATCGGTTAACCT
CCATTTGGCAAAGCCCGAGGGAGTGACCTCTGAGCGGGCCCTGGGAACCTCTCTGATCTC
AATGAAGTAGCTCTGGTCTCGATACCAGCGTTTTAGATCTCCTTTCTGCCCCAGCACCGC
CAGAGCCTCTTCATACTCACCGGCATCCAGGTTCGCGGCACAGAGCAGGGGCACGGCGTC
TGCACTGCCGTTCAATATCTCCTGCGCCCGGACCGGTCCCTGACCCAGGATGCCTGGCTC
CAGTGCCCCCAGGATACGGGCCATCTCCTGGCACTGCCTGGGCCAGAGGCTCTTGTCCCT
GATACCAGCTGAGAAGATCCGCAGGAGATGTTCTGACCTCCGGACGGGGACAGGAGGGAA
AAGAAGCTCCCCAAAACTCCCTTAAGAAGCCCAGAACCACTCGGTCTAAAGGATTAAGGG
ACCGGCCATCCAGTTCCCCCAGCCTCCTCCAGCCCATCAGCACCAGCTCTTCATCTCGCT
CGCTCCTCTCCAGGCGAAATGAGTCCGATACAATATCTGAGAAGATATTCACCATCCTGT
GGGCGGACTCGATTTGCGATGCCATACCTAGTGTCAAGCCATATGCCGAAACGTATGTTG
AATTGGATCCTGAAGGATGGCCCAGCCCCTTGAGCGCGGCCAGAGCGAGGATACCCGCAT
TCTCCAGTGATCGGGGGCAGAAGATGTATTGAACGATGAGATGATGGAAGAGGTTCTCCA
GATACAGCGGCCCAAGCTGCAGAGCCTTTTGATCCAAGGTGATCTGATAGTTCGAGAAGG
CAAAACTGCCCGACCTGCCTTTTTCGCCCAGAACGGGAGGAGGAAGAAGAGGCCAGTGCC
AGCTTTCTCGAGACCTCCGCCAGACCTCAATCCAGCCCAAAGACTCCATCCGCCGCCTCG
GGGCCAAAAGCCTTTCCTCTGATCGTGCCGCCCTTCATCCGCCAGCCCGCTCTCCTTCCT
ACCCGGCCAAAAACGGTGATCCGACCTCCTTTCATCAAGAGCCCCAGATAGTCGCCCGCA
TCACCGTGAATGCGCAGGCTTCCCGAGCTCATCAGCCAGCCAGCCCTCTCACCACAGCTG
CCCTGGCAGACCACCTTTCCCCCGGAGCAGCCCAGTCCCAGGAAGTTGCCGCAGTCACCT
TTGATCACTCCCAAACCACCGCTCATCCTGCGGAAGGCATAGTTCCCAGCACCTCTAGAT
ACTATCCCCCGCCGGTCATCTCCTGGCCCAGATAGTCGCCTGCCGCTTGGCGAAGATAGA
TCCTCCCCCCTTTCATCCTCTCGCCCACATGATCACCTCCCATCTCCAGGATGATGGTGC
CCCGGGATAGCTCCAGACCGGCATAGTTCCCAGCCGAAAGGTGCAGGGGCTGCTGACTCC
TCTCTGCGGCAATGCTGGAGAGATGCCCCCAGATGACCTGATATCTATTGCCCGGATCGG
ATTCAACCAGCCTTTTCAGGGTCCCAGGATCCTGGGGCAGAAGCTCTTCCACCTCCATCC
GGCTGGGCCTGGTCCCTAACCTCTCTCCCAGGTCATCCAGGCTGAAGATGGGGTCCCCTT
TCTCGCTCCTTAGACTGCGTCCCTTGTTCAGGCCGCGGTAGGCATCATCCATGAATCTGC
CCAGCTTCATCTCATCTGCTCCAGGGAGGGTATGAAGTCCAGCCGGGCGATGGGATCGTC
AAAGATCGACAGCTCTTCCATCGCCCTCCAGACGGATGTCTCCCCATCCACCGCTCGGGA
GAAGATGATGTTCATATCCGCCCGCTCGTTCATGGTGCGGTTGATGCTTTTTTCTACCAG
CTCTGCCACAAAAGCCAGCTTTCTCGCTCCATAATAGGGAGGCCGATCGATAATGGAACG
GATGGGATTTATCCGGTGCCAGATAACATAGGGAGCCACCGCCTTTAAGACCTCCAGGTC
GGCCTCACGATCCAAGAGATAGGCAAGAGCCCGGGAAAAGGATCTCAGATCCTGGCGCAC
CCGATCTGACAGCCCCTCGTCCGCCTGCCAGCAGATGGCCTCTGGATTGCCGCTGTAATG
GCAGCCTGCACACAGGCCTCGCGATGGACGGGCAGAGGATAGCTGGGTCTTGTCATATGA
CGGCGCCCTCTCGCAGAGGGTGAAGTCCCTCACCAGGCAGAGCACTGCCAGCTCCACCTG
AGGCTCGATCTCCTTTTGAGCCACCAGACCAGGCAGGGAATCGAACTCCTGGAGAGTGAA
GCGGGGCAGCTCCTCTGCCAGCTCCCCGACATCCCTCTCCCTTTCAGAGAGGGCCAGCCC
TGCCAGGAAGTTGGGCTGAAAAGCGGGCACACAAACGGATATGCGGTCCAGCAGGGCCTC
GTCCAGGGGATAGGTGGCGGAGAACTCCGGGTTCATGGTCAGATAGTAACAGGTATCTCC
TGGCTCGTACACCTGCCCAGCATAGCTGATCTTCCTCTTCTGCAGTATCTCCAAGAACAG
GTTCTGCTTGCCACCAGGAAAGCGGTTGACCTCATTGATCAGCTTCCAGCGGGACCTGGA
CCAAGGGGTCCAGAGCACTGTGCAGGGCTCTTCTGCCTCTCTCATCCACTGTCTGGGATC
CAGAAAGCCCACCATCTTCTCCTCCGTCTGCTCCGGATAGCCGGTCACCATCTGGTCTTC
CACCTCGCTGAAGGAGAGGGATAAGAATGAGGACCCGAGCAGATTGACCAGTGTGGTCTT
GTTCGCACCCATTCCACCGTAGAGGAGAAGGGCACGGTTTCTCAGGCAGGCGTTGGCAAT
AGAGAAGTAGAGCTGAGAGTTGATCCGCTGATTGCCGACGGCAAGATCCTTCCTGGCCAC
ATGCAGCCTCAGCTCCTCCAAAGCTCTGATCAGATCTTCGATCTTCTCCTTTGGATCTGG
CATAAAAAGAGGGCTATAGTGCATACGATATTTAAATTAGGCGAGAGGATGGCGGCAATT
GGCCAGACGAAGAGGGAAAACGGCCCTCCTTAGAGGGAAGAAGAGGGACAGCAAAAGTCA
GTGTAGGAGGGATTGGTGATTGACTTTTGCCATCCTTGGGGTTCGACGTAAGACGATATA
AACCTTTTGGGTGTAGACGATCAACGTGAGCTTCCGATTCTGTGAAAAGGAGGGAGGGGC
AAAAGTCACCGTACGGGAGGGATTGATGGCCGTCGACTTTTGCCTGCATACTAATACGGC
ATTCGACGACTTAAGCCTTTCGGCTGCACGTCGAGATGCTCATCGAACCTCAATTGGAGA
GATAATTAGGAGGGGGCAAAAGTCATTCAAATAGGAGGGATAGGAAATATGACCTTTGCA
CAGATAATAGTACGATCATCAACGTATATATTTGTTTCCGTCTGAAGCAATCGCCGATGA
GGAAACATGCCAAGATAAAATGAAATAACGAACTGGGAAACCAAATTCTAATCCTCCATC
ATAGAGCCATCATATATGCTCAACCTCGGATCAATCCTGCCCTTGAATTTCTCTAAATAA
AAGTCCATTTACTCTTTCATCCTCTCCCTAAGCCCCGCCTCAAACACACCCTCTATAAAT
CTCTGTTCCGGGAATGGGAGTGGAATAAGCGATATTCACCCATTTCGGGCTTGTACTCTG
CAATCAATCTCTTGGTCATATCTATATCCTCCTGGTTCTCTCCAGGAATTCCCACAATCA
GAAGCATATCTGAGACTAATCCAATTTCATCCGCCTGTTTAAAAGTCCTGATTATCTGCT
CCGGAGTAATTCCATTCCTCAATAGGTCTAAGATGGCCTGGCTTCCACTCTCCACGCCAA
AGGCAAGCTCGACACAACCTGCTCGCTTCATTCGGAATATCGTCTCAAAATCAACTGTAT
CCACCCTGGACATGGAAGATCATCGAAAAATAGTATGCAAGATCTGCACCATCACCCACA
ACCCGGCACTTGACCGCACCTAGAGGGTATAAGAGATGCGCGACGAAGAAGTCTCCCATT
CCGAGACTTGCCGTGAGATCATAATCGATGGAAGAAGTGCCCGGTGTGAAAGAATAGTAT
CCAGGTGTGAGGATCGGCCTTCGAAGGCAATCTTTATAAGGGGAGAGGTTGCAGCAGGAT
CTCTGCTCAGAGTGAGCCCACATCGATAAAGGTGGTGGTATCAGCAGCACTCTTGAGAGA
GACCTTCCTAATGCCAAGGTGGCGGAGCGGCTACGCAAATGCCTGCAGAGCATTACCACT
CCGGTTCGAATCCGGACCTTGGCTTCTCGTTTTCAAGTTTTTTACGATCAGCTCATTCTT
TCGTATGCGCTTGTCAAATAGCTCCTTCTCAGTTCTGAGATGAGATGAGACTCCCCCTGC
GAAGGCATCATTTTGTATCAATGTATTTTCCCAATTTGCGAATTTTTTCAGGGAAAAGCT
TATATCTGCTCAAATGAGTGTGATACAGTCCTAATTATTAAGGAGGCTTAGTTGATTTTG
AGCGAAGCTACAGGCTATGATGCAAGCCATATCCAGGTTCTCGAGGGCCTTGAGGCGGTC
AGGCGCCGGCCCTCGATGTACATAGGCAGCACAGACTCCCTGGGGCTACACCATCTGGTC
TACGAGGTAGTGGACAACAGCGTGGACGAGGCCCTGGGAGGATTCTGCAGCGAGATCGAT
GTGACAATCAATCCCGGAGGGAGCGTCTCCATTCGGGATGACGGCCGGGGCATCCCGGTT
GATAACCATCCCCAGTTTAACCGGCCGGCTCTGGAGATCGTCTTAACGGTGTTGCATGCC
GGCGGCAAGTTCGACCACGAGTCTTATGGCGTCTCCGGCGGACTGCATGGGGTGGGCGTC
TCCGTGGTTAATGCCCTCTCCGAGTGGATGGAGGTGCAGGTCCGCAGGAACGGAAGGATC
TACTGGCAGCGCTTCGAAAAGGGCAAGGTGGTCTCGGATCTGGAGGAACGGGGCAGCTCG
GATCATACCGGAACCACCATCACCTTCAAGCCTGATACCAGCATATTCGAGGAGACCGAG
TTTTCCTTCGACACCCTCTCCTCCCGTTTGAGGGAGCTGGCCTTTCTGAATCGCGGCCTT
AAGATAACCATAAAAGACGATAGATCTGATAAAGAGAACATCTTCCAGTACGCGGGAGGC
ATCATCTCCTTCGTGGAGTACCTCAATAAGAATAAGGAGGTGTTGCACGAGCAGCCGGTC
TACTTCTCGCGCAGCAAGAATGGGACCCAGGTGGAGGTGGCCCTGCAGTACAACAACTCC
TATGCAGAGAACATATTCTCCTATGCCAATATCATCAACACCCGCGAGGGAGGAACTCAC
CTCATGGGCTTCCGCGCCGCCTTAACCCGCACAGTCAATGATTATGCCCGGAATAACAAG
CTATTCAAGAACGAGATGAAGCTGGGGGCGAGGACCTGAGAGAGGGGCTGGTGGCAGTCA
TAAGCGTAAAGCTGCCTGACCCCCAGTTCGAGGGCCAGACCAAGACCCGATTGGGAAACA
GCTCCATCCGGGGAATTGTGGAGTCGATGGTAGCAGAGGGCCTGGGGGAGTACTTCGAGG
AGAACCCTCTTGTTGCGACGACCATTGTGGAGAAGGCTGCAGAAGCCATGCGCGCCCGGG
AAGCGGCCCGGAAGGCCAAGGAGCTGACCCGGCGCAAGAACGCCCTTAGCTCCGGCGGAC
TGCCCGGAAAGCTGGCCGACTGCTCTGACAATGATCCTGCGAAATGCGAGATCTATATCG
TCGAGGGCGAGAGTGCTGGGGGGAGTGCGAAACAGGGAAGGAACAGGCATTTTCAGGCCA
TACTGCCCCTGCGGGGCAAGATCCTCAATGTGGAGAGGGCGAGGCTGGACAAGATCCTGA
AGAACGCCGAGATTCGCAATATGATCGTGGCCTTCGGCACGGGCGTGGGAGATGACTTCG
ATATCAGTAAAGCGAGGTATCATAAGGTGGTGATAATGACCGATGCAGATGTGGATGGCT
CGCACATCCGCACCCTTCTGCTCACCTTCTTCTACCGCTATATGAGGCCCCTGATCGATG
CCGGCTATGTGTTCATCGCCCAGCCCCCTCTATCAGGTCAAGAAGGGAAAGCAGGCCAAT
TACGCCTATAGCGATGAGCAGCTTAACGAGCTGGTAGCAGGCATGAACAAACCGGTCATT
CAGAGGTACAAGGGCCTGGGTGAGATGAACCCCGAGCAGCTCTGGGAGACTACCATGGAT
CCGGAGGGGAGGATCATGCTTCGGGTCACCCTGGAGGATGCAGTGGAGGCGGACAGGATC
TTCACTATCCTCATGGGCGACCAGGTGGAGCCGCGCCGGGAGTTCATAGAGAAGCATGCC
AAGTATGTGAAGAATCTTGATATCTGAGGTGGATCGTGACAGAAGTACAGGTTAACATCA
CCGAGGAGATGAAGTCCTCTTACATCGATTATGCCATGAGCGTGATCGTAGGGAGGGCTC
TGCCCGATGTCCGAGACGGATTGAAGCCCGTTCACCGCCGCATTCTCTATGCCATGTATG
AGCAGGGCATGACCCACGATCAGCCCTACAAGAAGTCCGCCCGCGTGGTGGGCGATGTGA
TGGGCAAGTACCATCCTCACGGTGATGCGGCCATATATGAGACCATGGTCAGAATGGCCC
AGACCTTCTCCATGCGTTATCCTCTGATCGATGGCCAGGGCAACTTCGGCTCCATCGACG
GAGATCCGGCTGCCGCCATGCGTTACACCGAGGTCCGGCTCTCTAAAATCGCCGAGGAGA
TGCTGGCAGACATCGAGAAGAATACCGTGGACTTTGTGCCCAACTATGACGGCTCGCTCA
AGGAGCCAACAGTCCTTCCGGGAAAGCTTCCCAACCTGCTCTTAAACGGCTCGACTGGAA
TCGCCGTGGGTATGGCGACCAACATCCCACCCCATAATCTGAATGAGCTGGCAGGGGCGA
TCATCCATCTGATAGACAATCCCCAGGCAACAGTAGGCGAGCTGATGCATTATTTGCCGG
GCCCGGATTTTCCCACTGGTGGATATATCGTGGGCCGGGCGGGAATCGAGTCCGCTTATC
TGACCGGCAAGGGAAGCATAATCATGCAGGCCAAGTCGGAGATCGAGGAGGGAGCAAAGA
GCACCAGGATCATCTTTTCCGAGCTTCCCTACCAGGTGAACAAGGCCAAGCTGATCGAGG
ATATGGCGGAGATGGTCAAAGGGGGACGCCTGGAGGGCATATCCGATCTGCGGGATGAGT
CAGACAAAGAAGGCATCCGCATGGTAGTGGATATCAAGACCGGATTCAACGCCAATGTGG
TCTTAAACCAGCTGCATAAACACACCGCTTTGCAGACCAGCTACGGGATCAACAACATGG
TCCTGGTGGACGGGATGCCCAGGATCCTCTCTTTAAAGGAGACCCTGGAGCAGTACATCT
ACTACCGCTCCATAGTGGTTGAGAGGCGCACCCGCTTCGAGCTGGATGCAGCGGAGAAGA
GGGCCCATATCCTGGCGGGCCTGCTCATCGCCCTGAAGAACATCGATGAGGTGATAAGGA
TCATCAAGGCCGCCCCCACACCAGCGGAGGCCAGGGATGGTCTGATAGAGGCATTTCTCC
TCTCCGAGGAGCAGGCGAAGGCCATTTTAGACATGAGGCTGCAGAGGCTTACGGGCCTGG
AGCAGGAGAAGATAGTCTCCGAGGCGGCAGAGCTGGAGAAGCTCATCGCCCACCTGAGAC
AGATCCTCTCCAGCAATCTGGAGATCCTGAGCATCATCAAGGACGAACTGACGGAGCTGA
TCAGCAAGTACGGCGACGAGCGGCGGACCCAGATCATCGAGGCCGATGGTGAGGTCACTA
ATGAGGACCTCATTCAGGAGGAGGAGGTGGCGGTGACCATCACCAGCTCCGGGTACATCA
AGCGCCAGCCCGTCAATACGTACCGCATGCAAAGAAGGGGCGGGCGGGGGGTTATAGGAG
CCGAGACCAAGACAGAGGAGTTTGTGACCGATGTCTCCACCGCCTCCACCAAGGACTATC
TGCTCTTCTTCACCGACAAGGGCAAAGCCCACTGGCTAAAGGTTTATGAGGTTCCCGCTT
TGGGAAGGGCAGCCCGGGGCAAGTCCATAGTGAACCTGCTCCAGCTGGAGCCGGATGAGA
GGATCGCCGGAGCCATCCCGGTGAAAAGCTTCCAGGCGGGATACATCGTGCTGGTAACCA
GGAGCGGCAATATTGTGAAGATGCCTCTGCAGGCCTTCTCCAATCCCCGCAAGGGAGGGA
TAAAGGCGGTGAACCTGAAGGGGGATAGCCTGGTCTCGGCCAAGCTCACCAATGGAGAAA
AGGGCTCTTGGTGGCCACCAAATTCGGAAAGGCCATCCGCTTCAAAGAGGGGGATGTGCG
TGCCTCCAACCGGGGGACCATGGGGGTCAAAGCGATCAGCCTGAACATGGGCGACGAGCT
GATCAGCATGGATGTGATTGAGCCCGGCTCAGGCTCAACTCTGCTCACCGTCACCAATCA
GGGCTATGGCAAGAGGACTGAGCTCGAGGAGTATCCCCAGCAGAGGCGGGGGGCAAGGGA
GTCAAGAACATCGATGCCCGCAAGGGGTATGTCTGCTGCACCACCACTGTCTCCGAGGAG
GACGAATTATTGGTCACCACCCGGGACGGGGTGATTATCAGGATACCGGCAAGCGACATC
CGGGTGCAGGGCCGGTCGACCCAAGGTGTTCGGATCATGAATGTCAAGCCGGGAGACGAG
GTGGCGGCAATAGCGAGGATAAACTGAGGGGAAGTCCGGCGGAGAGAGGCTGCGCGGAGC
ATGGTGCTTCTGCGCTGCTGCCCGCAGATGGAGCGGCAGCGCTATCGGGCCTGCGTGGCC
CTGAGGATCGCTGCTAGAAGAAGGGCGACCTCCATGCGGGCCACGAGGACTCTACATAAG
CCCTAGACCGTTCGACCCCGGAAACACGTTGGCACTCAAGAACCTGGGCGTCATATTCAG
CCAGGAAGGCGATAACCTACTGGCTCTTCACTATCTGCGCTGCTTCTACAAGACCGATGC
AATGGATCTGCAGATTTGTGCGATTCGCCTTCGCCTGGGGCAGCGAGCAGGCCCAGAAGC
ACTTTCATATGTTGCTAGAGATGCCGGCATCCTAGGATCTGCATTGCACGCTCTGGCCAG
GCATGACCATCTGCCTGATAATGTTGGATTATATCATCTTTACGACGGGCCAAAATACTC
AACGACGACTGTATTCGGGCAGTCCGCTACCCATGCATTAACGATATCATGGCTTTGTAT
ACTAAGCTCAGTGATAAGAACACCAAGTCTTACATAGTCTGTTGTTAGAACGAGCCTGGC
GTCTGGCTCAACGATGACATGCGTGTTGATTGGTGGTGCGTCGATAAACCACTCTACCTG
CACGACTTGAGTTTGGCATGTCAACTTAAGACGGTTTCCTTTCTTGGTGCTGAAGAACTG
TAGCCATGCAGGACGGCTCTGTTTTGTCGGCCAGTTCTCCATTTTGGACATCGACTCTAC
CTGATCCGATCTCAACCATTCGAGCATTTCTCTGTAGTCAATAAAAGCCGCTTCTGTTTT
GGTAACAGCCGTGATTGCAGCTTCGCGTGAATTCAGTCCAGCACGCAGTAATTTTATGAC
AGAGAGATTGGCGTTTCCTACCTCTGCTGCCATAGCTGCATGGCCTTTGATCTGCTCTGC
ACCGTCTTGTCTGACAGCTATTGCGTGCACTCTAACAGCCTCCATCGCCCAAGGGAGTCG
GTAAGATATGGCCTCCTGCAATAGGTCAACACCTTTACTAGAATCAAGGCCAACAATTTT
TGATGCTGATTTGCCTTCAATCCATTCTCGTAGTGCATTCTCCCAATAGTCGGGCATAGT
CCCAGAGGGGCGAAAAGGCTCAGTCTGAAACACAAGTCTGGCAAATTCAACAATGGAGTC
GGTGGCACCAGCCGAATCTCCCGCTACCACTGCTGCCTCTGCTCGAAGAAGGAGATCGAC
TAGGTTTGCAATGTTAGCATCCAAGAACCGACCGGCTCGTAGCCCGACGCCAGCCACATG
ATATCCCCTTCGTTGAGATGTACTTGTTTGCCTCCAGATACAATGGGCTCGCGCTTTAAC
GAACCGTCGCACTAGCATTTGCATGTTATGTTCATAGTATGCCAGCTTTCTAGAGAAGAG
CGACCCTTCTAACACATTATCAAGTTCGTTGTCAAGACATTCTTCTTCAATCCCTGTGTC
CAATAGCGCCAAAATAGCCGCATCAAGGGAAGCTATATCATGTTCCCAATCTTCAAGCTT
CATTTCTACTTGCTCTAATTGAGAATCAGTAAAATCCCAAACATCTCCATGCCCAGTGAG
ATATTCAATGACTTCCTCCAATGGCGCCCCGACAATATCTGAGATTTTCTGGAAAATCTT
GTTAGCTAGCAGCAAAAGGCCGCTCGAAATTTCTGGCGCTTTTGCTTTGGAGACGAGATC
ATGCCAATGATATAGTCTTCTGGCTTCGCTTTTTCCATCGTCCTCCCATATAACATGCAA
TACAATACCATCAACATCGACAAAAGCGCGGCCAGCACGACCGATAACATTTGCAAATTC
TGTAGCAGGAATAATATCCCTGTTTCGCCATATTGAAGGGACCAGAAGCACGCTGGCCGA
GAGATTAAGACCTTGTGCAAGCGTCGGAGAAGCAATCGTAAGACGAATATCGCCCTTGCG
TAGAAGCTTTTCTAGTTCATTCAAGAATTGACGAGGTAAATGGCCATGGTGCAGGGCTAT
GCCGTATTTTAGGCACTGGACCGCTGGATGATCGGGGCCCAACCATTCAGCTCCTGCAGC
CATCACGTCCTGAATATCCTGGTTCATCAGGCGAAGCGGCTTTAACATTCCCTGCCTGAT
ACACTTAAGGATAACCCTTCCTAGTTTTTCTACAGACCTCCTCATTGTGCAATAGATGAG
GACGTCCTTTCCTTGGTCAACGAATTGCCATGCTGCTGCCAGAGTCAATTCGTCCTTATC
ATGTGGAAAGCTATTAAAACGCCGAGATCCCGCGGGTGGCACCTTAGTTTCCACAAATCG
CTTCACAAAGGGGCCCTCTGTCTCAACCTTAATGTCAAGGCGCGCTGCATCCCTTACCCA
TCTTATGACACCAAATCTTTGACGAGTAGGACGCCAAGTGGAATACACTGCAGTTCCAGG
CTCATCTCGTCGAAGCCACGAGACCAAATCGCTCATTTCTTCGGGTGGCGGAAATAATGC
GGATAGGCAGACAATACGTCGAGAACCAGCATCGGATCGACGAAGCAACCGTTGCACGAG
TGCTTCGTATCTAACTTCTCTCTCGCTTGGTCCGAGCATATGACCTTCATCTAGTACAAT
GAGGCCAACATTATCAATAATTGTTGGATCAACGCGGAGGGCAAAGTCCAACTTCTCCGG
AGTGGAAACAACAATCTTAACTTCCCTAAGTGTATCAGCGTCAGAACTCTCGATCCCAGC
AGATCCATATAAAGAGGATACGGATATCCCAAGAGGAAGAAATGTATCAGCAAGATCCTG
TTCAACTTGTGCTGACAAGGCTCTAAGCGGAGTGACGTAGATGATACGGAGATCTGATGC
TAATGTTCGAAGGATGCAAAGCTCTGCAATTCGGGTTTTTCCAGCACTTGTAGGTAGCGC
TACTACGAGATCATCAGATTGATCTATGGCGCGCTGAGCTGCCTCGATCTGTGATGGCCA
AAGTTCGATTGCGGATTTCTTTGCTGCTCGCAGTCGCTGAATATAGGCCTGACGCAAGGT
AGTCCACTTTTCAATGTCATCATCGTCTGAGAGTATCTTTGGAATTTGGCGGTGGAGGCT
CATTTGCCAGAGATCGTCTATTAGGTGGAATGCCATCGTAGAAGTCCACCAATGGCTCAC
AGCATGCATATCTTTAGCGGCCTCGGCCGTAAAAAGTAGCAGACGCTTTGCTTCCATAGC
AGAGACCTCCTCACCGGTTGTTATAGCATGGTCAAATAGTGCGAGTCCGCGCATGAAAGA
TCTGGTAATAACCGCGCTTATCGCGTCAGTCTCATCGAAATCTGCATCATTAAGAAGGCG
CTCTGCAATTCTCTCATCCCATTGCTCTTTATCAAGCAGCCAAGCCGCAACAAATTCATG
CATTTCATCAAGAGATTTCCTCAGAAGCTGGACAAGGGCTTTCTCAGTTGGTGCTAGGTT
CCCGTCGTTAGCACCAATAGGCAACATGGAATAAGCACGTGCTGCATATCTCGCAAGGTG
AAAGGAGATGGCTGAACTCACCAGATTAAATCCGCGGTCTATGCGAAACGGATCTCCATT
GCGCACGGCTGCTTCGATTGCCTCGCCAGCAACGAGGAAAGCCCGCTGCAATAAAATCTC
ATCCCCGTTGACCGAGCGCAGACGCAGTGCCATTGCAAGCACCGTGTAGGCATAATCGAG
AAGATCATCAGTAAGACTGTCTCCAAATGATGGTGCTCCGGTAGGGAGTTCCCCATTGCG
CCAGATTAGACCACGAGCTAATCCCTTATCCAGCAAACGATCCCGAAATCCAGGGGATAT
AGCCTTTTCGAGGATATTCTGAAGTTCTATCGCAGATTCGGTCATTTACTGCTCCGAAAA
CAAGCGCTCAATAACATCGCCATGGTTAACGATATAAATTCCGACTGCATACCTGCGAGT
GCGATTCCTGCATTCCCTAAGATGATTGGATAGATGGGTATTAGGATCGGTGCCAGACAC
TGTAAAGAGCAAATGCTCGAAAGGACAACCACGGAAGCTCTGCAGCACAGCATAATCCAA
ATCCTTGGCAAGGTCATGATCTCCCTTGTCTCGCAAACGTTCTGCCACAAAGAGCACCGA
ATGTCTGTTTGGACGACCACGATATCGGTCAAGTGCATCTGCGGCTTCTTTGATTACAGT
TGGAGTCAGTCTTGCGTAACTCTTTGATTCGCCCTTAAGGAACTTTAAGCTACCTTTAAG
ATCTCGATCGATGGCAATAAGATCATCGCCTCGAAGAGCCATATTGCGTCCATCCTTAAA
GCGAAGCCTTCGAATTGGGACGCTAAATCCAAGCCTACGCTCAGTAAACTCTATGGCAAG
GATTTCCCCAAGGTCACCGGAACGAGCCGTCTTTGTTGTTGGCAAATGCTCCCTCAACAA
TTCTGCAGTTCTTGGAGCGCCTAATTCTGCAAGTCTCTTTGCGGTAATTTCTGGTGCTAC
ATAGTGACTGAGTAAAACGTTCTGGAGCTCATCGAAAATATTATCGCACGAGCAGTTATT
CTCTTTACAGATAATAAGCACATGCTTGCCCAAATTTGCCTTTTAATAGATAACCAGCGG
TCGAAAAGGTCGACCCTATCGTCGGCAGGCGGATGTGTTCGAGCCTTATCCTCAATACTG
CAATTGGAGCCCAATTACTTCCACCTGCCTAATTCAGGCCATCTAATTATGCACATTTCC
ATGTATCTATAGCTCCCACATCCACAAATCACATGACCGATTATTGTTGCTTTCTGCAGA
CGATTTATCAGTTTGCCATGAACGGTATACGTGCGATTTAATAAGTCTTTTTATTTAAGA
GAGATCGTGAGCAGAAAATGGACAAGTTGGCCATTTTAGCACATTCATCGCTCCAACGAG
TGGATACATGCGCATTAAGCTCCAGCAGCGTGGATGGAAAGAATTGGATGAAGGACGGAT
GGGGTTTCGCCTAGAGTTCCACTACTTCCAAAAAGTCAACTCTTCGAAAATCCCGGTCAA
AGCTTGCGATCTTTTTGATTCCGTTGCGATAGCAGGTCGAAGCTATTAGTGCGTCATATG
GCAGAAGCCTGTATTGTATCATGGTCTCCCGCCAGTGGTTCATATCATCATTGATTGGCA
CCAAGGAAATGCATCTTGCATCGATGAAGCGGAATATAGCTTCTATCTCTTTCTCAAATG
GCGCGTAGCCGTTATCAATGAGGAACCTCTTGAATGAGGCATGATTTTTCGTTCCGTAAC
GCTCTTCGCACAGATTTCTAACCGATACAAAAATCAGCTCATGTATGACCGTGGATGATG
TGACGAGTTTATGATTTTGATCTATAAATCTCCTGGCGGAGTTCGAAAATTTTGTATCAA
AGAAAGCATTATAAAATATATTGGTATCGATGAATATCACAGATAGACCTCGCCCTCAAG
CTCTTCGAGCCTCTCTGCAGAAGCCTTGCCAAACATGCCGTAGTATTTCGAGAGATCTAC
CTTTTCAATTTTGATCTTTAGTTTTGTGCCTTCCTCTAGCTTTACATCTTCCATCGGCTT
GAAGACACCGCCTTCGTATACACATTCTATGGTTTCGCTGGCACTCATGCTATTGTCTCC
ATCCTTGTGTAGAATCTATATATTTCAACTTCCTGCTATTCAATCTTCTGGTAGCGCACA
TACTGCTGTAGATTCACAGTGGCTCCGTATCCTGAATTCTATTCATTTTGTCTCCGGGAT
AGAGGGGGTTAGACGTTGTGACTTCCAAACCCGCAAACCACAAGAATTATATCCCCTCAT
CCATAGGGACAGATCATACTCTGATGTATAAGAATGTGCATAAAAGATCAATATAAACCA
GCGAAAAATCCCATAACGAGTAATTTCAGGCGAAGGTGAAAAGGATTTGAGAAGATTGCT
CTCCGGCAATGAGGCCATAGCCCGTGGGGCCTACGAGGCCGGTGTAACCATCGGCACGGG
CTACCCCGGGACTCCCTCCACCGAGATCCTGGAGAACCTGGCCCGGTACAGTCCGGAGGT
TTACTGCGAGTGGTCGCCCAATGAGAAGGTGGCCTTTGAGGTCGCAGCCGGAGCATCCCT
GGCCGGGGCGCGCTCCATTGTGACCATGAAGCATGTGGGACTGAATGTGGCTGCTGACCC
CCTCATGACATTGAGCTACATCAGCGTGGAGGGCGGGTTTGTGGCCTGCGTGGCAGACGA
CCCGGGGATGCACTCCTCCCAAAATGAGCAGGACACCAGAAACTATGCCCGCTTTGCCCG
GGTCCCCCTTTTGAGCCGGCGGACAGCCAGGAGGCCAAGGATCTGCTCATGCTCGCCCTC
TCCGTCTCGGAGGAGTTCAAGACCCCGGCCATCCTGCGCACCACCACCAGGGTCAGCCAC
TCTCGCAGCCTGGTCGAGCTGGGAGAACGGGAGCAGGCGAAGAAGGAGATCGGCTTTGTC
AAGAACCCGCCCCGGTTCGTTCCCATACCGGTCTGGGGCCGGCCCATGCGCCAGAGAGTG
GAAGAGAGGCTGAAAGGGCTGCAGGCGCTCTCTGAAAAGTCGCCAGCAAACCGCATTGAG
TGGCGGTCAAAAGGCCTGGGAATCATCACCTCCTCCATCGCCTACCAGTATGCCCGCGAG
GTCTGGCCGGAGGCCTCGGTTCTGAAGCTGGGATTCTCTTATCCCTTCCCAGACGCATTG
ATCCGGGAGTTTGCCCAAGGTGTGGACCGGCTGCTGGTGGTTGAGGAATTGGATCCATTC
ATAGAAGAGCACGTAAAAGCCCTGGGGATATCCTGCCAGGGGAGAGATTTCGTGCCGGGG
ATCATGGAGCTGTCCGTGGACCGACTGCTCCAGTCCAGAAGGCTGATGGATGGAGGAGAG
GCCACCCGAAAGGAAGAAGATCCTTTCCGAGAGCTTCTTCCTCCCCGCCCGCCGGTGCTC
TGCCCCGGTTGCCCTCACCGAGGGGTCTTTTATGCCCTCTCCAGGGAGGATGTGGTGGTC
ACCGGGGACATCGGATGCTACAGCCTGGGCGCTTTTCCGCCCCTGGACCGGATGGACAGC
ATCCTCTGCATGGGAGCGGGAGTCTCCATGGCTCACGGCATGGAGAAAGCAGGGGAGAAG
AGAAAGGTGGTGGGCGTGGTTGGAGACTCCACCTTCTTTCATTCCGGGATCACGGGGCTC
TTGGATATTGTCTACAATAAGGGCCACTCCACAATAATTGTGCTGGACAACCGCACCACT
GCCATGACCGGCCACCAGGACCATCCGGGCACCGGCAGGACCATTGGCGGCGAGCCCACA
GTCGCCGTCTCCATCGAGGATATCGGCCGGGCCTGCGGGATCAATCGGGTCAGGTCGATA
GATCCCTACCAGCTGGATAACGCCAGAGAGGCGATCAAAGAGGAGCTGGCGGCTCTTGAG
CCCTCTCTTATTGTATCCCGCGCTCCCTGCTCCCTGCGGGAGAGGAGACGGGTGGGGGCG
ATGAGAACCATCCTGGCGGAGGAGTGCCGGGCTTGCGAGCTGTGCCTCTCTTTGGGCTGC
CCGGCGATAGAGGGAGTGGATGGGGTGATGAAGATCAATCAGACCCTCTGTGCGGGCTGT
GGCCTGTGCGAACAGATCTGCCCTGCCGGGGCGATTGTCAGCCGGGAGGGAGTATGATCG
AGAGGGTGGCGGAGAGGACAGAGGGAATGATGAACAAAGAAAGCAGGGAGAGAACGGAGA
GCGCAGACAACCCGGACTCGAACGGCACAAAGAGCATCGTCCTCGTCGGCGTGGGCGGTC
AAGGGATACTGTTGGCCAGCGAGATATTAGCCCAGGCAGCGATGATTCAGGGCTACCAGG
TCAAGACCAATGAGGTGCACGGCATGGCCCAGCGAGGAGGCTCGGTGATGGCCCAGATTC
GTTATGGAGAAGAGGTCAAGAGCCCCCTGGTCTCCAAAAAGGGCGCTCATATCCTGGGGG
CGCTGGAGAAGGTGGAAGCCCTGCGGTACTGGGAATTTCTCCGGCCGGACGGCCTGGCCG
CAGTCAGCAGCCAGGCCATTGTGCCGGTGACAGTCTCCTCCGGTCTTGCCCGCTACCCAG
AGAATGCGGAGGAACTGCTGGCCAGGGCTTTTCCCCGGCTGGTCTATATCGACGCCCCGA
AGCTGGCAGGAGAGCTGGGCGACAGCAGGGCAGCGAACATCATACTATTGGGGACGATAT
CCCGTGGGCTGGACCTCCCCTGGAATCCTGGGAGGAGGCCATCGGCCTGTGCGTCCGGGA
GAAGTTCCGAGATCTCAATTTGAGAGCATTTTCACTTGGCAGGAGCAAAGCATGACAGAA
TTGAGCAAATTTCACAATGAACCGATGGAGACGGCCTCCCGAGAGAGAATCACCCAGATT
CAGTCCGAGCGGCTGAGGGCCATCGTCGGTCACGTCTATGAATCCAATCCGATCTACCGG
CGTCTATTCGACGAGAAAGGCGTCCGGCCTGAGGATATCAGGACGGCAGAGGACGTGGTC
CGACTGCCCTTCACCGGCAAGGACATCCTCAGGGAGAGCTACCCCCTGAATATGGCCTGC
GTTCCCCGCGATCAGATCGTGGAGATGCATATGTCCAGCGGCTCCACCGGCACCCCGGTA
GTCATGCCCTACACCCGCTCAGACCTTGATCAATGGGCGGAATGCATGGCCCGCTGCTAC
CGTATGGCCGGGGCGAAGCCTGGGGACCCCACCCAGATCACACCCCTCTTCGGCCTTTTC
AATGGTGGCTTTGGCATGTATCATGGCGCTCGGGCAGCAGGACTGTTCGTGATCCCCGCC
GGTCCGGGAAACACCGCCCGGCAGATCCGCCTGGCTCGAGATCTGAAGACCAGGGTTTTC
ACCGGAGTGGTGAGCTATGGCATCCGGTTGATGGAGGTGTTGGCCGAAGAGAAAGAGAGC
CTGCCGGACCTGGAGATAGGCATCTTCGGAGCTGAGGTTTTCTCTGACTCCATGAAAAAG
AAGATCTCCTCGGGCCTGGACATCGACGTCTTCGACATATACGGCATGACTGAGTCCGGA
GGCGTTGGCACATTAGGCATGGACTGCCCGGCGCACGACGGGATCCACATCTGGGAGGAT
CAGTATATCCTGGAGATCATCGATCCAAAGACAGGAGAGCCAGTGGATGACGGAGAAGAG
GGAGAGCTGGTCTTCACCTCGCTCACCCGCGAGGCGCTGCCCATGATCCGTTTCCGGACA
GCTGACCTCACCCATGTCATATCCCGGGACAGATGCAAATGCGGCAGAACTCACATCCGT
CTAGCACCGATAACCGGGCGAAGGGATGACATGCTGATTGTGAAAGGGGTGAACTTCTTC
CCCAAGCAGATTGAGCAAACCCTCCTGGGAATACCGGGCATTGGCAACAACTACCAGATC
ATAGTGGAGGAGGAGGACGGAGTCAATAGCGTCCGGGTCAATGTCGAAGCCGAACCGGGA
GTGACCGGCTATATGGTGGAAAAGGCTCTCAAAGAGGCGCTGGGATTCTCCCCCAAAGGA
GACGTCTTCCCCCTGGGAGGCTTGCCCCGCCAGGAAGGAAAGGCAAAGAGGGTGTTTCAT
AACAGGATAAAATAACTCTTGTTCTCTTCCATGAGATTCAGATGAGCCTGATACAAGACT
TAAGGCTAAATAGACACAAGTCCAGTCAGTATTCATTGAGGTGCAATAGTTGAGATTCAA
TTGCCTATGCTTATGTCTCTTGGCCCTGTTCATAGGGTTGGGAGTGGCAAATGGATATGA
TGTATCCATATCGCAGTCCATGGAGGTCTCCGAGACTGACTTCGATGAAGAATTCGTCAA
GAGCCTGTTCGGGTTCGGCACCGAAGGTGGGGAAGGTTTCTGGTTTGGCCCGGAGTTCCA
GGATGTCAGCACCGCCACCACCTTCTTTTCCGAGTTCTATATGGAGAGCTCTGTCCCAGT
GGTCAAGACCTTCGCTCCGGTAAAGATCGATGTGACTCAAAATGTTCCTTCCCGGATATA
TTTCGGCAGCGGTAAGGGGATCGCATATACCCAGTACCAATCTACAGTGGCCGCCAGCAG
AGGAAATGGTTTCTGGATTCAGAAAGGAGCTGACTGGTCCCAGTACGCCATTGTTCCTGC
GGGATCCGGCATTCAGTTCATCGCCTTTGCCCCCGTGGGCGGCCAGGCGGACTACTATTG
GATCCTTCAGAGCAACTCCCTCAACATCACCAGCAAGCGTCTGGACCTCTACCCCGGATA
CAACAGCCTGAACTTCAAGGCTGATGAGGTGGGCAGGCACATTCTCCTCTTTGTGCTCAA
TAATCAGCCCAGCAACGCCATCATCATCGATGTGATCAGCCAGGCCCCTCCAGCCCAGCA
GACGGCAGTGGCAGCTGATATGCCACCATCCACCAACAACCCTGCAGCCTCTGGAGTGCA
GGCCATGCAAACCGTACAGCCTACGCAGGCGGTGCAGATGCTCCCCGGAGCCACAACCAG
CGTCATGCAGACATACAGCGGAACGGCCCAGCAGACCACCTCTGCCAGCAGCACCACTCA
ATACCCGGCTGCTGTGGCTGCAAAGCCTGCCGTGCCTGCAATTGTCGCGGGAGACACGCC
GGTGACCATCCAGACCACCTTGAAGAGCTATGATGTCTATGTGGACGGAGTTCTCATTGG
CAAAGAGGGAACCGGTGGCGATCTTCTGGATGGTGTCTTCAAGTTCAAGGTGGTGGGCGG
AATGATCCACAACATCAGGATCTTCGATGGAGAGCACAACTACCCGAAGGATATTTACTT
CGAGAAAGGAGTGCAGAAGATCATAAATGTGCCACCAGGCACCACTGTCTATGGAATAGT
CACACCCTATCATTGACAGATGTCTAATTATTTATAACTTAATTTTTTTAAAAACTTGAG
AAGTGGGCATCCTGATTTTCCACCAAGGAGATGTTAACAATAAATGTTATTTTTTCCATA
ATTAATATCATTTTCTGATACTGCAATTTTGCCACGCTAGCAGCTCATGATCTTGATTTT
CGGAGATCAGCGCACAAATGATATATGATACCATAATCATCTATCATGAAATCCATTTAC
AATGAGATGTTTTTGCGAAATTCCATCCATACACCAACAGCTATTTATCCATAATAGATA
GCATGAATTAGGAAATAGATATTAACAAAATCGATCACAGAAGAATATCTAGATGCGCTT
CATCTGAGATGTGCGCCGCATCGTCTTAGATATCCGATATTCAAAGGAGGCAGCCCCTTG
GTGGAAATCACGATCAAGAACCTCGTATTCGGCTACAACAGCCATAAGATACTCGATGGA
GTAAACATCATTGTGAAAAGCTCAGAGATCTTGAGCCTGGTGGGGCCAAACGGCTCGGGA
AAGACCACCCTTATAAAGTGCATGGACCGCATCCTTAAGCCCAAGGGCAGCATCCTCATG
AACGGCCAGGAGATAGAAAGAATGAGCCGGCAGGAGGTAGCCAGGCAGATCGGCTATGTG
CCCCAGTCCAGCTCCACCCCCTGGCAACAACCGTCTTTGATACCGTCCTCATGGGCAGAA
GGCCTCATATCGGCTGGAGGGTACAGGACTCAGACCTGGATAAGGTGGCTGAGGTCTTGG
AGAGGCTGCATCTGGAAGACCTGGCCATGCGTGACTTCTCCCAGCTCTCCGGCGGCCAGA
AACAGAAGGTGCTCATCGCCCGTGCTCTGGCCCAGGAACCGGCAGTCCTGCTCCTGGACG
AGCCCACATCCAACCTGGATATGCTCCATCAGCTAGAGGTGATGGAGACGGTGAGCAGCC
TGGTCAAGGAGAAGAAGATCTCCGCAGTGATGGCCATCCATGACCTCAACTTAGCCTCCC
GCTTCTCAGATAAGCTGGTGATGCTAAAAGAAGGCAAGGTCTATGCAGCAGGAGAGCCGA
AGGCCCTTCTTAATGAGGTTAATATCAGCCAGGTCTACGGCATAGAGGCCATGGTCATGA
ACGCTATGGGTCGGCCCTATGTAGTGCCGCTGCGCTCGCTGGCAGAAGCGGCTGTATGCG
ATTAGCTGTGTACAGCCGGAAAGGATTTCCATCCATTTTTAGGTTTTGGTCAGCGGCCCG
GGTAGGTGCATGGAATAACACAAACCTTTATGTATTGCAGATGTCGAAATCTGGTTTATG
ACCTTGCCCTTTGCAGATATTCCAGAGTTCTCCTCCCAATTAACCGGACGAGGTCCTGCA
GAGGATATTATATCAATAATTAAATACATATATATACGTTATATTGGAAGCGCTCTGGCA
GAGAACGTATGGTACATTATCTCGACCATCATATCCATATCTATAATTATCATCTTAACT
ATTTTAATCGCCCGGCTGGTCAATGGTCTGCTGGAGAAGCAGATCCCAAAAATTGTGGAA
TCCAGCCGGCTTGGCAAAGAGTTTGATGAGACCTCCCATGCCATGACCCGCAGGCTCATC
GTCGCGGCGATATATTCCATCGGCTTTTTAATGACCATACTCCTGATCCCCTCCCTGAAC
AGAATTGCCATCGCCATGCTGGCCGGCGCTGGTGTGGCAACCCTGGCCATTGGTTTTGCC
GCCCAGGACTCCCTCTCCAATATAATATCCGGGATCTTTCTGGCCATCTTCAAGCCGATG
CGAATTGGCGACTACGTCGACTTCAAAGGCGAGTATGGCTATGTAGAGGATATAACTCTG
CGCCATACGATAATCTGCACCTGGGACCAGAGGAGAATAATAGTGCCGAACAAGCTGATG
GGCTCAGACTTCATTGTGAACTGGAGCATCGGCAATCCGGAGACCGTTTGGCCGGTTAAT
TTTGGAATAGGCTACTCATCGGATATCGATAAGGCACGAAGCATCATCACAGAGGTGGCC
GAGAGCCACCCCCATGTTCTGAAGGAGAAGGGCATCAATGTCCGCCTCATCGAGCTGGGA
GACTTTGCCATGAACCTGCGCCTGACCTTCTACGCCCCCAGCCGGGGGATGGCATACGAT
GCCGGGTGCGACATAAGGGAAGCAGTAAAAAAAGGTTTGATGCAGAGGGAATTGAGATCC
CGTATCCATATCAGAATGTCATAATCATGAAGCAGCCGGTCGAGGCATCATCTTGTCCAG
TGCCGGAGAACGATCACTCTCAGGAAGAGGAGCAAGCCAATTAATCTAAATATAATGCAT
AAATAATGCATTTCGCATGAACCGAGTAGTCCATTTTGAGATACAGGCAGAGAATCCCGA
GAGAGCAGCGAGCTTCTACCGGGAGGTCTTCGGCTGGCAGATCGATGAATGGCTGATCCC
AAAAGTGAAGATCAAGGATGAGAATCGTTACTGGCAGGTTACGACCGGCAGTGAGGCTGA
GCCTGGCATCAACGGCGGTCTCGTCTTCCGCCGCGGTCCTCCTCCGGCAGAGGGACAATC
GGTCAACTCATTCATCTGCACAATAGAAGTTCCTGACCTTGACGAGCATATCGACCGGGT
TATTCGGGCAGGGGGAAGGGTTGCAGTCCCCAAGATGCCAATTATGGGTGTCGGCTGGCT
GGCCTACTGCCTGGATAGCGAGAAGAACATCTTCGGCATGATGCAGACGGACGAGATGGC
GCAATAGGACAGAGATATTTTTGGAATATGATGGATACGGACCTCTCCATAATCCTATTC
CTGCAGGGCCAGGACTGGGCCATCCCGATAATGAGATTGGCCACCTCATTGGGATCGCTG
GAGTTCATGCTCCTCTTTATGCCCTTCCTGTTCTGGTGCTGGGATGCAAAATGGGGCTTC
AGGGTGGGACTGATGCTGGTCACGAGCCATGGGCTGAATTCTGCCCTGAAGATCGCTCTG
CACGGCCCCAGGCCTTACTGGGTCGATCCCAATGTCCAGGCCTGGAGCACTGAACCCTCC
TTTGGCATGCCCTCCGGGCACGCCCAGAATGCCGTCTCCATCTGGGGCCTGACCGCACAA
CTCATCCACAAGCGTTGGGCCTATCTCCTGGCCGCTGGCACCTGCTTATTAATCGGTCTC
TCTCGAGCCTATCTGGGGGTCCACTTCCTGGGAGATGTGCTTGTAGGCTGGGGCGTGGGT
GCAGTGCTTCTGGGCTCATCCATCAAGGCAATGCCAGTTATGGAGGAGAAGATCGGAAGA
ATGAATCTGAAAGGCCAGATCCTGCTCGCCGCCCTAGCCTCTTTCGCCATCATCGCCCTT
TATCTCCTGGGCCTGGCCGGCACGGGTGCCTGGCAGATGCCCTCTGCCTGGGAGGCCAAT
GCTCTGGCTGCAACTGGAGAGCCCATCGATCCAGTCAGCCCGGTTGATGCATTCTGTGCT
GCAGGGATGATGCTTGGTATCTCTTCTGGCTATGCTATTTTAAAGAGGAGAGGAGGCTTC
TTGGCAGACGGTCCACTATCCAGGCGTCTGGTCCGCTATCTTCTGGGAATGATAGGAGTG
GTCCTGATCTGGTATGGATTGAAAGAGGCGATGCAGATAGAGGCAGCCGACTGGGCCCTC
GACTACATTAGGAGCATGCTGGCAGGGCTCTGGGTCACACTGGGGGCGCCATTGATGTTC
ATCGGCCTTGGCCTGGCCAAAAAGGAACAGGTTGATGGGCAGAGTGCGGGCGGAGATCCA
TAATCCCTGAGCCGATTTTGATCAAATTCTCATCTCGTGCCGGACTCGATCTTGTTCAGG
TTCAGGATGATATCCGCTGCCAGAATGTTGGTCAGGCCGTGGCGCTCGCAAATGTTCAGC
ACCCGGTGAAGCTCATCTCTCTGCATAGAGGCGGTGTTCTGAACGGCATAAAGCATTCCC
TCGGAATAGCCCTCATCCTGAATGATATCGTGCATGTTCTCCAGAATAGACTGATCGAAG
CTCATCCCGGTGGCCCCGATCTCCTCGATAGCCCTCTCCATGGCGCTGCTGTCCAGTGCC
CGGCGATTTTTTTGGATTCTCCTGCCTTCTTGATAAAATCGAGGGCCTCTTTGGAAATGC
CCCGCAAAATCAGCTCGGAGGCTAGCTTCTTCAGTGTCTTCTCCTGCAGAATAGCTTCGG
CTTCAAGGGCCCTGTAAGCCTCGGGGGTGATCTCTATTCTGGTATATTTTGTGCTGGGCA
TTTATCCGCTGCGCCTCGGTTTTCTCGCGAAAGTGCTAATATAATTATTCCTATTAATAG
ACTGCGATCATTTGCGGAAAAATTGTAGGGGAGGGACCGGCTCCGGCAGCCAACCCCACC
AGACGATCATAATGGATTATCTCTTGTGCCTGGATAAAAAGTGTGCCGCTGGTGACTCTG
GATAGCAGTCTATACGAAAGGGACAAATCGACTGGGAAGGTAAAGCTGATTTGAGATCAT
TCATCCAAAAGCTTTTCTTACAAGCGATGGTTAATGCAGATCGAGGGAAGCGGATTGGAT
GAAGCGGCAGAGGTCACCATTAAGGAGCACGTGTTCAACAACAGCAACCTTTTCTCCAAC
CATTACCTGGAGAACATGGTCCAGAAGTCCTCGGAGTGGGATGATGAATCCGGTCTTTTG
GAGGCCTACACCAGGATAAAGGACAGATTCTTTGAGAAGGAGAAGAACTTTCCTCGGTAT
GTTGAGGCGGATCTGGAGCACAACTGGATTCGCCCGGTCTTAGACGCCCTGGGCCACCAT
TATGGCGTCCAGGAGAGCCTGCATCATGATCCCCTGAAGCCCGATTATGCCTTCTTTCCC
GATGCTGAGGCGCTGAATGAGGCCTATTCCCAAAAGGGCTCGGATGACTTTTATAAGAGG
TCGGTGGCCGTTGGAGATGCCAAGGCCTGGAATGTGGTTCTAGATAAGAGCCGTCAGGGA
AGGGTGCTGCGGGAGATGACCAACCCCAGCTTTCAGATCGACAACTACCTGAGGGCAACC
CCGCCCAAATGGGCGATCCTCACCAATGGCAGGCTGTGGAGGCTCTACCATGAGGACTCA
AGCGTGAGCATGGACTCATATTATGAGGTGAACCTTCCCGATCTGATCGCCCGGATCGAA
GAGACTGGTGACCTATCAATATTCAAGTATTTTTATCTCTTCTTCCGGAGGGAGGCTTTT
CCCGAGACTCCACTCGGACCCTCCTTCCTGGATAAAATTCGGGAGGAAAGCTTAGCATAT
GCCCAGAAGGTGGGCGAGGACCTGCAGGAGAATGTCTACCGGGCGATGAAGGTCCTGGCG
GAGGGCTTCATCTATGAGCCGGCAAACTCGCTATGGCCACTGACAGTTCCGCAAGATCAG
GAGCAGATGCTCAGAGAGGTTCAGGAGAACTCACTCCGTCTGCTCTACCGCCTTTTATTC
ATCTTCTATGCGGAGAGCAGAAGGCTCCTCAAAGTAGACAACCGCCACTACAGAGAGATG
AGCCTGCGTCGGCTGAAGGAGGAGATAGCAGGCAAGAAGGATCGAGGTGAAAAAATCCTC
GCCATCCAGTCCACCTACTGGGAGAGCCTGAGGGATCTCTTCCGGCTGATCAATGACGGG
AGCGAGGCCTTCGGCTACTCCAAAGAGGAGTTTTACATTCCGGCCTACAATGGAGGCCTG
TTCGATCCGACCAAAAATCCATTCCTAAGAGAGAAGAGGATCGGAAACTCCTATCTGGCG
GAGGCCATCGATCTGCTGGCCCGGTCCCAGGGAGAGAACGGCCCGGTCTTCGTCGACTAT
TCCTCTTTAGATATCCGCCATTTGGGATCGATCTATGAGGGCATTTTGGAGTACAGGCTG
AACATCGCCACAGAATCGATGGTGGCGGTCAAGGAGAAGAGCAAGAAGGGAAAGGAGGTC
TGGCTGCCGAAGAGAGAGGCAACGGGCAAGAAGGTCTCGGATAGCGTGGAGGCGGGCGGC
CTGTATCTGGTGACGGACAAAGGAGAGAGGAAGGCCACAGGCTCCTTTTACACCCCTCAG
TATATTGTAAAGTACATTGTGAAGAACACCCTGGAACCTCTCATCAAGCCCATGATGGAG
GAAGCCTCGATGGATGCAGATCTCAGGACCGATTTGTTGCGAAAGCTGCTTTCCATAAAG
GTGCTCGATCCGGCCATGGGCTCGGGCCATTTCCTGGTGGAGGCCACGGACTACATCGCC
CGGGAGATCATTCATGCTCGTGAGATCGCCAGGCAGGAGGATGAGGATTCGGATGCAGTA
GCGGAGAACGACATCCACTGGGCGAGAAGAGAGGTGGTGAGAAACTGCATCTACGGGGTG
GACCTCAACCCCATGGCGGTGGAGCTGGCCAAGCTCTCATTGTGGCTCAAGACGGTGGCC
TCAAACAAGCCGCTCAGCTTCTTGGACCACCATTTGCGATGCGGAAACTCCCTCATCGGC
GCAGACCTGGAAAAGCTCTCCGTCCTGCCGGGCACGAAGGCCCAGGAGCCGCCGCTGTGG
AGCTTTGGGTTGAAGAGCCATACGGACAGCCTTCTGCACAGATACAGCCTCATGTCCGCT
CTGCCGGATGACAACCTTAAGATGGTGAAGTGGAAGGAGGAGCAGTTCAGGCAGATCAAG
GAGTCGGAGCTCTCCCGGAGGCTGGCGGAGCTGGCCAATGTCTGGCTGTCCACGTTCTTT
GGAAACAAGGTCAAAGAGGACGATTACTATGAGCTGCAAGGCCACCTCAGCCCGGAGAAG
TTCCCTGACTGGGCGGGGCTGCGGAGCCAGGAGTGGTTCGTGCGGGCGCAGGAGATTGCG
GAGGAGAAGAGGTTCTTCCACTGGGAGCTGGAGTTTCCGGAGGCGTTTTTAGGAGAGGAG
CGCGGCTTTGACGTGGTGATTGGGAATCCACCGTATGTAAGGCAAGAATATTTGGGAGAA
GATAAGCTCTATCTGCAAAACGAGTATAGATCTTATCAAAGCGCCGCTGATCTTTATGTT
TATTTTATTGAACGTGGTGTTTTGCTGCTGAGACCTAGAGGAGTCTTTTCCTACATCGTA
GCAAATAAATGGATGAAGGCAAATTACGGCAAGCCTCTACGGGTATGGATGAGAGAGCAG
AGTTTGGAAGAGATAGTTGATTTTGGTGACCTGGCTGTTTTTGAAACTGCCACTACTTAT
CCATGCATTATACGCATCTCAAACTCATCTCCGAGATCGAATTTCAATGCGGCAAAAGTA
GAGACGCTTGAGTTTCGAGATTTGGAGAATTACCTATCAAAACTACGCTATCACGTCAAT
TGCGCATCTCTAGGTGATGATAGCTGGTCACTGGCCAATGAGAATACTCAAAAAATACTT
GATAAGTTGAAATCATCGGGCGTTCCATTAGGCAAATACCCAAGATGTAAAGTTTATAGA
GGGATATTAACCGGGCTTAATAGTGCATTTGTGATTGGAGCGAAGGCAAAAGATCAACTA
ATTGCGGAAGATCCTAAAAGTGCGGAATTTATTAAACCATTTTTAGTTGGTAAGGATATT
AAGAGATACGAACCACCTGCAAGCGATCAGTTCCTGATATTAATACCAAATGGCTGGACT
CGCCTTAAATATCCCGAATCCGCAGACGTTTGGAGCAAATTTAGAGAAGATTATCCGGCA
ATTTGCAGTCATTTATCACCTTTTGCAGAATTTGGAGAAAAGAGGTACGATAAAGGAGAA
TATTGGTGGGAACTCCGTCCATGTGACTATTACGATGAATTTGAAAATCCAAAGCTCTTT
TGGCCCGAAATTGCTGGAAGTGCGAGATTCACCTTTGACGCATCCAAGTTCTATGCTAAT
AATAAAGCCTACATAATTTCAGACAGCGACTTCTTTATATTAGCTCTATTAAATTCATCT
CTACTCCGCATCTTTATTCACAGCGTATGCACTGACTTGCAGGGCGATAGCTTCAATTTT
TCTGCTGCTTTTGTTGAACAGACACCCATCCGTCGCATCTCCTTCACCACTCCCGCCCCA
GAGCGCGCCCGCCTGGCAGCGGAGCTGCAGCAGCTCTATGCCGAAGGAAAGCACGATGAG
ATCCTGGCCGGAGTGGAGTCATGCCTGCCCAGGGACGAAGCGGGCAACTTCATCACCGAG
CAGGAGAAGTCGGATGTGGTGCACGATCTTCTCGCCTTCCTGGCGGAGAGGATGCTGGAG
ATGAACAAGCAAAAGCAGCAGGAGATCCGGGGCTTTCTGGACTGGCTGGAGGGCTATTTA
GGGGCGAAGATTGAGGATCTCAAGCCCAAGACCGGGATCCTGAGCTACTATGATAGCGAT
TATGAGAGCCTGCTGGCGGTTCTTAAGAAGAACAAAAAGAAGCTGACGATCGACCCCTCC
CGCCGGGAGCCGGGGGAGTTGCTGCGGTCGGAGTTCGAGGGGTCCAAAAAGAAGCTCGAC
CCATTGATGGAGAGGATCGAGAAGACGGATGAGCTAATCGATGCCGTGGTCTACAGGCTC
TACGGGCTGACGGATGAGGAGATCGGGATTGTGAAAGGAAATTCAGCGTGAAGATGCATG
TTACAGGAGAAGGAATATTCAATGGATCTGATATATCTTGATTACAATTGCTTTCAAAGA
AGATTTGATGATACCAGCCAGATCAAGATCCAGCTTGAGGCTCTAGCCTGTGAAGAGATC
TTTCTGAGAGCGGAGATTGAACAGATCCAACTGGCCTGGTCCTTCATGCATGAGGACGAG
ACCTTACTCTGCCCCTTTCCAAATAGAATGAATGTAGCTTTCATACTATCCACCCTCTGC
AAGATCAGAATTGGACCTGATGATAAAATCTATGAGTGTGCTCTGGAATATCAGAGAAAA
TCCAGAATAACACCAAAAGATGCCCTCCATCTTGCATCTGCCAATTTCATCGGAGCCGAT
TACTTCTTAAGCTGCGACAACAGATTATTAAATCAGGCCAAGAGACTAGAACTGGAAATT
GTGATCTCAAATCCAGTGGACTACATCAGATTGGAGGATATATGACTGAGAGGGCCAAGA
CGCTCGATGATGCTGAACTGAGACTCGTTGGGATAGATGCCTTGAATAAGGCTTTGGGTC
CAGCCAAAGCGCTCCGATTCCTTGCTCTATTCCACCATGAACCTACTGATTACGTAGAGA
TCTCAAGAAGACTATATGAAAATCAGAACACAGAAGAGATATTTAAGAGGGCAAAAGAGC
ATTGGAGAGGCTAGTGTCCAAGCCTTGAACTATCCTGAAACTCTAGATTCGCTAATGCCC
CGGACGCCTGACTGAAAAAACTGCACACCATACCTCCATTTTTCGAATCAAAGGCAAAGC
GTCATTCTCCCGGTTCCATCCCGGCTGGAGAAAGCTTAAAAGTGATCAGAGCCAGAACAT
TCATTCATGATAAATGATGCGAATTTTGTTCAGGGAGGCGATATCTGCCATGACGGTTAC
TTTTGAGCCTCGCACCAGATTGATGCATCTGGAGGAGTATGTAACCAAGATCCACCTGAA
GCTCCCCCAGAGGAGGCAAAGGTGCAGCTCTTGAGGTGCAGGATCGTGGCCTACGGCCTG
ATCGCCGAGATCGGGGAGAAGGCATACAACAAAGCATTTGTGGACCAGATCTTCGCCCAG
GCCTACCGGAACCTCTCTGAATCAACCGGTCAGGACCTGCGAGACCCCTTCTCAGATCCC
TGCGCCAGCCAGTATCAGCTCCTGGATGAGCTGAGGTCCTATGGTCGGAGGGATCTGTCC
GAGCCTTTCCTGAGATTCATCCGGGCGGAGTTCAAGAAGGCCTTCGTCCCCACCATGAGG
CTATTGACCGACCTGTGTTCATCAGAGAATAAGTACTCCTGGGAGGAGGTAAAGCTGCAG
CTCGTGGAGATCATGGACCACTTGGGAGTGGATGTGACCTGGGAGGAGTGCGAGGAGAAG
CTGGAGAAGTATATGAAAAAGATAGGTGGAACAATTTATATCAATTGAGTTCTTTCGGAA
TAATTCATGATTACCAGGGGCAAAAGACCAGAAGCTCAGAACCGGACCATCTTGCAGAAA
GTCGCCAGAGGAATAATGCTCATGCGGGGCCTTCAAACCGATTTCTCGCCGGAGTGCCTC
TCCGAGCTCGCCCGTATCAACGGTCCAGCCAAGGCTGATGGCGCCCCCCATATCCGCGAC
CTGAGAGGGCTGCTCTGGGCCTCCATAGATAACGATGACTCCGAGGACCTGGATCAGCTT
ACCGTGGCCGAGCCCCTGGACGACGGAAAGGCCAGGATCAGGGTAGCAGTGGCAGACGTG
GACAGCCTGGTCCACAAGGACTCTGCCATCGACCTTGATGCTCAGGCCAACACCACCTCC
GTCTACACCGCCGCCCAGATCTTCCCCATGCTGCCTCTGAAGCTCTCCACCAACCTCACC
TCTCTTAACCTAGACCAGGACCGCCTGGCGGTGGTGGTGGATATGACCGTTGCCCCCGAC
GGCTCGCTGGTCGACTCAGACGTCTACCGGGCGGTGGTGCATAACCACGCCAAGCTGGCC
TATAACAGCGTGGCCGCCTGGCTGGAGGGAACTGGGCCCATGCCCCAAGCGGTTAGCGCC
ATGGACGGCCTGGCGGAGAACCTTCTCCTCCAGGATAAAGTGGCCCAGAATATGAAGAGC
CTCCGCCATAAAGAGGGCGCTTTAAGCCTGGAGACCATTGAGGCCAAACCGGTCTTCAAG
GGGAGAGGCTCTGCGACCTTTTAGTGGAGGAGACTAACCGGGCCAAACAGATCATCGAGG
ACTTCATGATCGCCGCCAATGGAGTGACCGTCCGCTATCTGACCGAGCGAAATATGCCCT
CCATTCGCAGAGTGGTGCGGGTTCCCAAGAGATGGGACCGGATCGTCCAGATCGCCGCTC
AGCATGCCTTCAAGCTTCCCCCAACCCCAGCTCAAGAAAGCTGGAGATATTCCTGAACAT
GATGAAGAAGAAAGATCCCCTCCGCTTCCCCGATCTGTCCCTGGCGGTAATCAAGCTGCT
GGGAAATGGCGAGTACGTGGCAGAACTGCCCGAGACGGAGCCCATAGGCCACTTCGGCCT
GGCGGTCAAGGATTACGCCCACTCCACCGCCCCCAACCGGCGCTATCCCGATCTGATCAC
CCAGAGGCTGCTCAAAGCAGCCATTGAGAATAAGCCCCTGCCCTACTCAATACGTGAGCT
GGACCGTCTGGCCGACCACTGCACCAGGAAAGAGGATATCGTGGCCAAGGTGGAGCGGCA
GGTGAGCAAGTCAGCTGCTGCACTTCTGCTCGAGCCGAGAATTGGGGAGAGGTTTAGCGC
CATGGTCACCGGCTCATCGGAGAAGGGCACCTGGGTGCGGCTGCTTGACATTCCAGTGGA
AGGGATGCTCAAAGGAAAAAGAAAGGGAATCGATGTGGGAGATGAGGTCACTGTAGAACT
GATCTCGGTGGATGTGAATCTTGGGTTCATCGACTTCAAGCAGGTGGAGGATAGGATCAA
ATAGATCGTGATAACAAGATAGCCAGCTGAAGAATACTCTTCCCCTGCCTACTCCTCCTG
CACGGGAACCTTCACCGATTCCGCCTCCGCCAGCATCTGTCCCGGGTAGATAAGATCGTG
CAGTTCGCGGTTGAAGCCGCTTGCTGTGGTATGGGCATCATAGATGCCGTAGAGCCATGG
CAGGACGAGCCAGGCGAGGAGCAGGATCAGCAGACCTTTCAGATATTCGCCCAGGTATAT
CTGGCCCCCTCCGGGAATGAAGATGCTGATCAGAGTGATCAATCCAACGTTCTTCTTCAT
CGACTCATACAGGAGGATTTTCTGGCCCAGGTCCATCGATGCGACAGCATCCTTAATCAT
AATTCGATCCGATTCATCCATATGATCAACCCCAATATAGATTGTAGCACCTGAAAATAG
ATATTCCTATCCCCCTAAGTCCCAAAAGGTCAATCCTCAAAGAAATAGGGCAGAGCCTCA
TCGATATTGGAGACCTCGATCACATTCAGGCCCAGCTCCTCAAATGCCGCCTGGGAGATG
TTCAGAGTTCTGGGCACATATTTGGACCTCATGATATCGAAGCCTAGATCGGTTGACCTG
CGCTCAACCTGCCTCTCATAATAGATAACATCGGCCTGGCCCTCGGGGATCAAAAAGTAC
TTGTAGCCGGCATCTGACACCGCTTTTGTCTTTTCCAGCACGCTGCCGATCTGGCCTATG
GATCCGTCCTCGTTTATGGTTCCGGTTATCACCGCATCCTTTTTGATATCCCTGTCCACC
AGGGCGGCAATGGTGAGGATGGCCGCTGCCGCTCCAGCGCTCTCCCCGCCAATGAGCTGC
GCTCTGGTGGAGGTGAAGTTGAAGACGAAATCCATATCCAGTTTGGCGCCGGGATAGCGG
GACCGGGCAACGGCCACCGCCTTCTTTACGGCATATTGAACCTCGGGCTCGGAGAAGGGA
TTGGTGTCGATCAGGATGTCATTGCTGCCTGGAATCAGCCTCAGGTTCATCTTGCCCATG
ACACCGATCTCATCATCAGATACCGCCACTATCGGTATGCTCTTCTGGGCCATGGTGATG
CTCCCCCCGGGAGGATCGCTCTGGCTGTAGACCGATAACCCCAGGGGGCCAGACAGCTCT
CTTACCTCCTCCTTCAAGGCGGAGATCTCGCCCTCCAGGCTGTAGATGTAATAGGAGTTT
GCCAGGGAGAGCAGGAGGAGAAATCCCAATGCTATCAAGAGTCCTGCATTGCCAGGTCCT
GCATTGCTGCTCATATCCGGTCAGCTTTTGGGATGTGCAGGATAAGAAGATTTCCCCTTA
AGTCCTGCTTGGCTGCGTTCTCCTGCAGACCAGGAGCAGAAAATCAGGTATCCGAGCGCC
ATCCATCCGATCCGGGCACATGCTTCTCCAGCACTCCGGGGGCTCGGGCTCGATCACCCT
GGCGATCTGAAAGCCGCAGGAGATCAGCTCGTTCATAGAGTCCTCCGGGGTGCAGGGGTA
GTGGAAACCTCGGCCTTCAGGCCGGGGAGGAGCGTACCCCGCCCTTGATATCGAAAACTA
TATATCCATTGAATATAATCTTCAATGCAATGCTTCAGACCTTGATGGTAAAACTCGATC
CCTCCCGGAGCAACATAAGATGCTCTGTGAAACTATGAAGAGGTTTAACGAGGCTTGTAA
TCGCATAGCAGAGACTGTATTTGCTATGCATAGTGCCAACAAGGTTGAAATCCATAAGAC
GGTTTACTATCCTGTTAGAGAACATTTCGGTCTTTCCTCTCAGCTTACTATTAGGGCCAT
TTCCAAGGTCTGCGAAGCCTACAAGAGAGACAAGTCCATTAAGCCAGAGTTCCATCTTGA
TGGTGCGATCGTCTATGATCAGCGTATCCTTTCCTGGAAAGGACTTGAGAAGGTCTCTTT
GATCACGCTGCAAGGAAGGCAGGCTATCCCTATTCGGTTTGGAGAATACCAGAAAGCAAG
GCTCGACAGAATCCGAGGACAGGCTGATTTGATTCTGGTTAACGGAATCTTCTACCTTTG
CGTAGTTGTAGAGGTTGACGAAGAGACTCCTTACGACCCTAAAGGAACCCTTGGAGTTGA
CCTCGGTATCAAGTACCTTGCTGTTGATTCTGATGGAGAAGTGCATTCCGGTGAGCAAAT
CAACCAGACCAGAGAGAGACTTGATTCTCTGAAAGCCCGACTCCAGAGCAAAGGCACTAA
ATCGGCCAAACGACATCTTAAGAAGCTGTCTGGCAGGACTGCCAGGTTCTCTAGAGATGT
CAACCATTGCATTTCCAAGCATATAGTTACGAAAGCCAAAGACACTCTGCGATCCATTTC
CCTTGAAGATCTTCAAGGCATCCGATCCAGAGTCACGGTTATGAAGGCTCAGCGTCGTCG
CTTGCATACTTGGAATTTCGGGTTGCTTAGGACGTTTGTTGAATACAAAGCTAAGGTTGC
GGGTGTTCCGTTGGTCTTTGTTGACCCCAGGAACACTTCCAGGACATGTCCCTCTTGCGG
GCATGTTTCTAAAGCCAACCGGCCAACTAGAGATGAGTTCAGATGTGAGTCCTGTGGCTT
CGCTGGGCCTGCAGATCACATTGCCGCGATGAACATCGCTTTTAGGGCTGAAGTCAACCA
GCCTATTGTAGCGGGGAAACATCTTACCTCAGTTACAAGTTCCGGTCTTTAGACCGGAGT
AGTTGACGATGTCCCCCAGAGTCCGGTGCCAGTAGACGGTGGGCTCCGCCTCGGGCAGCA
GATGCATGCATAACCAGGGCGTGGGCGGCCTCGATCTTCATCAAATCATCGTGCCCTAAA
GGAAACCATGCGCCTTATGGAAGAGATAGACAAGGCCATACCAAAATGGCCCATTGAGTG
AATAGGATATTAATGGCAATAAATAACCAAATAGAGTCTACCGATAGGACGATCCCCAAT
GAATGTCTCACTTATCCTCGCTCACCCCAACCAGGGAAGCTTCAACCATGCCATAGCTAT
TGCAGCCATCAACGCCCTTGACGGCAACGGCCACAGCGTCAGATTTCACGACCTCTACCG
GGAACGATTCGATCCTGTGCTGCCTTATGGGGAGATTCCCAAAGGCGCGGATATAGATTC
AAATCTTATGAAGCATTGCGGTGAGATCGTCTCTGCAGATGGGATCATAATCGTCCACCC
CAACTGGTGGGGCATGCCTCCCGCCATCCTCAAGGGATGGGTGGACAGGGTGATCCGGCC
GGGGGTAGCTTACGAATTTTTGGAGGGGGACAGCGGCGAAGGAGTGCCAAGGGGCCTCTT
GAAAGCCAGAAAGGCGCTGGTGTTCAACACCTCCAACACCTTCCCGGACCGGGAGCGCGA
GGCTTTTGGCGATCCACTGCAGAGGCTGTGGAAGGACTGCATCTTTGGGCTCTGCGGGGT
GGAGGAGTTCTATCGGAAGACCTATTGTGTGATTGCGACCAGCACGCCGGTTAAGAGAAC
TGCCTGGCTGGAGGATGCAGAAGATACAGTGGCAGAGATCTTTCCCAAAGATAGGAATAG
GTAATTGGAAATCCTGGCGAGAGAATGGGGGAGCAGAGGTCTGGCATGCGGATGAATAAT
GGAATTGTAGATATGGGATGGCTGCAAGTCCGGGCCAGAGACGAAGGCAGGCCGCCGGAA
TGAGAGGTCTTCGTGAGCAATAGGAACGCGGACCGCCCCCGAGGATCCGAAGGCAAAGGC
TATCTACCTCGTCAGCTTCTCCGGCCTGAAGACCGGAGTTCCCTTGCGCCATTTCTATGG
CCTTTTTATCGGTTCGGAGCTGATCCTTTTCGAGCCCAGGTCCGAATATAACTCTGCAAC
TCCCCTGAGGGCTCGATATCCCTTCTCGCTAATCATATAGTCCCCTCTCTCATTTCTTTG
CAAAATCATTCCTCCATTCTGCAGCTTCTGCAAGTGGAAGAGCAGATTGCCGCCCCGCAA
TCCTGTGAGCTCAGCAAGGGCAGAAAAGGTCTTCGTCTCAGCGAAAAGGGCCTTTAGAAT
TTGCAGTCTCTGTTTATTGCTCAGGGGCTCGAGGAGCTCGACGACAGTCTCTTTTTCGGG
AAGGGACTCCATCGATTCACCCGTCAAATCATTTTCTCGGTATACCCTAAGCGAACGCAT
CAGATCTATCTGCTTATCCAATAGCCTGGCCACCTCAGAAAAGCATGTTTTGCACTGATC
ATAAGGAGACTTCCTGCGCATCTCTTCCAGCTTCGATTTCGCATCGTTGATGGAATCCGC
TGATACCTCGCCCCTTTTTATCTGATCCAGGCTGCTATTCAGAAGATCTGAGAACAGCGC
TTTGCAAGCATTTTTCATATGACAGTCCTTCGATATCTTGCCTTCCAAGCTGCTCTCTAT
CTCATCGGTTGCGTATCCCCGGATTACATCAAAAAAATCGCTTCTGCAGCCATCGACAAT
AGAATTCAAGTGCTGCTGATTTGAGCGTTCCATGAACCTCTTCATGTCTTCGTGCATGAT
ATCTAGCTTCGACTTTATGGCGTTGACATCCTTCAGAAGATCCGCATTCATGATATCATC
AAACTGAAGCGATGATAAAAAGGTTTCTATTATGTATCTGAGAGTTAACCTTGTGTATTC
AATTATACCTTGTATAGTTTTATAACGCTAAAGTATATATTCGTAACCAGACAATAGAAG
GATTGGTGAAACACAATGAGTGCAAAAGACGAGATACATGCCCAAATTGTTGGTGCCTTA
AAGGAAGCAAAGTTTCCCATAAAAACGCCTGAAGAGCTTATGGCTGCCCTGCCCCAGGGT
GCTGCCACCAAATGCAAGGCAGGAGACGTGGAAATTACAGCGGGCGATGCAGGAAAGGTC
TTGAAAGCCAGCGATTTCCCATTTAAAGATGCCAGGCAGGTGGCCGACGTAATCGTCAAG
CGTGCCGGGCTCTGAATTAATCTAGCCCCGAGGTCTCAGGAAGGGTTATTCAGATAAAAG
AGAACCATCGAGAATTCCACGGTCGCTGGCGCAGAGCCGCGATAGCAGTAGATTGGGCTC
TTTGGTGATATCTCTGCCGTCCGGCACCAGTAGACAGCGACCTTCATTCTGAATCCGCTC
TAAGATCTCTCTATGCTCTTTTAGATAAACTATCCTCAAAAGGCTTTATATTATCGAATA
TCAATGCTTGAATTCATGGATGAGGGAAGAGAAGCGAGCCGGTTGAGCTGATAGCAGTCC
TTGTCTTCGGCTTCTTGTTGAAGCTCTTTGCAGGAAGGAACTCACTTACCGAACATGGGA
TAGTATTCCCGGGCTACGATGAATACTATCATATGCGCAGGATACTCTATGGGACCAGCA
ACTTTCCTGATACGCTATGGTTTGATACCTACCTGAACTACCCTCATGGCTTTTCCATAA
CCTGGCCCCCGCTCTTCGACCAGATCTCCGCTGCCCTATGCATCGCTTTGGGCCAGCATA
CAAAAGAGGGGGTGGAGATGACGGCGGCCTTTGTGCCTGTCATCATCGGTCTGCTGGCGA
TGGTCGTCGTTTACTATATCATGCGAGAGCCTCTTCGATCACAGAATTGCCCTTCTGGCA
AGCTTCATGACCGCTCTCGCCCCCTACTACCTCCTCTATACTATGGTTGCCGCCACCGAC
CATCACTCTTTGGAGGTGTTGTTTCAGCTCCTCTCTCTCCTGTTCATGGTCCTCGCATTC
TCCCGGCCGGATAAGAGATGGCTCTACGCTTCTGCGGCAGGTGTGGCACTGGCCGCCCTG
GCATATACCTGGCAGGGCGCAGATGTCTACTTCGGGGCGTATCTGCTATTCGCAGCATTT
GGTATGAGCCTGGAACTGCGCCAGGAAAAGCCAAACCTGAACATCGTCTCAACGCTGCTT
GTAGCCTTTTTCCTCGCCCTTATACTCGTTTTGCCCTTCAGGAATACCCCCTGGATGTCA
CCCTCATTCCTGGGATTGGCAGCCATATTCGTCGCCCTGGCCATCATGCTGGCACTGGCA
CACATTATCGCTAAGAGGAGCATATCCTGGAAGGCATTCCCATTGGCCATCCTCGCCATA
TTCATTATATCATTGCTGCTCTCAAAGATATTGGGCGGATTCTTTGGACTGGAGGGTCTG
ATCCGAACGGGAATGGGATACATCTGGGGAGGGGAGATGATCGGCAAGATTGGAGAGGCA
GAACCGCTCATCTATGACCTTGATACGTTATCTCAGGTGGTCTTCTCCTGGCTGGGACTG
AACATCCTATTCTCCCTAGCAGGAGCAGCCGCCATAGTAGTCTATATGCGAAAAGAAGAA
AGAAGAATGCAGCAGAGCCTGCTTCTCCTTCTGATATGGGCAGTCTTCTCCATCCTTCTC
ACCCTGGGACAGGGCAGATTTCTGTACATCTCCACGATATTCATGGGCATGCTGATAAGC
ATACTGATATTCTATGCCCTGGATCGCCTTAAGAAGTTCCAGGAGGAGAGGGGCGCAAAG
CTCCACAGGGCCCTGGCAGCAGCCATCATCCTGCTTCTTGTCCTGCCGACGGCAATTGAT
GCCTTCAACTTCGCCAGCAATTCGCCACCTGCGATCGCAGGCGACTGGCAGGACTCTCTA
TTCTGGCTGAAGGAGAACAGCGACCCAACCAGCCACTTTGCCGATCCGGAAGAGATCCCT
GAGTACAGCGTGATGAGCTGGTGGGACTATGGCAACTGGATCCTCTATCTATCTGAAAGG
CCGGTGGTGGCGAACAACTTCCAGACCGGAATAGAGGATGCGGTGAAGTTCTATCTGGCA
GAGGACGAGAAGGAAGCGACGGAGATAATGGATGCCAGAGGTGCCAGGTACGTCTTTGCC
GATTTCGGCATTGCCTATGGCAAGCTGCCCTCCCTCACAGAATGGGCGGATGAGGATATC
AGCAGCTATATGGCCCTGGAGGAGTACGGCGCTCAGCTCTCAGCCAAACCCAAAGAGAGG
TTCTTCAACACCACATTGGGCAAGCTCTATCTAGCAGACGGAACAGGCATGGGCCGGTTC
CGCCTGATCCACGAGTCGAGCACTATCATGGGAAATGTAGGAAAGAGCAGGGTTATGATC
TTCCAGTATGTTCCCGGAGCGTTGCTGAAAATCCATACCGGCCGGGATGGAAATGGCATG
GCTTTGCTCAATATGACCTCCAATATGGATAGGAGGTTCGTCTACCTCAACCAGGCCACC
TGGAATGGAGATGCACTTGAGGTAAGAGTCCCCTATTCCACCGAGAGAGAGCATGAGGTC
CATGCAACTGACCCGTATATGGTGTTCTCAGTGCATGGAGACGATGTGAAGGCACAGATG
GTTGAGGTGAGCGAGGAGGATGTTCTCCAGGGAAGAACCATTGATATCAACTTTTAAAAA
AGAGAATTGCGCCGTTTCCGGCGCATTAATTTGATATTCTCGATTAGGGCTTATACGCAG
GGCAGCCAATCAACGCTGATTTCGCCACAGGTGGAGTTGCCCCAGAGCTGGATGAACTTC
TGAATGGCGAAGACGCCAGTCAGGTCCTCGACCGATCGGCCATACTCAGCATGCCGCCCT
TTGAGCGCGCTGCTGGACTCGGGATCTCTGGAGATCCAGCCGATATGGGCCACACCGATT
ACATTGCTGTTTATGTTGGCCTCAAGGACACCGTTGCAGCAGGGAGTATCGGTCAGGGCA
TTGTATCCCCTGGTCTTGACCTCAGTGGTCTTCTGCAGGTGCTCAGCATGAGTGTACATC
TCAGTCAGAACAGCACCTATCTTATAGTTCTGAACGCACAGCTTATCCACCCATTTCTGG
TCATAGGTGCCGGTCTGATAGGAGACGGGCATGTACTCCAGCTCCTGCTCTGAGGTGAAG
TTGATGTAATCCATTGGATAGCCGTTCGCCCATTCGCAAGCCATGTCCAAAGGCTGCCTC
TCCGCCTCCAGCTCTATCCTGGAGAGGATCACATTTCCTGAGCCGGTCTGCTTCTCTACC
AGCTTCTGGCCCTCATAGCCAGACTGGGTGGAGATGACCATCTCCAGGCTTCGATAACCC
ACCCCTTTTACAGACGATTTCTCGTACATGTAATTGGCAGCGCCTGCCATGCCTATTAGA
GCCATGGCGATAACCGCTAGAACGATCATTTCTCTCTTCAATCCACACTACCTCCTTTTC
TGCCCGGATGCTCTTGATTTAAGGATTTGCTGGCCGATATGATAATTCGATTCGGGCAGC
CCGATATCCCCACAGTCCGGGAAGGTCACTCTCCTATAGAACCCTAACACCCGCTATGAG
CTTCTCTGCAGCCTATTTTAAGGTTTTGGCTGAAATATTTGGGGCTGAATGTATATACAT
TTGAGAAAGAACGCAAATCGAATTGACTGAATAGAGCAAGAGAATTAATAAAAAATAAAA
GAGTAGAGCTTATGCCTTTTGGCCGAAATTATTCAGCCTATTTACGAAGTTATAGCATGA
GCTGCTCGTACAGGGACTGGCGACCGGCATCTTCTTGGAAGTATCGACTGCGGGAGTGGC
TATTCCCTCGCAGTCTCCATTCTGACAGGCGGGCTCTGATTCAGCATTATTGCGGAAGAG
AATCCTCCTGTTGATCTCAAAGGATCCGAAGTACTCCTCAATCTCTTTAAGGCTCTTTCT
GGCCGGGGATAGATTGCTTGGCATCTAAGAGGTAATATCCAGTGAAGTTATCCGCCGTCT
GGAACTCAGCGGTCTTCTTCAAAGATCCAGTCTGATGCAGTGTGAAATCCTGGCTCTTGA
ACTCCATCTGCTGCAAATCATAGGTTTCCCGGATCTTGGAGCCGACCCCGCCGAATATGG
CAGAGCTTCTTGAAGCTCTCCGTTCCCACAAGTGCATCTCCAATGGCCACTGCATTGTAG
TTATCGACTGCATCCTGCTCAACGAAGTTGGCATTCTTTCCCCTTGCATCATCCACCATG
TACTCGTTCTTGACCAGAGCATCCACGCTGCCGCTGAATATCACGTCCTTGTTGGACTTG
ATACCAGATTCCATCGACCTCAGGTCCTTGTTCATCAGGAACTGTCCTGATCCACTGATA
GCGGTCTCTGAGGCGTAGTCGTATGCCTGCACTCTGAACGTTGCCTCCCTAGAGGCTGAA
GTGCGGCATTTGGCCGATGCCTCAACCGCAAACCTGTACTTCCCGGCTACGGCATTGATA
TCCGGCTGCACGGTCAGGGTTTGGGAGCGGGACCCTCCGGCAGGTATATTCATAGGGCTT
CTGGTCCAGCCAAACCAATCCAGGGCGCAGTCCATTGGCTTGACGCAAACCTCAACATCT
GCATCAGTTGAGCCCTCATTGGTTACAGTAACCACGAAGTCCAATTCCTTTCCCTGAGTG
GTATATGACTTGTCCGCCTCCGATTCAGGCCCGGTTAGACTGACATCTACCGATAGAGCC
CCGGAATCTCCTGAACAGGGACTGGGCAGATAGTTGGGAATGGATGGAGTAGAGGGACCC
GACCAAGTGGCAGAAACATCACCCAACTCCATTCCCGGATCCTCAACCGTAGCCTGCACC
TGGCATACTGTCAGGATCAACATTGCTATTGTAATGATCAGACATATTCTCATGGTAACC
CCTTTAAACAACATAAAAAAACTAGCCAGGCCATTTGACCTAGCAGTCTATGCCTTCACA
AGGAGCGCGATGCTTCTCACGCACTGGATTTTCATGGAACTTCAATACCTTCTCAGCCTC
GAATGTTCCGGTGAACATCTCATGAGCTTTGATATCCTTGTAGAATATCCTGTGCCATGT
AGCGTCTGTGCCCCATGTGCCGTTGAAGGAATTCTTGGTCTCGATTCCCACCAGATGAGC
GGGATTGCTGCCCATCAGGGCTGCAACAGCATCCTGATCCCTTCCCGCTTTCGCTAGCGA
ATCTACTAGCTTCTCAGGCGTCGTGCCTGGCGGGTTGTAGGGCGTGGTAGATGAGAAGAA
TGCGGTCTCATCCTGCTCCATCTCAGTAACCGAGAACAGCTCCTGCACATTCGCGCCGAT
GCCGCCATAGAACTCCTTGGAATTTAAGTAACGTCCGCCGGTCAATGGTGTCTGTCCGCT
GTAGGTCATCTTGGTGTTCTGGACGAAGTTCAGGTTGGACTTATTTCCGCCGTTGACCGT
GGAGATGTTCCTCTTGAGGACATCAGCATTCTGAGAAAATGCGGTCTCCTGATCCAGCTC
AATGTCTCCATCCCCGGTCATGGTATCGAAGTACTCGAGAGCTATTTTTTTGTCTATTAC
CGAGTTAGCAACATCGATAATCCCTGAACCGGATACCTTATGGCTTTCACAAAATTGCTC
ATACTGCACTGGCGGTACCAGTGGTGGATTAGCCATTGTAATGCTACATAGCCCCACTAG
GGCTACTGCAAGAACTGCTATCGTTACTCCCTTCATTATACATTTACCCCCGATGATTGA
TGTAACAGCTATTGATCCCTTTAGATCAGTAGCTATCCTGCCCGCATGCGCAGGACTTGA
GCTACAATTGTAAGTTGATGCTTTTATTCGATATAAATGTATCTGTTCATAATAATGGTC
ATCCAAAGGCCGGTTCGTTGCAGAAGCTTCAACCAAACGCATGCCATTTTGAGATGACGA
CAAATCCCTGCTAATTAAAAAAAGATCGAAATGAAGCCCGCCCAGCAGATCGCCGAGACG
GGCCTATTTTAAAGATTTTTATTCACCCGATGTCGATAACGATCATCTACACGCAGGGCA
GCCAGTCAACGCTGATTGCGCCGCAGGTGGAGTTGCCCCAGAGCTGGATGAACTTCTGAA
TGGCGAAGACACCAGTCAGATCCTCGACGGATCTGCCGTACTCAGCATGGCGGCCCTTGA
GCAGCCTGTTGGGCTCAGGATCCCTGGAGAGCCAGCCGATATGGGCAACGCCGATGACGT
TGCTGTTCAGGTTAGCCTCGAGGACACCGGTGCAGCAGTCCATTTTACAGCCGGTAGCAT
ACCAAAGGCCGTCGTCGGGATTATAATCCCATAGGTCTTCTATTCTCTCTTTTTTCCCGT
AGCCTCTGGTCTTAACCTCGGTGGTCTTCTGCAGGTGCTCAGCATGGGTGTACATCTCAG
TCAGCACAGCGCCGATCCTGTAGTTCTGCACGCACAGCTTCTCAACCCACTTCTGGTCAT
AGGTGCCTGTCTGGTAAGATACCGGCATGTACTCGAACTCAGCTTCCTTGGTGAAGTTGA
TGTAGTCCATATAACAGGAATTGGGATACATGCAAGGGAACTGCAGTCCTTCGGCAGTTA
TCTGTCTCTCAGCTTCCAGCTCAGTCCTCTCGAGGATCACGTTTCCGGATCCGGACTCCT
TCTCTACCAGCTTCTGGCCATGGAAGCCAGACTGGGTTTGAATGATCATCTCTACGTTCT
TGTATCCAACGCCCTTGACCGATGCCTTTTCGTACATATAGTTAGCTGCACCGGCCATGC
CTACTGCGGCCATGGCGACTATAATCAAAACAGCTATTAGTTTTCTCATTTCTTTCCCTC
CTCCTTTACATGAGGATCGAAAGCTGCTATTGACAGCAACAAGTGATCCCTCAGTACATC
ACCCCGGCTGGATATACAGATCCTTTATCAAAGATCCAGGACCGTTCCACCTGAAGAGAT
GAAACCGCTCGGCTCCCTCCAGCATATAAGCCAAAAGCGTTAAATGTCATCCTATCCGGC
GTGAGGAGCCTGATTCCAGGATTACCATTAGATGTTACTTGAGCCATTGTCTCAGGCACA
ACATTTTTCATTAGATTAATGACATATAAAGCTATCGAGCAGGGTTAAGAGAATTTTATA
TTCCACGATTCCACCCCTCTTGCCTGTTTTTTCCCGAGAAGATCGCCCAATTGCTCAGAA
GAGAACACTCAAAGGAACATCTAACAAAAATACAGGCGTAAGAAGCAGGTTATATGATTT
TAAAAATATTGCATAGGCCCCAGGCCTCATAGCCTGAGGTCATGTTCCTTTTTACAGTCT
TAATCTAATTTAAATGCAGGGCAGCCAGTCAACGCTGATTGCGCCGCAGGTGGAGTTGCC
CCAGAGCTGGATGAACTTCTGGATGGCGAAGACACCAGTCAGGTCCTCGACGGATCTGCC
GTACTCAGCATGGCGGCCCTTGAGCAGCCTGTTGGGCTCGGGATCCCTGGAGAGCCAGCC
GATATGGGCAACGCCGATGACGTTGCTGTTCAGGTTAGCCTCGAGGACACCGGTGCAGCA
GTTATCTACACATATGTTCTGGTAGCCTCTGGTCTTGACCTCGGTGGTCTTCTGCAGGTG
CTCAGCATGGGTGTACATCTCAGTCAGCACAGCGCCGATTCTGTAGTTCTGCACGCACAG
CTTCTCAACCCACTTCTGGTCATAGGTGCCTGTCTGGTAAGAGACTGGCATGTACTCGAA
CTCAGCTTCCTTGGTGAAGTTGATGTAGTCCATTGCACAGGTATTGGGATATATGCAGGG
CATCTGAAGTCCTTCAGCAGTCAACTGTCTCTCAGCTTCCAGCTCAGTCCTCTCAAGGAT
CACGTTTCCGGATCCGGACTCCTTCTCTACCAGTTTCTGGCCATGGAAGCCAGACTGAGT
GGAAATGATCATCTCTACGTTCTTGTATCCAACGCCCTTGACCGATGCCTTTTCGTACAT
ATAGTTAGCTGCACCGGCCATGCCTACTACGGCCATGGCGACTATAATCAAAACAGCTAT
TAGTTTTCTCATTTCTTTCCCACCTCCTTTACATGAGGATCGAAAGCTGCTCTTGACAGC
AACAAATGATCCCTCAGTACATCACCCCGGCTGGATATACAGATCCTTGATCAAAGATCC
AGGACCGCTCCACCTGAAGAGATGAAACCGCTCGGCTCCGCTCTGCTCCAGCACATAAGC
CAAAAGCGTTAAATGTCATCCTATCCGGCGTGAGGCGCCTGATTCCAGGATTACCATTAG
ATATTACTTGAGCTATTGTCTCAGGCACAACCTTCCTCATTAGATTACTGACATATAAAG
CTATCGAGCAGGGATAAGAGAATTTTATATTCCACGATTCCGCCTCTCTTGCCTGTTTTT
TCCCGGGCAGATCGCCCAATTGCCAGAAGAGAACACTTAAAGGAAAATCTAATAAAAAAC
CAGGCGTAAGACGCAGGTTATACGATCTTAAAAATATTGCATAGACCTCAGGCCTCGCAG
CCTGAGGTCATATTCCTTTTTGCAGATCTAACTCAATTTATACGCAGGGCAGCCAGTCAA
CGCTGATTGCGCCGCAGGTGGAGTTGCCCCAGAGCTGGATGAACTTCTGAATGGCGAAGA
CACCAGTCAGGTCCTCGACGGATCTGCCGTACTCAGCATGGCGGCCCTTGAGCAGCCTGC
TGGGCTCGGGATCCCTGGAGATCCAGCCGATATGGGCAACGCCGATGACGTTGCTGTTCA
GGTTAGCCTCGAGGACACCGGTGCAGCAGTTATCTACACATATGTTCTGGTAGCCTCTGG
TCTTGACCTCGGTGGTCTTCTGCAGGTGCTCAGCATGGGTGTACATCTCAGTCAGCACAG
CGCCGATTCTGTAGTTCTGCACGCACAGCTTCTCAACCCACTTCTGGTCATAGGTGCCTG
TCTGGTAAGAGACTGGCATGTACTCGAACTCAGCTTCCTTGGTGAAGTTGATGTAGTCCA
TTGCACAGGTATTGGGATATATGCAGGGCATCTGAAGTCCTTCAGCAGTCAACTGTCTCT
CAGCTTCCAGCTCAGTCCTCTCGGTGATCACGTTTCCGGATCCGGACTCCTTCTCTACCA
GTTTCTGGCCATGGAAGCCAGACTGGGTGGAAATGATCATCTCTACGTTCTTGTATCCAA
CGCCCTTGACCGATGCCTTTTCGTACATATAGTTAGCTGCACCGGCCATGCCTACTACGG
CCATGGCGACTATAATCAAAACAGCTATTAGTTTTCTCATTTCTTTCCCACCTCCTTGAT
TTACCATCAATGCTTAGGATCTAAGCCGTCCGCAGAGGCCCAAATCCAATGACACCATAC
GACAACGAGTCCAAATTCCCAGCATAAGACCATGCTCATGCAGAGCAACCTGGTTTTCGC
TTGAGGTATGGAGTACCTGATCCTCATGCTTCTCGGCTTGTATTTGAGTATTTTGCTCAG
GCACGAGCACCCTATACCGCCTTCTGGAATATAAACATATCGGGCTTTTATAGGAAAAAA
ACGATATCAATTGGTCATATGCCCTTTAAGGATATGACAATATCCTCTCTTTGGATCAGC
GGTATTCTGTTCGAAAATGACTGCATCTTCACCGGAGAAAAGGCCATTATTGCGCGCCAT
AGCCCTGATAAGAGGCCAAGTTAGAAGGAATCTCACAGGAGCGGCGCAGGGCCGATCTTG
GGGAAGAGTATGGTAAAATGCTCCGGCCGGGATTTGGACCCGAGTCTTCGGCTTGAAAGG
CCGAAATGATTGGCCGGGCTACACTACCGGAGCAACTGGTGACGGGCGATATAATCAATC
AGCCTGGCCCTCTCCCCATGAGATCGACCAGATATATCTACATTTCTGATGGCTTGGGGA
TTTTGAGTAGTCCCGGGCGGATTCGAACCGCCGTCGCGGGCTCCAAAGGCCCTCAGGATT
GACCTCTACCCCACGGGACTATATCTTTTAGCCTCTACTAGCCGCCAAGGCCATTGCTCT
TGGAGGCTTTGGCCCTTGTTCTCCGCATAAGATATATATTCCCTTTCCCGGAGGATCTGG
GTAGATGAAGCTGCTCACTAAGAATCATATGAGCCAGCGCAGGCTTATAGAGATCCTCAG
GGTGATCGAGGGCGCCGGCATACCAATGGGAGCGAGGGCGATCTCAGACATCCTTTGCAG
CCGTGGCTATGATCTGGGTGAGAGAGCGGTGCGCTACAACCTCAAAATCCTGGATGAGCT
GGGATTCACCAGGAAGAAGGGGTACAGTGGTCGTGTTATTACCTCTCTGGGCTCCAGGGA
GCTGAGCGATGCGCTCATAGACGACCGAATTGGATTTGTGAATACCAGGATTGAAGAGTA
TATGTATAAGAGCAACTTCGATCCCTGCAGCGGCCAGGGCCAGGTCATCGCCAATACCAG
CATAGTGGATAAGGCAGATGCTGAGGAGGTCTTGGATATGCTCGGTCGCGCCTTCGACCA
GGGCTATACGATAAGCCGCCGTGTATTGATCCTGGACGAAGGAGATGCGATTTCCACCCT
GGAGGTGCCCGCTGGATCCCTGGGATTGGCTACGGTATGCAGCATAACCATGGATGGAAT
CCTGATGAAGAAGGGAATTGCTGTCCTCACCAGCTTCGCTGGCCTGGCAAAGATCAAGGA
AAAACAGCCAATTGAGTTCACCGACCTCATAGCTTATGCCGGATCCTCCCTGGACCCGGT
GAAGGTTTTCATGGGGCGGAAGGTGACGAGCGTTGCCAATGCCATCCGCTTGGGTTCGGG
AAGAGTGCTGGCCAATGTTCGGGAGATTCCCGTCGCGGCGGCTGGCCATGCTCTGGAGCT
GCTGGAGGCATCCCGATCCGCGGGCTTTGGCGGCCTCATAAAGGTAGGAGGTCCTGCTGA
GCCGATACTGGGCTGCCCTGTAGCTGCGGGAAAAATCGGCATAGCCTTTTACGCTGGTGT
TAATGGGACGGTGGCCGCGGAGGAGATGGGGGCGAGAATGAAGACACTGCCCATATCCAT
GCTCGTGGACTATTCACGGATGACCGATCTGGACAGACCTTGAATGAAGCCCATCATTTA
AAGCTAAAAGACAAGATAAGGTTTTATAGGGCATTGATCCCTAGACTCAAAGTCACATTT
CATTGATGAGGAAGAACGATGGATTTTAGAGTTGTAGTCTCAGATCCCAAGAGCGGAAAA
GCCTATCAGGTAGAGCTTAAGGATCCGGGAGCAGGCAAGCTTCTGGGGAAGCATATCGGC
GACAAGATAGAAGGAGATATATTGGGCATGCCAGGATACTCGATGCAGGTCACAGGCGGC
AGCGATCGCGAGGATTTCCCATGCGCGCAGACCTGCCGGGCACCAAGAGAAGGAAGATCC
TCCTCTCCACTGGAACTGGCTATCATCCCGTTGCTGAAGGGAAAAAGAAGAGGAAGAGCA
TCCACGGAAGGGATATCTCTCCTGATGTCGGCCAGATAAATGTCAAGGTAGTGGAGTCGG
GAGCCAAATCCCTGGAGGAGCTGCTCGGCAAGGCTCCCAAAGAAGAGAAGGCAGAATAGT
CGATAATAAAGGACGGGATCGGCCGTCCTATTGCTTTTTATTATCGATTTGATCCCGATC
AGAGCGATCCAGGCTCTGGGATCTGGCCGTCGCGGAGGCAGTCCGATCCTCCTTTGGGCG
GTCTGATCGCTCTTATTAATAGATATTATGTTACTTCTCACCATATTATTCGGCTCTTCG
CTGAATTATGTGGGTGAGGCCCAGCAGAGAATATGGCCTCTGTTCCTCTGTGTCTCTTGT
GGTTGGGTCATAGCATAGCGGTTCACCACAGAGGCGAAAAGATACAGAGAATTACCGAAT
CAAGTTCACCCATAGCAAATAGCGAGGAGCCTATTATTCTTTATCGCTCCGATCGCCATC
AGCCCAATGGCGCGATCGGAGAGGCGATGGTATCTGCGCGCGCATCACCGATTTCATCTG
CTCAGGGCTCAGGGCGGCAAAAGGGCATTGATGAGCCGGTCGCTCCTCATGGCTACATCC
ACCATCTTCCTGATCTGCACCGACCTGTCCAGCTCCCGGCCGAACTCCTGGCCAATGCTC
GATAGATACTCCTGTAGAGGCGTCCCCGACTGCAGATGATCAATGGCAGACTGGCCGGCG
ATCCTCCCCGCCACCACGGCAAGGGGTATGCCTCCCCCGCTGGTGGCCAGCACGTGTCCG
GCAGCATCCCCCGCCAGGATCATATTGCCCTTCTGGATCGAACCTACAGTTCCGCCCGCG
GGAACCAGGCCGCGCATCACCGCCAGCACCTCGCCCGAGGCCAGCTTCTTCGAGGCCTGA
GGATGATCCTGCACAAATCGCTGCAGAACGTCGGAAAGCCTCTGGCCGGATAGGTAAGAT
GCGCGCACCCCCACCCCCACATTGGCTCTATCCGGGCCCAGGGGAATTATCCAGGCATAG
CCGCCGGGAGCGTATCTCGCCGAGAAGAACATCTCTGCCGCATCGCTATCGATATCCACA
TCAGTCATCTCGTACTCTTGGCATATGCCCACCTCCTGGGCGGGGTTCCCCATATAGCGG
GAGACGATGGAGCTGGGGCCATCCGCACCTATTATCATTTGAGGACGGAGCCTCCCAGCA
TAATGGCCGGAGAGCTCCAGGCCGCCTTCCACCAACGTCGCCCGGGTGGCGGGAAGGATC
CTGGCACCGGCGCGAGCGGCTTGGGAGGCAAGATGGCGATCGAAGGCCCGTCGGTCTATA
ACCCTCCCCGCGACAGCAAACTCTTTGCTCTTGCCCGAAGGAGAATAGATCCGCTGCAAC
TGGGTACGATGCAATATGCAATGCTCGGGAATCTCCCTTAAGGCATCCGGGAGCCCGGCG
CGAGGCAGCAGAGCCTCCAGCTCCCAGGCCTCCGGAAGAAATCCGCCGCACTGGACGGGG
CTACCTATCTCGCTCTTCCTATCGATGAGCACCACATCCAGCTCTCGGGCCGCTACAAGG
GCAGCGGTGCTCCCCGCAGGCCCCGCACCCACCACTGCCAGCTGTATATCTTCTCTCATG
TCCTTGGTGATGCTTGCAAGCCAAGCTCCAGCAAGACCTCTCCTATCTCCAGATAGGCAA
TGACCAGCTCATCCCTCTGGCGGTCGCCTTCCTCCAGCCTCGGCTCTGAATTGAGCCAGA
TCTGCCGGGAGGTGCCATGCACCATCTTGATGCAGGCCTGCATATCAGCCTGGCTGAGGC
GGTAGGCGACATGGCTCCCGGTGGGAGTGAACCAGACGGGATGCCTCTCTTGAAGCTTCT
CTATAAAGGGCTTCCACATCAGCAATTGATGCCCTGCCTCTTCATGGGCCCTGGAGTACT
CAATGGTCAGTCTGAGATGAATGCGATCTCCTGCCAGCTTCTCTTCGATATCCGATGCTA
TTTTCAAATAGTCAGGGTTTGTCCTGTCCACTCGGGGAAGATCGCCCTGGAAGACCTGCT
CTGCGATATCGGTAAAGAATGGCGCGAGGCGGATATCCTCCGCCTGCCGGGTGGCCAATG
ACACCCCCACGAAGAAGAGGGCGCTCAAAGATAAGCCGACCAGGACGCCGTGCTCAACCA
GATAGGGGAGATGCTGTCTAATGGCGCCTTCAGCCAGAACTGCTCATAGGATACGAGAAG
GATCTGGGTTCCCCGCCCGCCACCAGGGCCGCCATAGCCCCCCACTTCGTAGCCCGTTTC
CAGTAAAGCCCCCTGATAATAGGAAAGAAGTAAGATGTAGTGCCGATGACCGTGGCGATG
ATCACCGCATCCATGATGCTGTCCACATTCAGAGCGATGAGTGCGGATATGAAGACCATG
ATCACAATCAGAATCCTGTTCAGAATCAGCATCTCTTTCACCGTGGCTGTTGGCCAGAGG
TGCCGCTGGATCAGGTCTCGGGAGAGGCATGATGCCCCCGAAGTGGCGAACGTATCCGTG
CAGGACATGGATGCCGCAGCAAAGCCAATGGTCAGGAGGCCTAAGAGCCATCCAGGAACG
TTATCGCTTATGATCCGGAGATAAAGCATCTCCGCTTCCATCTCATTCCTGGCCGGGGAT
AGATCACCGAGAGGCCTATGGCAGCGAGAAGGCAGAAAGAATATATCAGGACCAACAGGG
TGGCGCCAAGCAGAAGCCCTCTTTTCGCGGAGCGATCATCGCGAGCTGCCCAGACCTTCT
GCCAGGGATCCTGTTCTGCCACCCAGCCGGGCACCAGAGCCACTATGAAAACCAGGGCAC
CCAATATTCCGCCCATGGAGAAGATATCCCACCAGTCGGCGCCCAGCATTGTGGATGCAG
CGATGAGGGAGACCCCCTCATTCGCAGACAGGCCTAGAGCCATATGGGCAACATAGGCGG
CAAGGCCGGCCAGCAGTATATACTGTATCATGTCCGTCCAGACCACCGCCCGAAAGCCGC
CCACACCGACATAAAGGGCTACAGAGACGGCCATGATGGCAATGGCGAAGATGGGCTCTA
TGCCGAAGAAGGTCCCCAACACCATTTTAAAGCCGATGAAATCGGTAACCGAGAAGAGTA
TCATCATAATGGTCACAGCGATGGCCACAGGTGCTCTGATCATTGGGTCGTACCTTATCT
CCATGAGCTTCGGGCTGGGTCAGAGCAGGTATATTCTTGATTCTTCCCGATATGGCGGCG
ATGATGGCCAGGCCAGCGATATTCGGGAATACCCAGATCCAGATCGAGCCAATGCCATAG
AGGAGGAAAAGCCCTGTGGCCAAGAGCAGCGCGTTGGCCGTGGTCCATGCTGAAGCAGCA
GCAAGTCCTATGCTGATTGGTCCCAGCTCTCGTCCCGCCAACCAGAAGTCGGTCTCCGAC
CTCTGCCTGCGGGAGAAATACAGGCCGATTCCAAGCAAGATCGCTATGTAAATTGCCAGG
AATACCAGGAACAATGAATAGGCATCCATGATTTTCAAACACCATCTGGCGGCAAGTATC
TGGAGGTATTTAACAGCAACTACTTAAGCGCAAAAGTGGCAGAGGCGAAGGAGGTTTTGG
ATATGAGAAGCGATGTCACCAAGGTAGGCAGAGAGAGAGCGCCTCATCGGGCTCTTCTCA
AAGCTACCGGCCTGTGCGATGAGGAGATTCGTCGTCCCTTCATCGGCGTTGTGAACTCCA
GTAACGATTTCATACCCGGCCACATTCATCTCGATCGACTGGGGGAAGCGGTTAAAGCAG
GTATCCTCTCTGCCGGAGGAGTTCCATTTGAATTCCAGACCATCGGGGTCTGCGATGGCA
TAGCCATGGGCCACAAAGGAATGAGATATTCTCTGCCCAGTCGCGAGCTGATCGAGGACA
CCATTGAGATCATGGCCGAGTCCCATCAGCTCGACGGCCTGGTGATGATCCCCACCTGCG
ATAAGATCGTGCCCGGACATATCATGGCTGCGGGGAGGCTGGACCTGCCCACCATCGTGG
TCACGGGCGGTCCGATGATGCCCGGCTTCGCCTGCGACAAGGAGCTTGACCTGATCAATG
TCTTCGAGGAATGGCAGAAAGGGGGCGAGACCCTGGATGCCCTGGAGGATATGGCATGTC
CTGGCGCAGGCTCCTGTGCCGGCCTATTTACCGCCAATACCATGGCCTGCCTCACCGAGG
CCATGGGCCTCTCCCTGCCCGGATGCGCTACCGCCCATGCGGTCGATGCGCGAAAGATCC
GTCTTGCTAAGCTCTCTGGAATGAAGATCATGGAGCTGGTGGAAAAGGGCATAACCGCCC
GCCAGATAGTCACAGCAGCCTCTCTGGATAACGCCATCCGGGTGGACATGGCCATTGGAG
GATCGACGAACACAGTTCTGCACCTGATGGCGATCGCAGCGGAGTTTGGCCTGGACCTCG
ATATCGAGCGCTTCGATCAGCTCAGCCGCGAGACGCCCCATCTGGTCAACCTCAGGCCGG
GCGGGCCTCACCACATCATCGACCTGGAGAGGGCAGGAGGGGTTCCGGCCGTCATGAGCG
CCCTTCGCTCTCGACTGGACCTGGATGCCCTGACCGTTACCGGCCAGAGGGTGGGCGAGA
ACCTGGACTCATTCAAATTGATCAACCCCCTCACCAACTCCCGGGTCATAAGCACTATCA
GCTCACCTGTGCATGCCGAAGGGGGCATAGCCATACTCTTTGGCAGCCTGTCCCCGGAGG
GATCCGTGGTCAAGCAGACCGCAGTATCCCCATCCATGCTCGTCCATTCCGGCCCGGCAG
TGGTCTATGATAGCGAAGAGGCTTCTATGGCCGGCATAGTAGGAGGAGAGGTAAAGCCCG
GAGATGTGGTGGTGATAAGATACGAGGGGCCCAAAGGAGGTCCAGGAATGCGAGAGGCTC
TGGCGCCCACCTCTGCCATCGCTGGGGCAGGGATGAGCGAATCCGTCGCCCTGATAACCG
ATGGCCGGTTCAGCGGAGGCACCAGAGGCCCCTGCATCGGCCATGTCTCTCCTGAGGCAG
CAGTAGGCGGTCCCATCGCTCTAGTCCGGCCTGGTGATATGATCAGCATAAATATCCCTG
CTCGCAAGCTCGATCTGCTGGTGGACCCCGCGGAGCTGGAGCGGAGGAGAGGCGAATGGA
GGATGCCAGATATGCCGGAGAACGCCATAAAGACCGGAGTTCTGGCGCGTTACAGGAAGT
CGGTGACCTCGGCCAGCATGGGCAGCGTACTCAGATGACGGGAATCAGGTGCTTCGTAGC
GGTGGATCTCCCAGAGGAGATGCGCGAAAAGGTCGGACCACTGCAGAGCAAGATAGCCAC
GGAGGGCTTGCGGCTGGTCCGGCCGGATCTGGTCCATGTCACCATCAAGTTCCTGGGGGA
TGTGCCCGCGGAAAAAGTGGAGAGGGTCAAAAAGGCTCTGGCTGCGGTCAGGGCGGCCCC
CTTCACCGCCCGCTTAGTGGGTTTGGGCGCATTTCCCGGAAGATCGGTGCGCGTGGTCTG
GCTGGGCCTGGAAGGGGACTTCTCCCAGTTATCAGCTGAGGTGGAAGCAGCCACAAAATC
CCTGGGATTTCCCCGGAGGAGCGGGGCTTCACCCCCATGTGACAATAGGAAGGGTGGGCA
GGCCCAATGCCGGGACCAGCCGGGAGCTTCTGGCGAAGATCGGCCTGCAGTCTACAGTGG
ACCTGGGAAGCTTCACTGTAGAGGAATTCTATCTCAAAAAGAGCACACTGACCCCCGGAG
GACCCATCTACGAAGACCTGGCAGAGTTCCCTCTCTGAGATTCGAGAATTGGTGCTGAGC
CAGGTCCGGCCCAGCCCGAAAGAGAGAGAGAGGCTTCGTCTTATCTCCAGGGAGATCATA
GCAAAAATCGAGCGTCTGGCAGAAGAGAGAGGCATGGTCCTCCAGGCCATGCTGGTGGGC
TCGGCGGCCAGAGACACCTGGCTGGCCCAGGATCATGATCTGGACATTTTTTTGGGTGTG
CCGGAGAATAGCGACCTGAGCGAAGCCATGGAACTGGCCAGGCTGGTTGCCCCGGAGCAC
GAGGAGAGGTACGCCGAGCATCCATATGTCCATGCTCGGGTGGATGGCTTCGAGGTGGAT
CTGGTTCCCTGCTATCTGGTCGATGATGCCAGCCGGCTGAAGTCCGCGGTGGACAGAACC
CCATTTCATACCAGATATATCAAGGGCAAGATCGCCGGCCTGGAGGATGATGTCCTCCTT
TTGAAGCAGTTTCTCAAGGGAATAGGGGTCTACGGCTCAGAATTGAAGACGGGCGGCTTT
TCCGGCTACCTGGTGGAGCTGCTGGTGATACTCTATCGCTCTTTTCCCGATGTTCTCCGG
GCCGCCTCTCACTGGAGGCCCGATACCGTCCTGGACCTGGAGGGAGAGGGAAAGAAGCTG
CATGATGAGCCTCTGACGGTGGTGGATCCCGTGGACCCCAACCGGAACGTGGCCGCGGCG
CTGACCCTGGACAAGATGCTCCTTTTCAGTGCCGCATCCCGCTCGTTTCTCGACCGGCCC
AGCCTGGAGTTCTTCTTCCCCCGCGAAGATGAGCCTCTCTCCGATGAGGAGGCTCAAGCC
AGGATGGATGCGCGAGGGACAATGCCCCTCATTCTCCAGTTTCAGGCCCCGGACGTGGTT
GAGGATGTCCTCTACCCCCAGATGCGCAAAGCGGAAGAATCCATCAGGGCGCTCTTGACT
CGAAAAGGCTTTTTAATACTGCGCAGCGATGTCCTCGCCTATCGCGACAGGGCGGTGATG
CTCTTTGAGATGGAGGGCTGGGAGCTCTCAAGAGCATGCCGCCGAACGGGCCCGCCCGTC
TGGGAGGCGGAGCATGTGGCCCGCTTCCTGGCCGTCCATCCCCATCCCCTATCAGGACCT
TACATCAAGGAGGGCAGAGTGGTGGTGGAAGAATCCCGCAAACACAATTGCGCTCGGGAT
CTCCTGGCAGCAGAGCTGGAGGGGCTGTCACTGGGAAAGCACCTCTCCGAGGCCATTCGC
AGAGGACACAAGATATACGCCGGTCAGGAGATCCTGGAGATCAGGGATCGAGAGTTCAGG
ATATTCCTGGCCCAATACCTCGATGCTCGGGCCCCCATATATTGAGGGCTTACAGGCTTT
TTCGCCCAGGCTAAAAGCACTTCCAATAGGCCTTTTGGATGTTCTTTATCTCATCGATCC
GCCTAGCGACCTTGGGGTCGAATCCGTGAATATCCGGAACATCCCCCTGAAAAGCCCTTA
TCTGGGCCACAATGGCCTCCGCCTGGGCGAAGAGGTTGTAGCCTCCCTCCAGGACGGCTG
CCACCCTTCCGTTTGAGCAGATATCCGCAACCTCCTTAACCACTCCGGCGATGGCGGCAA
ATCCGCTGGCTGTCAGGCCCATCCCGCCCAGAGGATCATCCTTATGCGGATCCTGGCCTG
CCGAGACCAGGACGATATCAGGAGAGAACTCGATGGCTATTGGCTTTAATATCTCCCGGT
AGGCCATCAGATAGCCCTCGTCCCCGGTGCCCGAGGGCAGGGGCACATTCACATTAGTCC
CCTCTGCGCCATCCTCCCCGACGTCGTTCATTCTGCCCGTGCCCGGATAGTGGGGAAACT
GGTGGGTGGAGAAATACAGCACCGAACGATCGGAGTAGAATATGGCATTGGTCCCATTAC
CATGGTGAACATCCCAATCCACTATCAAAACCTTCTCGAGATCCCTGGACTGGGCATGTC
TTGCCGCTATGGCCACATTATTGAAGACGCAAAAGCCCATGCCGCGATTGGGCATGGCAT
GGTGGCCGGGCGGCCTGACCAGGGCAAAAGCTCCCCTATGGCCTTCAATCACCGCATCCA
CGGCAGCAATGGCGCCACCCGCTGCCATGAGGGCGGCATCAAAAGAGTCTTTGGAGAGGA
TGGTATCGATATCGAGGTGGCCGCCTCCCCGCTCGCATATGGCCTTCACCTGATCGATAT
ACCTCCGCCCGTGTATTGATTCGACCTGCTCGATCGTCGCGGGTTTCGGCGTGATGCACT
CAATATCCAGTCCTTCGGATTCGATTCTATCCAAGATCGCCGTCAGGCGTTCCTTTCTCT
CAGGATGTCCATCGGTATCGTGCAATAGATAGATGGGATGATAGACCAGGGCGAACTTCC
CTTCACTCATATTTGCATATAATACCGCATCTCGTAAAACGATTTTCCCTTTAAAAATCA
AAATTTTTTAATATTTTGGAAGATAATGTATTCAGAAAGAATACGAAGAGTATGATCAGT
GTTTCCTCATTCGCATCAACCCGATTGCCTATACGATATACATCGATGCATAAAGGCCCG
TTGTAGATGGCAAAAATCCTCTTGTTCGATCCTATCGATCAACTCTCTCCGGGGTTGCTG
CTGCCTCTTTGAGCTGATATCCTCAATCTGCTCCATTTCTCATTTTCTATCTTCTCTCAT
CCATTGCGGCCTTTCTCGTTTATCCAGATCAAAGAATAAGCTTTTAAACAAGGCAGATAA
TGCAGGCTTTGAGCCTAGCAAAGCTCTTTGGTCAACCTCTTAGCTCTGTGTGGGAAAGAC
CAGCACCAAGCTGCTATCATTGACCAAAAAAGATATAATAGGGAAATACTCTATCACTAC
CCTATAGTCCCTTATGGGATTAGGAGGGTGACGTAGCTATACACATGTCAGAGATGCGCC
CGAAAGCAATGGCAATGCAGGAGATACCGTGCGCCATGCCTTTAGCGGGCGGTTTGAGAT
GTTATTCAGGCAATAGTTTTAAGAATAATCAGACTGTATGCTGCTAAAAGTGATCATGAA
GGGTAAATAGGAGGTTAAAAGATGAAGAAATTGGCTGCAATTACATTTACATCGATGGTG
CTATTACTGGCAACAGCGATGGCAGTAGGAGCGGCTGACAGTGTCGAGATTCGCGGGAAG
GTCGCCACAGGGACCGACACCTGGACCGCGGACGACTTTGCCGGCTTCTACTACGATCTT
GATGACGACATCAAGACCGAGGAACTGACAGCAACCGTGACCGAGGGCAATAAGCTCATG
GAGCCTGATGGCGTCGTATACACCACCAAGGTCATGGCAGACGACTTCGACTATGAGGCC
TGGGGATCCTACAATGTCATCGGCTTTATGGCCGACAAGTACTTTGCAGGATACATAGAC
ACCCCAGATTCGGTTGAAGATGTACTCTTCGAGGAGTCCGACGACGAGAATGTTCTCTCC
GATGAGCAGCTTCTCAAGATCCTGATGGACAACGACGATGAGAGAACGGTCACCTCCGGC
ACACCTCTGGCTATGGAAGAGGGCTATGAGCTGTCCATTGCAGCCATCGATATCGATGGT
AACAAGGTCTATCTCGGAGCTCTCCAAGGACGGAGCTGTTGTGGACAGCAAGGTCATCTC
CCCATCCAAAGATGGCGCCACAATGAAGGACAAGACCTACTACTACAAGAAGGATATCGG
CGACTCCAAGGATGTAGTCATCGTCGCTGCTCACTTCAAGAATGCCTTCCGTGGTGCCGA
GCAGAACCTGGCAACCATAGATGGACTGTGGCAGCTCTCTGACAACCCAAGGGATGTCTC
TGAGAACACCGAGTACGACAAGATGACCATCCAGACGGTCACCGCCGACAGCATCATGAT
GAACAATGAGGACAACGATATCACCCTTAGCAAGAACAAGGATATCACCCTCATGCCTGG
CGTCTCCATCAGGACCGCTGATGCCGATGAGCTCAGATACTACCTCTACAAGGAGATCAC
CGAGCCAGGAACCTATGAGATCAGGGGCAATGTGGCCACTGATACCTTCACCTGGACTGC
CGACAACTTCGCTGGATTCTACTACGATATCGATGACAACATCAAGACCGAAGAACTGGT
CGCAACCATATCCGAGGGCAATAAGCTCCTTGAGCCTGATGGCGTAGTATATACCACCAA
GGTCATGGCAGACGACTTCGAATATGAGCCATGGGGATCCTACAACGTCATTGGCTTCAT
GGCCGAGAAGTACTTTGCCGGATACATAGACACCCCAGATACCACTGATGATGTCCTCTT
CGAGGAATCCGACGACGAGAATATCCTCTCAGATGAGCAGCTTCTCCAGATCCTGGTAGA
CAACGATGATGAGAGAACAGTGACCTCCGGCACACCTCTGGCTCTGGAAGAGGGCTATGA
GCTGTCCATTTCAGCCATCGATATCGATGGTAACAAGGTCTACCTCGAGCTCTCCAAGGA
CGGAGCAGTTGTGGACAGCAAGGTCATCTCCCCATCCGCTGACAACGCTGGAATGAAGGA
CAAGACCTACTACTACAAGAAGGATATCGGCGACTCCAAGGATGTAGTCATCGTCGCTGC
TCACTTCAAGAACGCCTTCCGCGGCGCCGACCAGAACCTGGCAACCGTTGATGGACTGTG
GCAGCTCTCTGACGCCCCCAAGGATGTCTCTGAGAACACCGAGTACGATAAGATGACCAT
CCAGACGGTCACCGCCGACTCCATCACCATGGATATTGAGGATAACGATATCACCCTCAG
CAAGAACAAGGATATCAGCCTCATGCCTGGCGTCTCCATCAAGACCGCCGATGCCGATGA
GCTCAGATACTACATCTACAAGGAAGCAACCATCGAGGGAGAGGAAGAAGTAGCAGAGGA
GGAGACCGCTGTAGTCACTCCTGTCAATGATACCGAGAAGGTTGTAGAAGAGGCTAAGGA
AGCCGTCGAGGAAGCCAACAAGACGGTAGAGGAAGCTGAGGAAGTAGTTGAAGAGGCCAA
AGAAGAGGTAGCTGAAGCTGAAGCCCATGCTGAGGAAGCTGCAGAGGCAACCGCTAACCA
GACACCTGGATTTGGCAGCATCTTCGCCCTGACTGGCCTTCTGGCAGTCGCTTACCTCGT
CCTGAGCAGGAGAGACTGAAAGATCAAATAGCTGGAGGAGCTGGGCTTCTCCAGAACTAT
CTCTTTTTTTATTTTCATTTAATTCATATCATCACTATTGCGTTTGGTTTTTCTGTGGGG
TAAGGCCCTAACCATCTGCCAATAATTTGAGCCCCCAAAAAAGATGGCCTCGACGGGACG
AATAAGTATTACATCTCGTATTCACATATATTGGGGCAGAATAGGTGGTGATTGTCCATG
CAGAGCACTCAAGAAGCCCAATTCTGGAGAAGGCCGGATCAGGAGTCGGAGGACGTGAAC
TGCAGCCTCTGCTATCAGAACTGCCGCATCCGTCCCGGCAAGAGAGGAATATGCGCGGTG
CGTGAGAATCAAGGTGGAATGCTAATGACGCTGGTCTATGGAAACCTCATTGCTGCCAAT
GAGGACCCCATTGAAAAGAAGCCATTCTTTCATTTCCTTCCCGGCAGCCTGGCCTACTCC
ATAGCCACTGTGGGCTGCAACTTCCGCTGTCTGCACTGCCAGAACGCAGATATCTCCCAG
CTTCCTCATGAGACCGGCAAACTGCCGGGCAATTACGTTCCCCCTGAGGATGTGGTAGCG
GGGGCAGTCTCCAGGGGTTGCCAGTCCGTTGCTTATACCTATACCGAGCCCACGATTTTC
TTTGAGTACGCCTATGATGTGGCCAGACTGGCTCGAGCTTCCAAACTGCGCAATGTCTTT
GTAAGCAACGGCTACATTGGCCAGGATGCGGCGGATAAGATCATTCCCCTCCTGGATGGC
ATCAACATCGACCTGAAAGGAGATGATGAGTTCTACCGCAAGGTGTGCAAGGCAAAGCTC
GATCCGGTAAAGAGCAACATCGAGAAGTTCTGGCGGGCAGGAGTCTGGGTGGAGGTCACA
ACCCTGGTCATCCCAGGCTATAATGATTCAGTTGAGGTGCTGACCGATATGGCAGGGTTC
TTGGCCGGGATCAGCCGGGATATGCCCTGGCATGTATCCGCCTTCTACCCCACCTACAAG
CTGCTGGATGCACCGCCCACCGGAATAAAATCGATAAAAAGAGCCCTTAACATCGGACGG
GAGGCGGGATTGAAGTACGTTTATGCCGGAAACATCATCGGAGAGAGCGAGAGCACCATA
TGTCCGGATTGCGGCTTCGTCCTAATCGAACGCCGCGGATACAGGGTCATGAAAAACACG
GTGACCGAAGGGCGCTGCCCCAACTGCAAAGCTGCGGTGGCAGGAGTCTGGTCCTGACAA
AATCTTAATATCTGACCCGCTCCGACTCTGCTCCATATGCCATTTTGCACTGTAGAGGAG
GCGATCTCCGATATCCGCGCCGGTCGCTTCATAATAATATTGGACGACGAGAACCGGGAG
AACGAGGGGGACCTGATGATGGCAGCGGAGAATGTGACCCCGGAGGCCATCAATTTCATG
GCCCGCTTTGGCCGGGGTCTGATATGCATGCCGATGACCGCCGAGCGCCTTCGCGAGCTG
GACATTCCCCTGATGACCAGCCAGAACACCGAGTCCATGGGCACCGCGTTTACCGTTTCG
GTGGATGCCAGAATCAATACCACCACCGGCATTTCCGCATTCGACCGGGCGACGACCGTT
CATGCCCTGATCGATCCTGTGACCAGACGAAACGATATTGTCACCCCCGGCCATCTGTTC
CCCCTGCAGGCCAAAGAGGGGGAGTTCTGCGGCGGACGGGGCATACGGAGGCCTGCGTCG
ATCTGGCCCGGCTGGCAGGGCTCCAGCCCGCTGGGGTGATTGTGGAGATCATGAACGATG
ACGGCACCATGGCCCGGCTCCCACAGCTCGAGCGCTTCGCCCAGGAGCACGGCCTGAAGA
TGCTGACCATCGAGAGCCTGATCCGCTACAGGATGCAATATGAGAAGCTCGTCTGCAGGA
TCTCCGAGGTGAGCATGCCCACGGAGTACGGCCTCTTCACCGCCATTGGCTATGAGTCCG
TCCTGGACGGACAATGCCATATCGCTCTGGTAGCAGGAGACCCCACCTGCCCTGATGCCC
TGGTCCGGGTCCACTCCGAATGCCTCACTGGCGATGTCTTCTCCTCAAAAGATGCGACTG
CGGCGAGCAGCTCCGCCGGGCTCTGCAGCTCATAAGCAAGAACGGCAATGGCGTCCTTCT
CTATATGCGCCAAGAGGGAAGGGGCATAGGTCTCGCCAATAAACTGAGAGCATATGCCCT
CCAAGATGGCGGATCGGATACGGTAGAGGCGAATCACCGGCTGGGCTACCCGGCAGACCT
CAGGGACTATGGAATCGGCGCTCAGATCCTGGTTGATCTGGGAATAAAGCAGATTCGCCT
TCTGACCAACAACCCGCGCAAGGTGATAGGGCTTGAGGGCTACGGCCTGGAGATCGCAGA
GCGAGTACCTTTAGAGGTTGAGCCCAATAACATCAACCGCCGGTACCTGGAGACCAAGAG
AGACAAGATGCACCACCTTCTTCTCCAGAATGAGGGGCAGTAAAAAAGAAAGGCTCTTCG
CTGAATTATGTGGGTCAGGCACTGCAGTGGTTTTAGTCTCTGTTCCTCTGCGCCTCTGTG
GTTGGGTCAGGATCGCGGTTCACCTACAGAAGGCGCAAAAGACACAGAGAATTTGTGATT
CAAGTCTATCCGTGCTAAATAGCGAGGAGCCTGGTTATACTCGTCGTAGATAGGTTTGAT
TGGATTACAGATAACGGATTTTAACCACAAAGAGCACAAAGATCACAAAGGCCTCTGCAA
AAGGTTAATCCAGTTCTTGATAGCCCAATAATCATTTGGTGCGGTCTTTGTGTGCTTTGT
GGTTTATGGCTCTTCGCTGAATTATGTGGGTCAGGCCCGGCAGTGGTTATAGTCTCTGTT
CCTCTGCGCCTCTGTGGTTGGGTCAGGATCGCGGTTCACCCCAGCTGCAAAAGGATACAG
AGAACTCCTGATTCAAGTTCGCCCATACCGAATGGCGAGGAGCCAAAAGAAAAATAGCTG
ATATGGGGTTATCTGTCCTCAATCGATGGCTATTCGCTTGCGGGTGAGCACAGAGACCTT
GGGGAGGGTTATCTGCAGAACGCCGTTCGTAAGAGTCGCCCGCGCCTCCTCTGTCTTTAT
GCTTTCCGGCAGGAGCACCCTTCGCTCGAACCGGGTGTAGGTCCTCTCCCGGCGGTGGTA
GTCCTGCTCGTTTACCTCAGCCTCACTCTTTCTCTGGGCGGAGATCTGCAGCTCATCCTC
CACCACTGAGATGTTGATATCCTGCTTTTCCACACCGGGCATATCCATGGTCACAACCAA
CGCCTCTTCAGTCTCATGAACATCAGCCAGGGGCCTTATCACCCCTTTCTTCAGGTTCGG
GCCCTCTACCTCCTCCATAAGGTCGCCCATGCGCTTTTGCATCCTCCCGAGCTTCATCGA
TATACTTGGATCCGAGTGCATCCAGGCCCAGCTCATCCATCAATTTATTCATCCTGAACT
GCAGCTTGCGCAATTCTTCTGCCGGAATCAATCCTGCGGTCATCCTCAACACCATAATGT
TATGGGCCTTTGGCGCTTAAATCTATTCCGACATATATTCATTCTGAATCCTGACCACCT
CAGCTGAATCCCTGGCAGCGGCGTACTCACTGAGGGGCTCGCGGTTCAGCTCCAAAAATA
CGTGCCCCCAGTTGAACTTGGAGAGGATCAGCTCTGCCTGGCTTTTCTCTCCCAGTATTA
CCAGTCCTGCAGCCAGGGCTTCGACGGTGGAGAGCTTGAAGGGCTTTCCCCAGTTCACCG
GGTTGGCAGCCACTAGAAAAGGCAGAGCCCTCTCCTGCAGCCTGAACCGGGCGAAGACCT
CCTCAGCATGCGCCCAGCTGCAGTCGAGGGCTGCCAGCCCGCGGGCCCCTTTATCCTCCG
GGGATAAGGCCTTTTCCGAGAACGGGCTGAGGACAATGTACGGCCGGAGCTGGCTTATAT
GGTGGGTCAGCCGGACAAGATTGAAGCGGGCAAGCTTCTTTCCTGAACACTTCCGCGGGT
CGCACTGATTGGCATGATAGATCACAAGTTCCATTCATGGAGGGTACTACCGATAATCCT
ATTAACATTGTGTTCCTTCCCCTAGCAGCCAATAGCAGGGAGCCATTTAATGAGCGAGCT
GTCCAAAGAGTACAATTTCAAGCAGGTAGAAGAGAAATGGGAGCGGAGCTGGGATAGTTC
CATTTACTATTTTGACTGGGAGTCGAAGAAGCCCCAATATATAATCGACACACCCCGCCC
TATCCCACGGGAAACTTCCATATCGGCAACGCTCTAAACTGGTGCTACATTGATTTCGCC
GCCCGGTACAAGCGCATGCGGGGCTACAATGTGATGTTCCCCCAGGGCTGGGACTGCCAC
GGCCTGCCCACCGAGGTGAAGGTGGAGCAGCTAAACCATATCACCAAGAACCAGGTTCCC
AGGGAGGAGTTCAGACGGCTCTGCGAAAAACTTACTGAGGAGGCAATAGATCGTTTCCAT
AAGTCCATGGGCCGGCTGGGCCTGTCCATAGATTGGTCCAATGAATATGCCACCATGAAG
CCGGAGTATTATGTCAAGACCCAGACTTCATTTGTGCGCATGTACCAGAAAGGCCAGATC
TACCGAGAGGACCACCCGGTAAACTGGTGTCCCCGCTGCGGAACGGCCATAGCCCTGGCC
GAGGTGGAGTACGACTCCCGCACCTCGACACTGAATTATATGCACTTTTGCGCCGAGGAC
GGCGAGATAGAGATCGCCACCTCCCGGCCTGAGCTCCTGGCCGCCTGTGTGGCGGTGGCG
GTTCATCCTGAGGACCAGCGCTATCAGAAATACATCGGCAGGACGGTCAAAGTGCCGATA
TTCAACTATTCCGTTCCCGTTCTTGCCGACCCGGCGGTGGACTCGAGCTTCGGCTCGGGG
TTCGTCATGATCTGCACCTTCGGGGATAAGCAGGATGTCAGATGGTGGATGGAGCATCAT
CTTCCCCTCCGCCAGGCCATAGACCGCGGCGGCAGGATGATGCCTATTGCTGGCCCTTAC
TCCGGCCTAACCGTAGAGGAGACGAAAGAGAAGATCACCCAGGATCTGACCGAGCAGGGG
ATAATCTTCAAGCAAGAGCCTCTGGAGCAGAACGTAGGGCTCTGCTGGCGGTGCAAGACC
CCCATTGAGATCCTGTCCGAGCAGCAGTGGTTTGTCCGAATCGATGCCCTGGAGATAAAA
AAGATGGCCGAGGAGATAGAATGGATCCCCGCCCACATGCGCGTCCGCCTGGAGAACTGG
GCCGACTCCATGGAATGGGACTGGTGCATATCCAGGCAGAGGATCTTTGCCACCCCCATA
CCCGCCTGGTACTGCAAAAACTGCCATGAAGCACTGGTGGCAGAGGAGAGCTGGCTTCCC
CTGGACCCCAACCTGACCCAGCCCAAAAAGAAATGCAAATGCGGCAGCTCGGAATTCATT
CCGGAGCAGGATGTTCTGGACACCTGGATGGACAGCTCCATATCCGCCCTAGCCGTCGCC
GGCTGGCCGGACAGGACCGATCTGCGTATGCCCACCCAGCTCCGGCCACAGGGGCACGAC
ATCATTCGCACCTGGGCCTTTTACACCATTCTCAGGACCAGAGCCCTGGAAGGGATCAGG
CCCTGGGATGCCATTCTGATCAATGGCATGGCGTTGGGCGAGGACGGCCATAAGATGTCC
AAATCCCTGAACAACTTCATCCGCCCGGAGGAGGTATTCGAGAGCAACGGAGCTGATGCC
CTCCGCCAGTGGGCGGCTATCGGCGGCAGCCCGGGAAATGACATACCATTCCAGTGGAAG
GAGATAACTGCCGCCAGCAGATTCCAGCAGAAGCTCTGGTCCATATTCCGGTTCTCTCTG
CCCCTGATCGCCCCGTATGATGCCGATTCTGGGCAGGTCGACCGCTGGCTCTCTGCAGAG
CTGGATCTGCTGATCACTAAGACCACGGAGGCCATGGACAGATTCCAGTTCGATGAGGCC
TTGAAGGCCATCCGGGCTTTCGCCTGGGATGTTCTGGCCGACAACTACATCGAGCTGGTC
AAGGCCCGGCTGTACGGCCAGGACGGGCCGGAGAAGAGGGCAGCGCAGGGCACCCTTTTC
ACCGCCCTGGAGACTCTTGCCCGACTCATGGCTCCATTCACCCCCTTCCTCTCCGAGGAG
ATCTACCACACCCTAACTGGCCAGAGCGTTCATGTGCAAAGCTGGCCCGTGGCCCAGGGG
CAGCCGATGGATAGGGCTGGCCTGGCGATAAAAGAGGTAGCTTCAACTCTGCGCCGCTAT
AAGGCGGAGAAGGGAGTGGCCCTCAACTCCCCTCTTCCGGGAATCGTGGTATACTCCGAC
CTCGACCTGGAGACAGCAGACCTGGCCGGTGTGGCCAACTCCCCGGTGGAGAGCAGAACA
GGAAAGCCCTCGCTGGAGATGAAGCCCATAGCGGTCAAACCGCAAATGAAGGTCATCGGC
CCTCGATTCAGGGATAGGAGCCAGCGGATCATTATGGCCCTGATGGGCATGGACCCGGCT
GATATCGCTCGCCAGAAGGAGGCAGGCTCGATTGCAGTCGATCTGGATGGCGAGATCCTC
GAGCTTCCGCCCGAGGCGGCGGAGGTGGAGATCCAGACTCTCTCTGCTGGCGAGGCGGTG
GATATACTGAAGACGAAAGAGGCCACGGTGCTGGTCCGAAGATGATCGAGGTGGAGGTCA
AAGCCCGGGCCAGGGAGGACACAAAAGAGAGAATAGCCGCCCTGGGCGCCACCTCCATCG
GGGTGGAGAATCATCTGGACCTTTATTTCAATTCGCCATTAAGGGACTTCAAGAAGAGCG
ACGAGGCCCTGCGCATTCGCATTAAGGAGGATGGGGCCCGGCTCACCTATAAGGGGCCCA
AGCTCGACCAGCAGACCAAGTCTCGCCGGGAGCTGACGATAAGGATCGATGACCCCACCC
AGATGAGGGATATCCTATCCCTTTTGGGTTTTGTTTTATCGGCAGAGGTTCGCAAAAGGA
GGACGAAGTATTCCTATCAGGGAATGGTCATCGCTCTGGACGAGGTGGAGGGGCTTGGCA
CCTTTTTGGAGGTGGAGGCTCAGGCGGAAGCGAACTGGGAGAACGAAAAGGATCGGGTCC
TCTCCGTGTTGAAGCGGCTGGAATTGGAGGACACCATCCGCCGCTCATACATAGAATTGC
TAGAGGAGAAGAGGGCAGATCTATAGACCGATGACGATATAATGGAAATGATATCTTGTC
CATAAGCTCGAAATTCCATGTGCTGGTCATGCTCTCGTTCCTGGTAGCGGTGCAGTTGAT
AGCCCTGGCCATAACTCCGGCCATATCCGCCACAGACAATCGGGTATTCGAGGATCCGGC
ATCGATCTCCAATCCCATAATCTATATGCTGCTCATCCTCATATTCACCGCCATTCTCCT
TTTGGCCATAAAACTGAAGGGAGATTGGCTGGTGAGAGGATTCATACAGATCTCCATTGC
CCTCACCATCTTCTATGTGATCTCCGCCATCATGCCCATGTGGCTTGCCCTCCTGCCAAC
TTTGGCGGTGATGCTGCTCTTGCACTACTACCCGGAATGGTATATTCTGGATGCATTTGG
AATCCTGGTGTGCGCAGGAGTTACCTCCCTCCTGGGAGTGAGCATGACCGTGATGCCGGT
TATCATCCTTATGGTGATCCTGGCGGTCTACGATGCCATCTCCGTCTATAAAACCCGCCA
CATGGTCGCTTTGGCAGAGGGCGCAATAAAGATGAAGGCACCACTGCTTTTTGTAGTCCC
CAAGAGCAGGGACTACAGCTTTAGGCGAAAAGATGCAGTCTCGATCTCAATGGGAAACGA
CAAGAAGAAGGGGGATCGTGGAGCCTATTTCCTGGGCATGGGCGATGCCATCATACCATC
CATCCTGGTGATATCTGCGAGCTGGTCATATCCACCAGGTGATATCCTCGGCCTGAACCT
TCCTGCTCTTGGAGCCATGCTCGGAACCTATGCCGGCTTTATCCTTCTGATGACTACATC
GAGGGACCGACCTCAGGCTGGCCTTCCCTTCCTGAACTCGGGATCCATCCTCGGATTTCT
CGCCGGCTGTCTTGCCGCAGGCATCCAGCCCTTCTAGCCCGGCACGGTATAGTTCTGGCA
CCGACAGCTTTTTGCCTTATCCCGCGACACTCTGCCTCAAAGAGGAATATCAGATGGCTG
ATGAAGACCACGCAGTCCTGGAACACTTCATACCATTCTGCCCCAAATGCGGCAACGAGT
GCGAGCATAAAGACCTCCGGCGGGCACTGGACGCAGATGAATGGAAGAAGATTGTGATCG
AGACGATCTATTACTGCAAGAACTGTGATAACTACTGGAGCGACGGCCTGATAGAGAAAG
GCTATAAATGATCTACCTTTATTACAGCGAGAAATTTCAAGGGTATAACTTCGGTCCGGA
GCATCCCTTCAATCCCGCTCGCCTGATGCTCACCTTTAGCCTCATGGAGGAGTCTGGTCT
AATAGACGAGAAGGTATGCAGGCTTGAGCCCCGCCCAGCTAGCGAAGAGGATATTCTCCG
AGTGCACACCCCTGAGTACCTGGCGGCGGTGAAGCTGGAGGAGCCGGATCTGGCCTTTGG
CCTGGGGAGCGACGACACCCCGGTCTTCGCGGGCATATGTGAGTCATCCAGAATGCTGGC
AGGGGCCTCTATCGATGCCGCCCGCCGCATAATAGCTGAGGACTGCAGCGCTTTTAACAT
CGGCGGAGGACTGCATCATGCCCTGCCCACAGTCGCCTCCGGGTTTTGTGTCTTTGATGA
TCCAGCCCTGGCCATCCGGGTTTTAAGAGATGGATTTGATCGGGTGCTGTATATCGACAT
CGATGGCCATCACGGCGATGGGGTACAGCAGATATTCTATACTGATCCCACTGTTTTGAC
CATCTCCATGCATGAATCCGGATTGTACCTCTTTCCAGGCACGGGATTCATAGAGGAGAC
GGGAGATGGTGAGGGAAAAGGATACAGCGTGAACATCCCCATGCCCATGTACTCCGGAGA
CGAGCAATACCTCAGGGCCTTCGATCAGATCGTTCCAATCCTTTTTGAATGGTTCCGGCC
CCAGGCAGTGGTAGCCCAGCTGGGGATAGACACCCACTATTCCGATCCCCTCACCAGCCT
TAACGTGACACTTAACGGCTATACCGGCCTCGTCCGCCGGATAGTGGATCTGGCCCGCCA
GCATTCAGGGTCCCGGCTGCTGGCCCTGGGCGGAGGGGGCTATAATATGGAGGTGGTGCC
CACCGCCTGGACCAGTGTCCTTCATATCATGAGAGGCGAGCCGCTGCCTGAGTATCTGCC
CCCTTACTGGGTAGAGCTTTTCATGAACCTCACCGGGCATGAGCCCCTCTCTAATCCGGA
TATAGAGATGAGGGTCGGCACGAATACCGAGAACAGGATCAATAAAGAGCTCTCTGGGAC
TCTTCAGGGCCTGAAGGAAAAGATGAATGAGGTTCACGGCCTCTTTTAGATCGTCTTCGA
TCAGGTCCCGATCTTGATCGGCTCTACAATAGAGCGCAATGTGGATATGGCGGAGAGTGC
GGCCAGATAGCTGGTTTTCGGATTTCGCGGCGAGGGGACGTTCTCCACCCGGGTAAAAAA
CCTGCCAAAATCGCCTTCCACCTCTATCTCGTGGCGGTTTACTCTTATATTCGGATCGGC
GAATACCTTCACCAGCACCTCTTTCTCCCCCGCAGCAAGATAAAGGGTGGCGGCAACATT
CACATTCGCGGGGAAGGCCCTTACCGCCTCGATTGCGCTGCCGGAAAAGATCTGGGTAGG
ACCGGAGAGGCTATCCAGGTCGATCCTATTCTCCATGATATAGGGCGCCCCTCTCAGGCC
GCTGGGATTCTTGGTGGTGGTCAGGGTAACCCTTTCAATTCTCCCGGCGCGAGCGGACTT
GAGGGCATCCAGGCCGGATATGGCTCCAGATGGTATGTAGACCTGAGAGCAGTGAGATTT
GGCCAGGCTCTTGATCTCTCTGAATAGATCCATATCGGCAAGAGCCCCAACGCTCATTAT
CATCAGCCTTTTGCCCGCGGCCAATGCTGCCCTGGCGACTGCTGGGACCGCCTTCTGGGA
GGCTGCCTCCACCACCACATCCGAAAGGCGAACCAATTCCGCAAGATCGGCTTTTTCGTC
TTATGCTGCAAGCTCTCGATGAGAGCGAGGGCAGTTTGAGGATTATGATCGCATACAGCA
ATCAGCTCTGCATCAACCACGCCAGAATCTATCGCTTTGGCGATCTCGGCCCCAATGGCA
CCGCATCCCACAAGCCCGACCTTGAGAGGCATCGCAGGTTATAAATCAATTAAGGATCAA
AATCCTTGCGGTATGCTAAGGTCAGAGCTGGAGCGATTTATAGGTGAGGACCTAGGCGAA
TGGGATGATTCCAGCACTCTCATTCCAGAATTGACGGCTTGCGGGATCATCATCGCTAAG
GAGGACTGCATCATCTCCGGGCTGGCGGAGGCGGTGGAGATCTTCCAGTATTTTGGCCTG
AAATCCGAGCTGCTATTCGATGATGGCGAGTTTGTGCCAGCGATGAGCACTGTTTTAGAG
GTAGTGGGCAGCGCGAGAAAAATCCTGCAGTCCGAAAGGCTGGTCCTAAACTTCATGGCT
CGCATGAGCGGCATATCCACCCTCACCCGGGAGTGCGTTCTCCTGGCCGGGGGTGCGAGT
GGCAGCCACGCGCAAGACCACCCCAGGATTTCGATTATTCGAGAAGAGAGCGGTCTATCT
TGGAGGCGGCGACACCCATAGATTTAATCTATCCGATGCCATCCTCATAAAAGATAATCA
TATAATGATCCTCGGCCTGAAAGAATGCCTGCGCCGAGCTAAAGATAAATCCAGCTTCAC
CAAGAAGATCGAGGTGGAGATCGAGAGCCTTGAGGACATGCTCATAGCGGCAAAAGAGGG
TGCGGATATCATCATGTTCGATAACATGGACCCCGCGAAGATAGCCGAGGGAGTTGATGT
CTTGAAGAAGGAGGGTCTACGAGAGAGAGTGATTCTGGAGGCGTCAGGGGCATCACCCTG
GATAACATCAAGGATTACGGAAGAAGTGGGGTAGATGTTATATCGCTTGGTGCTCTCACC
AAAAATGCTAGATGGATTGATTTGAGCCTGGAGATAGAGAACGATGAAGAGTGGAGAGCG
AAGAGTGAAATCGCTTAAAAGAACCATTGACCTGCAGGATAGAGATATGGGCAAGAAGCA
GCACCTCGATATTCTGCGCCTGGTCTGCCTGGCCGTCCTTATTCTTTTGCTGTCAACGGC
CTTCATTGGAGCGGTCCAGGGGGCGGATGACGATGATGATGATGAGGTCACTTATAACGA
TTTCACCCTGGGGATCGGAGACAGAATAGACATCAGCAACTATCGAGCAGAACTCATTGA
GATCCAGTCGGTCAAAGATGGCATAGCTGTCCTGCAGGTTTCCAGAACCGGAGGCGGACT
GGACGAGCAGAGAGCATTCTTGGAGAACCGGGCCAATAACTTCGCCGGAGGAGCGGAGAA
AGGGGGTATAACCCTTACGGTAGTAGATATCCTGGATGATGAGTCTGCCAGGGTGCGAAT
CGAGTACCAGGAGAGCCTGGGAACGCCCAGCAGACGGGCCTCGGACCGGCCTGTATCCTC
CGGTGACAAGCCAGCCCTCACAGTCCAGAAGAGCTTTGACAAGAGCGAGATGAGTGTGGG
GGATGAGGTCAAGGTCACAGTCACCATCATGAACAAGGGCACAGGCAAAGCACAGAACAT
AAAATTGGATGATGCACCACCCCTGCCGGAGTTCTCCTATGTGGCCGGCTATCCGCCCAA
GATCAAGGATACCCTGGACCCTGGCCAGTCCGACTCGGCTGTATATATGATGAATGCCAT
AAAAGAGGGCACCATACGCGTCTCGGCCATACAGGTCAGCTACACCGACTCCAAGGATAA
CGTCCTATTGAACAGTTCTGAGCCTTTTGATATCGTCATCAATCCAAAGAGCGTGGCAGA
CCTGGCGATAAGGATGGAAGTACCTGGGCCGCTCCCTCTTGGCGGCACTGGAATGGCGAA
CATAAGCATAGAAAATGTTGGAAAGGCGCCTGCCACCAGAATCGAGGCCAAAGGGGACAT
AAAACCGCCAGTGGGGCTGGAGGCATCGGGCTTCGAGAGGAGCTTCTTTGAGATACCGCC
AGGCGGCGAGGTCAATTACTCAGTAATGCTTTCGGGCAAGGACTCTGGTAACTATACCAT
TCACCTCAAGACCACATTCGATGGAGGAGACGGCTCTGCGATCAGAGAAGGATCTGCAGA
GGTAGTGGTCCTAAAACGAGAGTATAAATATGAATATTTACTACTCCTTATCCCAATCAT
AATTATCGCTGCCTGGCTGTATAGGCGGCACAGAGAATATAAATATTAATAAAATTCCAC
AGTAAAGTGAGGCTGATATCATGCTTAACGTACTTATCCTTGGTGTAGGCCAATGCGGAA
ATAGAATACTGGACGCAGTGAACAAGGAAGCGATGGGTGGTGGGGGTGCCTCGAAGATCG
CCAAGTACTGTCTCAAGCCCAAATTCCCCAGCCGGGTAGAGACGGTGGCGATCAACACGG
CGATAAACGATCTCAAGGAGCTGAGATACACCACCGCCAAAGACAGATTGCATGTTCCGA
ACCTGCACGGCATGGGAGCCAACAGGAACGTGGGCAAGCAGGCCTTTATGGACAACCGGG
ACAGCATCATGGGAGAGATCGAGAAGAGAGGCGATTTTGATATAGCCTTCGTCCTCACCT
CTACCTCTGGTGGAACGGGCTCCTCATTCTCGCCGCTCCTTATAAATGAGCTGAAGAGGC
AGTACCCGAACATCACCGTGGTCACTGTGGCTATTCTTCCCTTCCGGGAGGAGGGCTCGA
TCTACCTCCAGAATGCTGCTTTCAGCATGAGGGAGCTGATGGAGCTGGACGCTGATGGCA
TCATCCTGGCAGACAATCAGTATATGAAAAGGTTTAGCGGCGACATTGCCAGCGCCTATG
ACAAGATCAACAGCACCATCGCCAAAAGATTGCTCTTCCTGATCGAATCTCTGGACAGTG
AGATGCTCTCCGTTACCGATCTGGGTGACTTCAAGACGGTCATGAACGGCGGCCTGCGCA
TAGGCACCATGGGATACTATCAGGCAGATGGGAAGAACAACTCGGTCAAGGACGCCATCG
AGAACAGTCTAAAGCCTAACAACCTCCTCTATCCGGCGAACGTGGCGGATGACGCCGCCA
GGGCAATGGTCATAATCCAGGGCTCCAGGGAACATCTGGACGTGGATCAGATCACCAAAG
AGGTGGAGAAGATCACCGCCAGCGCGGGGCATGTATTCAAGGGAATTGTGGTCAAGAAGG
GCCATCCAAGAGTGCTCTCTGTATTCACATTGGCTGCTGCACCGGAGCTTGAATCCATCT
ATGCTCAGGCGGCAAGAGGGATGCAGGACGAGAAGGAGAAGAGGTCAAGGGCAAGAAAGC
AGCTAGACGACGCATTCGCCCATATAGAGGATCTGGAAGAGATCTACTGAAGGCCGAACC
GACTGTACATCAGGGCCTGCATTGGGCTCAGCTCCAGGGCCCTGGCTACCACGGTCCTCT
CGGAAGGGCTCAGTGGATGCCTCTTTGCTGGTGGCAGGGGCAGAGCCTGCCGGGCATAGA
CCACTCCACCCTTCATCCGGGCACAGGTGAAGCTGCCGGCATCTCCTTCTATGAAGACCT
CGCCCCCTCTCATCTCTGCACCTGTGAAGTCCTTCGTACTGCCTCTAACCAAGATCCTTC
CTCCTCGCAATAGAACTGCTGTGTTCTCCTGAGCGCATCCTTCGACGATGATCTGGCCGG
AGCGCATGAGTATGCCCGTGCTCATGCCTGCGTCTCCCTCCAGTTTGATGGTCTTGTCGG
CGGGATTTCTTGCCCCCAGGGTATCCCTGAAAATCCCGTCCTCGATGAACAGACCCTGCT
GGTCCAGATGATTCGGCTCCATCACATCCCACCCCTTTTCCAGAGCCTCGGTGATGGAGA
CGAACATTCGATATCCAGTCAGATCGCTATCAACCTCGATTACATTCCCCATGGGCTCAC
TGACCCTGCCGGAGACATAGATCGCGCCTCTGAGCATGCTTATCCCCATGCGCCGGCCCA
CGTCTCCCTCCACCACTATGCTGCCCGTCCCCTCTATCGGCCCGCCCTTTCCCCCAGCCG
GATGAGATCGACGCCCAGGCTGGAGCCCAGGCGGCTGCCAACATCCCCGGAGATATTCAC
CCTCTCCCCTTCACGGAGCGATTGCACGATCTGCCTGAGGCTAGCCTCCCCTATCTTCTG
ATCCATATCCAGCCTTGAGCCTTGATGCTGCCAATAAAAGTCAAATGTGAAGTCGCCAAG
GCACTTCTCCCCTGAAGCCAGGATCTGGAGCATTGAAATATCACTTCGATGGAAGGAAGG
CACTATCGGTCGCAATGCGTTTGGATACATTGATCCCGATAACGGTAATTAGAATAGCCC
CAATAGCTGAGATGGCCAGCTTCTGTACCGATTCTACCATGCCAATGCCAAACTCCAGAT
CGGCATTGCTGGCCAGGATAAAGCTGCTGGTCGACCAGATGACCAGGCCGGTAGCCAGGA
TGAAGAAGAGGTAAGATATGGTGCGAGCGTCTCTTATACCCTCCATATACATATCCATGA
CCTTGCCCAGATTCACGCATAAGGCAGCAGCCATGTACCACCAGATGCTCTCGTAGAGAT
AGATCATGATCAAGGTGAAGTATCCAGGAAAGGTGGGCTCATGGAAGTACTGCCAGAAGT
ATGCCACTCCATTTACGGTGGCTATGACCACCAGCATTGCCGCCAGGATATAGGTTATAA
AGGCTATCTTCCGGGCATAAAGGGATTTCTTGAGCGTCTGCTTTGCCTCCTCCATGGAGT
CGTCCAGGCCCAGCCCCCGGAATAAGAGATACAGACCCACCGAGCCTGTGATGGCCACTA
TCGCCCAGCTGGGGTAGCCGATCAGGCTGAAGAATGCAAACATGAGCAGAGCCAATGCAG
GAGGAATGAATAACGTATGGCTGAGCTTGGGGTCGGTGAAGAGCTGCTTTAAAAGGTAGT
AGGTGCTCTCCAGGTTGGGGCTCTGCTTGACCAAAACCCGACGCACTCCTTCTACCTTGA
TCCGGGAGGTGATGATGGGCAAGATGGCCTCGTCCTCCGCCCCGTCAGAGACCACAACCA
CCCCTTGAGGATGCAAGCGCGCCAACAGATCCTCCAGCTGAGAGGCAATTTTGCTGTCTG
AGATCAGGCCGACCTTCAGGTCTCCTGCAATAGAGGCGATCTCCACATTCCTGCCTGATG
CAGCAATCTCATCAAAGGTTTTGATGCCACCGAATATGGTGTTGACGTCCGAGTCCTCCG
GGTCAGACATGCCCAACTTCAGGGCGGCCTCTATATTGGCCTCTCTGCCCACGACGGGGG
TTATCACCCCGCCCTTGCGGCCCAGGTCATTGTCCCGATCTATGCAGAGCACAAGGACAT
CCATGGTCTACTATTTGAAAAGATTGTACTTAAAGGATTCTGTGATCAAACAGCAAAGAG
AAAAGATCCGGCCATATCCAAAAAATATTTATTTTAATAAAGCCAATGGATGGCTATGAG
AAGACTAATCTTATGCATTGCAATTTCTCTAGTGCTCCTGGTCTCCTTTGCCAGTGCCTT
TACCATTGACATGGCGGAGACGCAAAAGCAAATCGATACGTACAACCGGAATATCGATCG
AGCGCCAGAGGTTCTGAAAACCATTTTGGGCGATGAGAAGATCAACCTGGAAGTACTCCG
AAAAATGCCAGCACCTTCCAGGTAGGCTTGGATGTGAAATCAGCGAGAATAGACAGATTA
ATTGAAGGAGGCTGGGACGATCCATCAATCACCATAACTGCCTCAGAGGAGGCAATAGAC
AATGTCAGACTGTCAAAGGATCCGATCGGAGCCTTTGAAAAAGAGAGGGATGCTGGCAGT
ATCACCTTCGAGGCAAATAATCTGATCTCCAGGGCCAAATTGAAGGCCGCTTTCTCCAGC
ACCTCTGTCCTGCAGTTCGGTTACGACACATTCTTCGGCTAGCGGGCAAGGTCAATATTC
TCTTTTATTATTTTTAAGGCACAGAAATCCCCGCACATGGTACAGACCTCTGCATCCGAG
GGGGTTCTATCAGCCCGGACCAGCTTTGCAGTCTCAGGATCTATGGCCAGTTGGAACTGC
TTCTCCCAGAGCATATCCCTCCGCGCCCTTCCCATATCCAGATCCTTCTGGCGATCGTTG
TTCTTGATCATATCGCCTATATGGGCTGCTATCCTGGCAGTGATCGTGCCCATCCTCACA
TCCTCCACATCAGGAAGAGCCAGATGCTCAGCCGGGGTGACATAGCAGATGAAGTCCGCT
CCGTAGGCACTAGAGAGGCTGGCACCGATTGCCGCCACGATATGGTCGTATCCGGGAGCT
ATATCTGTGACCAGGGGGCCAAGCATATAGAAGGGCTTCTCATCAGTCATCCTCTTCATA
ACCAGGACGTTTGCTTCAATCTCATCGATGGGGATGTGGCCCGGCCCCTCCACTATGGTC
TGAACCCCTGCCGCATGGGCTCTGTCCGCCAGCTCGGAGTTGATTATCAGTTCCTGGATC
TGACCCCGATCGGTGGAGTCGTGCACCGCTCCCGCTCGAAGGCCATTGCCCAGGCTTAGG
GTGACCTCATGCTCTTTAAGGATCTCCAAGAGATAATCGAACTCCCGGTAGAGGGGATTC
TCCTTCTGATTATGCAGCATCCAGCCGATCATGAAGGCCCCTCCCCGGCTGCATACGCCA
CCAAATCGACCGCCTTGGCGGCGGAGCCGCTCTATGCAGATGCTATTGATGCCGGTGTGG
ATGGCCATGAAGTTGGTTCCCAGCTTCGCCTGCTCCTCCGTCGCCCTGAAGAGGTCGTCC
TCGGGCATGTCCACACCTGCTCCATACTTTCTTATGGCCTCGATGAATGCCTGGTAGAGG
GGAACGCTCCCCACGCTCAATGTTGTGGCCTCAATCACCCGTCTTCTGATCTCCAGGAAG
TCCCCACCTGTCGAGAGCTCCATCAGAGTGTCTGCACCGTTCGCTTCAGCGGTGCGCGCT
TTTGCCACCTCCATCTCCACATCAACGATATCGCTGCTGGTGCCGATGGAGGCGTTCACC
TTGGTGCGGAGCCCCTTGCCAATGCCCACCGATCTAGTGTATCTGTAAGGGCTGCGAGGG
ATGACTATCCTGCCGCTGGCTATACCTCGAAGTATGAAGTCAGGGGTCTTTCCCTCTGCC
TCGGCCACTATCTTCATCTCTTCTGTCAGTCTGCCTGCTCGTGCATCATCTATCAGTCCC
ATCTCTTCACCAGCATCAACTGACAATGTAGGGTTATTTAAGGGTGATCAACCACGCTGC
TCTGGCGGGAGATGCTGCAAGCAGAATGATGAAGAAATCGTGAGGCGACACAATGGTGCC
CGCCTCAGGTTCAGTATTATCCTTGACTGTTGGGATATTCTATTTCAGGATCTCTTTTTT
GAAGGTCTCAAAGCCAATCTCTTCTATGAAATCGCCCAGGCGCTGCTTCTTGGCGTGATC
CCGGTAAAAGTTGACGATCTTATCTATGCAAGAGAATACCTCATCGTCGGATAGGTTCTC
TGCCAGCAACGTGCCCAGCCTTGGCTTTACCCCGCTGCTTCCGCCTACCAGAAGCCTCCA
TCCCTTGGCGGTGCCGATCAGGCCGATGTCCTTTACCGCGGGCTCAGCACAGGAGTTGGC
GCATCCTGATACCCCCATCTTGAACTTCCAGGGAAGCTGCATTCCGTGATACTTCTCGTC
CAGCTTCAGGCCCACGCCCACAGCATCCTGCTGGCCGCGCTTGCAGAACGTAGTTCCCGG
ACAGATTTTGATGCTGCGAACGCATAGACCTATGGCAGCCCCGGTCTTCATCCCCAGGTC
CGCCCAGGCATTATCGATATCCTCAGGATCGATTCCTACTATGGCGATCCTCTGGGCAGA
TGTTATCTTCAAGGCCTTGGCATGATACTTCTCCGCCACATCGGCGATCCTTCGAAGGCC
GGCTGGATCGATTATGCCGCCTGCTATATGCGGTGCTATGGCAAAGGTCTCTTTGTCCCT
TTGAATAATGGCACCCTTTTCCAGAATATCTTTGGACATGCTAAACAACTCCTTGATCTG
AAATATTCGCTAAGAAGAGATTGGGGTTTTTAGGGCAAAAAGCTTTCCTATTGAATATGA
CCCATGAAATGGCTGAAGAGGAGCTCGATTGACCAAATCAGTCTCAGTTCCTCTATCAGC
ATCTCTCTTTTGATATCATGCATGTGCCTTTGCCTGCAATGAGGTCCCGCTGGACCTGCT
CTTGCGATGGCGCGAGCGTCTTCCTGCGTACCCATCGCTTTTAACCCACTCACCGGTCTC
GTCGTCCTTCTCATACTGTTCTTTTACGGCCGACCAGGCTGATTCGTGAGATGCCTTCTC
GCGGGCTGTCTCATCTTCTATCTCCAGATCCTCCCAGCAGCTATTGAAGGCTTTCATGTA
TATGGTTTTAGCCCGGCTGGGCAGATTTCGGACGCTCTTGGGCAGCTCGCTTATATTTGC
ATATGGCATCTAATACACCTCCTGTATGTGTTTAGCTCATGATGGCTCTATATTTCTAAT
AGCCTGGTTAAAAGGTTTTGGGCGGATCTGCTTTCCAGGCGGATTTAGACTAAAAGAATA
TTTATTGTTAATAAAAAAGGTTTGAGCCGAATATGGTTGCGGCCTGCATGGTGCAACGGA
CCGCAGCAATTCAGCCCGATCGGGTGCAAAACACGATTCCTTATGAACCCGTCTTTTGCC
GCCCTGAAATCCGTCCCTACTTTCTCATGGCCGCTTTGGCCTCTTCCAGCCTTGCCAAGG
CTGCGGCCCTATCCGCCTCTGCCTTTTCTTGGCGAGATTGAGATTGATTTAGACCTGATG
CGGTCTGTGTCACAGCTGCGGTCGCCCCGGTGCTTGCAGAACCATCCACGGCGTCGGCTT
CATCCATTGAGGCTTCAGCGGAGGCTGTGGCACCAGTGGTGGTCGCTGCTCCATCGGCAA
TCGCTGTGGTGTCCGTGCAGAAGCCGGGGGGATGGGGGTTAAGCTCTCGTCGACGGTTAT
GTTCATATAACTCAGAAAATTGAATAATGTATACTCATCCAGGTTGATGTCCATCACTAT
CAGTGCCGCCGTCTGGTTGGTGGGCTGGTAGGCAGCTAATAATTTCGGCCCCAGTGCTCC
CCAAATGGCAGGCTTGTCAGCGATAAAAAGCTCGTTTTCGCTATAGTTCACCAGTGTTAT
GCTCTCATCAGCAGTGGCGAGCAGGGATTTCAATCCCTCTGCATCGAGAAGTACCTCCGG
AGGCTGGCAGGGATATAATAGAAAGATATCGACTGCACTTCCATTCAGGAGAAAGGATGT
CTTAATGTCCTTTCCGCCAGGATAATTCAATGTCTCCTGCTCGACTGGCTTTGCTTCTGC
TGCCGAGGGAACGAGAGTGACAAACTCTGCATAGTTATTCACTTCGTCGCCAATGGGCAT
TCTCAAGGGGGCTAAACTCTCCTCTATATCATCCTGGGCAGCAGCAGGATTAGCTGCCAG
AAGGCCAAGCACTATACATAGGGAGATCACAAATCCTATATCTGCTGGCCTGCATGGTAT
CGCAATCTTCATTCACTCCACCTCATTGCTATTTCCATTATCTTCCTTTCGATTACTGTG
GGTTTATATGCGCCAGTTTATAACTCTCTAACTATATAGCATTTTCCCGATTTATAGCGA
ATTTTTCCCATGAATATATCGATAATGCCGTGACTGCGATACGATAATATACTGAAACCT
ATCCCTGACAATATCGAAATCGTTCGTGGCATCTTCGCAAAGGGAAAGTACAGGAAATCT
CCCTTGCGATCATTAGTCGAAAAAAGAGCATGGAGGAGATAAGAGTTGAAATCAATCTTG
AAGGCAACCTGTCTAGCCGCTGCATTGATGATCCTCGCCTGCAGCGCGATGGCATCGGTG
GTCGTAAATGAGATAGAGCTGAACCCTCCGGAGGGGGAGCGGAATGGATCGAGCTTTTTA
ACTCCGGAAACGAGAGCGTCGACATAAGCAGCTGGACGGCCATCATCACCGATGGCAGCT
GGAAGGGAGAATTCTCCCCTGTACCCCTGGGTACGATTCTTCCCGCAGGAGGATTCTATG
TCCTGGATGGCCAGGAATCCTGGAACCATACTGACGGAGGATACTGCACCCTCTATAGTG
CATCTGGTGAGGAGGTAGACAGGACCGCCCTTCGCCTGGATAGCTTGGGAAACGACTTTA
CCTATGGCAGGAATCCGGACGGATACGATACGAACACCGATGGCGACTGGGGTCTGGCTT
CTGCCACCCGTGGTGCGACCAATGTGCGCTGAGCGGTCATATGCTGCAGTTTTGGGATTG
AGGGATCTTGGAATCTAAGGATAAATCAAAATGGAGGATGACGACACGTCCGGCATCAAG
AGGCGGCATCAGAGCGTCTCTGGCCTTTTTATGCCTGCTGGCATTCTCAGCCTCTGGAAT
CTGCGACGTGGTCATAAACGAGATTGAACTGAGCGCGCCCCATAACGAAACTGTGTGGGT
GGAGCTCTACAATGCGGGTGATGACCCTGTGGACCTTACCGGCTGGACGGTGCAGATCGA
AGACGGGGCCTGGAAGGGTATCATTCCTCTGCAGGGAATCATAGATCCCCTGGGATTCAA
GGTGGCGAAGGGCAAGGACGCCTGGGCGACAACTGGCAACGGTACAGTCTATCTGTATGA
TGCCCTTGGAGAGAATATGGATCGAGTATATCCCCAGAGCGACCAGAGCCACTCTCACTT
CGCTTATGGCCGGATCCCGGACGGCAGGAGGAGGGGCACCAGTGCAGACTTCGCCTTCCT
GAGGGCAAGCATCGGCATGTCCAATGGCAGAGAGGTGCAAAAATAAATATAATCGAGATC
AGGGCGGGAGACGAAAATAGCAGGGGATTTGAGAAAGGAGGGGCCTCGCTGTTTCATATG
GGTGAGATGGAAATCTGAAGCCTAATCCAAGTAATCGCCAAAATGCCGAGATATCGCCAT
TTATGAATAATCTCAATACCAATCTTCCATCAGGTCGGAATTCCAAGGGGAGTCATACCC
GGAGAATGAAAATCGCTATCCTGAGGTTACCCATATGAAACAGCGAAGAGCTAAAAAAGA
GATGATAGGGCCAGGATCCAATCTCGATTCGGCCACATTCTCAGGGATGGTTCACGCTGA
TGGGCTTGAGGAAGATGTTGTTTGCCTCATCGCTTTCCGCCACAACTCCGCCGGAATCGA
CCAAAACCTTGGTATTGATGTTAGCATACCAGCTGGGGTAGCCGTCATAGGTGCAAGTCA
ATATCTTTCCGCCTCGTGCCACCAATCCATCCACTTCCCAGCTGCATCCCAGATTCCGGT
AGTTCTCCCCGGGCCACCACTGGACACTGAACGGACCGGATGAGCCGGTGCCCTGGTTGT
AAACTCCAAGCCTCACAGTTACCGGCGATCCCTGAACTGGCGTTTCGGGATTCAGTGAGA
ACTCGCTGACAAATAGGTCAGGAGATCCCGACGCCGACCCAGGTCCAACCGGTCCCGGCG
ATCCTGCGCCAGGCTTGCTCACGCTGATGGGCTTGAGGAAGATGTTGTTTGCCTCATCGC
TTTCCGCCACAACTCCGCCGGAGTCGACCAAAACCTTGGTATTGATGTTAGCATACCAGC
TGGGGTAGCCGTCATAGGTGCAAGTCAATATCTTTCCGCCTCGTGCCACCAATCCATCCA
CTTCCCAGCTGCATCCCAGATTCCGGTAGTTCTCCCCGGGCCACCACTGGACACTGAACG
GACCGGATGAGCCGGTGCCCTGGTTGTAAACTCCAAGCCTCACAGTTACCGGAGATCCCT
GAACTGGCGTTTCGGGATTCAGTGAGAACTCGCTGACAAATAGGTCAGGAGAGCCAGACG
CCGACCCAGGTCCAACCGGTCCCGGCGATCCTGCGCCAGGCTTGCTCACGCTGATGGGCT
TGAGGAAGATGTTGTTTGCCTCATCGCTTTCCGCCACAACTCCGCCGGAGTCGACCAAAA
CCTTGGTATTGATGTTAGCATACCAGCTGGGGTAGCCGTCGTAGGTGCAAGTCAATATCT
TTCCGCCTCGTGCCACCAATCCATCCACTTCCCAGCTGCATCCCAGATTCCGGTAGTTTT
CACCAGGCCACCACTGGACACTGAACGGACCGGATGAGCCGGTGCCCTGGTTGTAAACTC
CAAGCCTCACAGTTACCGGAGATCCCTGAACTGGCGTTTCGGGATTCAGTGAGAACTCGC
TGACAAATAGGTCAGGAGAGCCAGACGCCGACCCAGGTCCAACCGGTCCCGGCGATCCTG
CGCCAGGCTTGCTCACGCTGATGGGCTTGAGGAAGATGTTGTTTGCCTCATCGCTTTCCG
CCACAACTCCGCCGGAGTCGACCAAAACCTTGGTATTGATGTTAGCATACCAGCTGGGGT
AGCCGTCGTAGGTGCAAGTCAATATCTTTCCGCCTCGTGCCACCAATCCATCCACTTCCC
AGCTGCATCCCAGATTCCGGTAGTTTTCACCAGGCCACCACTGGACACTGAACGGACCGG
ATGAGCCGGTGCCCTGGTTGTAAACTCCAAGCCTCACAGTTACCGGAGATCCCTGAACTG
GCGTTTCGGGATTCAGTGAGAACTCGCTGACAAATAGGTCAGGAGCTGCCTCGGCCATAA
ACATTGAGAGCCAAGCCACCAGGCCTATAACCAGAAAATATCTATTTAGTCCTTTCATAT
TTATCACCAAAGATTGCTCAGTCGAATGTCCATGTCATGCTGTTCGCTTATCTTAATCTG
ACAACATCGCTCCGACCACGACGACATACTAACAGGTTCCTGATCGAGAGATGATTGAAG
TGCGGCTTCAGTTTCAGTTAGATTATTGCTCTGAATTGCCCAGGAGCATTCCTTAAAATG
TTATCTTGATGATCATTTATTAATGTTTTGCACTGAAGCGCCGGAGCCTTCGGAGAAGGC
TCAATTTCTGGTTCCTCACTGTTTTGTATGGATGAGATGGAAATCTGAAGCCTAATCCAA
TCAAGAATGAAAATCGTTATCCTGAGGTTACCCATATGAAACAGCGAAGAGCCAGCACGA
TGGTTTTACGGTTTCGGCTCTCATTCTATCAACAGGGTATAGGCCATATCCCTCTTGAAT
CTCTTTGTATGTTCGCTCTTGTTGATTATATTTCCCTGGACATCCCTTTGGGAGATGCTG
ATGGTGTGCGTCTTGTCTGCACTTAGAGTGAAGCTGGCAACGCCATCAATAGACCCATCT
CCCACATCGCTGCTGTAGAAGGCCCCGTCCAGATAGACGTCATATCCTTTTATCCTCTCG
CTCTTTATCGTCACCATTGCCCTTCCAGTGGAAATGGTCCCTACATCCAATGGCGAGACT
GAAGCGTTATCGGACTTTGCGACCAGGTCCAAGATCAGGGCATTACCAGGCTCGCTCTTC
CGAGCTGCTATCATGAAGTATCGCCCCTCTTCCTCTGCCCTCAGCCTGAGGAGATGATAT
CCTTCAAGGAGATTGAAGCTCCAGCGATCTCGTGTGCCGCTGGCATAAGAGATCAAATAG
ACGTCCACTTCGCCATACTCGGGCATATAAATGATTATATCCACATCCTCTCCCTGGATG
GCTTTGAGGTAGTGGCTCCACTGCAAGTCATTTCGAATCCAGAGCTGGCATGAGAATGGC
AGGGATGCGAGCTCCGAGAAGTTCAGAAGATGCGATCCGATATTAAGCGAAGGAGTCTCG
GCATCGCCCGGATTGAAGGCCAGAGGAGCAGATAGCTTTGTGGCCATTTTCTCATCCGCC
CCTGTCTCATCGCTGACCCAAGGGGCTTCTGTCCAGCTATAATTGGACTTGGGCAAGGCT
TGAGCCGATGCAGCCAGGAGCAGGAGCAGGATCACAATCATCAGACCGATCAATTCTCGA
AGGGGGATGGAGATTGGATGCAGGCGCAAGCGTCCCATGGCTTACATCGTCTCCAGGGCG
GATATGCCCAGGGTCTCCAGGGTGGTTCGCAGGGCGTTTCTGGCCGCTTTAGCCAGAGCC
AGCCTGGCATCCCGAAGCTCAAAAGATGCATCCAGCACTGGGCTGTAGCGGTAGAAGAGG
TTGAAGCTCTCCGCCAGCTCGCGGGCATATGTGGCCAGATGATGGGGCTTTAGCTCGCAT
GCTGCCCTGTCGATGACCAGATCGAACTGGGCGATCTTCTTGATCAGGGCGACCTCATAA
TCGCTTACCAGCAGATCAGCCTGGAACTTTTCACTCTGTTCGCCTTTGCGAAGGATGCTG
CAGGCCCGGGCATGGGAGTACTGGATGAAGGGGCTGACAGCTTCTCGAAGTCTAAGGCCT
GCTTCCAGTCGAAGGTGGTGGCCTTGTCCGCGGATACCTTTACCACATCGTAGCGCACTG
CACCGCTGGCTACCTGGCGGGCCACCTCCTTTAAAAACTCCGGGCTCTCATCAGGCCGGC
GGGCCCTAACCTCTTCCATAGCCTGTTTTTCCACCTCATCCAATAGCTCGTCCGCGGAGA
TGAACTTGCCCTTGCGGGTGCTCATGGAGCCTGTAGGCAGAGAGACGAACTCGAATATCA
CCACCTCCGGCTCGCGGACGCCTAAAAGGCCCAAAGCCACTCGCAGCTGTCCGGAGACCA
ATTTATGGTCCGCTCCAAGGATATCCACAGAGCGATCGGAGTTGGCCGACTTCCAGCGGT
GGTAGGCCAGGTCGCGAGTGATGTATAGCGATGTCCCATTGGCTCTTTTCAGGACCATCT
TCTTCTCAAAGCCATAATCATTCAGGTCCAGCTGAAGAGATCCCTCATCCCAGGCGACAA
GGCCGGTCTTCTCCAGGCTTTCTACGATCTCGGCCACGCTGCCATCCCGCACGAACTCCG
ACTCCCAGTGGTAGCTGTCGTGGCAGATGTTCATCCTCTGCAAGGTCTGTTCTATTCCGC
CGATAGCATAACGAACGGCAGACTGGACCTTGGCGGTGACCTCCGGATCGCCTGCCTCAT
AGAGCTGGATCACCCGGTCTGCCTCCTCCCGGATGGCGGGATTGCTCTCCATCTCCTTGT
TTGCGGCAATGTAGACCCGAGCGATGGCATGGTCCGGCTTGCTGCCGTCCAGCTGGAAGT
GATCCAATCCCACCACCACCATCGCCTCCTGGCGGCCCATGTCGTTGACGTAGTACTGGG
CGTCCACAGTGCAGCCCGCCCGGCGCAGTATTCTGACCAGGGTATCGCCGATCACTGAGT
TTCTGATATGGCCCACATGGAGCGGCCCGTCCGGATTGGCGGAGGTGTGCTCCACTATGA
CCTTCTCGTTCATCCTCCCAGTCCAGGCATTGTCTGCCAGGGCCTGGTTCAAGACAGCAT
TCAGGAACGCTCGGTTCATGAAGAAGTTGAGGTAGGGGCCGGCAAGCTCCACCTTTTCTA
CATAGCGGAATTCATGGGGGATCGCCTGGTGGATCTCTCCAGCTATGGCGGCCGGGCTCT
TCTTGAGGACCGGTGCCAGGCGGAAGGCCACTGAAGAGGCCAGATCGGCATGGGGGGTAA
GCTCAAGCCCCAGGCTGTTTATACCCTCCTCTGGCGCGAAGCCACAGCGATCGAGGGCGC
TTTTCAGCAGGCCCTCGACCTCGCTCATAAAATCAAGAAACATGGAAACACCATAATTAG
ATCTGAGTCCTCTGAAAGGATGAATCGATATAAGGATTACGTTGCGATTTCTTTTGTCTC
AAATTCAGGAAAGGGCACTATCTAGAAATCAAGTGAAATTTGGTTTTTTGTCAGCGAGAA
ATTATCCTATCCCCGATATTATTGCTAATGTGGTCGCATAAATCGTTATAATTTGATTCG
ATCAAAATAGATTTATCAAAATAGATTATAAATTAATATCTATATTTTAAAAAATTTCGT
TGGCTATAACTATGGCGTTAGATGCGGTTAGCGGTGCTGAATCTTTTAACCCGTATCTAG
AAAAGGAATGAACATAAAGAATGCATCGAGTAGCGTCTTTTGAGGTCTTCCAAAGACTCC
GGCTTTCTTCAGCGCAGAGAGCTTTATCTGCTCTTTGATTCCAAGTTCCTCTAACTGCTT
TTTTCTATGAGTCTTGAGGCTTGCTGAATAGAAATTTTCTATAGGATTGTTTGTAGCTGG
AGCATTATCGACAAAGTAAAACGCTGTAAGATTTGGCCAAAGCTCTTCGATTTTCGCCAG
TCTTTTTCTTACAGATATCATGAACGAGTCAGATTGCATCTTTAAAATTTTAAAATTATT
TAAAGCTTCATAATAATCTCTTTGTTTAAGGTTTTTGTTTTCCCTTCTGCGTTTCAACTC
CAAATCTCGGACGAATTTATGAAATGCGTTCTTTGCCTCCTTAATCCAGGACTTATATTC
CTTGTCGCTTCTCTGTTTCATGGTTTTCTCTTCTTCGATCAAGCAGGAAAGAAACTCTAT
CTCAGGCTCACGATCATAAAATATATTAAGCAATCTGTATTTAATTAATTCCTGTTCAAT
GCTCGTTTTTCGAGGAAAATCATTGACTATGAGCTTATTCAAATGGAGCAAACAGAATTG
ATGGATGACCTTATTACCGAAAACTCTTTTAAAAATATCACTGTATCCTCGGTAGAGATC
TGTGACAATAAATATCTGCTTTTGGGTATCAAGATTTCTTCGAAGGAAACTTTCGATAGT
ATCGGCGTCTTTTGAATCATAAAGTTCATCCGCGATTACTTGCCTTGTTACCGAATCAAG
GAGTGTCAAGCGATACTTTTGGTTTCGACCTGCCTTGGGATGTTGCTCATCATAATGCAC
AAACTGGATATTTTTGACCGGAGGGATATCCATCTCATCAATCGCGCACTGGACCATGTT
CCGGATAGTATCTTTATCCCGAGGATATAGATAGCCCATTATCGATTCTATCACTTCATA
AGATACGTGGTTAAGCCTCAGACGAGTGCAGATTTCCGTGATAATCCCTAAGAAGTCTGC
CTTTAGATTGACCCAGAAGTCTCGATTTTCTTCAGTTGACTTTCCGCAAGCGCCACATAA
ATATTTCCCGACGTTTGCCCCTCCGAGATGTCTCTTCTGGCAGGTGTTAAAACCATTATG
GCTCATTGGATGGCCACATTCGGGACATAATGGCGGCACTATTTTCCGAAAAATACCGCT
CGCAGTAAATTCAAAGTCGTTTGAGTAATCCTGGAAGATATTTGAAAGCATTTCACGATA
CGGAAAATTTATCAAGCTTAATTGCATCTCAGTCATTGTAGGGTCACACAGGGTACATGA
TTATCATAATATTAATAATTTGTGATAGAATGTGCCCTGCCTACATCACTTATTTAGGAG
CTTGTGCCCAGGAAAGTATAATATCTCGGACTGTTTACTCTAAAATGGGATTTGTAATGA
AATTCTTCGCAGTTTTTCTGATGATGCTGTTGTGCGCCCCAGCCCTTGCCTCGACGGAAT
CGAGCGGGGTTGAGGCCACCACAGCCGTGACTTTGCCTGTCGACTCTGTCACCGTTTATC
CGGACGGCCTGATGGCAGTGAAGCGCATGGGAACCCTGGATACAACTGTCGGCGAGCATA
AGTTCGTAATCAACATTCCTGATGCAGCCGACAAGAGACTCCATCCTCTTGAGCGTGAGC
AATGCCAGCGTACAGAGAGTGGTTTATGACTCCAATCCCGTTTACGCTCTGAATATCTCT
TCCTCGGGACCGCAGGACTTTGCGCTCAGCTATCTGATGCACAGTGCAGGCTTCTGGGAG
CCCAGATACGATCTGCATCTCGCCAATGATTCCGTTCTTCTGAATGCAAACGCCGTCGTC
CGCAATCGTGGCGGAGAGGACCTGAAGAACGTGCGACTCAAGCTGGTGGCCGGACTGCCT
CTTGCCGTCGAGCCGATATACAGGTCCGCACAAATCCAGCAGGCATATGCGGCCGAAGCA
GCGTTAAACGAGGCTTTTGATCTGGCAGCTGCCCCAGAGGGCTCATCCTCAGGCGAACTG
GAGACGCTCTACATCTTCGAGCTGGAGGGCAGAAAGGATCTGGCCATGGACAAGGAGATC
GGATTCCCGCTCTTCCAAGAGAACGTACCTCTGGTCAGGGTCTACACCTGGAATGCCTAC
CTTCAGGAGGAGGGGCCTGCAGTGGAGGAGATCCGGGCCAATAACACCATGAAGAACCCC
TGGCCTTCCGGGACGGCGCTGCTCTACAGAAATGACGACTATGTCTCCACCATAGACATG
CCCTACACTGCATCCGGGACCAATGCCACCCTTGTCATCGGCCCGTCTGCGGATCTCAAG
GTTACGAGAAAGCTGAAGGACTACAACGTCACGGAGAAGATCCGGGCCATCACGTCCAAC
GGACGGAATCATACCGTAAAAGAGACCACTGAGACCTGGACCTATCACCTCAAAGTCGAG
AGCAATCTGGACCGTGCGGCCACTTTAGAGGCCACAGACAACCTGCCCCAGGAGGCGGAG
ATGATCGACGTCACCCCCAAACCCGCCGAGACCACGGCCACCAGCCTGAAATGGCGGCTA
CAGCTATTGGCGCGGCAGAAGACGGCCATCGACTACAGCTATCGAGTGGTAACGACGGAG
AGCCTGGATGGTTCGTCCTAGGAATTTGGTGTAAACAATAGCTAACGGCGATTCAACCAT
AAAATAATCAAGAGACCATGGGATTCAAATCTCATCCACGATGAGCTCATCCCCTGTCTT
GAGCCCATGGTCTTTAAATCAGTCACAGGCTCCAGTGGCCGAACCAGGATCATCTCCTGG
GAAGTGATAAGCTCGGGCGGGATGTCCTTTCAAGGATTATCTTTGGGTGCCCGGCTCTCT
CTGCTCATGCCCGCCATAATCGTAGTCATATCTCTCTTTATCAGAACCACTGTGAGCCTG
CTGTCCGGATTCAAAGGCGGACTGGTGGATAGCCTGCTCATGAGGCTGGCGGACATGAAA
AGCTCTTTCCCCGGACTCCTGCTCACCCAGGCATAATAGGCATGCTGGGGCCTAGGCTTT
TTTACGCAGTGATCGCCATGAGCATATCCGGCTGGACAGGATACGACCGGATTATCCGGC
GGATGACCCCATCCTTCCAGGAGACGGAGGCCCACAATATGAGATGCAGCGAAGGCCAGG
CAGTCCTGGCCTTTAATGATGGCGATGAGGTGGCGATTAAAGCCTTCTGCGCTCAGGTTG
AAACTGAGCATCCCACCTGTGCGAAAGAGCACCCGCATGATACCTCAAATAAAGGCAATC
ACTGGCGCTATATCTAATGTCTTGGGAAAGATCAAGGGCTTGAGGGATGATATCCAGCCC
GGATATGCTGACAATCTCAGGCAGGTACAGGCCGATGTCCGAGCAATTAAGGAACGCTTG
GGTATACGGTGAAAAGCAGCAACATCACGCCCTGCGGCAGAGCTGGCTTGACAGGATCGG
GCAGGACGGGTGGGCCGGGCGAGCGCTCGTGATGCGCAGCTGCGCGGAGGCAACGGGCTG
GATATTTTATCCAAAGCAAATCGAATATAATAAATAAGGGGAACGCAGTAAACTACTTGC
TGCATCTAAATGATAACAATCAGTTGTGATGGGTGGTTTCAATGAGCGAAGTAATGGCAA
AGCCCGGCTTTCAGGAGCTTATCGAGACTTTAGAGGCTCTGCCCATCGAAGATCGGGAAA
TGCTTGTGGAGATTATCAATAAACGCATCATTGAGCAGCGTCGAGAACGCCTGGTTGCAG
ATATGAAAGAATCTTTGGAAGCCTGCGGGCGAGGCGAGGTTCATACGGGTACTGTGGATG
ACCTCCTGAAGGATCTCGAAGAGGATTTGAGAGAGTGAGGCGGCTCATCTGGGCCAAAGC
CTTCCGCCGAGCCCTCAAAAGAATTGTCAAACAGAGGCCGGATATTTTGCCGAAGGTTGA
GAAGGCATTGCGCCTCCTGGCTGAGGACCCTTTTCATCCTGAGCTGCATTCTCATAAATT
GAAAGGGCAATTGGAGAGGATGTGGGCCTGCAGTATAGATTACGATAATCGTATTCTCTT
CATGTTCTTGAAGAATCCTGATTCAGGGGCGGATGACGTACTTCTTGTCTCGATGGGAAC
TCACCAAGAGGTATATTGACCATGTGACTTCGCCTCAGGCTCTGCAGTCGATTTCTTTTT
AGTATCTCTGCCGCAGGATCTGCTCTTTTCTTGGCAGCGTCTCTGGCCAGCCTGGGATTC
ACGGGCCTGGGGCCTAGCCGCCCAGCGCAGAGTGGGGCTTGATGATCAGCGATTCCAGGG
TTGATATTTTCTGCGCCTACCGGAAGATTGGTCTAAGAGATGGAAGTCATTTGAGAAAAA
GCTAATACTCTTTACCACTCATTAAGAATGAGGTGTTCTTATGAAGCCCTATGCAATTAT
TCTAGTGCTGTTGTTATGCGTTCCTGCCTCGGCCTCGCAGGAGGCGAGCGAAGTCGAGGC
CACAACCGCCATTACCCTGCCCGTGGATTCCGTCACCATCTATCCTGACGGCCTGATGGC
AGTTAAAAGGACGGGACTTTTGGATGTGACCGAGGGAGCCCACAAGTTCGTGGTCAATGT
TCCGGATAAGGCCGATTTCGGCTCTGTCCTTCTCTCGGTGAGCAATGCCACCACCGATAG
GGTGGTCTACGAGTCAGATCCCATCTATACCCTGAACATATCGTCCGCTGGATCGCAGAG
ATTCGATCTGAGCTACCTCATGTACAGCTCTGCCACCTGGAAGCCCATATACGACCTGCA
CCTCAGCGAGGATCAGGTGCTGGTGAAGTCCAATGCTGTGGTGAGCAACCGGGGAGGAGA
GGACCTGAAGAACGTGCGCCTCAAGCTGGTGGCCGGTCTCTCTCCAGAGGTGCATGCCTA
TCCTGCTGCACCCAGAAGCGCAGGTGCGGCAGATGCCAAAATGGCGTATGCGATGGAAGA
GGTGGCATATGAAGCCGCCCCGGATCTTCCGGCCACGGGCGAATTGGAGACCCTTTATAT
TTTCGAGCTGGAAGGACGAAAGGACCTGGCAATGGACAAGGAGATCGGATTCCCCCTCTT
TGAGAAGGAGTCACCCCTGGTGAGGATCTATACCTGGGATGCCAGCCGGCAGTCTGAGGG
TCCGGCAGATGAGGAGGTCCGTATCAATAACACCCTGGAAAATCCCTGGCCCGAGGGGAA
GGCCATGCTCTACCGCAATGGCGAATATGTCTCCACCATCCAGATGCCTTATACTCCTGC
CGGCACCAACGCCTCCATTGTGGTGGGCACCTCTGCCGATCTGAAGCTGGAGAAAAAGCT
CTCCGACTATAACAAGACCGAAGAGATCAAAGCGATAAGCACGCCTGAGGGTAACCGCAC
CGTCAAGGAGATCAGACAGGCCTGGACCTATCACCTTTCGATCAAGAGCAACCTGGACCG
GACTGCAGATTTGGAGGTAACGGACACTGTTCCTCAGGAGGCGGTGATGATCTCAGTCTC
CCCGAGCCCGATGAGAGAACTGCCACCACCCTGAAGTGGAAGCTGGAGGTCATGCCCCGC
CAGGAGATGTCAATCAACTACACCTATCAGGTGAAGACGACAGAGAGTCTGGACAGAGAA
TACTAAACCAGACCTCTCTCTTTTTCTGCAAAAAAAAAATTGATCGGCCAGTGGACAGCA
GCGTTAATCCACCTGGACCTTCTGAGCATTTACCACTACCAATTTCGGAAGATGCACCTC
CAGGATGCCGTCCTTGAACATTGCCCGCACCTGCTCTGGCTTGACCTCCGCCGGCAGCTT
GATCTCCCTTTTTAGGCTTATGGAATTGAGCTCCTGGCGCAGATATCGGCCCTCCCTGGG
ACTGGCCTTGGCGTCGACATACAGGCTGTCCTCGGTCACCCTCAGGTCGATCATATCCTT
GCTGGCGCCGGGCAGGGCCACCAGAGCGATCAGCTCTACATCGGCATCTATGAGGTCAAG
AGGTGCCCGGTCAAGGCTCTTCGTCTCAGATATCTCGCCCGTCACATCGCCCAGGATCTT
CTTCGCCGCCTGGCTCGCCTGGCTGGACATTCTCGCCGCCTCGACTGCGGCTTTGCCGAT
CATGCGTTCCAGATCGCTGGTGCCTGAAGAATCGGATCTCATAACTTAAAATAGTGCTCT
GTTCTCATAAAACCTTTTGCATTCACTGCAATTGCGCTCCCTGGAAGCGTCCGTAGCCTG
GTCCGACCGCCAGATCATCATCCCAGACCACACTGCCCCTTATGATCGTCATCCTGGGAA
ATATGGCCTTCATCCCCTCATAGGGGTCCAGTCCGCCCGGCTGTGCAGTCGATCGGCCCT
TATCTCCGCCACCCTCTTGGGGTCGACTATCACCAGATCGGCATCCTTTCCCACTTTAAT
AGCTCCTTTTCCAGCCAGGCCAAAGATCCTCGCCGGCCTGGTGGCCAAGGCATCCACCAA
TCGGTCCAGGCGGAGAAGATTTCTCCTCACAGCGAAAAGCATAAGCGGCAGCATGGTCTC
CACCCCAGGGACCCCTGCTGGTGCCTCCCAGATGTCCTCTCCCTTCTCCTCCGGGAGATG
GGGTGCATGATCCGAGGCTAAAATATCGATGCTGCCAGTCCTCAGCCCCTCCCAGAGCCG
TTCGCTGTCTGCCTTACCCCGCAGGGGTGGATTCATCTTCAGCAATGACCCCTGCTTTTT
ATAGTCCATAACATTGAGAAGGAGATGATGAGGGGTGACCTCGCAGGTCAGTCTCGAGTT
GGCATTATTATGAGCTGCACTTTTTGGCTCGGCTGCAACAGTCTCCTCTCTTGTCCATTC
CTGCCTGGTCCTCTCAATCAGATTCAGTCCCTGGCCGCTGCTTATGTGGCAGATATGCAG
ACGGTCCGACCAGCCTGAGACCTTCTCAATGGCCTGAACCTCCGCCTCCACCGGCCGGGC
GAGGGAGTGAACCTCAGGATCCTGCCGGCTGGATAGGGCCATTGCCATCTCTTTAATAAT
AGAGCCATCCTCAGCATGAATCGTAGCCAGCAACCCCAATCTCCTCGTCTCGGCGAGAAT
CCGAACAATCTCAGGATCGCTGTGCTCATAGCAGAATATCTCCCCGATAGCCTGGGCTCC
TGCCTTCTTCAGCTCCTCGATCTTGCCCGGACCGCCATTGATGCAGTAGTCCACCACGGA
GCTGGCTCGCGCCCGCTCCAGCTTCATCTCGAATGAGATGCGGTCTAGGGTCCTCGGATC
GGTGTTCGGCTGGTCGATGACCGTGCTGATCCCTCCCGCGGCTGAGGCTGTTGATCCGGA
GAGCCAGTCCTCTTTGTAGCTTGGCCCGGGATCACGAAAGTGGACATGAGCATCGATGCA
TCCCGGCAGGACCAGCATTCCCTGAGCATCGATCTTCTCTGCCGCCCGGTGCGGGCCGCC
CAGGGCAGCGATCCTCCCCTCTTTGATCCAGATATCGATGCTTTTCAGCCCGTTATTTGT
ATAGACCAAGCCGTTTGATACCGCCAGATCAAAGTTTATATCCAAACCTCCTGAGCAAGA
GGCGTCTCTCTTCCACCTGTTGGTCGTTCTCAGCGCCCCTGGGCACGAAGCCGTCGATCA
CGCCCATGATCCCTCGTCCGAGATCGGTCTCGGCCACCACCACCTCCAGGGGTTGGCAGT
AGCGCAGAATATGCCGCAGACCTCCTGGATGGATTTGATGGCATTGAGAACGTTTATCGG
AAAAGCCCCATTCATCAGCAGCACGAAGGTATGGCCACAAGCCAAACACAGAGAGTTTTT
CTTTGCCGCCTCGACCAGCTCCAAGTCATTTCCCTCTGAGCGCACCAGGCAGTCGCCGCT
GGCCTCAGAGAATGCTATGCCGAACTTTGCCCCGGGGGCGGTTCCTGCCATAGCCTCGTA
GAGGTCCTCTGCCGTCTTTATGAAATGGCTCTGTCCTAAAACCAGATTCGATCCCTCAGG
GATTTCCATCTTTACGACCTTAAGTTCCATATTCAACCCTTCGAGGATCACTATTGCCGC
TGTCAGGACTTATACTTTGGTCTGAGAAGCCCGCCTATTTTCTCAGGCCCTTCTTAGGCC
CATGAGATTGAACGGCCAGCTTTCTGGTCTTCCTCAGGATGAACCTGGATGTTAGATAGT
ATATAGCCATAAAGAGCACAGCAGAATAGACCGCCATGGCAATGGATTCTGTGAAGCTCA
TTCTCAACAGAAAATAAGAGTATGGAATATAAATCAGCAGCACAAAAGCCGCGGCAATGG
CTGCCTGCTGAATCAGTGCATACTGCCGAAAGCGCAGGATGATCGCCGAATAGCTCAAAC
TGGGAAAATTCACCAAGGATCTTTCACCTCTTCCTCTTTGAGCATACCCTTACGGACCAT
ATAAAGCCTTGTCCACCAGAGATTGGCCAGGGGGCTAAGACGAGCAGACTCACCAGACTG
GTGGCCAATGACAGCAGCTGATATGCCACCTCGTTTCCCGAGGAGATTAAGCTGCCAATC
ATCTGCAAGACCACGGATAGAGCCATCACCACCAGCCACAGAATCAGGACGTCGAACTTG
TTGTAGCGGAAGAAATCTATTCCTGCCCTTATGGCCTGCACCGGCCCTGCGCCCTCCAGC
ACCAGAGCATAAGGTGCAAGGGCTAATATGACTGACAGGATTAGGGCATAGAGGATGAAC
AGCATAAATCCAGCCAGGATCATTCCCAGCCCCTCGAGATTGTCAAGATTTCCGGATAAG
GCTAGAGTAAGCTGCCCCATACCAGGGAGGAGGAAGATGAGCCCGGCCATCGTCGCCAAT
CCCATGATGAGGCTCAAGAGAAACATATTCCAAAAGTGCTTCCTTCCAGCGGACCACATG
GCTGACGTTCTCGATTTGCCCTCCACAAGAGCCTGCCTGGCCATGCCTATAGCTCCGGCA
TTGAAGTACGATCCCACTAATGAGAGGACCACAATCATGCCCAGGAAGAGGATTAATATG
GGGAGAAAATCCTGCCAGTCCATCCCGGCAAATAACCCCTCCATCACCTCAGCATCCTCT
AAATCCTCCAAATGAGTCCAGTCTTCACCCAGAAATGGCATTGCAGCCAGGAACATGGCG
ATAAAAAATGCGGCGACGATCAGGATCGAGGCGAAACCGCTGAATATAAAGGGAACGCAA
AGGTTGAGGTTCTTCTTCCAGATGCCAAAGCCTTTTCCTATCAACTTTCCAATCTCTTCC
ATCTCATTCCTCCTCCTGTCTTCTGTTTCATGTGGCCAAAATGCTGCAATGGCTTTATAG
CTTTTCCCTCCAATTATCTCAGTCCCTGATGCAGAGCGCGGATTTGCCAGAGACGGTTTG
AGTCTCTTTGCCAATGCTGCACAAAGATCATTCGATGGTCCTTTGCGTCTTCATCGTTTA
TCATCCCCTTTCTGACCATATAATGCTTTGTCCATAACTGGTTTATGAGAGGAGACAAGA
CTGGTTGCTGCGCCGGTATCGTTCTCAATCCTCCTCCTATTATTTGCACAACTCCCAGTA
TAAGGCATCAGATATGATCTTGAGGAAGAGAACATCGATTCTATTTTAATAAATTTTCAT
GGTGGGCTTCTTGTCCATCTATCTCCTTAACTAGCTGGGGGAGAAAGATACCAATATCCG
TAACGAGTCCAATTGCCTGGGCAGAACCTCTGTCCATGAGCTTAGTCACCGTGGCAGGGT
TGATATCGATGCATATAGTCTTTACGAAGGATGGTAAAAGATTGCCCACCGCAATGGAGT
GCAGCATTGTCCCAAGCATAATGGTCATTTCCACACCCTGCAGTGCCTTATCCATAGCAT
ACTTGGCCTCCACCGTATTCGTTATAACCTCTGGAAGTGGGCCGTCGTCACGAATGGAGC
CCGCCAGGATGCAAGGAATGCCTTTCTTGATAGCCTCGTAAATTATGCCGCCCTTGAGCT
TGCCCTCGGCTATGGCGTTTTTGATGGATCCGCTGGCCATAATCTCGCTTATGGCATAGA
GGTGATTTCGATGCCCTCCGGAGATGGCATTTCCCTCGCAGTTCATCCCGAGACTGGTGC
CAAATAGCTGCCGCTCGATATCATGGACCGCTACGGCATTTCCAGCCAGAAGAACGTCAA
TGTAGCCCTCTCGAATCAGCCAGGCAAGCGAGGGCGCAGCCCCAGTATGCACTAACGCCG
GACCGCAGACCACGGCGATCTTTCCGCCTGCCTTTTTAGTGCGCACGATCTCTTCAGCCA
GTTGCCGCACCAGCTCGCAGCTGGGCCGCTCTGAACTGACATCATTGGACATGAATTCGA
AGTACGTTTTTTGGCGTGGCCTCTCCGGCGGAACTACCTTGACCCCGGCGGTACCTATGA
CCACCCGATCGCCCTTCTTGATATGGCCGATGGGCGTGCAAATGGCCCTACCATCCTCCA
GCACCACCAGACAGTCCATGTGGTTGTGCTCCACCTCTACCCATGTACCCTGGTAGCGCA
CATAGGTGGGATGATTGGTGGTCGAGTAAAATCCGCGAGGCACAACCATATCCCTTGGCG
CAATCTCGGTCTTGACATCCACCATCTCCACCATCCGGGCTCCCAAGGCATGCAACTCCA
GGAGTATGCGGTCCAGATGATACCCATCCTCGCCGGCGACAGTTATCTGGATATAGCTGG
TGTCATTCTTCTTTAGGCCTATGCGGAAGTTCTTGATTTCGAACTCACCCCCATATCCAT
GATCTTATCCAATACTTTAGCAAGCATTTGCGAATCAATGAGATGGCCATTCATCTCGAT
CTCAGCAAGCTCTCTCATAACCCCACCCACAATAGAATTATCCTGCAATCTCCTCTCCAT
CGAGCGGATAGGCGCCGTCCTCGTCATGGATCTCCCTTCCATTTAGGGGTGGATTAAATA
CGCATGCAAGCTTCATTGTGGTCTTCGCTCTAAGGATGTGGCGGTCGTTTTTATCAAGCA
CATAGATAGTCCCGGGTGCGATTCGATAGATCACGCATGCTTGTTCGACACCCCCCGGCT
CACCAATTCGCACGGCATCTGCCACACCACCGTCATCTGTTCCATCCAGGACTTCCACCT
CTCCTTCTCCTTCGATGCAGTAGACAGATTCGAGATGGTTTTTATACCAGATGTGGGTCT
CCGTCCCCGGATAGATGGTTGTTATGTGGAAAGAGAATCCCATACAGTCCCCCTTCAGCA
GGAGACGGACGCTCTCCCAGTTCTCGGCGACTACCCTCCGATCGGACCTCTCGGCGTCCT
CGAGATTTCTTAATATCATGCCAGAACCTCGATATCGCTATCCATCTTTCTCGTCGCTTT
AAGACGCATTTTTTCCATCACATCTCTTATGCTCTCTTCTAGTATGGACAGGCCCTTATC
GGAGCTCGTGGTCGCTTATCGTGAGCGGTGCCAGAAACTTGAGGACCTGGTCCTCTGCCC
CAGATGTCTCTATTATCAAACCCTTCTCAAATGCGACATGGGAGATCATAGATGCAATCT
CACCCGTCCTGCAATCGAGAGCCTGGACCATCCCCCGGCCACGGGCAGAGAGCGTTCCCG
TATCGTCGAGGTCAACCAGCTTATCAAAGTGCTCCCTGACGAATTCACCTTTCATTCTCA
CTTTCCTTGAGAACGAGGCATCACTCCAGTACTCTTCAATCGCCGCTCTCGCGGTGACGA
AAGCCAGGTTATTTCCCCGAAACGTTCCGTTGTGTTCGCCGGGTTTCCATTGATCAATAC
CTGGTTTCATCAGGACCATAGAGAAGGGTATGCCGTAACTGCTTAGCGACTTTGAGAGGA
TAATGATATCTGGTGAGATCTTAGCTTCCTCGAAGCTAAAGAAAGTCCCTGTCCTTCCAC
ATCCTACCTGGATGTCGTCGATGATCAGGAGGATACCGTGCTTTCGGCAGATCCTCTCCA
GAGATCTCAGCCACTCTGAAGTTGCTACATTTATTCCGCCCTCGCCTTGGATCGTCTCGA
CAATCACTGCCGCCGGCTGGTCAAGGCCGCTGCTTCTGTCTGTTAGCACCTTATCCAGGT
ACTCGGTTGTATCGACCTCTTCACCCATATAGCCATCGAAGGGCATAAATGTCGTGCCAT
GCAGCTGTATGCCGCATGCGTCTCTGAAATAGCTGTTTCCGGTTGCGGCGACCGATCCGA
GGGTCACGCCGTGAAAGCCATTCGTAAAGGAGATGATGGTCGACCTTCCCGTGACGTTTC
GAGCAATCTTCATCGCAGCCTCGACAGCGTTCGTTCCGGTCGGTCCGGTGAACTGCATCT
TGTACCTCATGCCTCTTGGCTTGAGGATCAGGGAGTCGAAGGTCTCAATAAAGGCCTGCT
TTGCCTCCGTCACGAGGTCGAGGCTGTGGACTATCTTGTCCGACTCTATGTATTCGAGCA
GCTTCTCCTTGATAGCTGGATTGTTATGGCCATAGTTGAGGGCACCAGCACCTGCCAGGA
AATCGATATACTCACGTCCTTTTTCGTCCTCGATGGTGGCTCCTTTGGCTTTGGTGAATA
CCACCGGGAAGCGACGGCAGTAGCTTCGAACTTCTGACTCATGATTATTCACCATGCTAA
TATCATTCTCATTTCCTTCTTTTTCCGCTTCCATCCTAGTATCCTTCATGATAGTGTCAC
CTCATCCGTTCATCTTGAACGGCCCTATATTGAACAGACATTCTGCTTCGTGATCAAAAT
CCCCGAAATCAGATTCAGAGAAGCAATCAGAAACATCACAATGAGCGTCTAGCTCTTGTG
CAAGCCCCCTGAAGAGCCTCTTTGATGCCTCATTTGACGGCGATATCGTCGTCTCGATAT
ATCGGCAGTCTCTCGTCGAAGGCCTATTCAATACATCAAATAGCATCCGTTTTGCGATGC
CTCTATTCCTGGAATCGACATCTACAGCAATCTGCCAGATGAAGAAGACGTCCCATCGGT
CCGGTGGTCGGTAGCCTGAAAGGAATGCTACGATCTCCCCTCCCTCTTCAGCGACAACGC
ATGTGTCAGCAAAGTCACGGCAGAGCAGGAGATAGCAGTAGGTTGAATTGATATCCAGCG
GCTTGCAAGACCTGATAAGCTCAGATATCCTGGCCCCATCATTGAGCCTGGGCTTTCGAA
ACTTCAGCCGACCCACATCTTCGCTATCTGAAGATCCTTGATCGCTCTTCATGGATCTGG
CTTCTTGCAGTCGTTTTGATAACTGCACCATCTATTCACCTCCAGGATGGTAAATCCGGA
ACTATGGTTGCTGTCTACTCCCATCTTTTTCAGGGTGAGCTGTACCTGCTATTGTGCATA
ATGCATTCGTTGCCCTCAGTGATGCTGATAAGGTCAGATGCTTCTGCAATTAACTGTTGT
TTAAATTGATCTGCCTTAAATGTTTGGGTTTTTTCAATTTACTTGTAGTTAATGCAAATT
AAATTTAGCATATTTCCTGGCAAAGATCAAAAAATTGAATCCTTTGGATGATTCTAATTA
AGATGATATGAAGATAATAATGGTAATAAGACCGGTGCCCAAAGAGGTAGCGCAGTTACT
TGTGCCGATTATGCCTCCGATCTGATCTTACCCTCAAAACTCTCCTTGACGAGCGCCGAG
TGGACATAGTTAATCATTGTAATGTAATCAAAGACAGGGAGTTCGATCGCCTTTTGAATC
GCCCTTGCATAAGGAGGAAGACAGCTACATTCCAGCAGGATGGCACGGACATTCTGCTCC
TCCTCGACCATTTCACTGGCGACAGATAATGCCTCCCTTTTAACTTTCTCCGAGTCGAGG
AATCCAGTCTCCTCGATAACGGCTTTTGAGAAGTTTTCTCGGTCCTCCATACCCCTTATC
ACCAGACGCTCGCCTGAACTGATCCCAACAGCCTCAAGGAGGGTTTCGTCCAGGCTCTTC
GAATCGGCGGTTATGATCCCCACCTTTTGGTCGCGACCAAGGATGCTGAATATAAAGGGA
ATCTGAAGGAGGCTTGAGAGGAAGACGGGGACATCGAGGACCGCAGCAAGACTCCTCTGA
TGAATGGCAAGAAATCCGCAATCTCCGGTAATGGCTCTGACACCCTGGCTGACCAGTTCT
TCTGCCGCTGTGTGGAGCAGCTCAAAGGCCGTCCGATCTTTTCCGAGGGTTCTTTTCGTC
GTTAAACCCTCAACCTTCTGGAATCGCACGGGAAAGCAGTAGGTGGTGGCATTGGCCACA
TCCCCTGGAATAAAGGGAGTGAAGCAGTCCAAAAGGAGGATGCCGATAGCTTCGCCGTAG
CTGGCTTGTCCTGATCTAGCTTTATAAATCATTATTAATACCCTTGACTTTAATCATCTG
CCCAGCTCCAATGTTACATGCGTCTGTTCGGGCGACCTTTGCCTCAGCCCTCCAGACCCT
TCCAGATAAGGTCCCCCACGTGGTGGAGTGACTTTACCGCTTTTCCCTCCCCCTTCATCT
CCGTCCCAGCGACCAGTGCCCGTCCAATGGCCAGAGGCTTCTTATGCCTCTCCTCTACTA
TCACCACCAGGTCTCCGGGGGCGATCTCCGGGTCAGCTGTGACTATTCCCGGCTTCATGA
TATCCGCCCCGTTCACCACGAACCTAACGGCGCCTGAATCCACCACCACCAGTCTCTTGC
TGGGCCCCAGATCGATGGCCCCCAGAACGGTGAAGAAGGGCTCATCATCCACAATCATCA
TTAGAGGTCGGCCGTTCACGAAGATAAGATCAAGACCCTCGTCGCTGACCGCCCTCTCCA
GGGATGCTTTGCGCAGGACAGATGAGTCATCCAGGAATGGCTCAATGCATGCTACAACCT
TCCTGGCATCGCTTCCTTTGAGGTGGTGCCTGGATTTAATCTTCATATGCTGTGGATATC
CCGATAGGTTTAAATATGCAACGAGCAAGTTTGGAAACCGTAGCCTTTTGCGGTTATCAA
TGCTGGAGAGAGGATTAATGGGTCAGAGACCGCTTGATATTCTGAATGAATCACTGAATG
GGCCCGTCATAGTTAAGCTCAAGGACGGAAGAGTCTTCCGGGGAGAGCTTCAGGGTTATG
ATATCCACATGAACCTGGTGATGGATAAAACGGAAGAAGTAGCAGAAGGGGCGGTTGCCC
GTAACATCGGTACGGTAATCGTGCGCGGAGACAATGTAGTTTATATTTCACCTTGAGGTG
TTTTAGATGACCAAGGGTACTCCTTCAATGGGCAAGCGCCACAAGAGCCGCATATAAGAT
GCCGGCGATGTGGTAGCATCTCGTTTAATTTCAAGAGAAAGGTTTGCGTTCAATGCGGCT
TTGGCAACTCAGCAAAGCTCAGAAGCCATAAGTGGATGAGAAAAGCGGACTACTAGAGAG
AGGCGAAATTTGCACGATGCCTGCGGCGTTGTAGGGATCTCATTAAATGAGACTGCCAAT
GGCGCAGCCAAATCCATCTATTACTCCCTCTATGCTCTGCAGCATAGGGGGCAAGAGGCT
GCTGGCATCTCAGTGCATGATGGCAAATCCATTCGCACCCACCGGGCCATGGGCTTGGTC
TCGGAGGTCTTCGACGATGCCCAGATCGCCCTTCTGCGCGGACATGTTGGCATCGGCCAT
GTCCGATATGCGACCAGCGGCCGATCCTGCATAGAGAACAGCCAACCTCTTTTAGTGAAA
TATAAGGACGGTGCCATAGCCACCGCCCATAATGTGTAACCTGGTCAACTCCACACAGCT
CAGAGAGCAGCTGGAGGAGGCAGGGGACATATTCTACTCCACCTCAGACACCGAAGTGAT
CGCTCACCTTTTTGTCAAAGAGCTCCTTCACTATGACCTGCCGGAAGCAGCCCGCGCCCT
GATGAGAAAGATCGTGGGCTCTTATTCCCTGGTATTTCTCTGGGGGACACTGTCCTTGCG
CTACGCGATCCGCTGGGAATCAAACCCCTCTGCATCGGAGAGATCGATTCAGGGTTCATG
GTGGCTTCGGAGAGCGTGGCCATAGATACACTAAACGGGAAGTTGGTAAGGGATGTCAAG
CCAGGCGAGTTGATAGTGATAAGGAACGGCGAGATGAAGTCCTATCAACTGGCCCGTTCC
ACCCGGCCGGCTCATTGCATCTTCGAGTACATCTACTTTGCCCGGCCTGATAGCATTATG
GATGGCCGCTTGATCTATGATGTGCGGGTGAACATCGGCTCCAACCTGGCTCGGGAGCAT
CCCGCCTGTGCGGACACCGTCACTCCCATCCCCGACTCAGGAATAACTTTGGCCGTGGGC
TACCACCAGCATTCCGGCATAAGCTACCGGGAGTGCCTGATGAAAAATCGCTACATTGGC
CGAACATTCATCATGCCCGATCAGAACATGAGGGAGACGGCGGTGCGCCTGAAGATGAAC
ACCATCCGGCCGAACATCGAGGGGCATAAGCTTATCCTGGTAGACGACTCCATTGTACGC
GGCACCACCAGCCGGAGGATAGTGAACATGGTCCGCAAGGCCGGAGCCCAGGAGGTGCAC
GTCCGCATAGGCAGCCCCCATCCTCGCCCCTGCTATCTAGGAATAGACATGGCCAGCCGG
GATGAGCTGATCGCCGCCCATAAGACGGTTGCAGGGGTGGAGGCGGTAATAGAAGCCGAC
TCACTGGGCTATGTAAGCCACGAGGGGCTGGTGGATGCAGTGGGCATACCCAAGGAGAAC
CTGTGCATGGGATGCCTGACCGGCCTGTACCCGGTCCCGATACCTGGAGAGAAGTGTCTG
GCGGAGCAGACAAGGCTCTCGGAATATCTGGACTAGATACAAGGTATCTGGATTGGTGAT
CATCTTCTAGCTGAATTTCCTCTTTCGATTATTGGGAAAAAAGATCATGGCAAGAGGATG
GATGGCTGCAGCAGCATCCTCTTGCATCGGATTACTTGATTCTAAATGGGTTAAATCAGC
TACTCTGGCGGTTTTGGATGCTTCAGCATTGTGAAGGCTATCACTATTCCCAAAGCGGCC
AGAAGGGCGACATAGGGGAATACGCCCACATAGCTTCCAGACATCTCCTTTATCGCTGCA
GCCAGCTGTGGTCCTACGATGGCACCGATACCATATGCTAGGAAGACGACGCCGTAGTTC
CTGGGATAGTCACAGGTGCCAAAGAAGCTTGCCGTTGCCGTGGGTGCTATGGCCAGCCAG
CCTCCCAGACACATCCACAGAATGGCAAATGCCACAATGTAGATCGTGGTTGCACCAGGC
ACAGCCATCTGCCACATCATCAATGATGCCAGGCCGATCAGTACGAATGACACTATGGCA
GCATTTCTGGGGGTGATCTTGTCCGTCAGCGTTCCAAATATAGGTCTGCCACCACCGTTG
AATATGGCGAAGAATCCCACCAGCATGGAAGCCAGTCCAGATTCAATCAGGATTACCTCC
TGGCCCACCGGTTTAGATATGCCTATGGCCATCAATCCTGCCACACATCCTATGAAGTAG
CAGAGCCAGAGACCGTAAAATGTGGTGGACTTGAGCATCTGTTCGCGCTTGAACTCGCAT
GTCACTGCTGCGCCTGGTTTGGGCGCCGGAGGGTTCCAGCCCGCTGGTTTGTATCCTGCT
GGCGGGAAGACCAATGGCATTGAGCAGAGGGTGATGATTATGATGAACGCAATTCCAAAG
AACCGGAATGTGCTCATGACATCGAATGCCTCGATTAGGTATGTGGCGATATTGGCGGTG
AAGAAAGCCGAAAAGCCGAATCCAAGCACAGTTAGGCCTACCGCGAGACCTCTTTTATCG
GGGAACCATCTGGCTGATACTGCAACCGGACAGCCGTAGGCAATTCCCACCCCAAGGCCT
CCGACGATGCCGTAAGTGGGGATGAGCATAGAGGTTGAGCTGGACATGGATGCCAGCAAC
CAGCCCAATCCGCATATGATTCCACCCAGCATAGCCATCTTGCGAGGCCCGTATTTTTCG
ATATACTTTCCGGAAAAGACCATGGCAACAGAGAATACAAACAGGAAGATTGAAAACGGC
AATAGTACTTCGCTCGCTGATACAGTCTGACCCATTGCCGCGAAGTGAGCAGTCAGAGGA
TTGACGAAGACAGACCATGAATAAACGCTACCAAGGCATAACATGATTATGGTGCCTAGA
ATTACAAACAACCACCGCCCGCCGGGCGGGTCCTTCTGAACCATAATTTAATTCACCTCA
CTGAATACATCTAAATATCAATAATCATCAAACAATACTTTGAATGAATGTAATCATTGC
AAATTTGTATATCACTTTGCACTCGTCCTCTTGCTTACCTCCTTATCCCCCTCATCACCC
TCGAAGGATTATTCAATGGCTTTGAATCTATTTTGCCCCCCCTATATTTAAAATTAGCGG
CAATTGTCTGGATTATAGATTATAATATTGCACATATCGCAAAAATGGACAGCACTATTG
ACAATCGGATTCGATATGTATTCTAATGATCAGAATATGACGCACCTTCAGGAGACACTA
TATTAATCAATATCTACGATGACATATAGCTCCTTTTGCAATCGTCGTTAATGGCAATCT
CTTTTAAGGTGAATGGTGAATATGCGAAAAGGTGGTAAATATGCTCAAGGCCAATTGCAG
AACCTCATGGAATAGCACTGAGATCATGCCCCAGATACATTCCTCGTCCTATGTGGATGA
GTCGGCGACGATCATAGGCGATGTGCGCGTCGGCAAAGATGTCTATATCGCTCCATCCGT
ATCCCTGCGGGCGGATGAAGCCAGCCCCATAATCATTGGTGATGAATGCAACATCCAGGA
TAGCGCCGTCTTTCACGGCCTCAAGGGAAGCTCCATCGAGCTGGAGAGAATGTCTCCGTC
GCCCATGGAGCGGTCATTCATGGGCCCATCAAGATGGGAGACGAGTGTTTTGTGGGCTTC
AACTCCGTGGTTCACGCCTCAACCCTGGGAAAGAAATGCTTTGTCGGCCACCTGGCAGCA
GTCATAGGCGTCAATCTGAAGGATGGCAGTTTTGTGCCCCACGGTAAAGTCGTCGATACT
CAGGAGAAGGCGGATGCTCTTGGCCGCGTGCCGGAGAGCCTCAAGGACTTCAATGAGGAG
GTGGTGGAGGTAAACTGCGAGTTCGCCAAAAGCTATGGCATTCGGAGGAAGTCCTGCGTG
GGGCAGTGAGTTCCCCCTGAAAACCCAGAACTTTTTTTGCTTCATCATCCAGACAATAAA
TATATACATCCCTAGCTTAAGTCCCCATCAGAATTTAGGTGATTTATAATGGCCAAGATC
AAAGCAGGCGTCTTAGGTGCCACCGGTGCCGTTGGACAGCGTTTCATAGAAGGACTGAAG
AGCCATCCCTGGTTTGAGCTCACCAGCCTTGCCGCATCGGAGAGGAGCGCGGGCAAGAAG
TACCGCGAGGCGGCAAAATGGCGTCTGGAGAGCGAGCTTCCCGATGACATAGCAGAGATG
ACGGTGGTCAATGTCGACCCGAGAGAGGTGGATGCCGATATAGTCTTCTCCGCTCTTCCC
GCTGCCGATGCCATGTCCGTCGAGCCTGCCTTTGCTGCTGCTGGCTGTGCTGTGGCCAGC
AATACCAGCTCATATCGCATGGTGGAGGATGTCCCCCTTCTCATACCGGAGTGCAACCAC
GAACATCTGGACATAATAAAGGTGCAAAGGGAGAAGAGGGGCTGGGAGGGATTCCTCACC
ACCAATCCCAACTGCACAACCATCATGTTCACCCTTCCTCTCAAGCCCCTGATGAAGTTC
GGGATAGAGAGCGTGCATATGGCCTCCATGCAGGCGGTGAGCGGAGCAGGCTATGAGGGA
GTGCCATCCATGGCGATACTGGGAAATGTCATTCCCTATATCGGCGGGGAGGAGGAGAAG
TGTGAGACCGAGCCCCAGAAGATCCTGGGCCATTTTGACGGGGAGAGGATCATCAACGCC
AACTTCTCCATAAGCGCAAGCTGCCATCGGGTTCCGGTGATGGACGGCCATACCGAGGCC
CTCTGGGTGAAGATGAGAGATAACCCCACCCCAGAAGAGGTGAGACAGGCCATGCTGGAC
TTCGATCCGGGCCTCGATGATCTGCCCACATCGCCCAAGAAGGCGCTCATCGTCAAGGAT
GAGCCCGACCGGCCCCAGCCCAGGCTGGACCGCATGCGGGGCAACGGGATGTCCGTCTCC
GTGGGCCGGATCCGCTCAGGAATCAGGTTCATCTGCATGGGCCACAATACCGTGCGCGGA
GCAGCAGGGGCGAGCATACTCAATGCCGAGCTTCTGGTAAAGAAAGGACTGCTCTAAATT
GGCGGCATTTGAAAAGCAGTATGCTCTGATCGAAACATGTTGATAATAGCCTGGGAGTTG
ACGGCCGCCTGCAATTTATCCTGTCGGTATTGCCGCGCTTCTGCCTCTCATGAGCCGGAC
CAGGGCGAGCTGGACACAGATGAGGCCAAAAGGTTCGTAGAGAGCATTGCTCCCCTGAAG
CCGATGCTCATCCTCAGCGGGGGAGAGCCTCTGCTGCGGCCCGACCTATTTCAAATCATC
AGGCTTGCCGTATCTCTTGGCATCCGGGTCTCATTGGCCAGCAACGGAACCCTGATAACC
TCGGGGCTGGCAGAGGAGATTGCCGACTCCGGGGTATCACGGGTGAGCATTAGCCTGGAT
GGAGCGGACGCAGCAATGCACGACCATGGCCGGGGCCAGGGGAGCTTCGAGCGGTCGATT
AAGGGAATAGAAAATCTCCGCGGCCGGGTCGACTTCCAGATCAACTTCACAGTCACCCAG
AAGAACCAATCCGAGCTCATCCGGATCTTCGACTTGGCGGAGAAGCTGTGCAGCTGCGCT
TCACATCTTCTTTCTGGTACCTACGGGCAGGGGAAGGGAGGAGGACGTCATCACTCCCGT
GCGGCAGGAGGAGATGCTCCGCCAGATCGAGGGAGAGATGGATCGAAGGACATTGGAGGT
GCAGGTCACCTGCGCTCCCCAGTACGCCCGCTTGAAGAAGCCGGGTCATGGAAGAGGAAG
CGGAGGATGTCTTGCCGGAAGGAGGTTTGTATTCGTATCCCGCAAGGGTGAGGTCTATCC
CTGCGGCTATCTTCCTCTCCGGGTCGGAAGCGTCAGGGAAAAGAATTTTATAGAGATATG
GGAGAACTCTCCCGAGCTTCAAGCCCTGCGTGAGGGAAGGCTGAAGGGAAAATGCGGCCG
GTGCGAATTTTCCCGAAGCTGCGGCGGCTGCCGGGCCCGGGCCTATGCCCTGACTGGGGA
TTATCTGCAGTCCGATCCTTCATGCCGCCTGGAGGCATAAGGATGGATGAGATCGATCTT
CGGCTGCTTTCCCTGGTTCAGGTGGGATTCCTCTGACTCCCAAACCCTTCGAGGATCTGG
GAGGACTCTTAAGCCTTGAGGAGAAGGAGGTCATTGAAAGGCTGGACGGTCTGCAAAAAG
AGGGGCTAGTGAGGAGGATCGGCCCCATCCTCGACCTGCGCAGGCTGGGACGGAGCGGAA
TTCTGGCCGCTCTTCAGGTCTCCCCAGAAGAAGCGGATGGTTTGGCTGAGTTCGTTAATC
AGTACCAAGAAGTCTCTCATAACTACCTCCGGCCAAATGAGAGCGGCTACAATATGTGGT
TTACCGTCTCAGCAACTGAGGAGCGCATTCAAGAGGTGCTGGAGGAGATCAGAAAAAGCA
CCGGGCGAAGGATGCTTGTTCTCCCCACGGGCAGGATATTTAAGATCGGAGTCAAATTCG
ATATAATGTGTGAAGAGGAGGAATAATGACAAAGCCAATACTGATGGACTTTTATGCAGA
CTGGTGCGGGCCGTGCAAGCAGCAGGGTCCCATCTTCGAGGCATTGGCCGAGAAGATGAA
GGATGTGGCTGATTTCAAGAAGATCAATGTTGACCGGGAGGGAGACCTGGCCATGGAGAA
GGGCATATTTGTGGTGCCCACATTGATACTGGAGAGAGATGGCGTAGAGATCAATAGATG
GATGGGGCTCGCCTCTGAGAAGGAGCTGGCCGATGCCATCAACAAGTCCTTAGAGTAATA
TAAGATGCTGGACGGCTCTTCGCTGAATTATGTGGGTGAGGTCTGGCAGAGAATATAGCT
TCTGTTCCTCTGCGTCTCTGTGGTTGGGTCAGTGCACCACGGTTCGCCACAGAGGCACAG
AGACACAGAGAATCTCCAATTCAAATTTACCCATGCCAAATAGCGAGGAGCCTGCTAGAT
TTAGGAGACCTTCCCAGGGTCCCAGCTTAATTAGCATCGATATTATTTGAAAAAAGCGAC
ATCTTCTAAGCTTAGGGAAGAGGAGGGACAAAGAGGATGCAGGAAGGCGGCAAATCGAAG
GGCGGAATTGAGCCAGTCAGAAGGATCAACAGCCGCGGCAGCTGTGCGCCCCACCTCGCC
ATTCGCTTCGATTCCCATCTATTCTCCATAGATACCAGCCGCGCTCCCAAGGCCTGCACC
CAGCCGGATGCCTATCTCATCACCCATGCCCATAGCGATCACTATGGCAAGTCGGCCATG
AACTCGCCAAGAGCGGTGGCTTCCGTCCAAACGGCCCGCGCTCTGGAGATTCGTTATGGC
CGGGAGTACATGGGCCGAACCTTTGAGGTGGGCGAGAGCATCATGGTGGATGAGGTCAGG
ATTAACACCCATCCCACCGGCCACACCATAGGCTCCTCTGCCTTCTCCTGGCAGACGGAG
ACCGGGGAGAGGGTGCTGGTCACCGGGGATGTTAAGGACTACCATCACCTTCCTCGCTGC
GACTATCTGGTCACCGAGGCCAACTATGGCGATCCCTATGATCCCTCCTGCATCTTCGAG
GATGATCTGGCCGGATTTTATGAGGCTTTGGAGGAGGGGGCGAGCTTCGGGGCCTATGCC
TTCGGCAAAGCCCAGAGAGCTGTGGCTCTGATGAGGGCCATGGGCTACAAGGATGAGATC
[truncated: 2,677,921 more chars]
